# Supplementary material for: How Variability and Effort Determine Coordination at Large Forces
Source: PLoS One. 2016 Mar 2;11(3):e0149512. doi: 10.1371/journal.pone.0149512 (PMC4774921; doi:10.1371/journal.pone.0149512)
Supplement: S1 Dataset — (ZIP) [file pone.0149512.s001.zip]

Archive with 359 entries (359 files):
- par1_Lllevel10.txt
- par1_Lllevel12.txt
- par1_Lllevel14.txt
- par1_Lllevel16.txt
- par1_Lllevel4.txt
- par1_Lllevel6.txt
- par1_Lllevel8.txt
- par1_LlRilevel10.txt
- par1_LlRilevel12.txt
- par1_LlRilevel14.txt
- par1_LlRilevel16.txt
- par1_LlRilevel18.txt
- par1_LlRilevel20.txt
- par1_LlRilevel22.txt
- par1_LlRilevel24.txt
- par1_LlRilevel26.txt
- par1_LlRilevel4.txt
- par1_LlRilevel6.txt
- par1_LlRilevel8.txt
- par1_Rilevel10.txt
- par1_Rilevel12.txt
- par1_Rilevel14.txt
- par1_Rilevel16.txt
- par1_Rilevel18.txt
- par1_Rilevel20.txt
- par1_Rilevel22.txt
- par1_Rilevel24.txt
- par1_Rilevel4.txt
- par1_Rilevel6.txt
- par1_Rilevel8.txt
- par10_Lllevel10.txt
- par10_Lllevel12.txt
- par10_Lllevel14.txt
- par10_Lllevel16.txt
- par10_Lllevel4.txt
- par10_Lllevel6.txt
- par10_Lllevel8.txt
- par10_Rilevel10.txt
- par10_Rilevel12.txt
- par10_Rilevel14.txt
- par10_Rilevel16.txt
- par10_Rilevel18.txt
- par10_Rilevel20.txt
- par10_Rilevel22.txt
- par10_Rilevel24.txt
- par10_Rilevel4.txt
- par10_Rilevel6.txt
- par10_Rilevel8.txt
- par10_RiLllevel10.txt
- par10_RiLllevel12.txt
- par10_RiLllevel14.txt
- par10_RiLllevel16.txt
- par10_RiLllevel18.txt
- par10_RiLllevel20.txt
- par10_RiLllevel22.txt
- par10_RiLllevel24.txt
- par10_RiLllevel4.txt
- par10_RiLllevel6.txt
- par10_RiLllevel8.txt
- par11_Lllevel4.txt
- par11_Lllevel6.txt
- par11_Rilevel10.txt
- par11_Rilevel12.txt
- par11_Rilevel14.txt
- par11_Rilevel16.txt
- par11_Rilevel18.txt
- par11_Rilevel20.txt
- par11_Rilevel22.txt
- par11_Rilevel24.txt
- par11_Rilevel26.txt
- par11_Rilevel4.txt
- par11_Rilevel6.txt
- par11_Rilevel8.txt
- par11_RiLllevel10.txt
- par11_RiLllevel12.txt
- par11_RiLllevel14.txt
- par11_RiLllevel16.txt
- par11_RiLllevel18.txt
- par11_RiLllevel20.txt
- par11_RiLllevel22.txt
- par11_RiLllevel24.txt
- par11_RiLllevel26.txt
- par11_RiLllevel28.txt
- par11_RiLllevel4.txt
- par11_RiLllevel6.txt
- par11_RiLllevel8.txt
- par12_Lllevel10.txt
- par12_Lllevel12.txt
- par12_Lllevel4.txt
- par12_Lllevel6.txt
- par12_Lllevel8.txt
- par12_Rilevel10.txt
- par12_Rilevel12.txt
- par12_Rilevel14.txt
- par12_Rilevel16.txt
- par12_Rilevel18.txt
- par12_Rilevel20.txt
- par12_Rilevel22.txt
- par12_Rilevel4.txt
- par12_Rilevel6.txt
- par12_Rilevel8.txt
- par12_RiLllevel10.txt
- par12_RiLllevel12.txt
- par12_RiLllevel14.txt
- par12_RiLllevel16.txt
- par12_RiLllevel18.txt
- par12_RiLllevel20.txt
- par12_RiLllevel22.txt
- par12_RiLllevel24.txt
- par12_RiLllevel4.txt
- par12_RiLllevel6.txt
- par12_RiLllevel8.txt
- par13_Lllevel10.txt
- par13_Lllevel12.txt
- par13_Lllevel14.txt
- par13_Lllevel4.txt
- par13_Lllevel6.txt
- par13_Lllevel8.txt
- par13_Rilevel10.txt
- par13_Rilevel12.txt
- par13_Rilevel14.txt
- par13_Rilevel16.txt
- par13_Rilevel18.txt
- par13_Rilevel20.txt
- par13_Rilevel22.txt
- par13_Rilevel24.txt
- par13_Rilevel26.txt
- par13_Rilevel28.txt
- par13_Rilevel4.txt
- par13_Rilevel6.txt
- par13_Rilevel8.txt
- par13_RiLllevel10.txt
- par13_RiLllevel12.txt
- par13_RiLllevel14.txt
- par13_RiLllevel16.txt
- par13_RiLllevel18.txt
- par13_RiLllevel20.txt
- par13_RiLllevel22.txt
- par13_RiLllevel24.txt
- par13_RiLllevel26.txt
- par13_RiLllevel28.txt
- par13_RiLllevel4.txt
- par13_RiLllevel6.txt
- par13_RiLllevel8.txt
- par2_Lllevel10.txt
- par2_Lllevel12.txt
- par2_Lllevel4.txt
- par2_Lllevel6.txt
- par2_Lllevel8.txt
- par2_Rilevel10.txt
- par2_Rilevel12.txt
- par2_Rilevel14.txt
- par2_Rilevel16.txt
- par2_Rilevel18.txt
- par2_Rilevel20.txt
- par2_Rilevel22.txt
- par2_Rilevel24.txt
- par2_Rilevel26.txt
- par2_Rilevel4.txt
- par2_Rilevel6.txt
- par2_Rilevel8.txt
- par2_RiLllevel10.txt
- par2_RiLllevel12.txt
- par2_RiLllevel14.txt
- par2_RiLllevel16.txt
- par2_RiLllevel18.txt
- par2_RiLllevel20.txt
- par2_RiLllevel22.txt
- par2_RiLllevel24.txt
- par2_RiLllevel26.txt
- par2_RiLllevel28.txt
- par2_RiLllevel4.txt
- par2_RiLllevel6.txt
- par2_RiLllevel8.txt
- par3_Lllevel10.txt
- par3_Lllevel12.txt
- par3_Lllevel4.txt
- par3_Lllevel6.txt
- par3_Lllevel8.txt
- par3_Rilevel10.txt
- par3_Rilevel12.txt
- par3_Rilevel14.txt
- par3_Rilevel16.txt
- par3_Rilevel18.txt
- par3_Rilevel20.txt
- par3_Rilevel22.txt
- par3_Rilevel24.txt
- par3_Rilevel26.txt
- par3_Rilevel28.txt
- par3_Rilevel4.txt
- par3_Rilevel6.txt
- par3_Rilevel8.txt
- par3_RiLllevel10.txt
- par3_RiLllevel12.txt
- par3_RiLllevel14.txt
- par3_RiLllevel16.txt
- par3_RiLllevel18.txt
- par3_RiLllevel20.txt
- par3_RiLllevel22.txt
- par3_RiLllevel24.txt
- par3_RiLllevel26.txt
- par3_RiLllevel28.txt
- par3_RiLllevel4.txt
- par3_RiLllevel6.txt
- par3_RiLllevel8.txt
- par4_Lllevel10.txt
- par4_Lllevel4.txt
- par4_Lllevel6.txt
- par4_Lllevel8.txt
- par4_Rilevel10.txt
- par4_Rilevel12.txt
- par4_Rilevel14.txt
- par4_Rilevel16.txt
- par4_Rilevel4.txt
- par4_Rilevel6.txt
- par4_Rilevel8.txt
- par4_RiLllevel10.txt
- par4_RiLllevel12.txt
- par4_RiLllevel14.txt
- par4_RiLllevel16.txt
- par4_RiLllevel18.txt
- par4_RiLllevel20.txt
- par4_RiLllevel22.txt
- par4_RiLllevel24.txt
- par4_RiLllevel4.txt
- par4_RiLllevel6.txt
- par4_RiLllevel8.txt
- par5_Lllevel10.txt
- par5_Lllevel4.txt
- par5_Lllevel6.txt
- par5_Lllevel8.txt
- par5_Rilevel10.txt
- par5_Rilevel12.txt
- par5_Rilevel14.txt
- par5_Rilevel16.txt
- par5_Rilevel18.txt
- par5_Rilevel20.txt
- par5_Rilevel4.txt
- par5_Rilevel6.txt
- par5_Rilevel8.txt
- par5_RiLllevel10.txt
- par5_RiLllevel12.txt
- par5_RiLllevel14.txt
- par5_RiLllevel16.txt
- par5_RiLllevel18.txt
- par5_RiLllevel20.txt
- par5_RiLllevel4.txt
- par5_RiLllevel6.txt
- par5_RiLllevel8.txt
- par6_Lllevel10.txt
- par6_Lllevel4.txt
- par6_Lllevel6.txt
- par6_Lllevel8.txt
- par6_Rilevel10.txt
- par6_Rilevel12.txt
- par6_Rilevel4.txt
- par6_Rilevel6.txt
- par6_Rilevel8.txt
- par6_RiLllevel10.txt
- par6_RiLllevel12.txt
- par6_RiLllevel14.txt
- par6_RiLllevel16.txt
- par6_RiLllevel4.txt
- par6_RiLllevel6.txt
- par6_RiLllevel8.txt
- par7_Lllevel10.txt
- par7_Lllevel12.txt
- par7_Lllevel14.txt
- par7_Lllevel16.txt
- par7_Lllevel4.txt
- par7_Lllevel6.txt
- par7_Lllevel8.txt
- par7_Rilevel10.txt
- par7_Rilevel12.txt
- par7_Rilevel14.txt
- par7_Rilevel16.txt
- par7_Rilevel18.txt
- par7_Rilevel20.txt
- par7_Rilevel22.txt
- par7_Rilevel24.txt
- par7_Rilevel26.txt
- par7_Rilevel28.txt
- par7_Rilevel4.txt
- par7_Rilevel6.txt
- par7_Rilevel8.txt
- par7_RiLllevel10.txt
- par7_RiLllevel12.txt
- par7_RiLllevel14.txt
- par7_RiLllevel16.txt
- par7_RiLllevel18.txt
- par7_RiLllevel20.txt
- par7_RiLllevel22.txt
- par7_RiLllevel24.txt
- par7_RiLllevel26.txt
- par7_RiLllevel4.txt
- par7_RiLllevel6.txt
- par7_RiLllevel8.txt
- par8_Lllevel10.txt
- par8_Lllevel12.txt
- par8_Lllevel14.txt
[truncated: 59 more entries]
