# Supplementary material for: How Variability and Effort Determine Coordination at Large Forces
Source: PLoS One. 2016 Mar 2;11(3):e0149512. doi: 10.1371/journal.pone.0149512 (PMC4774921; doi:10.1371/journal.pone.0149512)
Supplement: S1 Dataset — (ZIP) [file pone.0149512.s001.zip › par1_Lllevel10.txt]

 72.83   0.11122877 
 73.34   0.11467575 
 73.37   0.07860536 
 73.14   0.06336371 
 72.94   0.11637119 
 72.73   0.12317540 
 73.06   0.12516651 
 73.01   0.12691496 
 73.29   0.09251970 
 73.06   0.00000000 
 72.83   0.12043070 
 73.01   0.07752639 
 73.30   0.11203323 
 73.22   0.15199981 
 73.04   0.16191316 
 72.95   0.18889868 
 73.10   0.15786315 
 73.12   0.17125261 
 73.17   0.18112251 
 73.21   0.05863570 
 73.15   0.21121024 
 72.84   0.08758825 
 72.84   0.11832263 
 73.26   0.19439469 
 73.32   0.11171300 
 73.08   0.20545294 
 72.73   0.11959966 
 72.46   0.12493490 
 72.69   0.25337753 
 72.81   0.05097369 
 72.68   0.21063792 
 72.36   0.12660836 
 71.95   0.08532961 
 72.04   0.20606932 
 71.93   0.19818462 
 71.62   0.18027291 
 71.48   0.17521207 
 71.13   0.05597211 
 70.86   0.30576036 
 70.70   0.27992868 
 70.88   0.16621210 
 70.76   0.16386863 
 70.38   0.20442492 
 69.92   0.18672019 
 69.72   0.16688016 
 69.73   0.10559188 
 69.75   0.13793537 
 69.54   0.17606003 
 69.52   0.12888568 
 69.24   0.16169346 
 69.25   0.24572273 
 69.64   0.14173729 
 69.66   0.22726467 
 69.68   0.19335191 
 69.37   0.16164942 
 69.26   0.16164208 
 69.39   0.23252236 
 69.35   0.12031262 
 69.09   0.18738100 
 69.03   0.27127958 
 69.06   0.20465755 
 69.20   0.12693307 
 69.25   0.19422858 
 69.02   0.24899476 
 68.96   0.04702941 
 69.16   0.05210125 
 69.35   0.19646265 
 69.46   0.08071032 
 69.41   0.18913120 
 69.57   0.13670708 
 69.41   0.00000000 
 69.67   0.18541667 
 70.23   0.14112882 
 70.19   0.10875170 
 70.31   0.01046140 
 70.35   0.07431418 
 70.38   0.08669987 
 70.67   0.19758766 
 70.96   0.16455060 
 71.00   0.04650983 
 71.12   0.01007104 
 71.20   0.04181072 
 71.64   0.03432919 
 71.93   0.04956631 
 71.75   0.03040226 
 71.36   0.02771766 
 71.53   0.03065877 
 71.71   0.07124697 
 71.68   0.07739993 
 71.68   0.08203887 
 71.67   0.04819811 
 71.55   0.09405838 
 71.81   0.18951871 
 72.00   0.20923066 
 71.67   0.23120245 
 71.49   0.08627560 
 71.51   0.21996243 
 71.63   0.15605272 
 71.64   0.15047506 
 71.62   0.18312932 
 71.40   0.13267026 
 71.05   0.14040271 
 71.14   0.21203648 
 71.06   0.17892024 
 71.05   0.14121425 
 70.91   0.04933468 
 70.70   0.07789227 
 70.60   0.15236759 
 70.25   0.22731650 
 70.12   0.10804196 
 70.18   0.14496011 
 70.31   0.11845081 
 70.29   0.12521057 
 69.98   0.16313126 
 69.64   0.06754000 
 69.94   0.10323654 
 70.03   0.01138888 
 70.07   0.07843895 
 69.82   0.00000000 
 69.66   0.00000000 
 69.88   0.00000000 
 70.00   0.14233297 
 69.91   0.16415698 
 69.88   0.13599646 
 69.59   0.00000000 
 69.41   0.03132195 
 69.33   0.12143600 
 69.61   0.11795317 
 69.73   0.15269940 
 70.04   0.07058950 
 70.16   0.16724814 
 70.15   0.06256191 
 70.03   0.01030271 
 70.45   0.07725469 
 70.48   0.14957429 
 70.47   0.07784470 
 70.44   0.06294413 
 70.48   0.00000000 
 70.69   0.10373757 
 70.73   0.02325766 
 70.85   0.12954548 
 71.00   0.05326855 
 70.84   0.05165595 
 70.94   0.18760587 
 71.28   0.07424333 
 71.50   0.16763466 
 71.87   0.13153600 
 72.27   0.14458057 
 72.59   0.11762115 
 72.82   0.10595703 
 73.12   0.06879578 
 73.22   0.05232264 
 73.11   0.12401413 
 73.25   0.12058639 
 72.97   0.16352746 
 73.00   0.13067567 
 73.10   0.09854213 
 73.42   0.23358596 
 73.27   0.16695421 
 73.35   0.13223532 
 73.25   0.12701996 
 73.59   0.04151695 
 73.79   0.00000000 
 73.73   0.07797548 
 73.68   0.14803942 
 73.31   0.06577971 
 73.36   0.14046673 
 73.36   0.07206463 
 73.29   0.12652227 
 73.05   0.13461340 
 73.16   0.04748200 
 73.13   0.08687925 
 73.09   0.07794800 
 72.88   0.07892856 
 72.51   0.00000000 
 72.51   0.00611385 
 72.27   0.00000000 
 72.43   0.00000000 
 72.27   0.01419481 
 72.09   0.00340585 
 71.89   0.13131408 
 71.78   0.06728706 
 71.70   0.03605471 
 71.75   0.04206383 
 71.67   0.08915553 
 71.47   0.00000000 
 71.48   0.12400832 
 71.48   0.00612128 
 71.52   0.00113238 
 71.27   0.07920419 
 71.29   0.00000000 
 71.43   0.00000000 
 71.51   0.00000000 
 71.51   0.05585737 
 71.39   0.02253134 
 71.32   0.05553272 
 71.45   0.00000000 
 71.63   0.02234131 
 71.35   0.02606487 
 71.36   0.02109945 
 71.48   0.14820139 
 71.30   0.03630558 
 71.40   0.04235651 
 71.32   0.13058610 
 71.06   0.02066572 
 71.18   0.06304029 
 71.09   0.13374050 
 71.18   0.06508593 
 70.93   0.06887417 
 70.95   0.05858885 
 70.81   0.00000000 
 70.92   0.18174324 
 70.97   0.06240311 
 71.02   0.18929656 
 70.82   0.03957951 
 70.67   0.24864559 
 70.52   0.24763966 
 70.42   0.08883495 
 70.11   0.17813398 
 70.22   0.13382669 
 70.41   0.10708770 
 70.16   0.16838844 
 70.01   0.07028618 
 69.98   0.10964157 
 70.13   0.01333245 
 70.16   0.12059066 
 70.16   0.08039429 
 70.25   0.06572860 
 70.03   0.10741587 
 70.08   0.14949178 
 70.12   0.21463186 
 70.24   0.14541167 
 70.29   0.15624790 
 70.04   0.17133445 
 70.34   0.18198755 
 70.26   0.10250979 
 70.11   0.16871650 
 70.14   0.17260064 
 70.11   0.17532609 
 70.25   0.13354451 
 70.32   0.16791753 
 70.37   0.09392509 
 70.29   0.00000000 
 70.31   0.09513995 
 70.17   0.08177559 
 70.46   0.20048802 
 70.69   0.12102271 
 70.75   0.00000000 
 70.70   0.08309212 
 70.68   0.20842474 
 70.46   0.22953293 
 70.42   0.23437375 
 70.38   0.04103128 
 70.23   0.13276355 
 70.28   0.01370153 
 70.00   0.15103511 
 69.88   0.18039900 
 70.09   0.08650949 
 69.83   0.09408919 
 69.63   0.04519660 
 69.57   0.00000000 
 69.62   0.15261385 
 69.54   0.06308926 
 69.40   0.10163276 
 69.54   0.06044315 
 69.53   0.06298425 
 69.14   0.00000000 
 68.89   0.04804598 
 68.87   0.00309190 
 68.82   0.02911529 
 68.49   0.06634084 
 68.44   0.06690028 
 68.15   0.16294405 
 68.12   0.05475314 
 67.91   0.10581020 
 67.58   0.07614583 
 67.48   0.07777999 
 67.27   0.12204014 
 67.30   0.00000000 
 66.95   0.06365044 
 66.96   0.05662381 
 66.81   0.09581700 
 66.57   0.14127003 
 67.26   0.18692188 
 67.30   0.17562866 
 67.10   0.00000000 
 67.13   0.05751381 
 67.35   0.09357681 
 67.35   0.12807480 
 67.45   0.20316068 
 67.39   0.08040876 
 67.70   0.17870394 
 68.01   0.00000000 
 68.20   0.09841244 
 68.21   0.00857499 
 68.34   0.14593149 
 68.79   0.15685194 
 69.19   0.06831622 
 69.56   0.00000000 
 70.00   0.19064077 
 70.59   0.09364448 
 70.76   0.08492998 
 71.25   0.07294299 
 72.02   0.11616097 
 72.86   0.13552114 
 73.33   0.08388767 
 73.41   0.03981467 
 73.60   0.07474232 
 74.07   0.07504221 
 74.46   0.11063594 
 74.89   0.06404154 
 75.11   0.10318072 
 75.48   0.02884800 
 75.58   0.02119895 
 75.87   0.13956566 
 75.55   0.05949356 
 75.67   0.05873556 
 75.63   0.05132803 
 75.23   0.09752156 
 75.21   0.06779514 
 75.23   0.14072711 
 75.35   0.02692545 
 75.34   0.02162376 
 75.16   0.14401364 
 74.98   0.06686859 
 74.69   0.23650162 
 74.47   0.04022972 
 74.49   0.16978769 
 74.18   0.15203482 
 74.27   0.11092482 
 74.37   0.11826752 
 74.36   0.22590242 
 74.47   0.17195415 
 74.80   0.21476209 
 74.95   0.18276977 
 75.10   0.23719079 
 74.88   0.17211762 
 74.89   0.07825976 
 75.04   0.18998461 
 75.17   0.05851444 
 75.08   0.12269895 
 75.03   0.01872325 
 74.84   0.07805124 
 74.92   0.07801649 
 74.69   0.00000000 
 74.69   0.09204959 
 74.37   0.04449451 
 74.52   0.04878972 
 74.29   0.00000000 
 74.27   0.00000000 
 74.12   0.07335691 
 73.85   0.02779460 
 73.64   0.00000000 
 73.45   0.01687966 
 73.31   0.01969294 
 73.15   0.06542196 
 73.29   0.06409946 
 73.06   0.07015028 
 72.93   0.12428885 
 72.75   0.14219038 
 72.58   0.12015976 
 72.18   0.00194214 
 72.00   0.11892317 
 72.16   0.08460513 
 72.37   0.07799117 
 72.22   0.00000000 
 72.12   0.04726468 
 71.99   0.05481844 
 72.07   0.04413431 
 72.01   0.07983604 
 72.21   0.08014352 
 72.33   0.09350077 
 72.20   0.05875992 
 72.23   0.01696998 
 72.43   0.18223003 
 72.46   0.11440198 
 72.41   0.00000000 
 72.34   0.14697512 
 72.24   0.07678393 
 72.07   0.04430606 
 72.22   0.06376559 
 72.14   0.14021992 
 71.92   0.03624932 
 71.81   0.06024188 
 71.74   0.09993173 
 71.55   0.19409640 
 71.44   0.08847762 
 71.24   0.07985390 
 71.26   0.08712133 
 70.78   0.00670752 
 70.71   0.20340446 
 70.27   0.12006208 
 70.20   0.12532615 
 69.99   0.17535172 
 69.65   0.14760993 
 69.50   0.00130621 
 69.17   0.01007003 
 69.16   0.11907861 
 69.11   0.16048422 
 68.84   0.07311258 
 68.70   0.10314322 
 68.78   0.12011605 
 68.85   0.18090391 
 68.37   0.10631441 
 68.46   0.05483924 
 68.57   0.22158113 
 68.88   0.11398020 
 68.98   0.15540442 
 68.84   0.00000000 
 69.09   0.13343544 
 69.19   0.14653480 
 69.17   0.13402708 
 69.34   0.05247451 
 69.66   0.07776638 
 69.83   0.04828058 
 69.96   0.11898183 
 69.83   0.07194281 
 69.69   0.14648915 
 69.62   0.00000000 
 69.91   0.10675034 
 70.26   0.07404843 
 69.93   0.02411267 
 69.82   0.01614098 
 69.46   0.12175687 
 69.05   0.09960282 
 68.78   0.14085843 
 68.23   0.02465284 
 67.86   0.00000000 
 68.52   0.06449957 
 68.57   0.00000000 
 68.88   0.00000000 
 68.98   0.09977354 
 68.72   0.02739993 
 69.03   0.03196658 
 68.90   0.11143814 
 69.17   0.00267058 
 69.35   0.04556254 
 69.45   0.12142110 
 69.62   0.00975070 
 69.63   0.13338864 
 69.92   0.00000000 
 70.01   0.00000000 
 70.20   0.12900821 
 70.28   0.00293214 
 70.35   0.00179571 
 70.43   0.10720414 
 70.47   0.04017778 
 70.72   0.00000000 
 71.06   0.06781957 
 71.36   0.12108100 
 71.82   0.09851502 
 72.31   0.13951370 
 72.58   0.11362282 
 72.80   0.21745368 
 72.75   0.11505211 
 72.90   0.19894102 
 72.91   0.21567869 
 73.09   0.10103227 
 73.30   0.05648698 
 73.60   0.19944665 
 73.61   0.08617182 
 73.78   0.23716440 
 73.84   0.02851104 
 73.92   0.14376475 
 73.94   0.11586419 
 73.95   0.14438064 
 73.88   0.15408211 
 73.55   0.14023506 
 73.42   0.20130259 
 73.25   0.08355164 
 73.35   0.12061308 
 73.21   0.15909869 
 72.84   0.15993478 
 72.73   0.00000000 
 73.16   0.08722078 
 73.40   0.04538544 
 73.92   0.11774122 
 73.87   0.06840145 
 73.83   0.00000000 
 73.84   0.13803961 
 73.87   0.00000000 
 73.82   0.05405146 
 73.76   0.08588336 
 74.00   0.17369073 
 74.33   0.24508605 
 74.36   0.00824595 
 74.49   0.13696086 
 74.17   0.02343851 
 73.99   0.09792476 
 74.24   0.08529710 
 74.06   0.01621875 
 73.92   0.01754755 
 73.74   0.12498591 
 73.71   0.14191048 
 73.53   0.00000000 
 73.72   0.05013152 
 73.62   0.01333679 
 73.48   0.01263500 
 73.40   0.00000000 
 73.22   0.01270496 
 73.08   0.00000000 
 73.06   0.04891406 
 73.30   0.00000000 
 73.44   0.00000000 
 73.88   0.09518464 
 74.20   0.00000000 
 74.22   0.10893125 
 74.24   0.00000000 
 74.35   0.16138098 
 74.68   0.00000000 
 74.94   0.04507312 
 75.06   0.05258530 
 75.24   0.08564117 
 75.54   0.05746784 
 75.56   0.00000000 
 75.63   0.04014898 
 75.57   0.03932829 
 75.36   0.12201251 
 75.21   0.00000000 
 75.24   0.07604957 
 75.27   0.00000000 
 75.25   0.03958614 
 75.07   0.00000000 
 74.98   0.06174056 
 74.86   0.19937124 
 74.71   0.00769054 
 74.57   0.13631288 
 74.50   0.10998714 
 74.37   0.00097774 
 74.18   0.07574433 
 73.89   0.05513985 
 73.59   0.19038865 
 73.17   0.11450756 
 73.16   0.03036724 
 73.09   0.03526549 
 72.90   0.19830646 
 72.74   0.13727384 
 72.56   0.08597451 
 72.41   0.08121900 
 72.20   0.08969429 
 72.22   0.05631890 
 72.02   0.07510117 
 71.65   0.06473905 
 71.71   0.06119981 
 71.77   0.10031014 
 71.91   0.05963259 
 72.02   0.06018487 
 71.98   0.05769882 
 72.25   0.05652545 
 72.38   0.14064011 
 72.40   0.14736177 
 72.14   0.20443017 
 72.12   0.10113046 
 71.97   0.15081593 
 71.88   0.03919043 
 71.84   0.14962273 
