# Supplementary material for: How Variability and Effort Determine Coordination at Large Forces
Source: PLoS One. 2016 Mar 2;11(3):e0149512. doi: 10.1371/journal.pone.0149512 (PMC4774921; doi:10.1371/journal.pone.0149512)
Supplement: S1 Dataset — (ZIP) [file pone.0149512.s001.zip › par1_Lllevel12.txt]

 82.18   0.15488736 
 81.97   0.02320448 
 81.87   0.22800831 
 81.66   0.20141794 
 81.17   0.11330792 
 80.96   0.16260561 
 80.71   0.03655139 
 80.55   0.16611647 
 80.75   0.24069488 
 80.81   0.07745359 
 80.63   0.15637160 
 80.70   0.15533259 
 80.70   0.13268260 
 80.72   0.04221656 
 80.93   0.05158371 
 80.99   0.21705951 
 80.92   0.14228043 
 81.00   0.14010507 
 80.93   0.22623588 
 81.00   0.17201204 
 80.89   0.10718970 
 80.87   0.08887807 
 80.99   0.12242454 
 81.07   0.03458406 
 81.06   0.08753581 
 80.98   0.07345644 
 81.17   0.15272795 
 81.17   0.00000000 
 81.07   0.00000000 
 81.03   0.09475464 
 80.81   0.05351092 
 80.87   0.05018666 
 80.48   0.00000000 
 79.94   0.11799017 
 79.29   0.00000000 
 79.16   0.07941590 
 78.89   0.00000000 
 78.73   0.11781581 
 78.48   0.13745178 
 78.02   0.14069538 
 77.77   0.03680403 
 77.50   0.07214891 
 77.43   0.00000000 
 77.30   0.06453776 
 77.57   0.05238542 
 77.88   0.03766710 
 78.07   0.03781094 
 78.00   0.00000000 
 78.01   0.00000000 
 78.08   0.00000000 
 78.46   0.01260075 
 78.52   0.00842303 
 78.59   0.00000000 
 78.73   0.04597190 
 78.85   0.01118702 
 79.20   0.01305153 
 79.11   0.01312666 
 79.25   0.00000000 
 79.48   0.01391059 
 79.61   0.00856704 
 79.69   0.00813038 
 79.94   0.00000000 
 80.42   0.00512241 
 80.62   0.09086987 
 80.64   0.01880270 
 81.07   0.00000000 
 81.34   0.10404730 
 81.44   0.00000000 
 81.91   0.03564105 
 82.17   0.00000000 
 82.51   0.02330247 
 82.75   0.11207994 
 83.20   0.02852499 
 83.36   0.07572601 
 83.35   0.03995998 
 83.88   0.00000000 
 84.24   0.08518309 
 84.41   0.08070028 
 84.44   0.08939617 
 84.32   0.17656825 
 84.74   0.24178316 
 85.09   0.19718663 
 85.36   0.13096016 
 85.39   0.18178367 
 85.55   0.23962844 
 85.67   0.20769161 
 86.04   0.11711597 
 86.15   0.14621772 
 86.07   0.14876064 
 86.14   0.18570367 
 86.41   0.13426935 
 86.62   0.03713858 
 86.85   0.10870274 
 86.96   0.18734396 
 86.77   0.15132765 
 86.75   0.23049204 
 86.80   0.11918857 
 86.53   0.09041671 
 86.23   0.12981590 
 86.11   0.03533417 
 86.04   0.18578937 
 85.79   0.17833892 
 85.71   0.06085672 
 85.78   0.09837692 
 85.67   0.09313709 
 85.51   0.10277091 
 85.38   0.13138137 
 85.22   0.12355511 
 85.14   0.09155798 
 84.95   0.09042149 
 84.57   0.21730947 
 84.33   0.23639923 
 84.25   0.16900849 
 84.34   0.09169032 
 84.25   0.13415924 
 84.26   0.18389573 
 84.37   0.13587991 
 84.34   0.16157356 
 84.40   0.16033440 
 84.41   0.17177508 
 84.26   0.00825694 
 84.60   0.14877125 
 84.64   0.19336667 
 84.35   0.11377180 
 84.35   0.02111764 
 84.29   0.12334866 
 84.55   0.10008375 
 84.55   0.09196916 
 84.61   0.03262272 
 84.44   0.00000000 
 84.59   0.18536571 
 84.51   0.06836130 
 84.29   0.00000000 
 84.25   0.09019289 
 84.14   0.09978792 
 84.05   0.07397238 
 83.88   0.14030055 
 83.77   0.10984356 
 83.81   0.17059769 
 83.82   0.09910476 
 83.77   0.01409718 
 83.68   0.13145856 
 83.61   0.17243176 
 83.58   0.01307568 
 83.46   0.00000000 
 83.48   0.18253886 
 83.47   0.08327189 
 83.48   0.07524077 
 83.42   0.10148914 
 83.39   0.00000000 
 83.25   0.15867158 
 83.17   0.15469370 
 83.04   0.03925675 
 82.96   0.07570627 
 83.10   0.15630285 
 83.22   0.09745960 
 83.17   0.12970447 
 83.17   0.12553959 
 83.03   0.18236693 
 82.91   0.07280312 
 83.18   0.18622709 
 83.34   0.15857481 
 83.11   0.07849280 
 83.10   0.11309853 
 83.11   0.00000000 
 83.36   0.04697309 
 83.13   0.00000000 
 83.06   0.00000000 
 83.01   0.00000000 
 82.99   0.09274365 
 82.80   0.00000000 
 82.71   0.00000000 
 82.55   0.10037208 
 82.47   0.03220703 
 82.46   0.03757487 
 82.33   0.11327380 
 82.38   0.00000000 
 82.24   0.00481218 
 82.10   0.07377925 
 81.79   0.08070795 
 81.76   0.13034366 
 81.79   0.13318864 
 81.82   0.15538675 
 81.75   0.01069506 
 81.65   0.08507476 
 81.63   0.12824942 
 81.56   0.17034724 
 81.53   0.00675289 
 81.48   0.06687430 
 81.73   0.07623751 
 81.66   0.15965836 
 81.53   0.00000000 
 81.40   0.00000000 
 81.38   0.00803591 
 81.41   0.00000000 
 81.35   0.11286385 
 81.35   0.06261790 
 81.23   0.03060735 
 81.24   0.00000000 
 81.31   0.20415671 
 81.12   0.00000000 
 81.08   0.13447846 
 81.12   0.01911464 
 81.48   0.05964604 
 82.12   0.11203391 
 82.98   0.05423325 
 83.54   0.14816585 
 83.96   0.02310650 
 84.26   0.19355926 
 84.21   0.08853754 
 84.26   0.04217461 
 84.35   0.04016484 
 84.35   0.06461153 
 84.59   0.07152904 
 84.43   0.00874381 
 84.47   0.03789172 
 84.33   0.00000000 
 84.24   0.03048376 
 84.31   0.06724266 
 84.01   0.00000000 
 83.60   0.02262410 
 83.50   0.02007950 
 83.06   0.06587294 
 82.90   0.00000000 
 82.46   0.01811717 
 82.16   0.06358356 
 81.62   0.00000000 
 81.26   0.00000000 
 80.92   0.00000000 
 80.50   0.01363786 
 80.26   0.00000000 
 79.91   0.08718778 
 79.71   0.01682535 
 79.45   0.01962958 
 79.63   0.15024176 
 79.61   0.04566849 
 79.63   0.13817363 
 79.75   0.00000000 
 79.71   0.10142018 
 79.63   0.07260509 
 79.63   0.00000000 
 79.59   0.00000000 
 79.59   0.02902529 
 79.65   0.00000000 
 79.64   0.00000000 
 79.64   0.04730549 
 79.64   0.05518973 
 79.81   0.02194116 
 79.81   0.06320734 
 79.75   0.00000000 
 79.69   0.00000000 
 80.16   0.00000000 
 80.55   0.01421249 
 80.63   0.05537124 
 80.76   0.00000000 
 80.89   0.01161837 
 81.09   0.01355476 
 81.20   0.01581389 
 81.57   0.01608079 
 81.64   0.00000000 
 81.83   0.00953238 
 81.64   0.00000000 
 81.52   0.00000000 
 81.57   0.00428994 
 81.53   0.04477166 
 81.60   0.09468046 
 81.65   0.02397809 
 81.48   0.02797443 
 81.77   0.07508370 
 81.84   0.21422325 
 81.98   0.07267773 
 81.96   0.15390434 
 81.88   0.17555871 
 81.99   0.15770923 
 81.86   0.04413956 
 81.99   0.01579228 
 81.87   0.00631137 
 81.89   0.02415941 
 81.94   0.00000000 
 81.93   0.01508818 
 82.02   0.05269315 
 81.90   0.10129015 
 81.91   0.03222622 
 82.00   0.03357069 
 81.92   0.03916581 
 82.09   0.08562561 
 82.18   0.09111435 
 81.98   0.04697153 
 82.16   0.13432280 
 82.10   0.10866796 
 82.34   0.03535792 
 82.26   0.06942684 
 82.40   0.10825911 
 82.21   0.07602685 
 82.31   0.06631086 
 82.30   0.00000000 
 82.33   0.09580521 
 82.18   0.01530789 
 82.22   0.04226288 
 82.10   0.00000000 
 82.19   0.15292433 
 82.22   0.00000000 
 82.32   0.03510359 
 82.26   0.00000000 
 82.27   0.11625279 
 82.30   0.00000000 
 82.49   0.11014086 
 82.40   0.08605081 
 82.59   0.17943574 
 82.51   0.00000000 
 82.39   0.00000000 
 82.53   0.06262565 
 82.36   0.09715331 
 82.36   0.00000000 
 82.32   0.00000000 
 82.20   0.11154463 
 82.08   0.13013540 
 81.93   0.05649330 
 81.77   0.04971663 
 81.58   0.05800274 
 81.42   0.06766986 
 81.50   0.06035740 
 81.36   0.00000000 
 81.31   0.00000000 
 81.11   0.00000000 
 81.16   0.06380581 
 81.11   0.00000000 
 80.96   0.00000000 
 80.89   0.01065538 
 80.95   0.09732500 
 80.93   0.00000000 
 80.85   0.00000000 
 80.89   0.01801781 
 80.70   0.02102077 
 80.59   0.10764206 
 80.57   0.15180844 
 80.47   0.04976926 
 80.49   0.01561727 
 80.51   0.05766404 
 80.30   0.14866498 
 80.22   0.00000000 
 80.33   0.08775386 
 80.22   0.05163777 
 80.22   0.05764119 
 80.00   0.05763738 
 80.07   0.04246611 
 79.96   0.00000000 
 79.99   0.03491815 
 79.61   0.03213155 
 79.55   0.00000000 
 79.48   0.10316744 
 79.29   0.00000000 
 79.27   0.11328432 
 79.44   0.08389849 
 79.59   0.05007945 
 79.42   0.10087289 
 79.41   0.18538419 
 79.30   0.13138783 
 79.18   0.17685194 
 79.23   0.10745046 
 79.21   0.00000000 
 79.13   0.10020015 
 79.08   0.17089653 
 79.26   0.13503445 
 79.36   0.21295859 
 79.55   0.10320270 
 79.48   0.16285001 
 79.62   0.13084479 
 79.71   0.12416950 
 79.83   0.24969926 
 79.73   0.21337584 
 79.72   0.14684431 
 79.85   0.18662356 
 79.97   0.15347316 
 79.97   0.03101651 
 80.17   0.03701625 
 80.20   0.09251671 
 80.32   0.08346211 
 80.31   0.06626853 
 80.37   0.09418129 
 80.52   0.14715562 
 80.41   0.08061845 
 80.23   0.16352913 
 80.05   0.13442678 
 80.05   0.06089276 
 80.12   0.18268526 
 79.93   0.10371314 
 79.89   0.15000912 
 79.96   0.14775578 
 79.90   0.19242414 
 79.83   0.12945232 
 79.87   0.12058016 
 79.95   0.16583819 
 79.92   0.08358265 
 79.99   0.24267457 
 79.88   0.03881533 
 80.02   0.10860289 
 79.91   0.02171296 
 79.91   0.20992640 
 79.99   0.10364310 
 79.82   0.12291805 
 79.89   0.00959459 
 80.30   0.00000000 
 79.85   0.07436810 
 80.10   0.05177505 
 79.69   0.04313038 
 79.67   0.07227929 
 79.38   0.00000000 
 79.01   0.12517360 
 78.74   0.04874746 
 78.56   0.09068973 
 78.50   0.14106315 
 78.18   0.11008026 
 78.06   0.00108639 
 77.82   0.19263949 
 77.62   0.08928091 
 77.64   0.13149297 
 77.41   0.17234481 
 77.19   0.09782851 
 77.01   0.15639905 
 77.00   0.10791212 
 77.40   0.15346418 
 77.32   0.19957291 
 76.93   0.11921721 
 76.58   0.16522885 
 76.68   0.12425362 
 76.50   0.12697721 
 76.40   0.16500957 
 76.24   0.07435529 
 76.34   0.19421889 
 76.34   0.24149743 
 76.54   0.13369747 
 76.80   0.09237066 
 77.13   0.00000000 
 77.74   0.15276535 
 78.10   0.10340956 
 79.03   0.08039492 
 80.13   0.07151116 
 80.85   0.02558771 
 81.48   0.07229919 
 82.10   0.05888817 
 82.85   0.13636166 
 83.74   0.18813631 
 84.51   0.12268011 
 84.95   0.13886218 
 85.15   0.06506229 
 85.62   0.00000000 
 86.29   0.08581122 
 86.93   0.11120391 
 87.20   0.00000000 
 87.32   0.08614751 
 87.60   0.00476799 
 88.06   0.09045638 
 88.43   0.13367743 
 88.30   0.13742302 
 88.02   0.03298627 
 88.14   0.06657292 
 87.80   0.11932061 
 87.16   0.00000000 
 86.40   0.00000000 
 85.78   0.00000000 
 85.58   0.20079078 
 86.04   0.09581984 
 86.09   0.09190304 
 86.04   0.10722022 
 85.90   0.16753711 
 85.75   0.06811938 
 85.56   0.00356062 
 85.35   0.15797153 
 85.10   0.04164236 
 85.07   0.07315958 
 84.77   0.00000000 
 84.77   0.00362989 
 84.64   0.17342889 
 84.65   0.09111139 
 84.83   0.18424996 
 84.66   0.20276502 
 84.60   0.10921860 
 84.58   0.12681672 
 84.61   0.16149489 
 84.43   0.21567233 
 84.40   0.26335626 
 84.36   0.23100793 
 84.36   0.25130616 
 84.33   0.05982008 
 84.58   0.25510859 
 84.82   0.17678758 
 84.67   0.07746574 
 84.68   0.13676910 
 84.61   0.16012646 
 84.49   0.04950360 
 84.64   0.10012982 
 84.65   0.21469412 
 84.61   0.11022493 
 84.64   0.14824776 
 84.68   0.06137425 
 84.72   0.06335269 
 84.69   0.09967004 
 84.57   0.08049936 
 84.43   0.07554509 
 84.57   0.14832171 
 84.46   0.16281295 
 84.33   0.09449593 
 84.19   0.13608044 
 84.04   0.06045024 
 83.98   0.00000000 
 83.92   0.16055473 
 83.88   0.11773150 
 83.80   0.07915723 
 83.78   0.11211689 
 83.65   0.12072800 
 83.63   0.05595560 
 83.42   0.16586300 
 83.51   0.17388492 
 83.50   0.01988542 
 83.37   0.00451351 
 83.28   0.02759129 
 83.31   0.06531077 
 83.29   0.04855206 
 83.30   0.00000000 
 83.35   0.02434902 
 83.22   0.00000000 
 83.21   0.06550325 
 83.45   0.00000000 
 83.56   0.09989018 
 83.52   0.00000000 
 83.63   0.00000000 
 83.78   0.00000000 
 84.05   0.05911630 
 84.02   0.02652216 
 84.23   0.00000000 
 84.30   0.05674102 
 84.67   0.00000000 
 84.82   0.00000000 
 85.03   0.01389827 
 84.94   0.09668802 
 84.85   0.00000000 
 84.81   0.00000000 
 84.84   0.14579271 
 84.76   0.00030405 
 84.54   0.12537893 
 84.43   0.08771389 
 84.10   0.00000000 
 83.90   0.10233287 
 83.87   0.05264270 
 83.64   0.10381267 
 83.28   0.05777143 
 82.87   0.00000000 
 82.54   0.09522788 
 82.23   0.00000000 
 82.04   0.00000000 
 81.99   0.15286155 
 81.81   0.04136932 
 81.51   0.00000000 
 81.42   0.00000000 
 81.41   0.03239289 
