# Supplementary material for: How Variability and Effort Determine Coordination at Large Forces
Source: PLoS One. 2016 Mar 2;11(3):e0149512. doi: 10.1371/journal.pone.0149512 (PMC4774921; doi:10.1371/journal.pone.0149512)
Supplement: S1 Dataset — (ZIP) [file pone.0149512.s001.zip › par1_Lllevel14.txt]

 97.03   0.03887737 
 96.86   0.08624687 
 96.83   0.13417732 
 96.68   0.06419840 
 96.38   0.05393774 
 96.47   0.06292736 
 96.50   0.06693569 
 96.32   0.02127030 
 96.23   0.04489932 
 96.24   0.00000000 
 96.47   0.03269319 
 96.26   0.07010102 
 96.01   0.00000000 
 95.92   0.10953039 
 95.91   0.00000000 
 96.10   0.00000000 
 96.04   0.11485337 
 95.79   0.00000000 
 95.84   0.03741837 
 95.83   0.00000000 
 95.86   0.02539970 
 96.71   0.00000000 
 96.53   0.01049076 
 96.57   0.00000000 
 96.81   0.00600282 
 97.10   0.00700329 
 97.18   0.00393722 
 97.22   0.00459342 
 97.42   0.00361054 
 97.48   0.00000000 
 97.55   0.00000000 
 97.75   0.00000000 
 97.76   0.00138840 
 97.80   0.08574796 
 97.78   0.00000000 
 98.04   0.00000000 
 98.26   0.00000000 
 98.38   0.01454380 
 98.36   0.01673637 
 98.45   0.04768130 
 98.56   0.01318132 
 98.48   0.01537821 
 98.60   0.01794124 
 98.64   0.06095435 
 98.69   0.00000000 
 98.68   0.01793026 
 98.58   0.01872175 
 98.85   0.10417274 
 98.67   0.00000000 
 98.55   0.00000000 
 98.57   0.02349187 
 98.85   0.02441880 
 99.11   0.02536831 
 99.11   0.00000000 
 99.10   0.00000000 
 98.94   0.00000000 
 99.00   0.00000000 
 99.19   0.04669599 
 99.03   0.05025060 
 98.94   0.00000000 
 98.87   0.00000000 
 98.90   0.01617884 
 98.92   0.01887532 
 99.01   0.01423854 
 98.87   0.00823653 
 98.78   0.00000000 
 98.76   0.00000000 
 98.66   0.00000000 
 98.53   0.00000000 
 98.53   0.00000000 
 98.47   0.08491480 
 98.34   0.00000000 
 98.27   0.09906727 
 98.29   0.00000000 
 98.21   0.00000000 
 98.20   0.00000000 
 98.40   0.01653229 
 98.16   0.00000000 
 98.06   0.04522332 
 97.97   0.00000000 
 97.94   0.01031368 
 97.94   0.01203262 
 97.90   0.05372954 
 97.81   0.00000000 
 97.60   0.00000000 
 97.67   0.05514725 
 97.62   0.06261951 
 97.57   0.02860379 
 97.35   0.06686303 
 97.36   0.00000000 
 97.57   0.03556001 
 97.43   0.00000000 
 97.14   0.10675261 
 97.15   0.07733055 
 97.03   0.03662827 
 96.98   0.04273298 
 96.71   0.00000000 
 96.59   0.04392848 
 96.58   0.00000000 
 96.49   0.02056936 
 96.23   0.00000000 
 96.06   0.05321758 
 95.91   0.01964031 
 95.88   0.10048601 
 96.06   0.07478682 
 95.78   0.08382306 
 95.62   0.01289984 
 95.50   0.13352081 
 95.43   0.06760717 
 95.53   0.10457422 
 95.44   0.06709193 
 95.17   0.10675027 
 95.31   0.07994514 
 95.32   0.07101586 
 95.30   0.00000000 
 95.77   0.05415494 
 95.70   0.05199878 
 95.58   0.04287353 
 95.58   0.03669493 
 95.75   0.07342164 
 95.95   0.04321171 
 95.77   0.04138784 
 95.91   0.16695994 
 95.92   0.06030042 
 95.94   0.10668153 
 95.88   0.00000000 
 95.79   0.10502289 
 96.00   0.11562874 
 96.10   0.06462667 
 96.90   0.00000000 
 97.48   0.00512060 
 97.58   0.00000000 
 97.92   0.00000000 
 98.20   0.05409248 
 98.38   0.05233679 
 98.63   0.00000000 
 98.86   0.10265301 
 99.16   0.03486812 
 99.19   0.04067948 
 99.40   0.12333770 
 99.32   0.05027746 
 99.56   0.14355076 
 99.59   0.00000000 
 99.70   0.14455570 
 99.62   0.03452782 
 99.53   0.10461990 
 99.61   0.00000000 
 99.70   0.08975184 
 99.72   0.01981676 
 99.89   0.00000000 
 99.85   0.00000000 
 99.73   0.01828251 
 99.67   0.10622332 
 99.83   0.10896857 
 99.94   0.08138034 
 99.69   0.09494373 
 99.66   0.06832082 
 99.57   0.07666054 
 99.51   0.00000000 
 99.50   0.05357198 
 99.42   0.00000000 
 99.29   0.00000000 
 99.11   0.06417336 
 98.77   0.10453902 
 98.65   0.00000000 
 98.42   0.02813981 
 98.60   0.03282978 
 98.44   0.00000000 
 98.50   0.00000000 
 98.20   0.01018267 
 98.33   0.05432665 
 98.11   0.01624426 
 98.07   0.00000000 
 98.05   0.00000000 
 97.93   0.09837373 
 97.80   0.02817852 
 97.84   0.10871422 
 97.92   0.00000000 
 97.94   0.00000000 
 98.22   0.03923215 
 97.93   0.02937523 
 98.12   0.00000000 
 98.04   0.01145564 
 98.02   0.05581178 
 97.86   0.00000000 
 97.76   0.05857505 
 97.81   0.10588854 
 97.85   0.12353664 
 97.69   0.05732308 
 97.59   0.05757496 
 97.50   0.15206451 
 97.46   0.08275237 
 97.36   0.12134320 
 97.10   0.12097762 
 97.01   0.13158672 
 96.95   0.01658142 
 96.69   0.07889463 
 96.52   0.03580481 
 96.26   0.02154842 
 96.28   0.13231747 
 96.08   0.17488612 
 95.85   0.15882338 
 95.62   0.17214483 
 95.64   0.10997445 
 95.54   0.20960584 
 95.33   0.05269979 
 95.03   0.24456971 
 94.90   0.13152018 
 94.82   0.12474940 
 94.94   0.12721190 
 94.80   0.07103271 
 94.62   0.20142879 
 94.77   0.06689804 
 94.79   0.09857455 
 95.12   0.09421208 
 94.99   0.08871210 
 95.14   0.04921181 
 95.36   0.06628917 
 95.71   0.06618770 
 95.87   0.00000000 
 96.33   0.00000000 
 96.51   0.07274939 
 96.91   0.11911918 
 97.93   0.08547732 
100.60   0.04624539 
101.43   0.13884668 
102.50   0.20443465 
103.20   0.05659475 
104.03   0.17351460 
104.79   0.10329376 
105.24   0.11280182 
105.91   0.23580159 
106.40   0.28347628 
106.63   0.06660869 
106.90   0.09123790 
107.03   0.17412232 
107.38   0.09944868 
107.62   0.24651064 
107.44   0.11300912 
107.53   0.12074252 
107.42   0.21055368 
107.41   0.17417871 
107.41   0.05929313 
107.50   0.02809021 
107.17   0.09883079 
106.86   0.13762569 
106.72   0.00000000 
106.69   0.00000000 
106.57   0.12900592 
106.46   0.10337834 
106.30   0.06168940 
106.12   0.09148021 
105.76   0.10672692 
105.57   0.03962101 
105.57   0.06717039 
105.21   0.00000000 
104.94   0.09330103 
104.66   0.00000000 
104.39   0.03336982 
104.32   0.03232795 
104.07   0.11141460 
103.88   0.17243056 
103.75   0.10072509 
103.64   0.07506575 
103.43   0.16690879 
103.37   0.10444521 
103.16   0.10328364 
102.92   0.09175916 
102.95   0.17515856 
102.75   0.10694697 
102.68   0.13940020 
102.86   0.14522603 
102.68   0.00000000 
102.56   0.09447637 
102.66   0.03858248 
102.65   0.06963525 
102.56   0.00000000 
102.38   0.00000000 
102.28   0.03380343 
102.41   0.00000000 
102.41   0.00000000 
102.50   0.00000000 
102.53   0.13299557 
102.51   0.15516150 
102.51   0.00560039 
102.61   0.04898065 
102.43   0.09959096 
102.38   0.03129573 
102.44   0.09923948 
102.26   0.08991914 
102.39   0.10397226 
102.48   0.19803126 
102.35   0.17199111 
102.22   0.02565289 
102.19   0.09828219 
102.26   0.09967603 
102.15   0.09895999 
102.06   0.08244811 
102.01   0.06752428 
101.89   0.07450284 
101.84   0.15543334 
101.77   0.16472623 
101.66   0.13324041 
101.64   0.09925893 
101.32   0.10454803 
101.27   0.06710870 
101.26   0.22217538 
101.17   0.14685651 
101.00   0.14912587 
100.98   0.07254330 
100.80   0.10965604 
100.72   0.11674726 
100.76   0.09917591 
100.91   0.00000000 
101.32   0.06637483 
101.54   0.06534675 
102.01   0.05796187 
101.92   0.04816430 
102.12   0.08210923 
102.06   0.00000000 
102.02   0.08473163 
101.92   0.00000000 
101.74   0.00000000 
101.84   0.07027475 
101.75   0.00000000 
101.74   0.06830234 
101.73   0.02311726 
101.62   0.06941700 
101.77   0.08098650 
101.54   0.04032492 
101.38   0.04704574 
101.37   0.00105612 
101.30   0.03982612 
101.12   0.00000000 
101.23   0.06384342 
101.26   0.02531631 
101.07   0.00000000 
101.15   0.06396558 
100.78   0.06798883 
100.77   0.00000000 
100.69   0.02623286 
100.39   0.06883248 
100.23   0.08030456 
100.29   0.12547459 
100.25   0.00000000 
100.29   0.09260869 
100.31   0.10367133 
100.21   0.00000000 
100.12   0.05364684 
100.01   0.04167555 
100.18   0.04862148 
100.16   0.04129028 
100.22   0.07334030 
100.10   0.12801054 
100.14   0.05551077 
100.46   0.10026350 
100.67   0.02397678 
101.01   0.19087864 
101.23   0.16802151 
101.29   0.13224314 
101.61   0.22992559 
101.89   0.00000000 
102.00   0.16264609 
101.91   0.07304694 
101.94   0.00000000 
102.22   0.00000000 
102.32   0.12419697 
102.23   0.00000000 
102.14   0.03289506 
102.05   0.11109681 
101.85   0.08716608 
101.87   0.14414062 
101.76   0.18991142 
101.63   0.22156333 
101.51   0.04077373 
101.33   0.19884066 
101.16   0.00521879 
101.04   0.15185259 
101.05   0.01816887 
100.87   0.11161038 
100.89   0.00000000 
100.78   0.17517010 
100.54   0.03370787 
100.46   0.00000000 
100.15   0.00000000 
100.07   0.03483407 
100.14   0.04063975 
 99.87   0.01821803 
 99.93   0.01563639 
 99.67   0.00000000 
 99.88   0.10313617 
 99.81   0.00000000 
 99.84   0.10774657 
 99.96   0.08022113 
 99.97   0.04853839 
 99.89   0.05662812 
 99.94   0.00000000 
 99.96   0.00000000 
100.06   0.11581274 
 99.95   0.03685095 
 99.91   0.11979677 
 99.87   0.00000000 
 99.94   0.04543115 
100.06   0.00000000 
 99.94   0.07614775 
 99.76   0.00000000 
 99.70   0.02028423 
 99.58   0.02366493 
 99.57   0.10493095 
 99.44   0.00000000 
 99.40   0.02483443 
 99.47   0.11386722 
 99.43   0.08701753 
 99.32   0.01268257 
 99.24   0.12464843 
 99.16   0.00000000 
 99.25   0.09883723 
 99.13   0.05388537 
 99.16   0.00591648 
 99.13   0.08968252 
 99.16   0.04140801 
 99.24   0.00000000 
 99.33   0.07428334 
 99.28   0.00000000 
 99.38   0.03425006 
 99.21   0.00000000 
 99.05   0.01810998 
 99.23   0.06357517 
 99.13   0.06179047 
 98.97   0.02964202 
 98.74   0.00000000 
 98.70   0.02887402 
 98.60   0.00000000 
 98.54   0.00000000 
 98.61   0.00000000 
 98.67   0.08972714 
 98.45   0.00000000 
 98.54   0.05742246 
 98.61   0.02454601 
 98.67   0.00000000 
 98.64   0.00000000 
 98.67   0.00000000 
 98.62   0.09857621 
 98.47   0.06298831 
 98.53   0.00000000 
 98.68   0.02694850 
 98.98   0.11633364 
 99.03   0.00838199 
 98.80   0.07824334 
 98.81   0.08078585 
 98.61   0.05180330 
 98.68   0.09839263 
 98.50   0.00000000 
 98.41   0.00000000 
 98.52   0.03851804 
 98.43   0.03147340 
 98.31   0.00000000 
 98.25   0.00000000 
 98.30   0.00000000 
 98.45   0.09658004 
 98.39   0.00000000 
 98.26   0.01611775 
 98.16   0.01880404 
 98.02   0.02193805 
 97.98   0.02559439 
 97.85   0.01376345 
 97.68   0.10095108 
 97.58   0.11508997 
 97.53   0.13113762 
 97.45   0.00000000 
 97.23   0.06017810 
 97.21   0.15280760 
 97.01   0.07655662 
 96.91   0.00000000 
 96.89   0.13317185 
 96.72   0.11292030 
 96.72   0.07926381 
 96.59   0.15190023 
 96.61   0.07956378 
 96.47   0.05037754 
 96.36   0.12147222 
 96.25   0.08045067 
 96.13   0.00000000 
 96.01   0.00000000 
 95.92   0.16941173 
 95.74   0.14680390 
 95.72   0.02368527 
 95.42   0.05667123 
 95.43   0.06611643 
 95.29   0.03468898 
 95.27   0.01223518 
 95.11   0.03225392 
 94.96   0.03368203 
 95.01   0.07229736 
 94.86   0.00000000 
 94.70   0.02509916 
 94.78   0.00000000 
 94.72   0.02186750 
 94.81   0.10479214 
 94.69   0.11020793 
 94.75   0.00123534 
 94.80   0.03970490 
 95.18   0.08876924 
 95.64   0.01502581 
 96.17   0.12740534 
 97.18   0.00000000 
 97.41   0.04517196 
 97.68   0.04608313 
 98.22   0.12386251 
 98.82   0.14200196 
 99.09   0.05954100 
 99.46   0.06946450 
 99.67   0.07351326 
100.09   0.07808495 
100.01   0.07045536 
100.13   0.01608406 
100.43   0.13618182 
100.55   0.00000000 
100.56   0.13504917 
100.39   0.05964948 
100.37   0.05784850 
100.32   0.14970296 
100.26   0.15195648 
100.17   0.09238884 
100.06   0.08527879 
 99.92   0.17444406 
 99.81   0.23632352 
 99.55   0.00000000 
 99.52   0.00000000 
 99.32   0.08269547 
 99.03   0.03981806 
 98.80   0.05982725 
 98.54   0.00000000 
 98.50   0.03041121 
 98.38   0.07792660 
 98.09   0.20447238 
 97.76   0.06212732 
 97.63   0.10495752 
 97.48   0.12245044 
 97.36   0.09534345 
 97.10   0.09824626 
 97.11   0.03809505 
 97.04   0.07653653 
 96.98   0.07179970 
 96.98   0.14825163 
 96.71   0.02972908 
 96.56   0.00000000 
 96.64   0.05440723 
 96.78   0.00000000 
 97.05   0.03875240 
 97.48   0.00000000 
 97.65   0.10044141 
 97.62   0.03228792 
 97.62   0.02860136 
 97.93   0.03336826 
 97.91   0.03247090 
