# Supplementary material for: How Variability and Effort Determine Coordination at Large Forces
Source: PLoS One. 2016 Mar 2;11(3):e0149512. doi: 10.1371/journal.pone.0149512 (PMC4774921; doi:10.1371/journal.pone.0149512)
Supplement: S1 Dataset — (ZIP) [file pone.0149512.s001.zip › par1_Lllevel16.txt]

106.04   0.00000000 
105.95   0.02936507 
105.91   0.03425925 
105.78   0.02799798 
105.57   0.02046353 
105.54   0.01870205 
105.50   0.06426592 
105.42   0.11252959 
105.13   0.00000000 
105.36   0.00000000 
105.75   0.03260400 
105.53   0.03492100 
105.36   0.00000000 
105.35   0.00000000 
105.39   0.00000000 
105.36   0.01127524 
105.42   0.13506104 
105.06   0.00000000 
104.79   0.02441046 
104.87   0.00000000 
105.34   0.02847887 
104.65   0.00000000 
104.57   0.09372969 
104.62   0.06690444 
104.88   0.00000000 
104.93   0.00000000 
104.77   0.00000000 
104.84   0.02679343 
106.03   0.00000000 
106.22   0.08938037 
106.11   0.01938338 
106.18   0.10750766 
106.20   0.00000000 
106.93   0.12096004 
107.00   0.00000000 
107.13   0.08377645 
107.13   0.00961491 
107.63   0.16308690 
107.87   0.10537432 
107.64   0.01788298 
107.62   0.06331034 
107.78   0.00000000 
107.81   0.14319056 
107.50   0.05498078 
107.69   0.00413499 
107.87   0.21407797 
107.57   0.00000000 
107.07   0.19675904 
106.90   0.00000000 
106.85   0.15407680 
106.79   0.17906710 
106.57   0.17323196 
106.74   0.11721023 
106.82   0.01905837 
107.14   0.00000000 
107.02   0.03900216 
106.55   0.05810486 
107.14   0.08136387 
107.25   0.11783634 
106.64   0.04940562 
106.34   0.05763989 
106.78   0.06074617 
106.91   0.06118639 
106.53   0.05782348 
106.24   0.04782134 
106.43   0.00511043 
106.44   0.03880238 
106.39   0.00000000 
106.04   0.02494735 
106.47   0.00000000 
107.11   0.09639149 
107.18   0.02671128 
107.13   0.06714296 
107.47   0.00000000 
107.92   0.11662242 
108.41   0.13605949 
108.76   0.10022396 
108.94   0.07002922 
109.37   0.02806340 
109.85   0.07518749 
109.96   0.06828167 
109.79   0.09943223 
110.60   0.00000000 
110.46   0.00273501 
110.43   0.00000000 
110.95   0.00000000 
110.86   0.01704895 
110.61   0.04576527 
110.65   0.01094595 
110.60   0.09720816 
110.63   0.07096266 
110.36   0.08278977 
110.11   0.00885285 
109.90   0.08759450 
110.16   0.14281613 
109.74   0.10797059 
109.55   0.00000000 
109.42   0.05789342 
109.30   0.02361999 
109.20   0.05540443 
108.91   0.00000000 
108.86   0.15018130 
108.96   0.09031780 
108.88   0.00000000 
109.20   0.00689147 
109.62   0.16859342 
109.44   0.06935174 
109.24   0.00000000 
108.90   0.08327405 
108.74   0.05470619 
109.04   0.00000000 
109.12   0.07702327 
109.02   0.03585499 
108.98   0.08427769 
108.87   0.12689182 
108.38   0.05402904 
108.40   0.00000000 
108.49   0.05019667 
109.38   0.13748067 
109.07   0.00000000 
109.40   0.04030547 
109.74   0.12291194 
109.87   0.05850353 
109.51   0.10233487 
109.57   0.09647724 
110.17   0.11255678 
110.17   0.08215181 
109.86   0.07535845 
110.15   0.12061446 
110.09   0.00000000 
109.66   0.00000000 
109.37   0.13126892 
109.23   0.00000000 
108.96   0.04200164 
108.72   0.02889950 
108.40   0.11860981 
108.15   0.00000000 
108.16   0.00000000 
107.90   0.03160624 
107.47   0.02987367 
107.47   0.11492975 
107.66   0.02942269 
107.66   0.03432647 
107.36   0.00000000 
107.14   0.00000000 
107.18   0.07224776 
107.55   0.00000000 
107.19   0.00000000 
107.37   0.01206237 
107.50   0.05651963 
107.48   0.00000000 
107.53   0.00000000 
107.78   0.00000000 
107.87   0.13879200 
108.17   0.07501988 
108.20   0.00000000 
109.30   0.00000000 
109.89   0.12055011 
109.73   0.09819494 
110.30   0.04898190 
111.03   0.04464223 
111.59   0.05208261 
111.93   0.14565677 
112.10   0.10739435 
112.79   0.23626817 
113.04   0.09769510 
112.95   0.10653724 
113.05   0.11561301 
113.23   0.00000000 
113.76   0.13515353 
113.45   0.00000000 
113.31   0.05957171 
112.86   0.00000000 
112.91   0.00000000 
112.78   0.03247528 
112.87   0.01536224 
112.81   0.00000000 
112.56   0.00799400 
112.38   0.05177319 
112.21   0.06040206 
111.69   0.00000000 
111.32   0.00000000 
111.20   0.06249615 
110.93   0.00000000 
110.77   0.02050411 
110.41   0.00000000 
110.19   0.14119504 
109.62   0.03738696 
109.61   0.03320210 
109.86   0.08118264 
109.37   0.04884887 
109.28   0.00000000 
109.30   0.00000000 
109.51   0.00000000 
109.53   0.14903358 
109.13   0.11789521 
108.97   0.08695607 
108.83   0.10144875 
108.54   0.00000000 
108.20   0.07591001 
108.11   0.14861647 
108.20   0.06884296 
108.11   0.02337725 
107.99   0.13770592 
107.60   0.07576318 
107.97   0.07573871 
107.86   0.00000000 
107.76   0.00967172 
107.62   0.13472806 
107.64   0.09178488 
107.82   0.05200830 
107.92   0.04805324 
108.74   0.00000000 
109.12   0.05445016 
109.15   0.08351737 
109.70   0.08213945 
109.55   0.08716131 
109.82   0.09367932 
110.08   0.00000000 
110.25   0.10021751 
110.47   0.06055401 
110.60   0.01450957 
110.39   0.04484781 
110.49   0.12160295 
110.38   0.00000000 
110.41   0.04027347 
110.61   0.03689338 
110.57   0.04062401 
110.26   0.03992005 
110.09   0.11119995 
110.08   0.04483955 
109.94   0.00000000 
109.83   0.12434539 
109.75   0.09585210 
109.63   0.06272724 
109.25   0.00000000 
109.11   0.08962206 
109.10   0.06211221 
108.98   0.05174001 
109.11   0.00000000 
109.32   0.03393346 
109.46   0.12448276 
109.35   0.00000000 
109.43   0.00000000 
109.33   0.00000000 
109.54   0.02642378 
109.45   0.02517217 
109.02   0.00000000 
108.93   0.05106726 
109.18   0.00000000 
109.24   0.10202534 
109.11   0.00000000 
108.80   0.02553651 
108.76   0.00000000 
108.69   0.06372825 
108.86   0.00000000 
108.97   0.00000000 
108.73   0.00000000 
108.47   0.00000000 
108.80   0.00000000 
108.48   0.00002108 
108.50   0.04247145 
108.42   0.04955003 
108.37   0.00000000 
108.69   0.05780836 
108.97   0.00000000 
109.06   0.06743958 
108.94   0.00000000 
108.89   0.00000000 
109.15   0.10578946 
109.36   0.02889258 
109.46   0.03370801 
109.53   0.11297981 
109.50   0.08936292 
109.43   0.06180987 
109.52   0.09692681 
109.55   0.10826584 
109.99   0.07824528 
110.24   0.00000000 
110.83   0.01511552 
111.70   0.04977998 
112.40   0.12681591 
113.05   0.04501386 
113.56   0.08192215 
114.15   0.05312898 
114.41   0.00000000 
114.65   0.09361475 
114.64   0.00000000 
115.20   0.00000000 
115.22   0.10937209 
115.36   0.00000000 
115.47   0.00000000 
115.18   0.10314348 
115.06   0.03544034 
114.99   0.12624079 
114.70   0.04415851 
114.93   0.13641199 
115.06   0.11670046 
115.42   0.16140681 
115.44   0.13995437 
115.47   0.00000000 
115.59   0.13488021 
115.41   0.13462491 
115.25   0.13761232 
114.97   0.09119971 
114.64   0.08307394 
114.45   0.05447273 
114.31   0.00000000 
114.08   0.10352772 
113.97   0.05540009 
114.06   0.00698663 
114.05   0.03675227 
113.90   0.00000000 
113.87   0.03379886 
113.79   0.14951797 
113.93   0.08031056 
113.96   0.05008436 
113.94   0.09475323 
114.12   0.00000000 
114.07   0.14735915 
114.08   0.06210563 
114.23   0.18641206 
114.27   0.08179276 
114.29   0.20697326 
114.06   0.02923450 
114.19   0.17933450 
114.20   0.00000000 
114.16   0.00000000 
113.97   0.06927812 
114.00   0.00388207 
113.99   0.00000000 
114.00   0.01221444 
113.67   0.05669704 
113.80   0.06614655 
113.73   0.06562462 
113.68   0.03346819 
113.46   0.03904622 
113.33   0.00107132 
113.40   0.00000000 
113.16   0.02322280 
112.94   0.05860269 
112.73   0.10523864 
112.65   0.00000000 
112.37   0.00000000 
112.41   0.03119843 
112.12   0.03252770 
111.90   0.02818187 
111.71   0.01533908 
112.02   0.10278932 
112.09   0.00000000 
112.21   0.00000000 
112.82   0.02440612 
113.45   0.00000000 
113.61   0.00000000 
113.15   0.04653563 
113.02   0.01184470 
112.99   0.14115940 
112.76   0.16061829 
112.86   0.01760055 
112.82   0.06298084 
112.77   0.00000000 
112.72   0.06374759 
112.68   0.05084562 
112.50   0.03255018 
112.05   0.03504178 
111.97   0.00000000 
111.92   0.03038527 
111.87   0.10971861 
111.99   0.03463705 
111.99   0.11987859 
111.77   0.04912433 
111.73   0.05731172 
111.45   0.01935260 
111.51   0.08918532 
111.51   0.09827670 
111.60   0.13712324 
111.87   0.06689601 
111.77   0.06849339 
111.69   0.07668352 
111.98   0.03215302 
111.76   0.06357927 
111.53   0.05132195 
111.73   0.04872627 
111.80   0.13032547 
111.61   0.00000000 
111.46   0.09146010 
111.59   0.09610690 
111.94   0.10357106 
112.01   0.00000000 
112.69   0.00000000 
112.82   0.00609723 
112.75   0.03431694 
112.52   0.00000000 
112.28   0.00000000 
112.19   0.00675677 
112.20   0.00788290 
112.09   0.05062737 
112.15   0.09579264 
112.47   0.15420494 
112.25   0.00000000 
111.92   0.00899219 
111.88   0.00917707 
111.88   0.04471555 
111.41   0.00000000 
111.23   0.00000000 
110.68   0.01050188 
110.64   0.00000000 
110.48   0.09411771 
110.21   0.00000000 
110.69   0.01745767 
111.62   0.00000000 
111.90   0.14595756 
111.60   0.04294323 
111.10   0.03441415 
111.08   0.12504357 
110.85   0.10052769 
110.09   0.11728231 
109.87   0.07005624 
109.79   0.15946879 
109.62   0.13786437 
109.54   0.09755431 
109.15   0.09705875 
109.04   0.09368815 
108.44   0.09762681 
108.12   0.08731981 
107.83   0.07889571 
107.51   0.07578595 
107.19   0.11468734 
106.71   0.07574035 
106.38   0.07209260 
105.79   0.11200160 
105.70   0.07507238 
105.79   0.07495346 
105.60   0.15322487 
106.13   0.08124523 
106.52   0.00000000 
106.85   0.10655059 
106.66   0.15424383 
106.64   0.00000000 
107.36   0.14192141 
107.91   0.00000000 
108.27   0.15203411 
109.27   0.03227410 
110.05   0.05439268 
110.40   0.00000000 
110.95   0.00000000 
110.86   0.00000000 
110.61   0.05691240 
110.88   0.00000000 
111.10   0.05195334 
111.35   0.06061223 
111.54   0.02826741 
111.95   0.11787236 
112.26   0.08558550 
112.24   0.05740288 
112.30   0.05831114 
112.16   0.05792762 
112.18   0.14776472 
112.00   0.11029992 
111.74   0.02952526 
111.92   0.10977272 
111.39   0.07590278 
111.26   0.16379237 
110.89   0.03912306 
110.49   0.11215397 
110.07   0.16837228 
109.59   0.09324515 
109.34   0.00000000 
109.02   0.06883682 
108.66   0.03134225 
108.44   0.06032049 
108.51   0.08475873 
108.37   0.08334432 
108.55   0.13968190 
108.48   0.10904256 
108.23   0.00000000 
108.58   0.00000000 
109.06   0.01291901 
109.43   0.12852205 
109.53   0.04176835 
109.24   0.07300284 
109.79   0.04272312 
109.83   0.00000000 
110.21   0.00000000 
110.38   0.02627013 
110.31   0.06613395 
110.23   0.06498914 
110.01   0.00000000 
109.95   0.00000000 
109.95   0.06870014 
109.96   0.00000000 
110.12   0.00000000 
109.89   0.01147110 
110.17   0.01338295 
109.90   0.05806030 
109.51   0.00000000 
109.52   0.05628700 
109.55   0.00000000 
109.50   0.02130945 
109.17   0.00000000 
108.92   0.00000000 
108.65   0.14029440 
108.59   0.11184878 
108.65   0.13049024 
108.59   0.06379331 
108.58   0.07442553 
108.35   0.12927665 
108.04   0.00000000 
107.82   0.02390517 
107.43   0.00614099 
107.28   0.03897913 
107.15   0.00000000 
107.29   0.09641902 
107.98   0.07004199 
108.60   0.07773146 
108.45   0.00000000 
108.43   0.04071982 
107.96   0.13240018 
107.57   0.01105646 
107.28   0.04367240 
106.90   0.08044275 
106.89   0.00000000 
106.81   0.00000000 
106.70   0.00000000 
106.47   0.02070693 
106.76   0.00000000 
107.24   0.00000000 
107.64   0.00000000 
107.70   0.00347223 
108.12   0.00405094 
107.97   0.12861552 
107.92   0.00000000 
107.86   0.06515772 
107.68   0.07601734 
107.25   0.04566133 
107.83   0.09504326 
107.94   0.13189474 
107.86   0.00000000 
108.20   0.05812386 
108.41   0.14003533 
108.26   0.00000000 
108.21   0.00000000 
108.34   0.07549447 
108.37   0.04563002 
108.06   0.04354771 
108.13   0.00000000 
108.28   0.02746644 
108.21   0.00000000 
108.31   0.00000000 
108.69   0.05430363 
109.00   0.00000000 
109.15   0.01364942 
108.95   0.01134659 
109.16   0.09813141 
109.81   0.00000000 
110.09   0.00000000 
