# Supplementary material for: How Variability and Effort Determine Coordination at Large Forces
Source: PLoS One. 2016 Mar 2;11(3):e0149512. doi: 10.1371/journal.pone.0149512 (PMC4774921; doi:10.1371/journal.pone.0149512)
Supplement: S1 Dataset — (ZIP) [file pone.0149512.s001.zip › par1_Lllevel4.txt]

 26.70   0.10715511 
 26.78   0.03965124 
 26.73   0.00000000 
 26.77   0.06693566 
 26.88   0.12053847 
 26.70   0.05573449 
 26.83   0.00471753 
 26.84   0.04134210 
 26.73   0.13312618 
 26.72   0.00000000 
 26.78   0.03917446 
 26.80   0.03641445 
 26.70   0.00000000 
 26.77   0.11970065 
 26.82   0.03256934 
 26.75   0.00000000 
 26.57   0.03146848 
 26.57   0.00000000 
 26.60   0.00000000 
 26.52   0.01069405 
 26.52   0.09194189 
 26.44   0.10726554 
 26.50   0.07745152 
 26.53   0.09036010 
 26.39   0.06297326 
 26.50   0.07168646 
 26.45   0.15320428 
 26.33   0.00000000 
 26.43   0.02061157 
 26.32   0.00000000 
 26.40   0.12583185 
 26.25   0.00751550 
 26.22   0.00000000 
 26.33   0.02568090 
 26.27   0.02652578 
 26.22   0.03094675 
 26.15   0.01513256 
 26.21   0.00000000 
 26.13   0.00000000 
 26.14   0.09701565 
 26.24   0.10876396 
 26.08   0.03683977 
 26.06   0.00000000 
 25.95   0.00000000 
 26.10   0.04045764 
 26.05   0.11592503 
 25.97   0.15956540 
 26.04   0.05267909 
 25.95   0.00000000 
 25.99   0.10390580 
 25.85   0.07203363 
 25.90   0.00000000 
 25.89   0.00000000 
 25.94   0.11423804 
 25.82   0.04838399 
 25.91   0.03913035 
 25.80   0.03364647 
 25.91   0.08170108 
 25.87   0.09531793 
 25.73   0.04971771 
 25.80   0.13483373 
 25.78   0.06589056 
 25.78   0.15615830 
 25.72   0.16856784 
 25.86   0.13832930 
 25.71   0.11065103 
 25.74   0.10662058 
 25.69   0.19830264 
 25.72   0.12043298 
 25.72   0.15485736 
 25.57   0.11516518 
 25.59   0.00000000 
 25.56   0.05570057 
 25.58   0.15927415 
 25.56   0.20819454 
 25.57   0.00000000 
 25.49   0.07054929 
 25.60   0.16720123 
 25.52   0.14333781 
 25.51   0.14068175 
 25.55   0.04453589 
 25.46   0.00951168 
 25.58   0.12667933 
 25.62   0.07747882 
 25.51   0.06650232 
 25.55   0.13903281 
 25.68   0.06988857 
 25.59   0.00000000 
 25.59   0.00000000 
 25.75   0.04592503 
 25.63   0.04249548 
 25.68   0.15374651 
 25.68   0.12527597 
 25.70   0.06126157 
 25.71   0.07147184 
 25.66   0.07572964 
 25.76   0.08126866 
 25.77   0.00000000 
 25.70   0.04830970 
 25.78   0.13104477 
 25.84   0.09852673 
 25.99   0.05987939 
 25.95   0.05631451 
 25.94   0.06570026 
 26.06   0.11104555 
 26.19   0.06526548 
 26.29   0.14461567 
 26.34   0.03139779 
 26.15   0.02724501 
 26.23   0.06328266 
 26.39   0.00000000 
 26.47   0.04444460 
 26.41   0.02774942 
 26.38   0.11203508 
 26.37   0.04127304 
 26.39   0.08005163 
 26.40   0.00000000 
 26.60   0.17087986 
 26.50   0.15228807 
 26.52   0.15899690 
 26.46   0.09372382 
 26.60   0.13844938 
 26.72   0.11907741 
 26.74   0.11044367 
 26.74   0.06102275 
 26.77   0.17203431 
 26.70   0.14263919 
 26.80   0.18578436 
 26.89   0.11200846 
 26.84   0.02737553 
 26.94   0.14910825 
 26.92   0.06039351 
 26.83   0.13157962 
 26.84   0.08009864 
 26.87   0.00000000 
 27.01   0.07021775 
 26.97   0.05706933 
 27.03   0.01406844 
 26.85   0.00000000 
 27.06   0.10847405 
 27.09   0.04165934 
 27.10   0.00000000 
 27.00   0.06983491 
 26.95   0.07912932 
 27.05   0.04987068 
 27.10   0.12499718 
 27.05   0.01154623 
 26.96   0.05591746 
 26.91   0.00000000 
 26.91   0.04040967 
 27.01   0.03883283 
 27.04   0.06691897 
 26.91   0.07614776 
 26.85   0.03707262 
 27.01   0.04325139 
 26.95   0.00000000 
 26.85   0.00000000 
 26.82   0.06854657 
 26.76   0.00000000 
 26.92   0.06110093 
 26.99   0.02162899 
 26.87   0.02523383 
 26.83   0.07188632 
 27.00   0.02999609 
 26.95   0.03499544 
 26.96   0.11553825 
 26.91   0.04629606 
 26.79   0.04980644 
 26.83   0.08857332 
 26.76   0.09833619 
 26.85   0.06644612 
 26.75   0.10071096 
 26.81   0.06733325 
 26.77   0.15514811 
 26.76   0.08135018 
 26.84   0.07851918 
 26.63   0.03808449 
 26.61   0.07009361 
 26.58   0.07055367 
 26.63   0.14134832 
 26.65   0.06645429 
 26.62   0.10689034 
 26.61   0.00000000 
 26.62   0.02178199 
 26.41   0.05610023 
 26.50   0.08433908 
 26.31   0.00000000 
 26.30   0.02705796 
 26.33   0.00000000 
 26.37   0.07038415 
 26.23   0.07276480 
 26.27   0.00000000 
 26.10   0.02838890 
 26.10   0.00000000 
 26.02   0.00000000 
 26.18   0.01688003 
 26.09   0.09245962 
 25.89   0.06542270 
 25.94   0.00000000 
 26.04   0.02914813 
 25.95   0.00000000 
 25.91   0.03119282 
 25.84   0.00000000 
 25.75   0.00000000 
 25.85   0.01007790 
 25.82   0.09179325 
 25.92   0.10709213 
 25.75   0.00000000 
 25.78   0.00000000 
 25.91   0.00000000 
 25.92   0.03316864 
 25.81   0.00000000 
 25.92   0.00554918 
 25.87   0.00000000 
 25.88   0.09136777 
 25.83   0.06414887 
 25.86   0.02686538 
 25.87   0.00000000 
 25.94   0.07286494 
 26.04   0.16990282 
 25.98   0.18299200 
 26.01   0.00000000 
 25.91   0.07098104 
 26.04   0.16770494 
 26.14   0.09861788 
 26.16   0.04429019 
 26.19   0.06362008 
 26.13   0.00000000 
 26.25   0.10484012 
 26.29   0.05191579 
 26.19   0.00000000 
 26.23   0.03675041 
 26.33   0.07471899 
 26.27   0.04472529 
 26.28   0.00000000 
 26.45   0.02605353 
 26.49   0.11528950 
 26.62   0.04348563 
 26.62   0.12317379 
 26.68   0.00000000 
 26.62   0.00000000 
 26.86   0.08945943 
 26.75   0.04270755 
 26.82   0.04257787 
 27.06   0.11403894 
 27.13   0.09059857 
 27.04   0.00000000 
 27.03   0.00000000 
 26.95   0.00000000 
 27.14   0.11902105 
 27.24   0.11985141 
 27.09   0.00000000 
 27.05   0.00000000 
 27.01   0.03983315 
 27.02   0.00000000 
 27.22   0.11152889 
 27.17   0.02524808 
 27.14   0.11434982 
 27.16   0.13340813 
 27.27   0.02166337 
 27.22   0.00000000 
 27.22   0.09157951 
 27.27   0.00000000 
 27.21   0.00000000 
 27.26   0.01889489 
 27.26   0.01843348 
 27.31   0.10639945 
 27.37   0.10886944 
 27.34   0.12701434 
 27.45   0.14818340 
 27.35   0.08483776 
 27.41   0.22324573 
 27.47   0.15782638 
 27.40   0.12353901 
 27.41   0.00000000 
 27.40   0.09826256 
 27.45   0.14294689 
 27.42   0.04467002 
 27.37   0.02581063 
 27.32   0.00000000 
 27.47   0.00952256 
 27.40   0.00000000 
 27.48   0.05580181 
 27.27   0.01521024 
 27.26   0.00000000 
 27.46   0.05589037 
 27.50   0.02117148 
 27.31   0.02470006 
 27.28   0.01951644 
 27.28   0.06268100 
 27.50   0.03068097 
 27.33   0.00000000 
 27.43   0.10784455 
 27.45   0.16414882 
 27.35   0.01846677 
 27.41   0.13843832 
 27.39   0.00000000 
 27.40   0.00000000 
 27.31   0.05353006 
 27.37   0.00000000 
 27.38   0.00000000 
 27.41   0.13628334 
 27.37   0.11655037 
 27.37   0.00000000 
 27.38   0.08460689 
 27.38   0.05626118 
 27.38   0.15053176 
 27.25   0.00000000 
 27.44   0.04858772 
 27.37   0.09913253 
 27.45   0.14400033 
 27.42   0.00000000 
 27.51   0.04864117 
 27.43   0.14164176 
 27.47   0.07225704 
 27.53   0.15267152 
 27.50   0.11166985 
 27.68   0.08783463 
 27.58   0.05192002 
 27.65   0.12186012 
 27.55   0.00000000 
 27.56   0.00000000 
 27.65   0.08607040 
 27.60   0.04332950 
 27.52   0.04189775 
 27.46   0.00000000 
 27.57   0.02857068 
 27.49   0.03333247 
 27.55   0.10943653 
 27.62   0.03556065 
 27.64   0.03450447 
 27.37   0.04025521 
 27.59   0.04220263 
 27.48   0.04368099 
 27.51   0.00000000 
 27.50   0.11168868 
 27.51   0.00000000 
 27.71   0.07539666 
 27.64   0.08092899 
 27.54   0.00000000 
 27.55   0.04469013 
 27.38   0.03352371 
 27.53   0.12400472 
 27.50   0.13210606 
 27.44   0.05574185 
 27.34   0.06503215 
 27.47   0.02597563 
 27.36   0.10961134 
 27.29   0.06476558 
 27.38   0.05354217 
 27.24   0.05317556 
 27.31   0.05119946 
 27.28   0.01295656 
 27.14   0.08174116 
 27.37   0.04212356 
 27.37   0.12511418 
 27.27   0.00976337 
 27.30   0.04530422 
 27.31   0.05069549 
 27.50   0.08796808 
 27.40   0.09560883 
 27.32   0.00000000 
 27.45   0.17395777 
 27.52   0.06805944 
 27.55   0.02850657 
 27.52   0.00000000 
 27.41   0.00000000 
 27.64   0.04510837 
 27.67   0.10852720 
 27.62   0.03037810 
 27.63   0.03069002 
 27.64   0.07825189 
 27.60   0.04884701 
 27.63   0.17681070 
 27.58   0.10329756 
 27.58   0.07300394 
 27.61   0.12250312 
 27.65   0.21477205 
 27.61   0.00000000 
 27.57   0.21295777 
 27.61   0.10389389 
 27.61   0.10904222 
 27.61   0.06435187 
 27.56   0.03928184 
 27.51   0.04582881 
 27.55   0.06042085 
 27.50   0.00000000 
 27.52   0.03500164 
 27.46   0.00000000 
 27.36   0.00000000 
 27.37   0.00000000 
 27.56   0.00585468 
 27.44   0.00000000 
 27.26   0.00099686 
 27.48   0.12850359 
 27.29   0.00000000 
 27.31   0.10747399 
 27.19   0.03951682 
 27.27   0.00365609 
 27.36   0.13143988 
 27.26   0.04703554 
 27.34   0.18221538 
 27.34   0.02488483 
 27.28   0.00000000 
 27.33   0.06428368 
 27.32   0.13798471 
 27.33   0.15314290 
 27.46   0.19074435 
 27.48   0.09104702 
 27.38   0.06377466 
 27.35   0.19103041 
 27.44   0.00000000 
 27.41   0.08945382 
 27.49   0.15746578 
 27.32   0.08364185 
 27.44   0.08695305 
 27.46   0.00000000 
 27.46   0.00000000 
 27.42   0.00000000 
 27.41   0.00000000 
 27.43   0.01451325 
 27.38   0.00000000 
 27.33   0.00243995 
 27.44   0.00000000 
 27.44   0.00000000 
 27.48   0.00284661 
 27.36   0.00000000 
 27.32   0.00090217 
 27.27   0.04309274 
 27.33   0.00000000 
 27.27   0.00000000 
 27.28   0.00000000 
 27.22   0.00735356 
 27.21   0.05087566 
 27.11   0.00972595 
 27.25   0.09624066 
 27.24   0.06983391 
 27.24   0.00000000 
 27.24   0.08024730 
 27.20   0.04269571 
 27.26   0.00000000 
 27.26   0.11704429 
 27.39   0.04001896 
 27.29   0.08913565 
 27.34   0.00000000 
 27.44   0.04105423 
 27.35   0.09034346 
 27.36   0.04344646 
 27.36   0.04401771 
 27.50   0.03649805 
 27.53   0.00000000 
 27.50   0.12063241 
 27.44   0.00000000 
 27.62   0.07599264 
 27.53   0.00000000 
 27.46   0.03279192 
 27.53   0.03825724 
 27.66   0.00000000 
 27.70   0.02452804 
 27.54   0.00000000 
 27.59   0.00000000 
 27.57   0.05293215 
 27.61   0.00000000 
 27.65   0.01293111 
 27.56   0.01099829 
 27.77   0.09772506 
 27.59   0.02911884 
 27.72   0.06759682 
 27.70   0.07886296 
 27.75   0.13229846 
 27.65   0.11006830 
 27.59   0.00000000 
 27.67   0.10727236 
 27.45   0.00000000 
 27.50   0.10074113 
 27.37   0.05303471 
 27.36   0.04352911 
 27.50   0.05078396 
 27.25   0.00000000 
 27.22   0.00000000 
 27.26   0.02457904 
 27.20   0.01983643 
 27.00   0.01588765 
 27.05   0.09496532 
 27.14   0.06834601 
 27.09   0.03729015 
 27.14   0.12430239 
 27.01   0.01437280 
 27.09   0.00000000 
 27.01   0.04073964 
 27.21   0.03613857 
 27.10   0.00000000 
 27.05   0.01522958 
 27.18   0.10026610 
 27.15   0.11697712 
 27.09   0.00000000 
 27.07   0.03876654 
 27.11   0.04522763 
 27.16   0.13512103 
 26.95   0.00000000 
 27.00   0.00000000 
 26.94   0.07898714 
 27.13   0.04324371 
 26.92   0.04291306 
 27.01   0.11243879 
 26.98   0.00000000 
 27.02   0.17362545 
 26.90   0.00000000 
 27.12   0.13974435 
 27.03   0.07098917 
 27.07   0.14897463 
 27.13   0.17380373 
 26.98   0.17383345 
 26.99   0.20280569 
 27.09   0.00108160 
 27.11   0.20166465 
 27.03   0.16799946 
 26.92   0.03969149 
 26.92   0.10222823 
 26.95   0.08546532 
 26.84   0.09952927 
 27.00   0.08250670 
 26.79   0.11070477 
 26.85   0.16498718 
 26.92   0.09055328 
 26.75   0.04895442 
 26.95   0.16786586 
 26.85   0.09719866 
 26.95   0.22228823 
 26.84   0.14694468 
 26.91   0.15634325 
 27.07   0.13179452 
 26.91   0.08333577 
 27.14   0.08102529 
 27.17   0.05748147 
 27.18   0.08501779 
 27.01   0.03068336 
 27.09   0.05627836 
 27.12   0.00000000 
 27.20   0.08071143 
 27.12   0.12702996 
 26.98   0.00000000 
 27.15   0.08647123 
 27.11   0.04905651 
 27.11   0.00000000 
 27.14   0.04378069 
 27.06   0.00000000 
 27.20   0.11479954 
 27.17   0.07707406 
 27.26   0.03929679 
 27.16   0.00339940 
 27.21   0.00000000 
 27.23   0.03911604 
 27.19   0.02650213 
 27.15   0.10296719 
 27.18   0.00000000 
