# Supplementary material for: How Variability and Effort Determine Coordination at Large Forces
Source: PLoS One. 2016 Mar 2;11(3):e0149512. doi: 10.1371/journal.pone.0149512 (PMC4774921; doi:10.1371/journal.pone.0149512)
Supplement: S1 Dataset — (ZIP) [file pone.0149512.s001.zip › par1_Lllevel6.txt]

 45.32   0.10770791 
 45.21   0.06050043 
 45.04   0.14312926 
 45.32   0.10803933 
 45.27   0.02747037 
 45.36   0.07449563 
 45.16   0.06896025 
 45.19   0.11281708 
 45.04   0.10776505 
 45.08   0.06527247 
 44.97   0.00000000 
 44.73   0.05915688 
 44.87   0.09996985 
 44.78   0.05538179 
 44.69   0.13154497 
 44.76   0.05769666 
 44.46   0.00000000 
 44.42   0.14234701 
 44.43   0.06451615 
 44.50   0.15093227 
 44.64   0.06926976 
 44.53   0.07119861 
 44.46   0.16795877 
 44.38   0.12978053 
 44.11   0.01331734 
 44.05   0.03282838 
 43.91   0.02675482 
 43.89   0.10424124 
 43.76   0.00000000 
 43.65   0.11443843 
 43.45   0.13129195 
 43.26   0.10525568 
 43.19   0.07589229 
 43.08   0.15606119 
 43.14   0.09717767 
 42.92   0.00940715 
 42.92   0.03153988 
 42.86   0.14659450 
 42.89   0.11593134 
 42.95   0.00000000 
 43.04   0.09304675 
 43.11   0.10698668 
 43.10   0.20445487 
 43.01   0.00186396 
 42.98   0.15264018 
 42.95   0.22052707 
 42.72   0.11443320 
 42.82   0.11567429 
 42.61   0.18577125 
 42.41   0.08908188 
 42.40   0.12093569 
 42.44   0.06189027 
 42.27   0.18047370 
 42.04   0.00000000 
 42.08   0.07541800 
 42.15   0.07314069 
 42.02   0.19251544 
 41.87   0.12939258 
 41.85   0.03598533 
 41.86   0.00000000 
 41.82   0.15675381 
 41.89   0.08579560 
 41.87   0.06800896 
 41.91   0.05777836 
 41.88   0.06141053 
 41.80   0.07164562 
 41.84   0.18480151 
 41.70   0.07396191 
 41.67   0.07495407 
 41.68   0.16271041 
 41.56   0.22204058 
 41.69   0.11976582 
 41.45   0.06647968 
 41.49   0.15012636 
 41.46   0.07776136 
 41.51   0.00000000 
 41.42   0.11149014 
 41.50   0.02521714 
 41.25   0.00000000 
 41.30   0.00000000 
 41.32   0.02280562 
 41.41   0.11150029 
 41.41   0.06905511 
 41.31   0.00000000 
 41.36   0.16125517 
 41.46   0.01834358 
 41.65   0.06004677 
 41.77   0.00902432 
 41.75   0.04146605 
 41.87   0.09082392 
 42.04   0.12153224 
 42.09   0.00000000 
 42.25   0.04382883 
 42.62   0.04962958 
 42.81   0.13588390 
 42.63   0.05850017 
 42.90   0.04799482 
 42.91   0.05599396 
 43.10   0.14291521 
 43.18   0.07356909 
 42.99   0.02073642 
 43.09   0.05688933 
 42.95   0.10081861 
 43.00   0.10828938 
 42.77   0.06007155 
 42.79   0.05782196 
 42.67   0.06400288 
 42.60   0.06518847 
 42.46   0.01680325 
 42.37   0.04400243 
 42.47   0.04132424 
 42.54   0.03857462 
 42.65   0.11923030 
 42.45   0.00000000 
 42.61   0.04054301 
 42.61   0.12486016 
 42.55   0.01144223 
 42.68   0.09181389 
 42.60   0.00000000 
 42.75   0.00000000 
 42.82   0.03804046 
 42.90   0.00000000 
 42.83   0.10655719 
 42.72   0.10901441 
 42.57   0.00000000 
 42.63   0.04228975 
 42.38   0.04299797 
 42.25   0.00771744 
 42.20   0.03369100 
 42.20   0.10603083 
 42.18   0.00000000 
 42.28   0.11665434 
 42.17   0.00000000 
 42.16   0.04275044 
 42.11   0.00000000 
 42.14   0.06903540 
 42.13   0.00000000 
 42.02   0.10354577 
 41.79   0.03590968 
 41.85   0.11966328 
 41.93   0.00000000 
 42.07   0.08565439 
 42.10   0.05748326 
 41.99   0.04980618 
 42.23   0.05212226 
 42.30   0.12575915 
 42.40   0.14671901 
 42.20   0.07200272 
 42.47   0.15931635 
 42.43   0.05022746 
 42.59   0.09235853 
 42.76   0.17168548 
 42.69   0.00000000 
 42.73   0.12139924 
 42.82   0.07263286 
 42.89   0.03392023 
 42.77   0.06662738 
 42.68   0.00000000 
 42.81   0.09156456 
 42.78   0.04414525 
 42.85   0.12429104 
 42.76   0.05445911 
 42.72   0.00000000 
 42.68   0.00000000 
 42.45   0.03717031 
 42.23   0.07845468 
 42.25   0.00000000 
 42.55   0.00000000 
 42.56   0.00000000 
 42.63   0.06173877 
 42.48   0.02338665 
 42.53   0.05665551 
 42.53   0.02365123 
 42.49   0.00000000 
 42.69   0.15493369 
 42.91   0.04312559 
 43.02   0.00396855 
 43.02   0.03763425 
 43.10   0.12485848 
 43.29   0.06077451 
 43.35   0.12997503 
 43.55   0.14444994 
 43.42   0.04052292 
 43.45   0.12589808 
 43.33   0.00000000 
 43.34   0.07349541 
 43.17   0.06408213 
 43.23   0.05068750 
 43.16   0.00993474 
 43.03   0.00000000 
 43.15   0.00000000 
 43.07   0.00000000 
 43.06   0.00000000 
 42.94   0.00000000 
 42.95   0.08491480 
 42.85   0.01417354 
 42.76   0.00000000 
 42.75   0.10142953 
 42.87   0.11833445 
 42.81   0.13805685 
 42.92   0.06202014 
 42.67   0.11244143 
 42.61   0.00384109 
 42.68   0.11491693 
 42.69   0.15679421 
 42.50   0.00000000 
 42.47   0.10713355 
 42.44   0.06380204 
 42.15   0.07379553 
 42.28   0.10938883 
 42.34   0.01659421 
 42.40   0.06180677 
 42.47   0.13914603 
 42.35   0.10925650 
 42.46   0.15761352 
 42.58   0.08075725 
 42.66   0.00655736 
 42.66   0.08224285 
 42.82   0.07275899 
 43.03   0.02422921 
 42.87   0.04444535 
 43.09   0.03839337 
 42.86   0.04369937 
 42.98   0.00000000 
 43.18   0.00000000 
 43.16   0.00000000 
 43.29   0.01370320 
 43.33   0.00958817 
 43.27   0.00000000 
 43.03   0.00390297 
 42.92   0.04700033 
 42.92   0.05483372 
 42.86   0.06168880 
 42.91   0.11281911 
 42.67   0.08917543 
 42.70   0.06094064 
 42.62   0.02081716 
 42.57   0.10004146 
 42.35   0.02153985 
 42.43   0.13366722 
 42.48   0.05618880 
 42.31   0.09784369 
 42.18   0.11068144 
 42.11   0.11245477 
 42.15   0.00000000 
 42.28   0.10532939 
 42.12   0.07107263 
 42.04   0.00000000 
 42.02   0.13305760 
 42.09   0.09404454 
 42.21   0.15216549 
 42.28   0.07507779 
 42.39   0.16063904 
 42.28   0.14496535 
 42.20   0.14694997 
 42.26   0.11332068 
 42.44   0.10684655 
 42.46   0.11214134 
 42.26   0.06161153 
 42.43   0.00527237 
 42.51   0.02410629 
 42.47   0.00000000 
 42.34   0.00000000 
 42.32   0.00000000 
 42.42   0.00000000 
 42.29   0.00000000 
 42.29   0.00002108 
 42.14   0.00000000 
 42.10   0.00002459 
 42.03   0.00000000 
 42.13   0.00002869 
 42.06   0.00000000 
 41.98   0.04247682 
 41.95   0.00710943 
 41.89   0.09318396 
 42.08   0.06626775 
 41.85   0.03486074 
 41.86   0.00000000 
 41.76   0.03359139 
 41.81   0.03800505 
 41.92   0.15614915 
 41.98   0.17112938 
 42.09   0.06650024 
 42.04   0.00000000 
 42.22   0.00000000 
 42.50   0.10809773 
 42.43   0.01519544 
 42.63   0.03165331 
 42.67   0.02584549 
 42.65   0.07259994 
 42.85   0.04225306 
 42.82   0.07372581 
 42.89   0.12592774 
 42.89   0.09919328 
 43.01   0.11141791 
 43.07   0.20278130 
 43.03   0.05974855 
 43.14   0.01497215 
 43.10   0.16626700 
 43.22   0.17744595 
 43.26   0.14600376 
 43.12   0.13654084 
 43.22   0.10689269 
 43.10   0.07976592 
 43.31   0.10779594 
 43.37   0.09618760 
 43.18   0.00000000 
 43.19   0.06512810 
 43.19   0.14306106 
 43.37   0.15361025 
 43.38   0.00000000 
 43.34   0.14521470 
 43.36   0.16941715 
 43.39   0.01701122 
 43.38   0.08089663 
 43.43   0.19611828 
 43.52   0.18635780 
 43.42   0.15076812 
 43.48   0.23255367 
 43.49   0.26847741 
 43.55   0.25729401 
 43.36   0.26748997 
 43.33   0.23856514 
 43.57   0.25319797 
 43.42   0.29908555 
 43.54   0.26174005 
 43.49   0.30492791 
 43.51   0.14138012 
 43.29   0.21007635 
 43.41   0.07554882 
 43.36   0.25052701 
 43.34   0.16376445 
 43.31   0.18268406 
 43.11   0.06222747 
 43.20   0.20737344 
 43.00   0.14445048 
 42.81   0.12677106 
 42.77   0.07815863 
 42.72   0.14563145 
 42.74   0.20197898 
 42.75   0.07373931 
 42.66   0.06195412 
 42.81   0.22093875 
 42.77   0.11739484 
 42.65   0.00000000 
 42.64   0.12147244 
 42.70   0.08698110 
 42.58   0.09115227 
 42.55   0.06952119 
 42.55   0.10398911 
 42.53   0.03642690 
 42.52   0.00000000 
 42.44   0.05020265 
 42.42   0.04337772 
 42.44   0.00000000 
 42.51   0.02168895 
 42.50   0.06167949 
 42.42   0.00000000 
 42.41   0.02114544 
 42.37   0.00000000 
 42.40   0.00000000 
 42.38   0.14116582 
 42.23   0.02707295 
 42.29   0.00000000 
 42.27   0.02806087 
 42.29   0.07518455 
 42.19   0.00282158 
 42.33   0.02221107 
 42.26   0.02140075 
 42.04   0.02496755 
 42.13   0.10934572 
 42.27   0.00000000 
 42.33   0.00000000 
 42.37   0.00000000 
 42.56   0.06485348 
 42.78   0.07150114 
 42.93   0.02274685 
 42.78   0.00000000 
 42.90   0.00000000 
 42.99   0.00000000 
 43.19   0.05817594 
 43.17   0.05595507 
 43.25   0.10393664 
 43.29   0.00000000 
 43.31   0.07881255 
 43.28   0.09194797 
 43.38   0.05512978 
 43.24   0.13988596 
 43.24   0.01853692 
 43.28   0.14896700 
 43.23   0.03331882 
 43.30   0.00000000 
 43.33   0.09925272 
 43.31   0.05003365 
 43.36   0.01283625 
 43.21   0.00000000 
 43.33   0.06948838 
 43.33   0.08106977 
 43.25   0.00000000 
 43.28   0.11214720 
 43.35   0.04380530 
 43.33   0.00000000 
 43.29   0.12441851 
 43.20   0.00430272 
 43.07   0.00000000 
 43.16   0.02877550 
 43.12   0.00000000 
 43.00   0.02627053 
 42.96   0.00991253 
 43.00   0.01084750 
 42.95   0.01265542 
 43.00   0.00000000 
 42.98   0.00000000 
 42.93   0.00000000 
 42.92   0.04638509 
 42.70   0.00000000 
 42.91   0.00775193 
 42.69   0.00000000 
 42.72   0.05149078 
 42.69   0.10251943 
 42.65   0.02698143 
 42.90   0.11637206 
 42.85   0.00000000 
 42.79   0.04958169 
 42.80   0.00000000 
 42.78   0.00000000 
 42.85   0.02768004 
 42.92   0.09779176 
 42.98   0.07164352 
 42.88   0.00000000 
 43.02   0.03287363 
 42.93   0.00000000 
 42.95   0.03373923 
 43.12   0.10795753 
 42.93   0.11400987 
 42.90   0.00000000 
 42.84   0.00000000 
 42.82   0.00000000 
 42.80   0.07946250 
 42.58   0.00000000 
 42.64   0.09815855 
 42.43   0.07207145 
 42.41   0.00000000 
 42.51   0.04163649 
 42.33   0.03533216 
 42.33   0.00000000 
 42.20   0.00000000 
 42.20   0.00000000 
 42.12   0.05529605 
 42.18   0.05757264 
 42.12   0.06127939 
 42.04   0.00000000 
 42.10   0.00000000 
 42.08   0.07149262 
 42.08   0.03174518 
 42.23   0.06988747 
 42.16   0.07132215 
 42.14   0.00000000 
 42.14   0.04076231 
 42.28   0.16298118 
 42.28   0.14240699 
 42.33   0.06959985 
 42.14   0.00000000 
 42.69   0.11175966 
 42.79   0.20848628 
 42.87   0.13117673 
 42.93   0.12930503 
 42.94   0.05436216 
 42.90   0.00000000 
 42.98   0.12968964 
 43.06   0.03166314 
 43.09   0.09997127 
 43.16   0.22242289 
 43.02   0.03819871 
 43.13   0.00211829 
 43.24   0.15064385 
 43.18   0.04313338 
 43.20   0.00000000 
 43.12   0.00000000 
 43.09   0.00000000 
 43.22   0.03231728 
 43.04   0.01259619 
 43.27   0.00750666 
 43.24   0.09365149 
 43.09   0.06681321 
 43.31   0.03550188 
 43.24   0.07847951 
 43.35   0.13190692 
 43.33   0.06774658 
 43.30   0.06342909 
 43.12   0.00000000 
 43.09   0.00000000 
 43.15   0.08631504 
 43.11   0.03626953 
 43.16   0.00000000 
 43.18   0.02045184 
 42.98   0.02386048 
 43.05   0.15517781 
 42.99   0.00000000 
 43.14   0.07571629 
 43.00   0.00344195 
 43.06   0.08550069 
 42.99   0.09577406 
 43.02   0.00000000 
 43.15   0.08587344 
 43.16   0.04511943 
 43.10   0.05206568 
 43.02   0.04649318 
 43.11   0.08072656 
 43.17   0.05173413 
 43.04   0.04604424 
 43.06   0.00375151 
 43.19   0.00000000 
 43.21   0.00000000 
 43.19   0.14428331 
 43.11   0.03236759 
 43.12   0.07253501 
 43.17   0.00000000 
 43.21   0.12644579 
 43.21   0.06262636 
 43.38   0.04901687 
 43.39   0.05179175 
 43.35   0.09078140 
 43.38   0.14835849 
 43.40   0.00000000 
 43.44   0.14157289 
 43.44   0.00000000 
 43.54   0.06347321 
 43.40   0.10136870 
 43.45   0.09353707 
 43.41   0.00000000 
 43.28   0.04308424 
 43.21   0.05026495 
 43.24   0.04806357 
 43.21   0.08162624 
 43.05   0.03719424 
 43.24   0.04339328 
 43.15   0.08589165 
 43.01   0.13427630 
 42.98   0.06375136 
 43.02   0.06077222 
 42.85   0.02225502 
 42.74   0.00000000 
 42.71   0.17420415 
 42.53   0.00000000 
 42.59   0.12778670 
 42.69   0.05406205 
 42.66   0.05936323 
 42.52   0.15415082 
 42.49   0.15080860 
 42.56   0.21839023 
 42.52   0.00000000 
 42.57   0.09713989 
 42.56   0.10343600 
 42.52   0.22232412 
 42.44   0.10690278 
