# Supplementary material for: How Variability and Effort Determine Coordination at Large Forces
Source: PLoS One. 2016 Mar 2;11(3):e0149512. doi: 10.1371/journal.pone.0149512 (PMC4774921; doi:10.1371/journal.pone.0149512)
Supplement: S1 Dataset — (ZIP) [file pone.0149512.s001.zip › par1_Lllevel8.txt]

 53.17   0.00000000 
 53.32   0.18396965 
 53.32   0.07603855 
 53.66   0.04105836 
 53.64   0.02241723 
 53.68   0.09638190 
 53.46   0.02755183 
 53.49   0.00000000 
 53.52   0.03125596 
 53.53   0.02962223 
 53.64   0.07326993 
 53.47   0.02697107 
 53.60   0.02687428 
 53.53   0.15869391 
 53.45   0.05259298 
 53.26   0.00000000 
 53.20   0.00000000 
 53.15   0.03971460 
 53.21   0.04185466 
 53.45   0.02238145 
 53.37   0.10223992 
 53.47   0.00000000 
 53.52   0.00000000 
 53.45   0.11266081 
 53.28   0.08201497 
 53.25   0.04950703 
 53.23   0.00000000 
 53.44   0.04071821 
 53.51   0.08995144 
 53.27   0.00127282 
 53.10   0.00000000 
 53.33   0.10690521 
 53.43   0.03982902 
 53.39   0.12457455 
 53.28   0.13034507 
 53.24   0.00000000 
 53.30   0.06696339 
 53.21   0.14520014 
 53.18   0.07786827 
 53.40   0.11253075 
 53.34   0.00000000 
 53.52   0.15200856 
 53.60   0.16618275 
 53.71   0.08478613 
 53.80   0.12838597 
 53.65   0.00368792 
 53.83   0.08919630 
 53.96   0.07872759 
 53.64   0.00000000 
 53.59   0.09246757 
 53.51   0.04403431 
 53.45   0.05075870 
 53.51   0.17169302 
 53.22   0.05984668 
 53.02   0.02737426 
 52.93   0.05897224 
 52.75   0.00000000 
 52.80   0.05300211 
 52.47   0.07566715 
 52.47   0.12075076 
 52.38   0.05141979 
 52.50   0.05016105 
 52.29   0.05852122 
 52.51   0.05944107 
 52.47   0.01428986 
 52.34   0.00000000 
 52.42   0.03042328 
 52.49   0.06958051 
 52.82   0.07142373 
 52.74   0.07342083 
 52.83   0.04082913 
 52.87   0.04763399 
 53.46   0.05050244 
 53.49   0.13221649 
 53.78   0.05745489 
 53.52   0.05479390 
 53.47   0.05712136 
 53.78   0.22849004 
 53.70   0.04592033 
 53.82   0.15887822 
 54.04   0.09088839 
 54.13   0.13935100 
 54.16   0.23794966 
 54.14   0.11218568 
 54.21   0.12322990 
 54.40   0.11728851 
 54.33   0.03679481 
 54.45   0.10459584 
 54.45   0.08237020 
 54.51   0.03495409 
 54.52   0.10513518 
 54.71   0.06066276 
 54.47   0.00000000 
 54.60   0.13210184 
 54.75   0.05549672 
 54.88   0.10136736 
 54.90   0.10073939 
 54.97   0.02252510 
 54.88   0.06872614 
 54.72   0.00000000 
 54.54   0.00646721 
 54.83   0.03309738 
 54.82   0.10671744 
 54.79   0.07830264 
 54.48   0.03745186 
 54.56   0.00124697 
 54.61   0.17016438 
 54.62   0.10811515 
 54.54   0.02345438 
 54.50   0.09920673 
 54.55   0.10949921 
 54.58   0.12754125 
 54.67   0.00000000 
 55.14   0.05997134 
 55.28   0.06605750 
 55.20   0.06053262 
 55.23   0.05237153 
 55.29   0.03984324 
 55.40   0.00000000 
 55.61   0.03648856 
 55.71   0.03156040 
 55.75   0.06917856 
 55.83   0.11442659 
 55.92   0.04196343 
 56.10   0.00000000 
 56.39   0.00042905 
 56.72   0.16502793 
 56.67   0.09610911 
 57.02   0.13550305 
 56.99   0.06619927 
 57.14   0.00000000 
 57.13   0.16205469 
 57.07   0.07666543 
 57.10   0.11587168 
 57.33   0.07015292 
 57.17   0.02836500 
 57.01   0.16043309 
 56.98   0.07526910 
 57.01   0.07503638 
 56.70   0.06823049 
 56.72   0.06791009 
 56.56   0.07450093 
 56.57   0.10262577 
 56.29   0.00000000 
 56.30   0.05223229 
 56.11   0.00000000 
 55.79   0.03824758 
 55.70   0.07465221 
 55.73   0.15488368 
 55.51   0.01091017 
 55.38   0.00000000 
 55.38   0.04647002 
 55.27   0.00000000 
 55.20   0.03539839 
 54.81   0.05793104 
 54.95   0.06576785 
 54.93   0.07672915 
 54.68   0.00000000 
 54.71   0.03932548 
 54.63   0.16732058 
 54.59   0.05821159 
 54.32   0.09939907 
 54.26   0.01828367 
 54.37   0.06377781 
 54.22   0.11030006 
 54.16   0.05834978 
 54.08   0.01592595 
 54.13   0.00000000 
 53.93   0.00000000 
 53.91   0.00000000 
 53.90   0.05484723 
 53.94   0.00000000 
 53.87   0.05160914 
 53.61   0.01776381 
 53.73   0.00000000 
 54.00   0.02072444 
 54.06   0.01503731 
 54.17   0.00000000 
 54.26   0.05138886 
 54.24   0.05699304 
 54.32   0.06649188 
 54.20   0.00000000 
 54.23   0.00000000 
 54.20   0.00000000 
 54.31   0.10549562 
 54.37   0.11357938 
 54.42   0.12142730 
 54.46   0.14166519 
 54.45   0.25016977 
 54.54   0.07963043 
 54.66   0.20266015 
 54.49   0.17506008 
 54.51   0.05665829 
 54.68   0.21227792 
 54.72   0.12106889 
 54.46   0.25531588 
 54.30   0.09430439 
 54.26   0.16573883 
 54.22   0.05657834 
 54.15   0.20041586 
 54.09   0.12874663 
 53.73   0.06520489 
 53.55   0.10280183 
 53.56   0.21965292 
 53.71   0.20438516 
 53.72   0.20504671 
 53.62   0.13286966 
 53.72   0.14414712 
 53.88   0.06614428 
 54.02   0.16790009 
 54.07   0.11937239 
 54.38   0.00000000 
 54.56   0.00000000 
 54.61   0.10137073 
 54.64   0.02234808 
 54.83   0.00000000 
 54.92   0.10553460 
 54.88   0.12312370 
 54.76   0.00000000 
 54.49   0.08430234 
 54.55   0.05218118 
 54.55   0.06087805 
 54.40   0.09588215 
 54.28   0.00644817 
 54.28   0.13486345 
 54.29   0.14329030 
 54.37   0.07358143 
 54.43   0.11814552 
 54.31   0.12185608 
 54.01   0.09864387 
 54.05   0.00771355 
 53.84   0.11245802 
 53.97   0.11893745 
 53.89   0.00000000 
 54.08   0.09876009 
 54.05   0.14122632 
 54.04   0.12103158 
 53.99   0.12246051 
 54.04   0.12304769 
 54.02   0.18600250 
 53.93   0.07320232 
 53.99   0.18920557 
 54.03   0.11567417 
 53.99   0.11454312 
 54.28   0.28291314 
 54.24   0.12927746 
 54.08   0.09617646 
 54.05   0.16556533 
 54.18   0.17388052 
 54.25   0.22621695 
 54.29   0.13187386 
 54.38   0.13230660 
 54.44   0.09588143 
 54.37   0.16916117 
 54.41   0.21082147 
 54.47   0.25070242 
 54.50   0.05827287 
 54.65   0.21572136 
 54.52   0.02346037 
 54.41   0.12651749 
 54.46   0.15491369 
 54.67   0.09650204 
 54.70   0.10287357 
 54.62   0.08406560 
 54.46   0.09416648 
 54.43   0.08877464 
 54.17   0.03530460 
 54.04   0.00000000 
 54.45   0.05040630 
 54.63   0.04479641 
 54.49   0.00000000 
 54.46   0.14911288 
 54.46   0.00000000 
 54.44   0.00000000 
 54.19   0.00000000 
 54.16   0.15221381 
 54.27   0.22002964 
 54.41   0.10450851 
 54.28   0.03703288 
 54.25   0.00075816 
 54.09   0.12822511 
 53.86   0.08178013 
 53.84   0.14363226 
 53.83   0.15015289 
 53.67   0.08411250 
 53.62   0.05555803 
 53.66   0.00099999 
 53.76   0.07243036 
 53.79   0.00000000 
 53.95   0.03553789 
 53.91   0.02744212 
 53.54   0.06520300 
 53.51   0.11835036 
 53.47   0.12600370 
 53.42   0.06211059 
 53.33   0.06653937 
 53.41   0.07305558 
 53.39   0.07436434 
 53.24   0.00000000 
 53.24   0.00000000 
 53.29   0.07812782 
 53.16   0.03761237 
 53.20   0.07415203 
 53.13   0.00000000 
 53.03   0.03166978 
 53.08   0.00000000 
 53.13   0.00000000 
 53.25   0.18744549 
 53.26   0.07898715 
 53.49   0.13459854 
 53.53   0.00000000 
 53.64   0.06685961 
 53.77   0.12044974 
 53.73   0.10928378 
 53.90   0.11433322 
 53.96   0.06850880 
 54.55   0.07992693 
 54.53   0.16699854 
 54.57   0.08986296 
 54.62   0.12907301 
 54.78   0.08908278 
 55.01   0.13495864 
 54.91   0.14413060 
 54.64   0.09787241 
 54.82   0.09920732 
 54.89   0.17912343 
 55.04   0.15168334 
 54.88   0.11202392 
 54.70   0.06422595 
 54.75   0.10106507 
 54.87   0.01648097 
 54.99   0.11671448 
 54.90   0.15333320 
 54.69   0.07532436 
 54.73   0.07717409 
 54.64   0.07319226 
 54.69   0.00000000 
 54.64   0.10563859 
 54.55   0.01279576 
 54.36   0.00000000 
 54.43   0.07440571 
 54.31   0.03216109 
 54.37   0.07996813 
 54.20   0.07568972 
 54.14   0.08617205 
 54.23   0.05808719 
 54.15   0.14026116 
 54.04   0.11583098 
 53.86   0.03691440 
 53.89   0.07289871 
 53.76   0.00000000 
 53.98   0.01855842 
 53.87   0.08316836 
 53.84   0.00000000 
 53.92   0.00000000 
 53.97   0.00000000 
 54.00   0.10186926 
 54.22   0.11575440 
 54.28   0.00000000 
 54.10   0.03629169 
 54.08   0.08478717 
 54.14   0.01402464 
 54.30   0.00000000 
 54.52   0.02253832 
 54.52   0.02629471 
 54.29   0.10952227 
 54.33   0.11364479 
 54.53   0.13024815 
 54.65   0.06706245 
 54.50   0.03203628 
 54.58   0.16033379 
 54.46   0.08390865 
 54.49   0.07895263 
 54.52   0.07040338 
 54.46   0.15585392 
 54.28   0.04914961 
 54.14   0.03061891 
 54.26   0.06418415 
 54.39   0.06172274 
 54.16   0.10272283 
 54.15   0.17876137 
 54.13   0.03057588 
 54.17   0.00000000 
 54.37   0.01987135 
 54.32   0.05534298 
 54.26   0.00000000 
 54.41   0.01765278 
 54.46   0.10039265 
 54.46   0.03223104 
 54.48   0.00000000 
 54.46   0.00000000 
 54.41   0.00000000 
 54.54   0.00000000 
 54.42   0.00539292 
 54.80   0.00091990 
 54.81   0.00107321 
 54.65   0.00000000 
 54.70   0.00000000 
 54.72   0.00000000 
 54.94   0.12769385 
 55.01   0.00000000 
 55.04   0.00000000 
 54.98   0.02130338 
 55.03   0.00000000 
 55.16   0.10974767 
 55.16   0.00000000 
 55.10   0.00000000 
 55.06   0.14920351 
 54.91   0.00000000 
 54.89   0.12807333 
 54.80   0.08868075 
 54.69   0.14590773 
 54.41   0.08533196 
 54.22   0.07468671 
 54.36   0.08713449 
 54.36   0.03786449 
 54.37   0.02939511 
 54.45   0.00997634 
 54.50   0.00000000 
 54.37   0.11230987 
 54.46   0.07405891 
 54.39   0.03764445 
 54.31   0.03901934 
 54.28   0.00141298 
 54.25   0.00000000 
 54.31   0.02537702 
 54.33   0.01726337 
 54.32   0.09876025 
 54.32   0.02382335 
 54.16   0.02755841 
 54.27   0.11704520 
 54.26   0.13232323 
 54.51   0.19394674 
 54.33   0.12491743 
 54.37   0.05687272 
 54.36   0.10420530 
 54.29   0.05961845 
 54.38   0.00000000 
 54.49   0.10007025 
 54.48   0.09592906 
 54.28   0.00000000 
 54.27   0.00000000 
 54.26   0.16002822 
 54.03   0.05935900 
 54.25   0.00000000 
 54.47   0.07903247 
 54.50   0.09220455 
 54.45   0.06512512 
 54.48   0.09175480 
 54.48   0.05470723 
 54.34   0.06382511 
 54.36   0.06129054 
 54.72   0.05613821 
 54.73   0.01219353 
 54.81   0.00000000 
 54.87   0.11715603 
 54.87   0.04115080 
 54.95   0.03779417 
 54.99   0.11963056 
 54.78   0.05264300 
 54.77   0.14631056 
 54.67   0.02382906 
 54.39   0.06338897 
 54.33   0.15254849 
 54.35   0.07314109 
 54.20   0.07655744 
 54.01   0.06493192 
 54.03   0.07178240 
 54.10   0.11562816 
 53.98   0.06702791 
 53.91   0.00000000 
 53.99   0.09569634 
 53.95   0.05837688 
 53.93   0.14103635 
 53.82   0.06037732 
 53.92   0.14416262 
 53.63   0.16818972 
 53.69   0.18027195 
 53.57   0.15814093 
 53.59   0.16099169 
 53.64   0.13531389 
 53.67   0.04894538 
 53.68   0.00000000 
 53.64   0.08391973 
 53.61   0.07154953 
 53.57   0.18398309 
 53.60   0.02230717 
 53.63   0.06031433 
 53.87   0.07036672 
 53.91   0.06810788 
 54.01   0.02508741 
 54.00   0.12594539 
 53.98   0.05832470 
 54.25   0.14288682 
 54.22   0.19742036 
 54.36   0.13407872 
 54.25   0.10979707 
 54.46   0.19199941 
 54.42   0.25672539 
 54.36   0.14835790 
 54.38   0.18262769 
 54.39   0.14827232 
 54.62   0.15468486 
 54.56   0.19091263 
 54.54   0.22239070 
 54.79   0.19228264 
 54.90   0.15144494 
 55.37   0.15197371 
 55.40   0.19396871 
 55.33   0.02469061 
 55.42   0.11908118 
 55.23   0.02198721 
 55.45   0.08530464 
 55.47   0.07419313 
 55.48   0.18157113 
 55.76   0.00000000 
 56.20   0.10297729 
 56.32   0.00000000 
 56.25   0.10225820 
 56.17   0.10693571 
 56.28   0.13694333 
 56.28   0.00000000 
 56.38   0.14260434 
 56.31   0.08147801 
 56.32   0.03556778 
 56.26   0.02367312 
 56.00   0.04724162 
 55.99   0.18245581 
 55.97   0.00000000 
 56.13   0.17551805 
 56.05   0.19884310 
 55.76   0.10069751 
 55.64   0.06715996 
 55.58   0.09039085 
 55.69   0.10545599 
 55.74   0.09377898 
 55.56   0.16116201 
 55.48   0.00145198 
 55.54   0.07539438 
 55.45   0.07289497 
 55.24   0.02502127 
 55.20   0.09845537 
 55.19   0.08800427 
 55.31   0.10242965 
 55.22   0.14938239 
 54.89   0.11968343 
 54.91   0.00811987 
 54.82   0.07795768 
 54.85   0.07628325 
 54.98   0.07192551 
 54.90   0.05901603 
 54.69   0.00000000 
 54.65   0.04755149 
 54.75   0.16982438 
 54.82   0.10052084 
 54.80   0.10528673 
