# Supplementary material for: How Variability and Effort Determine Coordination at Large Forces
Source: PLoS One. 2016 Mar 2;11(3):e0149512. doi: 10.1371/journal.pone.0149512 (PMC4774921; doi:10.1371/journal.pone.0149512)
Supplement: S1 Dataset — (ZIP) [file pone.0149512.s001.zip › par1_LlRilevel10.txt]

 25.18  34.03769830 
 25.14  34.17411723 
 25.03  34.29578834 
 25.14  34.61472997 
 25.10  34.77048736 
 24.86  35.01585392 
 25.06  35.34866731 
 24.88  35.50197879 
 24.76  35.74545740 
 24.87  35.93391197 
 24.83  36.00047548 
 24.91  36.37681339 
 24.76  36.54817107 
 24.74  36.76498331 
 24.65  36.80756371 
 24.75  37.08051292 
 24.52  37.09073171 
 24.41  37.20971809 
 24.44  37.48976338 
 24.55  37.56811320 
 24.45  37.60997772 
 24.62  37.95290303 
 24.59  37.96925766 
 24.49  38.18074131 
 24.50  38.38079803 
 24.54  38.34645805 
 24.51  38.59654536 
 24.32  38.74626594 
 24.28  38.79087360 
 24.20  39.10479662 
 24.23  39.14056933 
 24.22  39.23047435 
 24.26  39.54836349 
 24.21  39.59715269 
 24.11  39.85887313 
 24.18  39.85721196 
 24.22  39.97665240 
 24.26  40.27080285 
 24.21  40.43365627 
 24.13  40.61552040 
 24.26  40.86896887 
 24.44  41.03759502 
 24.40  41.17197192 
 24.46  41.36461363 
 24.38  41.43487947 
 24.42  41.48654559 
 24.45  41.84415621 
 24.53  41.85124249 
 24.42  41.96445426 
 24.50  42.14932142 
 24.44  42.26839508 
 24.61  42.48359705 
 24.56  42.50527680 
 24.56  42.74162310 
 24.75  42.87115124 
 24.71  42.90656249 
 24.71  43.05537058 
 24.73  43.10821931 
 24.88  43.33605031 
 24.90  43.39267466 
 25.00  43.52204209 
 25.14  43.70951574 
 25.30  43.81853994 
 25.35  43.85203299 
 25.30  43.98047696 
 25.36  44.12089087 
 25.51  44.09335842 
 25.40  44.24222592 
 25.38  44.27039339 
 25.55  44.34012012 
 25.42  44.40006065 
 25.47  44.40414208 
 25.34  44.24370505 
 25.37  44.20150471 
 25.46  44.27491699 
 25.53  44.39139038 
 25.50  44.26260475 
 25.59  44.23901520 
 25.59  44.19578670 
 25.67  44.19483369 
 25.66  44.30882706 
 25.64  44.12527906 
 25.75  44.27217890 
 25.70  44.06547187 
 25.75  44.04375273 
 25.85  44.06101943 
 25.67  43.93482443 
 25.80  44.07286944 
 25.90  44.03965120 
 25.93  43.90800717 
 25.92  43.88538291 
 25.85  43.94100388 
 25.83  44.11182124 
 25.88  44.03341948 
 26.09  44.07482772 
 26.11  44.01773743 
 26.06  44.16713710 
 26.01  44.11993224 
 26.00  44.16373094 
 26.06  44.10055579 
 26.02  44.27463125 
 26.13  44.23255316 
 26.10  44.20100898 
 26.07  44.38430922 
 25.99  44.37862540 
 26.02  44.34007661 
 26.02  44.39343103 
 25.84  44.46269087 
 26.01  44.46385766 
 25.96  44.43466887 
 25.91  44.44400945 
 25.76  44.63111904 
 25.80  44.67073371 
 25.92  44.91764182 
 25.91  44.99327252 
 25.81  45.17126685 
 25.88  45.37737014 
 25.78  45.28951101 
 25.64  45.30774684 
 25.60  45.50010493 
 25.72  45.62702386 
 25.70  45.61808963 
 25.50  45.70065641 
 25.46  45.81162751 
 25.64  46.06539507 
 25.60  46.03226951 
 25.58  46.09981045 
 25.52  46.47722528 
 25.48  46.43686598 
 25.52  46.58351926 
 25.34  46.54253270 
 25.29  46.58512970 
 25.29  46.66601625 
 25.20  46.69748141 
 25.24  46.99559848 
 25.20  46.85204404 
 25.13  46.90362927 
 25.15  47.16894684 
 25.08  47.25276861 
 25.02  47.21797589 
 25.02  47.21259192 
 24.95  47.44247069 
 24.97  47.40493700 
 24.94  47.52916242 
 24.95  47.44788747 
 24.86  47.31641862 
 24.87  47.29127621 
 24.86  47.35097085 
 24.84  47.51176394 
 24.78  47.29662988 
 24.84  47.35631401 
 24.75  47.23562265 
 24.77  47.05655961 
 24.76  46.96504421 
 24.62  46.95881798 
 24.72  46.86006914 
 24.70  46.98959597 
 24.56  46.90614466 
 24.65  46.88107550 
 24.76  46.73974013 
 24.75  46.74567401 
 24.62  46.68416130 
 24.78  46.67570238 
 24.82  46.59484847 
 24.67  46.46225024 
 24.66  46.37355507 
 24.73  46.35398211 
 24.87  46.42629283 
 24.80  46.34227771 
 24.72  46.38507630 
 24.73  46.45710770 
 24.91  46.51348000 
 24.85  46.49761613 
 24.76  46.67929079 
 24.93  46.73545964 
 24.87  46.96364431 
 24.90  46.92072649 
 24.94  47.15838835 
 24.79  47.26851706 
 24.92  47.36672143 
 24.83  47.47193173 
 24.87  47.68398689 
 24.90  47.81119696 
 24.98  47.91999839 
 25.01  47.94368489 
 24.86  47.99739860 
 24.82  48.04252955 
 24.90  48.10228666 
 24.94  48.19324848 
 24.94  48.19634330 
 25.01  48.19600617 
 24.86  48.27155429 
 25.00  48.18238450 
 24.93  48.19573413 
 25.05  48.32348900 
 24.90  48.17489250 
 24.80  48.17137355 
 25.09  48.28201735 
 25.06  48.21372910 
 25.04  48.13183454 
 25.17  48.18478585 
 25.04  48.27132847 
 25.16  48.33043448 
 25.09  48.16871656 
 25.18  48.28855505 
 25.08  48.22978141 
 25.15  48.27972754 
 25.04  48.40846797 
 24.97  48.33657982 
 24.96  48.19476959 
 25.13  48.30647926 
 25.14  48.44660282 
 25.05  48.60175596 
 25.06  48.63397062 
 25.24  48.64108889 
 25.16  48.63058172 
 25.21  48.55725821 
 25.22  48.61814764 
 25.29  48.83311389 
 25.28  48.69651699 
 25.42  48.74820187 
 25.46  48.76780523 
 25.46  48.80289640 
 25.37  48.79124099 
 25.43  48.82670904 
 25.46  48.72106713 
 25.46  48.75899153 
 25.42  48.71507572 
 25.33  48.53065150 
 25.45  48.48721991 
 25.32  48.43063839 
 25.39  48.33978674 
 25.29  48.39725986 
 25.35  48.38673741 
 25.27  48.19296428 
 25.32  48.18636854 
 25.33  48.06076317 
 25.32  48.05670611 
 25.32  47.95750029 
 25.19  47.88596077 
 25.17  47.79234665 
 25.15  47.64178261 
 25.29  47.61439938 
 25.24  47.49823473 
 25.19  47.54903106 
 25.19  47.40798238 
 25.19  47.51370912 
 25.28  47.49236354 
 25.24  47.51447109 
 25.23  47.43228343 
 25.24  47.45527235 
 25.21  47.59049460 
 25.26  47.56084532 
 25.17  47.48736523 
 25.28  47.65263503 
 25.21  47.68936030 
 25.12  47.51614064 
 25.14  47.50374832 
 25.21  47.49423215 
 25.09  47.49537664 
 25.05  47.68140121 
 24.99  47.46784039 
 25.01  47.33244976 
 25.07  47.34634686 
 25.09  47.36414618 
 24.96  47.34227444 
 24.95  47.03107213 
 24.94  47.04317115 
 24.84  46.65538315 
 24.81  46.62511626 
 24.76  46.50194460 
 24.68  46.10720846 
 24.72  46.20791235 
 24.69  45.98380882 
 24.66  45.99922036 
 24.64  45.76756379 
 24.49  45.77250757 
 24.50  45.80161782 
 24.46  45.73390206 
 24.51  45.73469779 
 24.53  45.60571698 
 24.34  45.53629565 
 24.44  45.49692699 
 24.31  45.36125146 
 24.15  45.46893048 
 24.13  45.46708279 
 24.07  45.48642395 
 23.94  45.39321828 
 23.90  45.37593349 
 23.74  45.33593364 
 23.72  45.31376750 
 23.61  45.37310867 
 23.74  45.52401024 
 23.71  45.37602145 
 23.68  45.37603611 
 23.54  45.46761358 
 23.59  45.62059518 
 23.76  45.57694921 
 23.72  45.54332551 
 23.81  45.57120952 
 23.79  45.51884470 
 23.96  45.56983008 
 24.02  45.60381609 
 24.28  45.73563449 
 24.24  45.72523912 
 24.44  45.70846386 
 24.46  45.65517333 
 24.51  45.75429093 
 24.67  45.86426379 
 24.57  45.80080829 
 24.92  45.94074374 
 25.00  45.89456332 
 25.00  45.89201479 
 24.96  45.83007505 
 24.96  45.90927065 
 25.07  45.88490084 
 25.05  45.83314683 
 25.19  45.90780448 
 25.10  46.03777668 
 25.08  46.02994675 
 25.09  46.00761257 
 25.18  46.02806453 
 25.03  46.10299767 
 25.05  46.13552987 
 25.13  46.02448149 
 24.97  45.89623002 
 24.99  46.04745371 
 25.00  46.05068524 
 24.91  46.08441337 
 25.10  46.07589395 
 24.92  46.12690956 
 25.00  46.25024987 
 24.96  46.24160237 
 24.91  46.18852816 
 24.95  46.37566808 
 24.88  46.21339612 
 24.71  46.22781055 
 24.74  46.22407066 
 24.88  46.30604243 
 24.70  46.11339384 
 24.88  46.15457519 
 24.75  46.18721856 
 24.75  46.26534695 
 24.71  46.05999202 
 24.73  46.23121793 
 24.82  46.20840842 
 24.72  46.04759318 
 24.72  46.10921600 
 24.62  46.08319418 
 24.69  46.00216748 
 24.77  46.17622672 
 24.81  46.04352251 
 24.74  46.00039721 
 24.70  46.02470760 
 24.67  46.14230043 
 24.63  46.08076219 
 24.73  46.14974516 
 24.67  46.04010835 
 24.66  46.08917374 
 24.65  46.26970554 
 24.57  46.33338659 
 24.68  46.46038438 
 24.68  46.42726386 
 24.47  46.40689605 
 24.52  46.20516860 
 24.54  46.19441244 
 24.40  46.25614381 
 24.53  46.09476313 
 24.42  46.16668693 
 24.45  46.04175835 
 24.57  46.05697017 
 24.36  46.03406312 
 24.44  45.95460281 
 24.60  45.97368962 
 24.67  45.94152340 
 24.66  45.96726444 
 24.63  45.90986662 
 24.77  45.93161407 
 24.78  45.97022947 
 24.85  46.05454651 
 24.88  45.94604310 
 24.87  45.94250622 
 24.91  45.82060556 
 24.81  45.75965728 
 24.94  45.76700878 
 24.92  45.71908582 
 24.96  45.68125961 
 25.02  45.63771851 
 25.04  45.69213106 
 25.04  45.76577041 
 25.14  45.76556402 
 25.13  45.68841666 
 25.03  45.73205636 
 25.03  45.79022620 
 25.20  45.93391598 
 25.15  45.79215279 
 25.19  46.00881856 
 25.11  45.97732515 
 25.21  46.01820329 
 25.28  46.05619947 
 25.26  46.03413319 
 25.27  45.98956953 
 25.25  46.02880822 
 25.23  46.12228245 
 25.31  46.01228840 
 25.23  46.00496988 
 25.23  45.91521561 
 25.18  45.98771701 
 25.21  45.98086848 
 25.21  46.08464007 
 25.27  46.13914554 
 25.28  46.16150815 
 25.29  46.03276946 
 25.27  45.91293762 
 25.36  46.11385012 
 25.43  46.28850591 
 25.41  46.10116499 
 25.43  46.00621407 
 25.33  45.87444759 
 25.34  45.91047945 
 25.46  45.87658434 
 25.39  45.85037760 
 25.47  45.68123912 
 25.43  45.54218290 
 25.45  45.44435859 
 25.42  45.57890609 
 25.46  45.44439933 
 25.43  45.41918314 
 25.42  45.46040087 
 25.29  45.40432367 
 25.39  45.48254491 
 25.26  45.29669726 
 25.35  45.44186770 
 25.34  45.23341415 
 25.37  45.45026420 
 25.21  45.33058037 
 25.27  45.26280609 
 25.19  45.29960442 
 25.29  45.27589387 
 25.28  45.28297382 
 25.26  45.25509210 
 25.40  45.28495758 
 25.29  45.16130891 
 25.31  45.26560024 
 25.27  45.30633150 
 25.31  45.14043700 
 25.32  45.20622154 
 25.26  45.23554573 
 25.38  45.12057794 
 25.35  45.26619501 
 25.41  45.21705873 
 25.39  45.22982902 
 25.40  45.19131674 
 25.25  45.09905152 
 25.23  44.92567633 
 25.38  45.08115753 
 25.37  45.01606046 
 25.33  45.06532610 
 25.36  45.21411510 
 25.33  45.06350492 
 25.35  45.25626380 
 25.35  44.98832014 
 25.21  45.02614362 
 25.24  44.97716635 
 25.34  44.93767489 
 25.26  44.95915008 
 25.25  44.86718426 
 25.40  44.93188867 
 25.18  44.95862637 
 25.34  45.08287696 
 25.33  44.93728986 
 25.35  44.97609335 
 25.32  44.90935115 
 25.39  45.03293548 
 25.68  45.04532033 
 25.83  44.99661403 
 25.95  45.21873570 
 25.93  45.08938864 
 25.98  45.11939489 
 26.00  45.04891107 
 26.14  45.04950953 
 26.10  45.05832544 
 26.00  45.11648413 
 26.01  45.07855318 
 26.27  45.19908681 
 26.14  45.13922238 
 26.19  45.23906824 
 26.33  45.22674518 
 26.43  45.33001575 
 26.54  45.28703245 
 26.67  45.21679633 
 26.63  45.39951277 
 26.75  45.34135980 
 26.73  45.23312166 
 26.70  45.17452578 
 26.90  45.36800898 
 26.72  45.30831736 
 26.86  45.37801185 
 26.84  45.29922680 
 26.86  45.22535060 
 26.75  45.27626826 
 26.86  45.34587187 
 26.88  45.22479037 
 26.84  45.24170032 
 26.93  45.35945316 
 26.77  45.08467555 
 26.94  45.13763715 
 26.83  45.01803764 
 26.95  45.11091944 
 26.88  45.21646321 
 26.96  45.06529097 
 26.82  45.10450707 
 26.97  45.09898539 
 26.86  45.11247668 
 26.81  45.11273622 
 26.97  45.05300153 
 26.92  45.00850642 
 26.98  45.03495318 
 26.94  44.98183428 
 26.83  45.00250741 
 27.00  44.98413594 
 27.05  45.05755207 
 26.99  44.89593889 
 27.08  44.95766357 
 27.01  44.69895395 
 27.13  44.94548974 
 27.15  44.89660184 
 27.12  44.91222367 
 27.14  44.83004407 
 27.11  44.89366788 
 27.17  44.84122647 
 26.97  44.78140240 
 27.11  44.71975563 
 27.10  44.68767763 
 26.93  44.70639675 
 26.81  44.63273803 
 26.88  44.68288368 
 26.69  44.58157017 
 26.67  44.43119868 
 26.76  44.51579277 
 26.69  44.48402544 
 26.68  44.28945256 
 26.68  44.09654012 
 26.64  44.01570178 
 26.72  43.90400543 
 26.63  43.80204088 
 26.49  43.60348306 
 26.63  43.65894226 
 26.70  43.58600928 
 26.63  43.42950014 
 26.70  43.43530965 
 26.54  43.28929405 
 26.59  43.36426980 
 26.63  43.23026401 
 26.62  43.21341999 
 26.70  43.30474722 
