# Supplementary material for: How Variability and Effort Determine Coordination at Large Forces
Source: PLoS One. 2016 Mar 2;11(3):e0149512. doi: 10.1371/journal.pone.0149512 (PMC4774921; doi:10.1371/journal.pone.0149512)
Supplement: S1 Dataset — (ZIP) [file pone.0149512.s001.zip › par1_LlRilevel12.txt]

 34.37  40.99468417 
 34.37  41.10311054 
 34.36  41.34501072 
 34.25  41.41023949 
 34.37  41.56567040 
 34.33  41.83134116 
 34.41  41.88589027 
 34.37  41.97390670 
 34.42  42.16361642 
 34.53  42.37407296 
 34.43  42.50880672 
 34.36  42.57927079 
 34.44  42.69483421 
 34.41  42.73009507 
 34.41  42.95184876 
 34.43  43.00569787 
 34.30  43.04606620 
 34.33  43.08141857 
 34.49  43.35808361 
 34.46  43.46274836 
 34.42  43.54789830 
 34.42  43.76560562 
 34.31  43.92797572 
 34.27  44.15396230 
 34.40  44.49884306 
 34.35  44.54418493 
 34.34  44.71023270 
 34.79  44.78277682 
 34.57  44.88279681 
 34.58  45.17405667 
 34.61  45.20169855 
 34.57  45.22639043 
 34.69  45.31241672 
 34.55  45.40069004 
 34.63  45.44455871 
 34.77  45.53208925 
 34.84  45.58715436 
 34.84  45.51994110 
 34.86  45.59697536 
 34.70  45.62968958 
 34.63  45.57565100 
 34.69  45.75269874 
 35.17  45.69539574 
 34.93  45.68219132 
 35.16  45.73884085 
 35.19  45.79947959 
 35.33  45.87923121 
 35.22  45.81542623 
 35.23  45.92032504 
 35.36  45.79022654 
 35.36  45.92613141 
 35.21  45.90479319 
 35.32  46.03639410 
 35.30  45.94588150 
 35.48  45.90769404 
 35.37  45.96971882 
 35.33  45.89208967 
 35.35  45.93241928 
 35.39  45.87264328 
 35.41  45.86043691 
 35.44  45.81011385 
 35.41  45.86840675 
 35.26  45.90690646 
 35.41  45.90265432 
 35.29  45.86520930 
 35.18  45.82355784 
 35.18  45.74090478 
 35.01  45.71965445 
 35.14  45.90068009 
 34.97  45.73056361 
 35.00  45.70812266 
 34.84  45.64643660 
 34.79  45.63069190 
 34.75  45.70075853 
 34.77  45.58254455 
 34.95  45.72766215 
 34.73  45.64602501 
 34.75  45.90063759 
 34.58  47.17658754 
 34.67  47.29521845 
 34.62  47.24108921 
 34.52  47.57822077 
 34.52  47.85780654 
 34.32  48.22644822 
 34.27  48.35897814 
 34.04  48.40893084 
 33.94  48.34888994 
 33.84  48.51978166 
 33.73  48.24808909 
 33.76  48.50637707 
 33.72  48.78562473 
 33.75  48.80596018 
 33.59  48.71235111 
 33.51  48.74444602 
 33.64  48.86961904 
 33.62  48.84526564 
 33.52  48.85520579 
 33.60  48.86341339 
 33.52  48.76124985 
 33.44  48.76405049 
 33.36  48.95869005 
 33.36  48.89270039 
 33.38  48.89894949 
 33.13  48.90487217 
 33.15  48.92880923 
 33.15  48.99871588 
 33.24  49.04783371 
 33.13  49.11613613 
 33.05  48.98254645 
 32.90  49.08038589 
 32.91  49.02075494 
 32.87  49.10932184 
 32.89  49.11956986 
 32.72  49.07769529 
 32.84  49.13600029 
 32.78  49.14526936 
 32.76  49.16602176 
 32.83  49.38770606 
 32.74  49.51728915 
 32.65  49.71789538 
 32.71  49.85732476 
 32.74  49.93355380 
 32.73  50.06147580 
 32.55  50.21621762 
 32.73  50.71472746 
 32.57  51.47512221 
 32.76  51.78720198 
 32.60  52.05369648 
 32.79  52.38573326 
 32.65  52.61997861 
 32.64  53.02241419 
 32.65  53.19540247 
 32.59  53.43010255 
 32.68  53.70195042 
 32.70  53.87887309 
 32.67  53.96134825 
 32.54  54.20273098 
 32.40  54.24327848 
 32.49  54.20902035 
 32.42  54.50576632 
 32.25  54.52535480 
 32.26  54.44956844 
 32.30  54.57560174 
 32.11  54.54609523 
 32.01  54.47493379 
 31.89  54.46979504 
 31.92  54.33319449 
 31.86  54.18645825 
 31.71  54.03670727 
 31.72  53.73957497 
 31.55  53.48967458 
 31.45  53.19898058 
 31.50  53.00994493 
 31.44  52.68651879 
 31.22  52.37659365 
 31.14  52.23432382 
 31.24  52.19488615 
 31.12  52.02753708 
 31.01  51.94869616 
 31.03  51.78327886 
 30.95  51.85418051 
 31.01  52.00305760 
 30.93  51.88619245 
 30.98  51.90508187 
 30.85  51.81291910 
 30.90  51.77541228 
 30.77  51.76228424 
 30.81  51.97683652 
 30.79  51.99194386 
 30.63  51.87908028 
 30.68  52.01744772 
 30.56  51.84555266 
 30.74  51.98677131 
 30.64  51.98842711 
 30.62  51.81805354 
 30.65  51.97766986 
 30.65  52.01348708 
 30.71  52.08392301 
 30.49  51.97277438 
 30.47  51.92771873 
 30.61  51.94599626 
 30.48  51.98316419 
 30.57  51.97811037 
 30.38  52.00292179 
 30.36  51.92305264 
 30.43  51.83738123 
 30.32  51.86172559 
 30.38  52.05372013 
 30.43  52.06632176 
 30.39  52.07688842 
 30.36  51.89029341 
 30.34  52.06889955 
 30.43  52.06098168 
 30.27  52.06219194 
 30.33  51.89171619 
 30.28  51.86085415 
 30.26  52.02573506 
 30.17  51.97609412 
 30.29  52.00439305 
 30.17  51.86741931 
 30.18  51.99071042 
 30.21  51.75767196 
 30.11  51.92522909 
 30.15  51.95919844 
 30.13  51.82432542 
 30.12  51.81714311 
 30.11  51.74576836 
 30.05  51.74378443 
 29.95  51.71354365 
 30.05  51.84238863 
 30.08  51.71805858 
 29.90  51.74399136 
 30.03  51.70124833 
 30.07  51.77905270 
 29.97  51.78997088 
 29.83  51.69634086 
 29.91  51.60782752 
 29.92  51.58513354 
 29.94  51.65067480 
 29.83  51.75661907 
 29.68  51.75106044 
 29.70  51.67528664 
 29.58  51.55918924 
 29.65  51.63975892 
 29.73  51.59549274 
 29.62  51.56863835 
 29.66  51.70802212 
 29.65  51.62858431 
 29.54  51.59770329 
 29.43  51.67558775 
 29.60  51.73138378 
 29.59  51.58872057 
 29.41  51.52639011 
 29.28  51.50935774 
 29.33  51.57952721 
 29.35  51.52107026 
 29.40  51.52846487 
 29.24  51.39108166 
 29.25  51.36853026 
 29.29  51.42995273 
 29.28  51.65970483 
 29.36  51.55547000 
 29.31  51.68731144 
 29.27  51.65178935 
 29.15  51.65655234 
 29.30  51.82165952 
 29.26  51.72131139 
 29.16  51.87629220 
 29.09  51.65310782 
 29.10  51.73822129 
 29.05  51.79427965 
 29.01  51.83216320 
 28.97  51.80819164 
 28.98  51.79684154 
 28.92  51.73590344 
 28.97  51.90530458 
 28.92  51.71157442 
 28.94  51.86126374 
 28.94  51.82766223 
 28.93  51.79035215 
 28.85  51.71453321 
 28.74  51.76763171 
 28.89  51.64963400 
 28.79  51.69925610 
 28.81  51.89008939 
 28.96  51.82181854 
 28.76  51.92459315 
 28.90  51.90830653 
 28.68  51.78163117 
 28.79  52.00759466 
 28.75  51.94228515 
 28.63  51.83502233 
 28.69  51.94743445 
 28.74  51.95395577 
 28.67  51.98267653 
 28.82  52.02097037 
 28.70  52.07653144 
 28.75  52.37146413 
 28.72  52.48458260 
 28.80  52.61546727 
 28.83  53.82455081 
 28.74  54.12514755 
 28.88  54.29679612 
 28.77  54.61768478 
 28.86  54.88830809 
 28.79  55.26711489 
 28.74  55.46509538 
 28.83  55.51863257 
 28.90  55.80716570 
 28.88  56.04785938 
 28.97  56.19867107 
 28.79  56.05680240 
 28.71  56.15542023 
 28.90  56.38889210 
 28.82  56.61318708 
 28.81  56.53762092 
 28.78  56.76390001 
 28.69  56.79685589 
 28.69  56.86131497 
 28.82  56.85515839 
 28.74  56.89548694 
 28.81  56.91268441 
 28.74  56.93748181 
 28.83  56.96091947 
 28.64  57.06241394 
 28.82  57.01206281 
 28.79  56.94659840 
 28.70  57.03714445 
 28.70  56.88396744 
 28.67  57.04092955 
 28.68  56.95245510 
 28.70  56.85762676 
 28.56  56.75790442 
 28.62  56.79625814 
 28.56  56.69674620 
 28.50  56.72427604 
 28.47  56.47401188 
 28.39  56.62231038 
 28.40  56.42992393 
 28.24  56.32642136 
 28.27  56.26470055 
 28.28  56.27299836 
 28.25  56.15460239 
 28.31  56.11909791 
 28.16  56.15218730 
 28.19  56.03825457 
 28.18  56.17030102 
 28.08  56.06829107 
 28.01  56.05390586 
 28.08  56.08548737 
 28.11  56.07437072 
 28.14  55.99549635 
 28.01  55.96636224 
 27.96  55.86448038 
 27.95  55.96025005 
 28.01  56.02427089 
 28.03  56.01592092 
 27.97  56.01932501 
 28.01  55.81591783 
 28.10  55.97761152 
 28.00  56.02295196 
 28.17  56.02273214 
 28.07  55.81163303 
 28.17  55.86191143 
 28.02  55.86957703 
 28.18  55.72423069 
 28.21  55.84423126 
 28.30  55.68714053 
 28.30  55.62394491 
 28.24  55.66917755 
 28.23  55.42354333 
 28.19  55.54321622 
 28.19  55.32325960 
 28.30  55.30505964 
 28.13  55.25191209 
 28.16  55.35215530 
 28.06  55.21291671 
 28.04  55.07297306 
 28.05  54.94636492 
 28.01  54.84413560 
 28.03  54.77617285 
 27.97  54.68017578 
 28.00  54.59138562 
 27.99  54.51112105 
 28.02  54.43858040 
 27.94  54.49832846 
 27.93  54.32468047 
 28.05  54.43521870 
 27.93  54.40919088 
 27.92  54.39220252 
 27.90  54.25713229 
 27.98  54.21693293 
 27.81  54.15652814 
 27.78  54.19497344 
 27.92  54.15927053 
 27.79  53.99310795 
 27.90  53.99155075 
 27.85  54.08132764 
 27.77  53.94145364 
 27.90  53.94164720 
 27.76  54.03271723 
 27.63  53.86953133 
 27.63  54.06142907 
 27.68  53.93077206 
 27.75  54.05633238 
 27.68  54.24523402 
 27.75  54.19575977 
 27.60  54.12279058 
 27.64  54.30280495 
 27.72  54.23746985 
 27.63  54.31010629 
 27.53  54.32091833 
 27.46  54.34177809 
 27.52  54.29338229 
 27.54  54.41915243 
 27.47  54.32209227 
 27.52  54.32408994 
 27.39  54.28217168 
 27.47  54.39957786 
 27.63  54.41727712 
 27.48  54.37451771 
 27.39  54.17102097 
 27.54  54.27285006 
 27.57  54.14395588 
 27.67  54.18624594 
 27.46  54.14774074 
 27.59  53.98260399 
 27.62  54.07854174 
 27.55  53.91881644 
 27.67  53.92374006 
 27.54  53.66775477 
 27.51  53.71509770 
 27.63  53.75540704 
 27.55  53.65910439 
 27.63  53.65826591 
 27.50  53.65646709 
 27.49  53.73947953 
 27.53  53.82843689 
 27.51  53.54348050 
 27.68  53.69399730 
 27.64  53.61505880 
 27.62  53.60815742 
 27.73  53.62871727 
 27.64  53.72277125 
 27.66  53.75265304 
 27.87  53.84732272 
 27.78  53.80113965 
 27.72  53.83330336 
 27.84  53.86740104 
 27.92  53.89150601 
 27.96  53.87220130 
 27.98  53.96124146 
 27.93  53.86058451 
 27.92  53.90757823 
 28.06  53.91427442 
 28.04  53.74828171 
 28.01  53.81252217 
 28.10  53.83018248 
 28.09  53.74022176 
 28.03  53.75477587 
 27.98  53.77063964 
 28.02  53.81681283 
 28.06  53.77508108 
 28.01  53.80834437 
 28.00  53.77725128 
 28.08  53.78099718 
 28.05  53.69782971 
 28.10  53.72044605 
 28.15  53.66889335 
 28.09  53.77299210 
 28.02  53.68738851 
 28.05  53.67178707 
 28.18  53.75234035 
 28.06  53.58786862 
 28.00  53.65925823 
 28.03  53.76764317 
 28.12  53.86591267 
 28.00  53.85582007 
 28.02  53.78817297 
 28.14  53.82155702 
 28.16  53.84860682 
 28.14  53.90454763 
 28.19  53.82609306 
 28.09  53.90603229 
 28.01  53.96812237 
 27.99  53.95010306 
 28.05  54.05191283 
 28.08  53.99157997 
 28.15  53.97671426 
 28.03  53.86115400 
 27.95  53.88577280 
 27.90  53.95994482 
 27.91  53.94461681 
 28.01  53.97923648 
 27.99  53.97965686 
 28.07  53.95696047 
 27.92  54.01127194 
 28.05  53.89248588 
 28.20  54.05358484 
 28.15  54.10842309 
 28.09  54.00254354 
 28.05  54.05258758 
 28.07  53.97457980 
 28.03  54.15804957 
 28.17  54.09056663 
 28.18  54.04514369 
 28.15  54.09469058 
 28.17  53.93192030 
 28.18  54.09459783 
 28.25  53.91423509 
 28.31  53.88484650 
 28.20  53.77323658 
 28.21  53.63476719 
 28.30  53.75502912 
 28.15  53.78332806 
 28.30  53.71906336 
 28.13  53.69143283 
 28.04  53.63535201 
 28.09  53.59300262 
 28.06  53.65089193 
 27.96  53.58637238 
 27.90  53.60670408 
 27.94  53.59258262 
 27.84  53.62790125 
 27.85  53.59127083 
 27.81  53.53888711 
 28.00  53.48852604 
 27.85  53.51127656 
 27.83  53.49772555 
 27.87  53.43358274 
 27.79  53.44974826 
 27.91  53.43489178 
 27.94  53.38350587 
 27.96  53.31976390 
 27.98  53.41744421 
 27.87  53.41475445 
 27.92  53.36647529 
 28.10  53.27017882 
 28.04  53.20884411 
 28.09  53.44503865 
 28.11  53.32229714 
 28.07  53.43422817 
 28.22  53.61530777 
 28.07  53.63038240 
 28.29  53.82797937 
 28.32  53.97669655 
 28.23  54.04331625 
 28.17  54.18727779 
 28.37  54.24015927 
 28.34  54.29934188 
 28.35  54.29300858 
 28.35  54.38817411 
 28.16  54.27586297 
 28.33  54.24818031 
 28.15  54.20707029 
 28.20  54.27658541 
 28.18  54.18895449 
 28.15  54.19819809 
 28.28  54.18525394 
 28.10  54.04742562 
 28.09  54.19060563 
 27.99  54.09138194 
 28.04  54.07511985 
 28.02  54.26684112 
 28.11  54.23799212 
 28.02  54.26975320 
 28.05  54.15560388 
 27.94  54.16630753 
 28.00  54.22395234 
 27.96  54.25925108 
 27.85  54.09300679 
 27.78  54.14844278 
 27.99  54.10480240 
 27.83  54.13699840 
 27.92  54.03761236 
 27.83  54.12801316 
