# Supplementary material for: How Variability and Effort Determine Coordination at Large Forces
Source: PLoS One. 2016 Mar 2;11(3):e0149512. doi: 10.1371/journal.pone.0149512 (PMC4774921; doi:10.1371/journal.pone.0149512)
Supplement: S1 Dataset — (ZIP) [file pone.0149512.s001.zip › par1_LlRilevel14.txt]

 44.88  50.22519897 
 44.95  50.23772011 
 45.06  50.23185202 
 45.32  50.60477946 
 45.49  50.58567281 
 45.67  50.68249837 
 45.76  50.92850238 
 45.72  51.00118590 
 45.96  51.12940821 
 46.11  51.25929320 
 46.21  51.62624444 
 46.35  51.65619486 
 46.40  51.69258322 
 46.56  51.89270983 
 46.70  51.97747990 
 46.71  52.13962455 
 46.63  52.26763476 
 46.50  52.28464769 
 46.56  52.29843137 
 46.60  52.45094536 
 46.50  52.57230313 
 46.47  52.51707564 
 46.53  52.51620226 
 46.40  52.42745410 
 46.38  52.44895788 
 46.38  52.36373291 
 46.32  52.37141807 
 46.13  52.43203554 
 46.14  52.54534834 
 46.14  52.48010365 
 46.06  52.40040089 
 46.13  52.53385281 
 45.93  52.51847840 
 45.94  52.57533241 
 45.78  52.62277661 
 45.85  52.60410858 
 45.65  52.68050672 
 45.56  52.70494904 
 45.38  52.65113376 
 45.45  52.79110790 
 45.27  52.77671625 
 45.21  52.80548420 
 44.97  52.69897319 
 44.87  52.82531780 
 44.87  52.76945476 
 44.82  52.68095217 
 44.74  52.79233208 
 44.50  52.79014006 
 44.50  52.67799395 
 44.52  52.82322742 
 44.38  52.87463640 
 44.27  52.86447024 
 44.14  52.91894013 
 43.96  52.89795994 
 43.83  52.84972722 
 43.96  52.93903757 
 43.94  53.03466483 
 43.88  53.10547746 
 43.84  53.13656701 
 43.78  53.17633485 
 43.68  53.23076946 
 43.64  53.40673203 
 43.75  53.51119009 
 43.69  53.57880886 
 43.67  53.65251584 
 43.61  53.81677306 
 43.51  53.87199346 
 43.66  53.94953704 
 43.51  54.19238231 
 43.48  54.50687886 
 43.50  54.64927270 
 43.48  55.04270381 
 43.43  55.11048161 
 43.43  55.21907865 
 43.59  55.43264157 
 43.61  55.62938222 
 43.63  55.87762753 
 43.57  56.05922835 
 43.55  56.13245908 
 43.65  56.15734856 
 43.58  56.19323934 
 43.45  56.37210925 
 43.46  56.53941659 
 43.57  56.57700110 
 43.53  56.52375085 
 43.25  56.54237104 
 43.28  56.55811280 
 43.42  56.63156025 
 43.42  56.64691753 
 43.18  56.61612340 
 43.21  56.54662510 
 43.16  56.71712156 
 43.18  56.70117616 
 43.18  56.58543822 
 43.19  56.57519167 
 43.02  56.48347599 
 43.07  56.55784487 
 43.06  56.53129875 
 43.04  56.54543271 
 42.88  56.41142454 
 42.79  56.42657688 
 42.92  56.45954056 
 42.73  56.44315651 
 42.76  56.51335986 
 42.71  56.59290810 
 42.68  56.49581478 
 42.62  56.50735443 
 42.57  56.34553596 
 42.42  56.41415959 
 42.49  56.27028563 
 42.37  56.42874952 
 42.31  56.41757198 
 42.26  56.48750197 
 42.17  56.55360983 
 42.21  56.57685154 
 42.04  56.58549899 
 41.98  56.65407076 
 42.10  56.73593409 
 41.99  56.73489258 
 42.04  56.80755324 
 41.97  56.80355666 
 41.83  56.83989960 
 41.98  56.87087108 
 41.83  56.89336057 
 41.76  56.91977190 
 41.80  56.93847502 
 41.85  56.96096141 
 41.77  57.02358524 
 41.57  57.04903760 
 41.74  57.11743063 
 41.61  57.06548003 
 41.62  57.21398812 
 41.49  57.25615924 
 41.53  57.29492157 
 41.48  57.25100851 
 41.48  57.40061207 
 41.38  57.54136114 
 41.29  57.42613586 
 41.22  57.49691216 
 41.21  57.40323667 
 41.16  57.59839548 
 41.15  57.71625310 
 41.03  57.57561432 
 41.03  57.68542112 
 41.04  57.75928614 
 41.01  57.86107458 
 40.94  57.73506698 
 40.78  57.73820263 
 40.82  57.85019440 
 40.71  57.66542231 
 40.78  57.77711892 
 40.61  57.67823259 
 40.68  57.83854764 
 40.62  57.85527180 
 40.68  57.81367118 
 40.59  57.83837932 
 40.51  57.89103625 
 40.49  57.84160980 
 40.42  57.75722644 
 40.43  57.95311986 
 40.39  57.80657385 
 40.27  57.88616667 
 40.40  58.01269566 
 40.34  57.99876310 
 40.33  58.08146608 
 40.23  58.06041025 
 40.16  58.14516318 
 40.35  58.31566985 
 40.13  58.32371869 
 40.14  59.52394323 
 40.19  59.59456864 
 40.06  59.72292112 
 40.04  60.15566822 
 40.07  60.46233462 
 40.19  60.94611119 
 40.07  61.01335174 
 40.01  61.12247500 
 40.05  61.48307457 
 40.05  61.74675582 
 40.04  61.91837916 
 39.98  62.08042382 
 39.87  62.25826916 
 39.89  62.53246192 
 39.78  62.49512550 
 39.82  62.53496005 
 39.70  62.51038295 
 39.79  62.62448967 
 39.56  62.60063269 
 39.63  62.73933508 
 39.69  62.90737726 
 39.67  62.92699993 
 39.53  62.74175492 
 39.58  62.76129913 
 39.54  62.91541746 
 39.56  62.73253021 
 39.46  62.74583590 
 39.21  62.54585444 
 39.32  62.64054495 
 39.33  62.49307867 
 39.25  62.50758259 
 39.28  62.25785701 
 39.12  62.13408034 
 39.11  62.15034504 
 39.16  62.11109192 
 39.00  62.04742746 
 39.01  61.84339436 
 38.96  61.90165783 
 38.93  61.77802702 
 38.99  61.84331461 
 38.96  61.84113192 
 38.87  61.80674933 
 38.89  61.84308868 
 38.83  61.70598657 
 38.73  61.69397983 
 38.81  61.71153756 
 38.75  61.56259792 
 38.73  61.47945915 
 38.57  61.46130109 
 38.57  61.42052018 
 38.67  61.58717788 
 38.44  61.52400441 
 38.60  61.51757215 
 38.41  61.48147746 
 38.42  61.39994646 
 38.36  61.39651751 
 38.26  61.36474078 
 38.27  61.42309057 
 38.30  61.40734364 
 38.16  61.39498800 
 38.16  61.13948042 
 38.00  61.18153463 
 38.08  61.23589399 
 38.05  61.07735398 
 38.09  61.14969629 
 37.99  61.19370806 
 38.05  61.16029914 
 37.93  61.11431302 
 37.91  61.00915581 
 37.76  61.08268317 
 37.87  61.02906745 
 37.85  61.17141480 
 37.69  60.96103310 
 37.74  61.10527390 
 37.71  60.99395299 
 37.74  61.10650521 
 37.55  60.90717720 
 37.63  60.90558446 
 37.57  61.06613047 
 37.50  60.97471284 
 37.64  61.05639987 
 37.45  61.04804898 
 37.48  60.98663389 
 37.62  61.12748271 
 37.46  61.13770808 
 37.54  61.12242709 
 37.61  61.13343163 
 37.42  61.19010894 
 37.50  61.30891517 
 37.52  61.29670705 
 37.66  61.40810060 
 37.51  61.28592541 
 37.53  61.43868162 
 37.64  61.39521668 
 37.45  61.40960026 
 37.52  61.47086266 
 37.54  61.52376986 
 37.59  61.52096375 
 37.51  61.40733685 
 37.40  61.45180374 
 37.57  61.62862510 
 37.49  61.61247198 
 37.57  61.58480880 
 37.48  61.76523709 
 37.39  61.57020596 
 37.47  61.84462083 
 37.50  61.79572640 
 37.46  61.69892822 
 37.40  61.67550126 
 37.42  61.87277959 
 37.30  61.88076167 
 37.32  61.75944456 
 37.33  61.71095072 
 37.22  61.75540134 
 37.19  61.72627116 
 37.33  61.91408739 
 37.20  61.70740737 
 37.27  61.82607509 
 37.26  61.88770935 
 37.14  61.95220754 
 37.17  61.94741675 
 37.14  62.03786536 
 37.18  61.96560111 
 37.07  61.94640858 
 37.04  61.95619179 
 37.11  62.21153700 
 37.06  62.12821646 
 36.92  62.14327497 
 36.96  62.08799356 
 36.86  62.15403792 
 36.83  62.31435286 
 36.87  63.56244784 
 36.75  63.54680523 
 36.85  63.78072694 
 36.83  63.89306172 
 36.83  64.26779274 
 36.78  64.46602547 
 36.68  64.65906861 
 36.71  64.97178642 
 36.82  65.17029633 
 36.73  65.34072191 
 36.72  65.47709657 
 36.66  65.73050215 
 36.57  65.73928696 
 36.64  65.73986313 
 36.48  65.91968465 
 36.48  66.01617844 
 36.44  66.23336600 
 36.40  66.27472978 
 36.37  66.23662967 
 36.29  66.31942409 
 36.30  66.51338792 
 36.27  66.55380931 
 36.28  66.31008849 
 36.34  66.48576905 
 36.08  66.27261111 
 36.14  66.43459640 
 35.98  66.37901761 
 36.23  66.26499194 
 36.10  66.13013526 
 35.97  66.19820355 
 35.95  66.22824915 
 36.01  66.10896422 
 35.93  65.97906160 
 36.09  66.01630026 
 35.91  65.91243404 
 35.86  65.82235893 
 35.93  65.88205114 
 36.01  65.84423230 
 36.02  65.82176075 
 35.88  65.91667808 
 35.87  65.79004483 
 35.92  65.78465915 
 35.75  65.68353343 
 35.92  65.65675028 
 35.86  65.58680168 
 35.81  65.65916286 
 35.84  65.46756175 
 35.74  65.54205277 
 35.62  65.47602580 
 35.65  65.44590505 
 35.70  65.50731601 
 35.68  65.39711447 
 35.61  65.25803267 
 35.68  65.25314285 
 35.60  65.21599570 
 35.60  65.34746492 
 35.45  65.15103562 
 35.62  65.11002248 
 35.46  65.17024784 
 35.33  64.98664455 
 35.37  65.24554740 
 35.46  65.14366742 
 35.34  65.01509880 
 35.38  65.04172505 
 35.15  65.06275145 
 35.29  65.16032965 
 35.32  64.97633925 
 35.25  64.82111063 
 35.28  64.87367300 
 35.22  64.71832373 
 35.19  64.70336598 
 35.05  64.58475850 
 35.17  64.60438877 
 35.11  64.52582160 
 35.09  64.42539950 
 35.15  64.54636624 
 35.02  64.39285903 
 35.05  64.44576951 
 34.95  64.20709866 
 34.88  64.23887190 
 34.89  64.20778396 
 34.88  64.10890672 
 34.73  64.10402820 
 34.68  63.91973072 
 34.72  63.95672979 
 34.78  63.73991866 
 34.68  63.70438797 
 34.69  63.67941504 
 34.72  63.56619932 
 34.73  63.46483056 
 34.73  63.51018794 
 34.68  63.42945262 
 34.68  63.34118320 
 34.55  63.36970495 
 34.73  63.29450903 
 34.65  63.22367525 
 34.64  63.21836999 
 34.63  63.26808328 
 34.49  63.21345310 
 34.74  63.27230485 
 34.61  63.09881670 
 34.73  63.20534753 
 34.62  63.24562398 
 34.54  63.24188076 
 34.84  63.16172498 
 34.90  63.35552932 
 34.99  63.61054906 
 34.99  63.80542324 
 35.05  64.11095742 
 35.01  64.25580353 
 35.04  64.26836251 
 34.94  64.16582020 
 34.97  64.34325912 
 35.01  64.51779216 
 34.79  64.33091677 
 34.75  64.34343565 
 34.87  64.39839470 
 34.73  64.56449770 
 34.78  64.38913649 
 34.74  64.49503446 
 34.69  64.60728113 
 34.72  64.39657421 
 34.57  64.56605824 
 34.46  64.56631833 
 34.32  64.51095491 
 34.08  64.38626774 
 34.11  64.56166648 
 34.05  64.67407559 
 33.79  64.60718475 
 33.85  64.65644268 
 33.64  64.72313751 
 33.61  64.60949502 
 33.61  64.70236017 
 33.54  64.62218054 
 33.41  64.75202043 
 33.34  64.59816260 
 33.20  64.49243973 
 33.22  64.60027110 
 33.20  64.54080939 
 33.06  64.65458812 
 33.21  64.63834940 
 33.06  64.68749406 
 33.13  64.59266253 
 32.98  64.71873502 
 33.07  64.91817674 
 33.16  64.91966132 
 33.02  64.88165291 
 32.97  65.08380017 
 33.03  65.29299703 
 32.96  65.43115423 
 33.07  65.64399106 
 33.09  65.72226582 
 33.11  65.81992111 
 33.00  65.90016107 
 32.99  66.00135508 
 33.13  66.18128228 
 33.09  66.44061826 
 33.09  66.39055622 
 33.09  66.57055580 
 33.11  66.55494767 
 33.13  66.68965996 
 33.21  66.85928330 
 33.19  66.88661394 
 33.16  66.71460905 
 33.09  66.78106479 
 33.21  66.81875098 
 33.27  66.92515988 
 33.07  66.80879872 
 33.05  66.88072324 
 33.24  66.73862149 
 33.10  66.60420702 
 33.16  66.69579028 
 33.14  66.74245573 
 33.03  66.60405798 
 33.11  66.68528770 
 33.22  66.67639873 
 33.15  66.60353696 
 33.07  66.46082082 
 33.05  66.32898794 
 33.23  66.58027097 
 33.20  66.47787446 
 33.24  66.35989335 
 33.26  66.40417981 
 33.29  66.39473964 
 33.20  66.27835767 
 33.20  66.22803879 
 33.24  66.10150579 
 33.24  66.10088806 
 33.28  66.17768002 
 33.28  66.05660969 
 33.29  66.01965169 
 33.26  66.11226109 
 33.39  65.90181933 
 33.46  65.91108808 
 33.45  65.73931550 
 33.52  65.68643313 
 33.52  65.58844985 
 33.65  65.62848856 
 33.47  65.66782715 
 33.56  65.49994308 
 33.58  65.41760081 
 33.59  65.45768915 
 33.52  65.43589570 
 33.45  65.48869062 
 33.58  65.45883453 
 33.41  65.45198310 
 33.51  65.41526662 
 33.45  65.45064306 
 33.40  65.41065409 
 33.43  65.31275428 
 33.49  65.37330130 
 33.46  65.40263453 
 33.41  65.35808232 
 33.49  65.51244297 
 33.47  65.31717348 
 33.52  65.53014432 
 33.60  65.59873169 
 33.54  65.54652082 
 33.65  65.53548038 
 33.67  65.53931994 
 33.62  65.44900377 
 33.56  65.47792720 
 33.55  65.45779312 
 33.64  65.52789890 
 33.46  65.39929473 
 33.56  65.58819151 
 33.59  65.65383633 
 33.46  65.64070765 
 33.41  65.50140596 
 33.54  65.66677792 
 33.42  65.62646472 
 33.45  65.71773732 
 33.51  65.64349376 
 33.34  65.68640497 
 33.42  65.97191931 
 33.36  65.93788249 
 33.22  66.07467917 
 33.26  66.09172262 
 33.18  66.25132115 
 33.28  66.43036757 
 33.13  66.37943503 
 33.18  66.49547398 
 33.13  66.65050018 
 33.11  66.70118291 
 33.01  66.69126614 
 32.96  66.86208982 
 33.02  66.98497915 
 33.12  67.02411648 
 32.91  66.83170470 
 32.87  67.06569264 
 33.02  67.08565019 
 32.99  66.95312281 
 32.86  66.99026028 
 32.98  66.98461757 
 32.91  66.92520933 
 32.96  66.85934858 
