# Supplementary material for: How Variability and Effort Determine Coordination at Large Forces
Source: PLoS One. 2016 Mar 2;11(3):e0149512. doi: 10.1371/journal.pone.0149512 (PMC4774921; doi:10.1371/journal.pone.0149512)
Supplement: S1 Dataset — (ZIP) [file pone.0149512.s001.zip › par1_LlRilevel16.txt]

 38.82  66.76020372 
 39.12  66.98829979 
 39.17  66.90657088 
 39.26  66.97055819 
 39.27  67.12363919 
 39.30  67.03998483 
 39.38  67.08661501 
 39.34  66.97566029 
 39.40  67.19940951 
 39.34  67.06776394 
 39.36  67.14334513 
 39.32  67.16057184 
 39.57  67.21534485 
 39.48  67.17039855 
 39.54  67.33535084 
 39.78  67.46484237 
 39.85  67.60331897 
 40.07  67.67711016 
 40.11  67.79651791 
 40.21  68.15555231 
 40.20  68.20735883 
 40.31  68.41600530 
 40.17  68.38166557 
 40.11  68.49909147 
 40.15  68.53129334 
 40.14  68.63636371 
 40.30  68.79275825 
 40.29  68.77065668 
 40.14  68.75059481 
 40.24  68.83495889 
 40.29  68.88556982 
 40.23  69.05444475 
 40.22  68.92827172 
 40.26  68.82720031 
 40.53  68.96730848 
 40.37  68.98936675 
 40.50  69.04911310 
 40.34  69.04822449 
 40.36  69.06821661 
 40.33  69.02349227 
 40.47  68.94796252 
 40.40  68.89861495 
 40.30  68.91597879 
 40.46  69.06372528 
 40.65  68.97808300 
 40.53  69.05540852 
 40.37  69.24310363 
 40.36  69.30051841 
 40.55  69.49194894 
 40.73  69.56331955 
 40.83  69.61841211 
 40.88  69.75469290 
 41.18  69.96729837 
 41.19  69.90864091 
 41.21  69.76585526 
 41.16  69.84205808 
 41.09  69.87933240 
 41.16  69.81521193 
 41.12  69.91720478 
 41.07  69.91863209 
 41.08  69.90164803 
 41.07  69.86913283 
 41.11  69.78253918 
 40.89  69.60730627 
 40.85  69.68299710 
 40.90  69.72861833 
 40.87  69.57243946 
 40.79  69.39564998 
 40.74  69.58584962 
 40.67  69.37003920 
 40.60  69.40277327 
 40.64  69.43335949 
 40.47  69.32528577 
 40.46  69.35600526 
 40.46  69.23280414 
 40.55  69.29482536 
 40.54  69.23438718 
 40.61  69.37101257 
 40.54  69.29373998 
 40.47  69.19846871 
 40.56  69.15029928 
 40.52  69.12621160 
 40.47  69.32041665 
 40.58  69.31198399 
 40.54  69.31502466 
 40.55  69.24955693 
 40.51  69.30854673 
 40.51  69.46627651 
 40.56  69.53303335 
 40.47  69.52742804 
 40.59  69.47793488 
 40.59  69.68578532 
 40.48  69.57887097 
 40.51  69.68253044 
 40.38  69.53765918 
 40.41  69.70915181 
 40.33  69.74768797 
 40.37  69.80045194 
 40.23  69.83738210 
 40.27  69.86319071 
 40.12  69.79010538 
 40.20  69.71870391 
 40.10  69.84121383 
 40.13  69.97534806 
 40.20  69.99834239 
 40.28  69.80863335 
 40.26  69.76927449 
 40.10  69.73525606 
 40.14  69.59025584 
 40.32  69.35628636 
 40.38  69.29172388 
 40.56  69.41780661 
 40.57  69.35922863 
 40.61  69.04187622 
 40.64  68.99292648 
 40.74  69.01726023 
 40.84  68.88662256 
 40.76  68.84053875 
 40.92  68.79653729 
 40.97  68.71320061 
 41.03  68.53923905 
 40.99  68.50201571 
 41.14  68.31057398 
 41.29  68.22224652 
 41.27  68.08408453 
 41.40  68.19146616 
 41.34  68.04861029 
 41.57  67.93059586 
 41.47  67.82481931 
 41.50  67.92836889 
 41.70  67.94486315 
 41.71  67.86131578 
 41.82  67.83010003 
 41.81  67.89824445 
 41.83  67.91048197 
 41.97  67.90750082 
 42.02  67.90127376 
 41.94  67.86548656 
 42.17  67.95627804 
 42.10  67.96595031 
 42.19  68.01764190 
 42.23  68.03599874 
 42.09  68.05845291 
 42.25  68.13306082 
 42.30  68.16252462 
 42.17  68.19528701 
 42.25  68.05510708 
 42.34  68.35541983 
 42.38  68.44736118 
 42.40  68.49974458 
 42.45  68.55594790 
 42.46  68.48871747 
 42.50  68.73077331 
 42.56  68.79333222 
 42.60  68.89344093 
 42.63  68.95905699 
 42.53  68.72911380 
 42.50  68.76917985 
 42.50  68.60579350 
 42.36  68.61698390 
 42.32  68.57090773 
 42.27  68.46376933 
 42.32  68.54688584 
 42.07  68.50983683 
 42.04  68.32405661 
 41.90  68.36012912 
 42.09  68.32499935 
 42.02  68.25942415 
 41.97  68.16906701 
 42.08  68.19716577 
 42.13  68.00622984 
 42.25  67.98969349 
 42.40  67.84891546 
 42.38  67.78049734 
 42.53  68.09775749 
 42.57  67.91140200 
 42.81  68.15027853 
 42.95  68.13459584 
 43.00  68.05486865 
 43.14  68.01570348 
 43.12  68.04447467 
 43.29  67.98175973 
 43.24  68.03856698 
 43.38  67.93766845 
 43.44  67.91813508 
 43.45  68.02921427 
 43.46  67.85688342 
 43.49  67.87851757 
 43.45  67.89428952 
 43.46  67.71727225 
 43.46  67.64134825 
 43.34  67.53425706 
 43.19  67.35314541 
 43.27  67.35047711 
 43.19  67.13250112 
 43.23  67.03503926 
 43.24  67.01888149 
 43.09  66.89053870 
 42.99  66.94077817 
 42.95  66.99983560 
 42.86  66.76549037 
 41.99  66.76301241 
 41.87  66.76281443 
 41.84  66.78397391 
 41.60  66.84273359 
 41.38  66.64676248 
 41.04  66.71186822 
 41.01  66.49110988 
 40.96  66.61561323 
 40.64  66.58755312 
 40.61  66.46012932 
 40.52  66.55636438 
 40.31  66.48800021 
 40.15  66.48748193 
 40.05  66.50857357 
 39.87  66.36806973 
 39.83  66.56496078 
 39.76  66.39660606 
 39.67  66.67850174 
 39.68  66.66789151 
 39.53  66.69444450 
 39.60  67.04596833 
 39.60  67.08368939 
 39.62  67.28309701 
 39.61  67.59609719 
 39.43  67.66590442 
 39.45  67.87026127 
 39.56  67.92274970 
 39.55  68.10503994 
 39.54  68.15713671 
 39.57  68.29309016 
 39.38  68.44006798 
 39.37  68.49258890 
 39.51  68.50266838 
 39.54  68.61138664 
 39.58  68.64464810 
 39.46  68.83058168 
 39.51  68.76832671 
 39.54  68.85672988 
 39.50  68.83084640 
 39.58  68.90986989 
 39.62  69.08141411 
 39.57  69.12321951 
 39.49  69.22481517 
 39.61  69.54084390 
 39.50  69.74407054 
 39.44  69.84065711 
 39.50  69.92475075 
 39.31  69.97344557 
 39.37  70.14066416 
 39.37  70.15574048 
 39.40  70.22435214 
 39.26  70.28830131 
 39.22  70.39133994 
 39.21  70.33364841 
 39.14  70.32336559 
 39.22  70.39374997 
 39.28  70.08240805 
 39.24  69.75096447 
 39.41  69.72912895 
 39.49  69.79816315 
 39.47  69.71062941 
 39.38  69.51188226 
 39.31  69.45924149 
 39.28  69.28328041 
 39.34  69.25141918 
 39.23  69.28763577 
 39.36  69.30203055 
 39.27  69.35194899 
 39.52  69.46140750 
 39.56  69.40620162 
 39.47  69.68667987 
 39.68  69.79563408 
 39.87  70.13258251 
 39.84  70.30513495 
 39.97  70.44575620 
 40.04  70.70390902 
 40.01  71.08568152 
 39.94  71.38558315 
 39.99  71.72175718 
 40.14  71.66073285 
 40.17  71.90567582 
 40.19  72.02107656 
 40.22  72.21942259 
 40.31  72.52818328 
 40.50  72.66258763 
 40.34  72.57488226 
 40.46  72.64396980 
 40.46  72.70533848 
 40.50  72.74387760 
 40.53  72.82227352 
 40.66  72.93378156 
 40.58  72.90870438 
 40.60  72.99527367 
 40.54  72.95870248 
 40.51  72.99450663 
 40.46  72.93831842 
 40.39  73.06641515 
 40.23  72.88046597 
 40.04  72.90377821 
 39.96  72.93707103 
 39.74  72.80015785 
 39.87  73.03181226 
 39.70  72.81381080 
 39.48  72.84514846 
 39.35  72.70803625 
 39.37  72.71231065 
 39.31  72.57032887 
 39.35  72.70564928 
 39.12  72.64517550 
 39.10  72.44205922 
 39.19  72.60996402 
 39.03  72.50801253 
 38.98  72.54007334 
 38.92  72.51247734 
 38.84  72.49036099 
 38.93  72.32862383 
 38.93  72.23928694 
 38.74  72.02471189 
 38.53  71.89637146 
 38.55  71.62389969 
 38.63  71.60683006 
 38.54  71.44408424 
 38.56  71.39644418 
 38.48  71.41907348 
 38.56  71.42441754 
 38.61  71.39117052 
 38.56  71.22788667 
 38.61  71.23430061 
 38.57  71.20727668 
 38.63  71.21442407 
 38.77  71.39165947 
 38.62  71.26440038 
 38.63  71.35537972 
 38.68  71.29066585 
 38.53  71.21967032 
 38.60  71.22054470 
 38.44  71.10713184 
 38.54  70.99602670 
 38.40  71.14836883 
 38.39  71.16709953 
 38.41  70.94610342 
 38.38  70.90036320 
 38.37  70.82345490 
 38.34  70.92203352 
 38.33  70.84186411 
 38.24  70.83010507 
 38.25  70.64098456 
 38.14  70.72509538 
 38.19  70.70870212 
 38.17  70.71559375 
 38.22  70.56720810 
 38.14  70.69317939 
 38.03  70.53209108 
 38.02  70.71215801 
 37.90  70.67028713 
 37.98  70.57784230 
 37.99  70.70695525 
 37.92  70.58191064 
 38.07  70.80244821 
 38.08  70.85994344 
 37.98  70.80665910 
 37.94  70.92968896 
 37.97  70.79702380 
 37.89  70.87532285 
 37.87  70.92991549 
 37.92  70.98402436 
 37.82  70.92869151 
 37.67  70.88607841 
 37.58  70.81602712 
 37.61  70.97593194 
 37.53  70.77136704 
 37.63  70.86326474 
 37.56  70.80991342 
 37.58  71.00945356 
 37.71  71.04169130 
 37.56  71.05265120 
 37.61  71.05708503 
 37.60  71.17428213 
 37.65  71.31990398 
 37.58  71.28675199 
 37.60  71.28514857 
 37.65  71.28145127 
 37.53  71.36129251 
 37.47  71.35001404 
 37.44  71.39747925 
 37.37  71.50082752 
 37.47  71.40943342 
 37.48  71.55810437 
 37.30  71.46356576 
 37.40  71.48249104 
 37.43  71.66644713 
 37.32  71.52426294 
 37.59  71.54340120 
 37.44  71.54095067 
 37.46  71.55384815 
 37.43  71.69308159 
 37.47  71.69752067 
 37.50  71.76884382 
 37.48  71.67907700 
 37.49  71.65965120 
 37.62  71.93196621 
 37.57  72.09912090 
 37.67  72.12360741 
 37.70  72.05539409 
 37.69  72.20300733 
 37.64  72.16622610 
 37.73  72.29016313 
 37.67  72.36445037 
 37.71  72.27725027 
 37.67  72.39912003 
 37.54  72.26201803 
 37.44  72.53266453 
 37.26  72.40329398 
 37.32  72.36732105 
 37.34  72.59456716 
 37.29  72.41490737 
 37.12  72.52528265 
 37.11  72.48160547 
 37.12  72.40976366 
 37.05  72.41683743 
 36.96  72.55700326 
 37.16  72.58068591 
 37.04  72.46257920 
 37.02  72.67164247 
 37.01  72.75773580 
 36.92  72.72965846 
 37.12  72.75843433 
 37.07  72.74561221 
 36.95  72.92012496 
 36.94  72.74930440 
 36.93  72.83279289 
 36.97  72.89242882 
 36.99  72.95720810 
 36.93  72.95002722 
 36.76  72.70032976 
 36.65  72.81950791 
 36.47  72.77484688 
 36.30  72.84014361 
 36.32  72.77818600 
 36.17  72.74954580 
 36.24  72.67285475 
 36.13  72.73330628 
 35.91  72.59904226 
 36.01  72.60130556 
 35.83  72.48693177 
 35.90  72.44316276 
 35.97  72.65956194 
 35.82  72.56237749 
 35.76  72.47137297 
 35.64  72.53461126 
 35.65  72.71234529 
 35.60  72.79965591 
 35.63  72.82300490 
 35.51  72.86644280 
 35.59  72.84739405 
 35.59  72.85707766 
 35.62  72.96609344 
 35.75  72.99383303 
 35.73  73.02230438 
 35.77  73.09072818 
 35.71  73.21617759 
 35.64  73.14868699 
 35.78  73.39135356 
 35.82  73.28781953 
 35.92  73.50185951 
 35.78  73.52793453 
 35.79  73.53744716 
 35.77  73.47489994 
 35.77  73.36148375 
 35.81  73.50110170 
 35.75  73.33118795 
 35.74  73.46818430 
 35.77  73.41419363 
 35.86  73.40407592 
 35.83  73.45362147 
 35.75  73.31836751 
 35.83  73.48601822 
 35.94  73.44654368 
 36.01  73.36704163 
 35.99  73.40331611 
 35.84  73.43737875 
 35.90  73.49966082 
 35.91  73.71416889 
 35.91  73.67387937 
 36.06  73.85235958 
 36.12  74.01209388 
 36.25  74.02298601 
 36.18  73.98286629 
 36.22  74.23988350 
 36.15  74.29177066 
 36.33  74.32255898 
 36.28  74.20451571 
 36.42  74.27721753 
 36.58  74.24138234 
 36.39  74.24163215 
 36.47  74.19082887 
 36.54  74.29621444 
 36.41  74.18415697 
 36.54  74.29598746 
 36.61  74.17774773 
 36.69  74.12465347 
 36.77  74.15607109 
 36.64  74.09026701 
 36.76  74.15951241 
 36.72  74.05187284 
 36.82  74.03089369 
 36.88  74.01526706 
 36.90  73.99179972 
 36.82  73.97538851 
 36.83  74.07204178 
 36.89  74.07540327 
 36.82  73.95548094 
 36.85  73.98796345 
 36.88  73.94487721 
 36.89  73.89734513 
 36.94  73.95312275 
 36.82  73.89029580 
 36.87  73.87943161 
 37.08  73.81889611 
 37.25  73.84034612 
 37.09  73.66105884 
 37.12  73.73972211 
 37.17  73.62973277 
 37.17  73.58811629 
 37.15  73.59209985 
 37.09  73.42338489 
 37.09  73.46866629 
 37.25  73.55083090 
 37.31  73.49523373 
 37.24  73.39485958 
 37.30  73.44687992 
 37.25  73.32345518 
 37.20  73.21435960 
 37.36  73.24317477 
 37.28  73.20116495 
 37.12  72.99909506 
 37.21  72.92446425 
 37.08  72.85796576 
 37.15  72.71367307 
 37.07  72.49808219 
 36.90  72.08377370 
 36.87  71.88877328 
 36.94  71.84349870 
 37.04  71.58952714 
 36.98  71.48706321 
 36.97  71.23366632 
 36.98  71.09198175 
 36.87  71.04407689 
 36.99  71.03818051 
 36.98  71.03118313 
 36.89  70.82786253 
 36.80  70.71778170 
 36.85  70.69786189 
 36.93  70.68260625 
 36.79  70.66579073 
