# Supplementary material for: How Variability and Effort Determine Coordination at Large Forces
Source: PLoS One. 2016 Mar 2;11(3):e0149512. doi: 10.1371/journal.pone.0149512 (PMC4774921; doi:10.1371/journal.pone.0149512)
Supplement: S1 Dataset — (ZIP) [file pone.0149512.s001.zip › par1_LlRilevel18.txt]

 46.55  70.04252724 
 46.38  70.37279541 
 46.27  70.73167667 
 46.30  71.01925719 
 46.28  71.38806757 
 46.09  71.78714097 
 46.22  71.99301620 
 46.20  72.17815928 
 45.93  72.33434599 
 45.95  72.85065549 
 45.90  73.05197328 
 45.82  73.30522552 
 45.84  73.73616139 
 45.78  73.86848782 
 45.67  74.25151871 
 45.67  74.31520847 
 45.63  74.65308825 
 45.56  74.96262577 
 45.51  75.20948336 
 45.38  75.34808889 
 45.37  75.48840372 
 45.32  75.72638313 
 45.23  75.99015933 
 45.47  76.41609610 
 45.29  76.44741077 
 45.28  76.80041853 
 45.18  77.06153453 
 45.11  77.28405977 
 45.09  77.49970984 
 45.16  77.59541840 
 45.14  77.91409360 
 45.03  78.05725924 
 45.04  78.18076650 
 44.91  78.28777076 
 44.83  78.41911425 
 44.86  78.76863120 
 44.73  78.82616041 
 44.81  78.91186374 
 44.56  78.99126642 
 44.59  79.06606883 
 44.59  79.30123518 
 44.67  79.43244938 
 44.53  79.49105068 
 44.48  79.75736928 
 44.64  80.18218113 
 44.78  80.24085925 
 44.90  80.39746327 
 44.89  80.55829891 
 44.99  80.56638617 
 44.99  80.91345663 
 45.18  80.86554843 
 45.16  80.88476957 
 45.21  80.92354043 
 45.30  81.23909519 
 45.52  81.35121336 
 45.57  81.25438536 
 45.55  81.40408524 
 45.61  81.27840354 
 45.59  81.21020681 
 45.52  81.24783894 
 45.56  81.35795046 
 45.55  81.12053013 
 45.51  81.07327095 
 45.41  80.99663532 
 45.47  80.87614635 
 45.42  80.77175072 
 45.35  80.75894449 
 45.44  80.65623335 
 45.65  80.67162081 
 45.60  80.87213290 
 45.58  80.70167654 
 45.61  80.77489124 
 45.78  80.86244275 
 46.00  80.89681099 
 46.15  81.23147072 
 46.11  81.41870094 
 46.20  82.59937656 
 46.25  82.86101058 
 46.50  83.32144581 
 46.50  83.64065789 
 46.65  83.78750791 
 46.69  84.22475593 
 46.69  84.36831191 
 46.93  84.74686938 
 46.96  85.06933370 
 46.96  85.30744634 
 46.88  85.47587569 
 47.00  85.64194878 
 46.92  85.81177473 
 47.00  86.03170582 
 46.96  86.02231373 
 46.88  86.05656457 
 46.80  86.23823977 
 46.68  86.16783415 
 46.81  86.18473053 
 46.69  86.12534092 
 46.64  86.14251212 
 46.65  86.24173044 
 46.58  86.41209966 
 46.39  86.36791686 
 46.33  86.22866046 
 46.43  86.24588039 
 46.23  86.13576784 
 46.16  86.28789486 
 46.09  86.26719406 
 45.91  86.03817262 
 45.93  86.13376523 
 45.80  86.07263251 
 45.73  86.06210995 
 45.57  85.89713855 
 45.53  85.92035635 
 45.38  85.85827345 
 45.20  85.89725187 
 45.02  85.86802177 
 45.07  86.04790805 
 44.94  86.15793002 
 44.80  86.19752563 
 44.49  86.21162080 
 44.42  86.30646249 
 44.40  86.37953594 
 44.25  86.18012608 
 44.09  86.14137856 
 43.97  86.30180817 
 43.93  86.35928626 
 43.89  86.32564336 
 43.64  86.10442695 
 43.49  86.13425729 
 43.60  85.96328296 
 43.41  85.77952151 
 43.41  85.93757522 
 43.25  85.70310975 
 43.14  85.72111727 
 43.12  85.52492002 
 43.04  85.40941267 
 42.94  85.22038727 
 42.95  85.27064340 
 42.77  85.19856567 
 42.79  85.02658001 
 42.65  84.81618276 
 42.67  84.71731111 
 42.54  84.46367763 
 42.56  84.20184275 
 42.40  84.03572227 
 42.29  83.87057931 
 42.36  83.71297873 
 42.18  83.46069628 
 42.24  83.33597958 
 42.15  83.27656278 
 42.10  83.06514247 
 42.07  82.97334986 
 41.98  82.89252525 
 41.91  82.96761752 
 42.03  82.86377698 
 41.96  82.79497935 
 41.98  82.66505844 
 41.97  82.61367654 
 41.88  82.86432979 
 41.87  82.93200889 
 41.85  82.85848715 
 41.74  82.99641237 
 41.79  83.22142547 
 41.67  83.28027010 
 41.72  83.34959348 
 41.78  83.41919091 
 41.69  83.47019468 
 41.55  83.63405212 
 41.68  83.74527009 
 41.73  83.65298264 
 41.51  83.66110064 
 41.64  83.74386579 
 41.55  83.83192451 
 41.46  83.90735010 
 41.47  84.14659774 
 41.42  85.62961338 
 41.36  85.83035825 
 41.40  86.00831954 
 41.38  86.24371146 
 41.49  86.59065816 
 41.50  87.16778901 
 41.55  87.42415161 
 41.54  87.73223070 
 41.57  88.01954923 
 41.56  88.31552219 
 41.57  88.56055267 
 41.49  88.75023308 
 41.52  88.92879980 
 41.39  88.91599367 
 41.49  89.19274167 
 41.48  89.42383863 
 41.42  89.44037904 
 41.46  89.34316906 
 41.40  89.32733688 
 41.45  89.48078780 
 41.35  89.44390177 
 41.29  89.65947994 
 41.22  89.65354989 
 41.23  89.53549258 
 41.24  89.48529147 
 41.04  89.40114836 
 41.07  89.43646965 
 40.86  89.39930127 
 40.93  89.35692650 
 40.80  89.28471863 
 40.59  89.25128982 
 40.60  89.18386653 
 40.53  89.22665974 
 40.60  89.19788615 
 40.37  89.00159198 
 40.30  89.08174479 
 40.08  89.01104042 
 40.00  89.06712979 
 39.87  88.91320088 
 39.83  88.61107216 
 39.70  88.58843239 
 39.72  88.54866052 
 39.49  88.38670348 
 39.62  88.31574596 
 39.54  88.17372327 
 39.45  88.10083179 
 39.41  87.97711816 
 39.27  87.75452052 
 39.23  87.69160355 
 39.29  87.75736726 
 39.12  87.85776205 
 39.11  87.73235670 
 39.19  87.60666940 
 39.05  87.41224009 
 39.06  87.36567952 
 38.94  87.47018567 
 39.04  87.40558961 
 38.98  87.30868157 
 38.82  87.38635752 
 38.74  87.25470317 
 38.60  87.15131339 
 38.54  87.22550859 
 38.59  87.19549509 
 38.48  87.34641812 
 38.34  87.38220842 
 38.40  87.70058733 
 38.28  88.42883592 
 38.19  88.58694361 
 38.09  88.98863915 
 38.11  89.21989579 
 37.94  89.56862388 
 37.95  89.75262272 
 37.81  89.76101954 
 37.66  89.70201769 
 37.71  89.43889235 
 37.52  89.13581688 
 37.41  88.80900121 
 37.49  88.52439037 
 37.31  88.23339179 
 37.21  87.98862081 
 37.21  87.57712143 
 37.11  87.35978572 
 37.06  87.20314353 
 36.91  86.98293572 
 37.01  86.81697324 
 36.81  86.62169865 
 36.74  86.50490838 
 36.85  86.57466313 
 36.69  86.38502267 
 36.69  86.45515795 
 36.60  86.52219598 
 36.69  86.71784652 
 36.60  86.83822993 
 36.55  86.79726401 
 36.62  87.41778010 
 36.52  87.62066399 
 36.46  87.46416709 
 36.51  87.58855386 
 36.41  87.50137354 
 36.30  87.57627826 
 36.33  87.64514148 
 36.30  87.69166793 
 36.23  87.60224415 
 36.15  87.56207900 
 36.14  87.65709030 
 36.08  87.50077153 
 36.03  87.51915673 
 36.03  87.57529859 
 36.04  87.86793569 
 35.85  87.83401809 
 35.76  87.86350605 
 35.92  87.96640867 
 35.81  88.12584438 
 35.74  88.42983632 
 35.64  88.65082701 
 35.65  88.82940870 
 35.55  88.90549875 
 35.53  89.06201376 
 35.57  89.34538258 
 35.33  89.45552676 
 35.32  89.37740907 
 35.30  89.51118933 
 35.26  89.69703148 
 35.22  90.05754894 
 35.11  90.00645589 
 35.16  90.26806486 
 35.05  90.33161377 
 35.18  90.72303234 
 35.17  90.68179818 
 34.95  90.44626482 
 35.09  90.64690690 
 35.00  90.58270665 
 34.99  90.58210860 
 34.91  90.64351503 
 34.91  90.59468765 
 34.90  90.66187165 
 34.70  90.74925950 
 34.82  90.86191203 
 34.80  90.95099280 
 34.95  91.08713281 
 34.87  90.87207897 
 34.90  90.99200725 
 34.94  90.73533718 
 34.87  90.24732589 
 34.89  90.04515434 
 34.83  90.16861930 
 34.87  90.09382288 
 34.91  90.02901921 
 34.82  89.82640583 
 34.81  89.67135876 
 34.79  89.60905949 
 34.79  89.55824639 
 34.81  89.55387736 
 34.80  89.51713392 
 34.88  89.55048232 
 34.81  89.57278311 
 34.81  89.48184333 
 34.90  89.42666262 
 34.83  89.61769447 
 34.92  89.67690143 
 34.80  89.65552442 
 34.71  89.71176150 
 34.78  89.70763433 
 34.80  89.75446295 
 34.80  89.90459828 
 34.74  90.02744148 
 34.60  90.17432138 
 34.62  90.42120214 
 34.68  90.66747070 
 34.79  90.86208552 
 34.66  91.02166672 
 34.65  91.18737093 
 34.78  91.27131880 
 34.60  91.49789863 
 34.58  91.59385643 
 34.63  91.75826511 
 34.67  91.92347837 
 34.80  92.04616294 
 34.68  92.21775049 
 34.69  92.21038522 
 34.79  92.31314001 
 34.74  92.36317230 
 34.70  92.52134835 
 34.69  92.43075847 
 34.69  92.33891921 
 34.60  92.48768213 
 34.62  92.51677248 
 34.68  92.62726624 
 34.46  92.60247236 
 34.51  92.75843193 
 34.44  92.95569130 
 34.33  92.86390538 
 34.41  93.13399517 
 34.32  93.21844999 
 34.21  93.87292214 
 34.24  94.01622364 
 34.34  94.15053217 
 34.30  94.23762939 
 34.28  94.20933411 
 34.23  94.54426891 
 34.15  94.52881946 
 34.13  94.69914582 
 34.10  94.70568770 
 34.07  94.95348487 
 33.82  94.90772254 
 33.92  94.92585129 
 33.58  94.99202326 
 33.62  95.08328303 
 33.41  94.97642813 
 33.26  95.06514574 
 33.12  95.17627666 
 32.78  95.00577991 
 32.69  95.09296641 
 32.40  95.13702717 
 31.72  94.95155936 
 31.17  94.59305341 
 30.72  94.41095581 
 30.03  94.26937159 
 29.59  94.17455265 
 29.42  94.05658709 
 28.95  93.90742505 
 28.63  93.83560052 
 28.45  93.73970797 
 28.01  93.56653698 
 27.83  93.59254162 
 27.70  93.68498815 
 27.53  93.56302161 
 27.22  93.43269807 
 26.97  93.25418917 
 27.10  93.24457806 
 26.85  93.18658414 
 26.79  93.23085739 
 26.63  93.17549668 
 26.70  93.13262978 
 26.69  93.06992302 
 26.71  93.25304816 
 26.60  93.34901922 
 26.74  93.45360659 
 26.80  93.66974569 
 26.86  93.75926500 
 26.72  93.91660220 
 26.81  93.98474767 
 26.84  94.30293672 
 26.95  94.44449175 
 26.76  94.53116923 
 26.87  94.57492621 
 26.98  94.76954060 
 27.00  95.07012687 
 26.94  95.28288562 
 26.99  95.29527735 
 26.98  95.21039439 
 26.87  95.44364634 
 27.07  95.59844416 
 26.91  95.68649704 
 27.08  95.83865933 
 27.01  95.88677613 
 27.01  96.25418760 
 27.12  96.72885270 
 27.00  96.87480726 
 27.10  97.20019955 
 26.97  97.38467606 
 27.10  97.63432605 
 27.15  98.07658344 
 27.12  98.25875837 
 27.18  98.36207630 
 27.15  98.59816928 
 27.14  98.58818384 
 27.14  98.78960700 
 27.27  99.03578485 
 27.29  99.16528926 
 27.35  99.38405182 
 27.30  99.43013851 
 27.42  99.65535802 
 27.29  99.71475613 
 27.38  99.74302428 
 27.40  99.71197287 
 27.36  99.80907324 
 27.58  99.70244158 
 27.44  99.54050139 
 27.42  99.63879952 
 27.52  99.57898186 
 27.54  99.59926356 
 27.56  99.60674214 
 27.56  99.50589851 
 27.54  99.37279077 
 27.60  99.54069029 
 27.61  99.70409581 
 27.54  99.63667413 
 27.54  99.59921594 
 27.54  99.61476884 
 27.70  99.86733283 
 27.68  99.79443267 
 27.69  99.80948881 
 27.63  99.58361008 
 27.65  99.83569028 
 27.66  99.78761679 
 27.61  99.85922451 
 27.65  99.87002315 
 27.81  99.79521849 
 27.71  99.95782714 
 27.64  99.89328956 
 27.76  99.99579541 
 27.70  99.84876978 
 27.67  99.80278069 
 27.64  99.71914733 
 27.63  99.80670795 
 27.63  99.87717140 
 27.78  99.85740074 
 27.66  99.98617982 
 27.75  99.97429948 
 27.64 100.10171856 
 27.77 100.19333385 
 27.75  99.94889956 
 27.70  99.92170250 
 27.79  99.95340315 
 27.88  99.99236729 
 27.79  99.80435463 
 27.93  99.61218417 
 27.96  99.38627749 
 28.00  99.29703999 
 27.99  99.23009299 
 28.05  99.06060041 
 28.01  98.76685393 
 28.11  98.79575300 
 27.92  98.52754480 
 28.12  98.52663619 
 28.02  98.40939339 
 28.14  98.21596517 
 28.16  98.25149096 
 28.00  98.16078062 
 28.18  98.01475953 
 28.02  97.75965931 
 28.19  97.52402970 
 28.33  97.57849458 
 28.32  97.46632851 
 28.41  97.30813963 
 28.36  97.31771024 
 28.46  97.20160520 
 28.38  96.80829288 
 28.30  96.59503221 
 28.39  96.40736929 
 28.38  96.51192208 
 28.30  96.29273033 
 28.40  96.05635746 
 28.36  95.97348175 
 28.37  96.03967745 
 28.28  95.89350176 
 28.18  95.74798484 
 28.16  95.57230020 
 28.25  95.53407085 
 28.27  95.41838884 
 28.30  95.31484074 
 28.30  95.30329096 
 28.11  95.18672846 
 28.27  95.12246650 
 28.32  95.18120636 
 28.16  95.14167594 
 28.18  95.28260259 
 28.03  95.19426081 
 28.18  95.36530365 
 28.08  95.36332964 
 28.04  95.47857725 
 28.07  95.40738688 
 28.01  95.38573740 
 28.00  95.62988447 
 27.89  95.63153442 
 27.98  95.80357580 
 27.93  95.81529536 
 27.99  95.84083325 
 27.86  95.78934197 
 27.97  95.85836508 
 27.85  95.76882960 
 27.96  95.84793229 
 27.92  95.93826551 
 27.78  95.95450422 
 27.81  95.93958440 
 27.65  95.78333350 
 27.79  95.74330396 
 27.76  95.72586590 
 27.61  95.90270028 
 27.71  95.85161942 
 27.69  95.83695859 
 27.61  96.14302414 
