# Supplementary material for: How Variability and Effort Determine Coordination at Large Forces
Source: PLoS One. 2016 Mar 2;11(3):e0149512. doi: 10.1371/journal.pone.0149512 (PMC4774921; doi:10.1371/journal.pone.0149512)
Supplement: S1 Dataset — (ZIP) [file pone.0149512.s001.zip › par1_LlRilevel20.txt]

 55.65  85.77614901 
 55.63  85.46525851 
 55.94  85.65490868 
 56.00  85.70198847 
 56.57  85.60482248 
 56.77  85.62935460 
 56.96  85.47754828 
 57.05  85.52204343 
 56.94  85.62723981 
 56.92  85.65722856 
 57.07  86.00553781 
 57.07  86.19557559 
 56.92  86.40014054 
 56.86  86.67383064 
 56.76  86.76336872 
 57.03  87.11751287 
 57.19  87.26039518 
 57.13  87.39541825 
 56.99  87.64619159 
 56.89  87.76580489 
 56.87  88.06021817 
 56.84  88.42957003 
 57.04  88.49709192 
 56.94  88.55336361 
 56.84  88.74700581 
 56.84  88.86809243 
 56.70  89.17252559 
 56.76  89.25390465 
 56.72  89.46493384 
 56.68  89.78664965 
 56.70  89.83258304 
 56.59  90.03577834 
 56.61  90.17965380 
 56.50  90.46128591 
 56.21  90.62734459 
 56.26  90.80990727 
 56.15  91.01524151 
 55.94  91.00869792 
 55.83  91.14687194 
 55.76  91.13379569 
 55.60  91.34554480 
 55.58  91.18013654 
 55.44  90.95293788 
 55.32  90.98609140 
 55.10  90.91684778 
 55.16  91.13537097 
 55.13  91.22768258 
 54.89  91.19316006 
 54.67  91.19075023 
 54.86  91.43709434 
 54.73  91.69358955 
 54.62  91.91396657 
 54.49  91.98590037 
 54.25  92.33025807 
 54.31  92.81730407 
 54.26  93.47180765 
 54.27  93.93796478 
 54.29  94.27529782 
 54.18  94.74175778 
 54.29  95.44080244 
 54.07  95.92049903 
 54.17  96.54084857 
 54.07  96.84732194 
 54.29  97.36088635 
 54.22  97.71251406 
 54.00  98.17602639 
 53.99  98.50950075 
 54.00  98.96495004 
 53.94  99.40278178 
 54.01  99.82799140 
 53.98 100.13812410 
 53.89 100.33779980 
 53.75 100.55762258 
 53.70 100.78062114 
 53.71 100.71313300 
 53.66 100.73331602 
 53.56 100.62028036 
 53.46 100.54001987 
 53.29 100.32485177 
 53.39  99.99420904 
 53.38  99.70460093 
 53.12  99.44825469 
 53.04  99.04068277 
 53.02  98.91813383 
 52.80  98.55634026 
 52.75  98.23180174 
 52.73  98.02878207 
 52.53  97.83465016 
 52.53  97.76098531 
 52.37  97.35589292 
 52.13  97.11337150 
 52.15  97.01186018 
 52.18  97.05460751 
 52.25  96.88215354 
 52.08  96.73568158 
 52.11  96.54741930 
 52.32  96.70777510 
 52.18  96.78443484 
 52.31  96.95164038 
 52.49  97.09056210 
 52.47  97.02236827 
 52.49  97.05907957 
 52.47  96.99028973 
 52.35  96.81236456 
 52.19  96.95893938 
 52.18  96.80966167 
 52.26  96.77421057 
 52.27  96.68428554 
 52.06  96.80307229 
 52.19  96.75907672 
 52.14  96.55597882 
 52.14  96.64103894 
 52.16  96.57639680 
 51.92  96.34618104 
 52.07  96.31247936 
 51.93  95.98336529 
 51.85  95.71814225 
 51.93  95.52187928 
 51.89  95.13389205 
 51.71  94.97429074 
 51.61  94.87859989 
 51.77  94.77936605 
 51.63  94.62290335 
 51.62  94.26083972 
 51.58  94.03043727 
 51.68  94.08536267 
 51.65  93.95315647 
 51.55  93.60322056 
 51.41  93.60306088 
 51.37  93.57832480 
 51.51  93.46052585 
 51.39  93.31393952 
 51.26  93.63187199 
 51.30  93.63664722 
 51.24  93.68469181 
 51.13  93.78731337 
 51.03  93.84177796 
 51.01  93.80241044 
 50.97  93.78838665 
 50.87  93.85612342 
 50.98  93.96958908 
 50.87  93.87262778 
 50.80  93.49574766 
 50.68  93.18995602 
 50.76  92.92043014 
 50.61  92.42490636 
 50.64  91.57320317 
 50.60  90.85039084 
 50.69  90.79151979 
 50.74  90.39178042 
 50.99  90.14012625 
 50.92  89.88667015 
 50.89  89.94515621 
 50.89  90.00651808 
 50.93  90.04547191 
 50.91  90.19998814 
 50.82  90.46464629 
 50.88  90.43363507 
 50.88  90.38770762 
 50.92  90.23900490 
 50.75  89.97413236 
 50.73  89.68180856 
 50.84  89.67867619 
 50.87  89.72263716 
 50.79  89.69668581 
 50.68  89.43651185 
 50.71  89.60158960 
 50.84  89.71556036 
 50.88  90.18862320 
 50.84  90.56341558 
 50.63  90.79276426 
 50.67  91.10370006 
 50.74  91.35405180 
 50.77  91.45734626 
 50.75  91.58390638 
 50.91  91.83888190 
 50.83  92.09812856 
 50.81  92.43365410 
 50.82  92.65603467 
 50.96  93.06805039 
 50.87  93.35785459 
 50.99  93.73835729 
 50.93  94.09662246 
 50.95  94.20399641 
 50.88  94.63177748 
 50.79  94.76505808 
 50.94  95.16937944 
 50.81  95.28054255 
 50.74  95.69009687 
 50.97  95.68309911 
 51.02  96.07055369 
 51.06  96.33058315 
 51.00  96.82124514 
 51.03  97.12047577 
 51.16  97.18908480 
 51.07  97.52497614 
 51.16  97.89472047 
 51.17  98.36764434 
 51.29  98.49803695 
 51.16  98.51539617 
 50.99  98.69400120 
 50.81  98.97373243 
 50.54  99.32335521 
 50.52  99.44019349 
 50.30  99.46987900 
 50.37  99.58651261 
 50.35  99.69281765 
 50.15  99.85511204 
 50.17 100.02863191 
 49.99 100.29649242 
 49.85 100.22202702 
 49.63 100.32794609 
 49.64 100.34890710 
 49.51 100.47365314 
 49.53 100.37803590 
 49.37 100.47652020 
 49.29 100.51893573 
 49.36 100.55076734 
 49.32 100.58441071 
 49.28 100.47552972 
 49.24 100.44933183 
 49.22 100.44480043 
 49.08 100.47489141 
 48.99 100.63203287 
 48.98 100.51262931 
 49.01 100.22168455 
 48.89 100.56576509 
 48.79 100.54347900 
 48.57 100.59735713 
 48.38 100.59157784 
 48.23 100.60473593 
 48.11 100.83836527 
 48.06 100.96869236 
 48.11 100.91222067 
 47.94 100.75246362 
 47.83 100.77927791 
 47.63 100.89326197 
 47.60 100.85996455 
 47.48 100.79939639 
 47.42 100.78059234 
 47.33 100.91262105 
 47.37 101.01973863 
 47.20 100.78613690 
 47.18 100.94361974 
 47.09 100.75542266 
 47.07 100.83612143 
 46.99 100.95071208 
 47.05 100.89676079 
 47.11 101.21232615 
 47.31 101.46934486 
 47.18 101.63077875 
 47.24 101.89056223 
 47.41 102.13209764 
 47.39 102.08330594 
 47.43 102.31336297 
 47.41 102.32669206 
 47.32 102.31533703 
 47.50 102.72570773 
 47.52 102.82464274 
 47.54 103.11798632 
 47.56 103.20964335 
 47.37 103.10212073 
 47.55 103.19080448 
 47.39 103.14098002 
 47.36 103.36349035 
 47.42 103.31951397 
 47.27 103.25293201 
 47.34 103.32051409 
 47.22 103.29968549 
 47.27 103.19879582 
 47.30 103.25624045 
 47.20 103.33058859 
 47.06 103.30108449 
 47.05 103.29784623 
 47.15 103.42488027 
 47.01 103.37766729 
 47.13 103.39790509 
 47.07 103.32423079 
 47.16 103.41298222 
 47.13 103.30483097 
 47.22 103.45461020 
 46.95 103.34009344 
 46.97 103.24556444 
 47.25 103.40224083 
 46.97 103.27311001 
 47.02 103.09803573 
 47.16 103.08105351 
 46.94 102.95298647 
 46.98 102.98911720 
 46.93 102.83536954 
 46.88 102.71996593 
 46.82 102.57206057 
 46.68 102.61456900 
 46.72 102.60061295 
 46.38 102.45096852 
 46.41 102.30200796 
 46.08 102.27479516 
 46.00 102.18280407 
 45.88 102.11084324 
 45.91 102.07166182 
 45.84 102.17823148 
 45.66 102.11515521 
 45.59 102.17344227 
 45.60 102.25677570 
 45.30 102.40843836 
 45.28 102.59190837 
 45.32 102.53351393 
 45.18 102.64568725 
 45.11 102.68194788 
 44.90 102.66791619 
 44.92 102.79605622 
 44.86 102.70274027 
 44.65 102.77339153 
 44.65 102.79467557 
 44.70 102.94080411 
 44.58 103.02873229 
 44.48 102.94017105 
 44.38 102.89484912 
 44.50 102.99998577 
 44.22 103.07665100 
 44.40 103.18418588 
 44.28 103.08275422 
 44.29 103.02162436 
 44.28 103.00030671 
 44.20 103.12770078 
 44.20 103.39089025 
 44.37 103.38289412 
 44.18 103.30557685 
 44.29 103.60758343 
 44.33 103.66634936 
 44.26 104.09569902 
 44.06 104.42540146 
 44.10 104.81138699 
 44.17 105.06235535 
 44.32 105.34726419 
 44.45 105.62741667 
 44.35 105.88270294 
 44.23 106.50760828 
 44.20 106.57807752 
 44.17 106.61846357 
 44.10 106.78788327 
 44.00 107.06618810 
 43.81 107.05120131 
 43.66 107.09935329 
 43.61 107.22867945 
 43.77 107.41527582 
 43.59 107.47739438 
 43.31 107.67326935 
 43.23 107.86184108 
 43.28 107.64934748 
 43.44 107.71945881 
 43.26 107.60036853 
 43.25 107.70575795 
 43.19 107.96585389 
 43.31 108.15297681 
 43.15 108.36425561 
 43.19 108.34438116 
 43.00 108.51083013 
 43.01 108.51766824 
 42.93 108.43984985 
 42.82 108.44521516 
 42.73 108.54360214 
 42.69 108.49191191 
 42.69 108.61609946 
 42.80 108.67495153 
 42.61 108.62924142 
 42.62 108.61746560 
 42.56 108.58732931 
 42.58 108.64567908 
 42.64 108.56571529 
 42.49 108.50506239 
 42.55 108.48436588 
 42.50 108.54707632 
 42.28 108.45547376 
 42.40 108.55111346 
 42.40 108.63357355 
 42.51 108.57009835 
 42.47 108.75417455 
 42.29 108.78869092 
 42.33 108.92912083 
 42.36 108.77988775 
 42.27 108.71937973 
 42.23 108.65936623 
 42.37 108.60111798 
 42.21 108.61230269 
 42.14 108.81418084 
 42.15 108.90479008 
 42.13 108.76590436 
 42.15 108.86855443 
 42.25 108.87068031 
 42.21 108.74395580 
 42.18 108.94448594 
 42.27 108.99354878 
 42.29 109.07393638 
 42.49 109.23550729 
 42.48 109.29631178 
 42.53 109.26103053 
 42.71 109.35623482 
 42.66 109.20444819 
 42.47 109.09885957 
 42.55 109.11853181 
 42.73 108.91911436 
 42.64 108.64989403 
 42.67 108.48972370 
 42.79 108.49794354 
 42.59 108.31289714 
 42.47 108.17862470 
 42.22 108.09765661 
 42.32 107.96317018 
 42.22 107.83296440 
 42.12 107.59479396 
 42.00 107.56000382 
 42.09 107.45690034 
 41.90 107.43500135 
 42.00 107.43186694 
 42.14 107.40746422 
 42.01 107.37624260 
 42.10 107.47295632 
 42.23 107.34829173 
 42.19 107.37628698 
 42.14 107.40947052 
 42.14 107.32491118 
 42.25 107.44369653 
 42.27 107.31147931 
 41.99 107.13555646 
 42.12 106.92564726 
 42.12 106.54788201 
 42.07 106.16369598 
 42.08 105.69568138 
 42.01 105.68106290 
 42.05 105.43864731 
 42.09 105.19081398 
 42.00 105.21931715 
 41.98 105.06192068 
 42.01 104.82895331 
 41.93 104.55959445 
 42.07 104.54042623 
 42.03 104.34713455 
 42.03 104.28666451 
 42.00 104.19990201 
 42.25 104.13750699 
 42.27 104.06715908 
 42.21 104.15806866 
 42.29 103.99921710 
 42.37 104.20599037 
 42.31 104.16455823 
 42.36 104.08417305 
 42.37 104.21434930 
 42.40 104.47841058 
 42.46 104.60072302 
 42.39 104.70895866 
 42.45 104.84213892 
 42.46 105.01091343 
 42.47 105.01633353 
 42.49 105.19088108 
 42.58 105.45902821 
 42.52 105.62648666 
 42.54 105.88455187 
 42.51 106.36973317 
 42.47 106.72264037 
 42.64 107.19016789 
 42.73 107.47869117 
 42.64 107.74494506 
 42.61 107.97011687 
 42.80 108.02461317 
 42.60 107.94448061 
 42.55 108.11264626 
 42.65 108.21830544 
 42.44 108.25475197 
 42.33 108.25974429 
 42.42 108.08669850 
 42.43 108.15284835 
 42.32 108.15954870 
 42.27 108.19220277 
 42.37 108.18177790 
 42.33 107.99899605 
 42.32 107.89948525 
 42.21 107.81481121 
 42.37 108.05448300 
 42.47 108.03152970 
 42.44 107.92159461 
 42.25 107.73890692 
 42.36 107.79703759 
 42.43 107.87896904 
 42.31 107.84971672 
 42.33 107.86186142 
 42.27 107.72456530 
 42.40 107.72217503 
 42.24 107.62480421 
 42.25 107.75223085 
 42.15 107.60864262 
 42.33 107.69378008 
 42.30 107.68864921 
 42.11 107.68306157 
 42.22 107.69277113 
 42.30 107.72530804 
 42.24 107.57496482 
 42.14 107.42782170 
 42.16 107.55413789 
 42.25 107.53265061 
 42.21 107.42107014 
 42.03 107.41281068 
 42.08 107.38578499 
 42.03 107.42122574 
 42.05 107.56886116 
 42.01 107.44755566 
 41.98 107.57931050 
 41.93 107.64950734 
 41.82 107.65101420 
 41.74 107.85909972 
 41.81 107.90747282 
 41.78 108.15391313 
 41.75 108.20723337 
 41.81 108.34263457 
 41.63 108.37301091 
 41.70 108.54355649 
 41.68 108.64957044 
 41.62 108.30771137 
 41.56 108.36690457 
 41.65 108.32850270 
 41.65 108.06640350 
 41.60 107.77464369 
 41.62 107.71371629 
 41.62 107.57227024 
 41.81 107.27004374 
 42.04 107.22097450 
 42.28 106.91028222 
 42.61 106.76622197 
 42.73 106.65075312 
 42.74 106.75184810 
 42.90 106.66548216 
 43.04 106.61534697 
 42.91 106.65108482 
 43.01 106.71678902 
 42.97 106.89758245 
 43.05 106.79453092 
 43.12 106.77359218 
 42.96 106.84241325 
 43.14 106.74696073 
 43.12 106.75198935 
 43.10 106.81261756 
 43.19 107.02786631 
 43.16 106.94290475 
 43.28 106.74741902 
 43.26 106.74749540 
 43.33 106.74674641 
 43.32 106.65087416 
 43.17 106.37580782 
 43.13 106.28129167 
 43.19 106.24605064 
 43.27 106.07758279 
 43.26 106.00850238 
 43.08 105.85899356 
 43.15 105.73041098 
 43.11 105.72349126 
 43.01 105.59395117 
