# Supplementary material for: How Variability and Effort Determine Coordination at Large Forces
Source: PLoS One. 2016 Mar 2;11(3):e0149512. doi: 10.1371/journal.pone.0149512 (PMC4774921; doi:10.1371/journal.pone.0149512)
Supplement: S1 Dataset — (ZIP) [file pone.0149512.s001.zip › par1_LlRilevel22.txt]

 55.93 109.37657202 
 55.77 109.35932884 
 55.78 109.60932759 
 55.53 109.72544634 
 55.48 109.72414098 
 55.58 109.76354205 
 55.60 109.91293077 
 55.53 110.13253835 
 55.62 109.92261211 
 55.59 109.91302621 
 55.52 110.02940081 
 55.60 110.32839177 
 55.42 110.31274155 
 55.45 110.51256286 
 55.46 110.73822857 
 55.49 111.00310289 
 55.31 111.37762088 
 55.39 111.21291750 
 55.26 112.97592758 
 55.14 113.00446661 
 55.00 113.38217295 
 55.09 114.03336580 
 55.01 114.43354309 
 54.73 115.01276089 
 54.73 115.35223310 
 54.66 115.74352752 
 54.44 116.09463975 
 54.41 116.43818541 
 54.36 116.81473933 
 54.08 116.94528162 
 54.06 117.29568343 
 53.96 117.55437608 
 53.92 117.75521860 
 53.75 117.88983041 
 53.78 118.06901226 
 53.52 118.12896011 
 53.43 118.22539270 
 53.30 118.42212253 
 53.15 118.53327318 
 52.88 118.42827933 
 52.73 118.65794463 
 52.55 118.70366185 
 52.41 118.86826710 
 52.22 119.11241198 
 51.94 119.16648825 
 51.61 119.24707620 
 51.34 119.38771166 
 51.01 119.20459193 
 50.73 119.17575234 
 50.44 119.35609652 
 50.32 119.04812300 
 49.93 118.76028296 
 49.70 118.57081779 
 49.52 118.55008249 
 49.23 118.70048535 
 49.25 118.50632310 
 48.86 118.11889508 
 48.76 117.79976279 
 48.61 117.75614735 
 48.54 117.53893110 
 48.25 117.17555128 
 48.38 117.12354342 
 48.26 117.08499206 
 48.18 117.30543851 
 47.98 117.06053292 
 48.06 116.85345930 
 47.98 116.96956475 
 47.83 117.15613595 
 47.76 117.04065268 
 47.73 117.08141544 
 47.69 116.78776782 
 47.55 116.81926610 
 47.56 116.87911005 
 47.26 116.62070476 
 47.13 116.42337285 
 47.16 116.31369909 
 47.03 116.36202822 
 46.98 116.41316249 
 46.93 116.54773887 
 46.75 116.49313103 
 46.64 116.33496994 
 46.64 116.50830253 
 46.66 116.66002217 
 46.31 116.40403742 
 46.37 116.38008718 
 46.27 116.44614026 
 46.29 116.59200923 
 46.23 116.98798211 
 46.25 117.04264210 
 46.11 117.19152307 
 46.07 117.19942180 
 46.16 117.36741559 
 46.14 117.45420312 
 46.12 117.65924721 
 46.10 117.67712100 
 46.02 117.80050085 
 45.92 117.85823383 
 45.84 117.98248373 
 45.96 117.85829619 
 45.72 117.84902416 
 45.66 117.79278096 
 45.51 117.70660059 
 45.44 117.93600955 
 45.46 117.92826386 
 45.30 117.85503141 
 45.18 117.77113890 
 45.19 117.80997875 
 45.01 117.69986785 
 44.85 117.61806404 
 44.96 117.65125780 
 44.82 117.87197670 
 44.88 118.10101731 
 44.87 118.23441746 
 44.85 118.45084965 
 44.68 118.63209411 
 44.81 118.79556683 
 44.81 118.99194538 
 44.84 119.14043340 
 44.66 119.24898919 
 44.59 119.29711872 
 44.40 119.40795616 
 44.46 119.42512732 
 44.27 119.41243059 
 44.05 119.20308228 
 44.03 119.32277171 
 43.90 119.45438780 
 43.86 119.24989209 
 43.80 119.17823936 
 43.85 119.13920749 
 43.86 119.17100855 
 43.96 119.06082097 
 43.88 118.95277964 
 43.97 119.11549520 
 43.96 119.10503784 
 43.94 119.01444918 
 43.91 119.07324967 
 43.90 119.11776799 
 43.77 119.23015977 
 43.82 119.33416425 
 43.80 119.54213944 
 43.82 120.09700330 
 43.85 120.35252263 
 43.80 120.51586820 
 43.88 120.47547177 
 43.85 120.24122107 
 43.86 120.35773467 
 43.74 120.40118990 
 43.85 120.53664170 
 43.90 120.75233826 
 43.74 120.62869523 
 43.80 120.73572112 
 43.71 120.62893141 
 43.83 120.58199460 
 43.74 120.41976597 
 43.71 120.36433726 
 43.71 120.49006504 
 43.57 120.32178178 
 43.58 120.22814331 
 43.50 119.99938065 
 43.50 119.92931643 
 43.55 119.64457864 
 43.40 119.50366424 
 43.46 119.28241760 
 43.40 119.20969037 
 43.51 119.03562846 
 43.55 118.92912733 
 43.38 118.76743858 
 43.37 118.55984058 
 43.44 118.73653911 
 43.45 118.74257429 
 43.53 118.86351938 
 43.52 118.85258472 
 43.34 118.65454143 
 43.07 118.28830315 
 43.14 118.12870343 
 43.34 117.81415731 
 43.19 117.51192305 
 43.13 116.90645768 
 43.18 116.65755725 
 43.07 116.17353195 
 43.02 115.84767004 
 43.00 115.47747530 
 42.93 114.96861323 
 42.94 114.68808601 
 42.77 114.23250022 
 42.72 114.03633552 
 42.72 113.90423388 
 42.46 113.64202698 
 42.38 113.46337613 
 42.20 113.00457664 
 42.06 112.79992271 
 41.86 112.80608822 
 41.81 113.00508571 
 41.74 112.98382255 
 41.72 113.20102499 
 41.47 113.61578814 
 41.59 113.92155316 
 41.54 114.10746398 
 41.45 114.46098114 
 41.45 114.83451483 
 41.53 115.14921000 
 41.58 115.44722717 
 41.71 116.04108107 
 41.91 116.49069117 
 41.81 116.40450755 
 41.96 116.58127928 
 41.99 116.94729808 
 42.22 117.40954421 
 42.31 117.68006826 
 42.29 117.83585092 
 42.41 118.07440814 
 42.83 118.32326295 
 42.93 118.72237788 
 42.96 118.81384291 
 43.07 118.83301790 
 43.37 119.21144671 
 43.61 119.40095313 
 43.83 119.87769620 
 44.15 119.94290866 
 44.35 119.96129884 
 44.56 120.27668625 
 44.76 120.15709814 
 44.95 120.41046290 
 44.97 120.49925735 
 45.23 120.63442899 
 45.42 120.91640480 
 45.69 120.81079024 
 45.72 120.91973893 
 45.98 120.87727768 
 46.14 121.02517479 
 46.30 121.13274595 
 46.36 121.12635595 
 46.43 121.05160965 
 46.63 121.07358810 
 46.82 121.06385964 
 46.68 121.02786026 
 46.66 120.79814500 
 46.75 120.91323062 
 46.81 121.05995490 
 46.88 120.80300152 
 46.97 120.75952517 
 46.81 120.46012148 
 47.05 120.65846540 
 46.92 120.57355767 
 46.77 120.23781030 
 46.67 120.05871803 
 46.54 119.89946998 
 46.45 119.80602807 
 46.35 119.66395518 
 46.30 119.34256731 
 46.30 119.19336015 
 46.11 118.96424011 
 46.00 118.80836846 
 45.97 118.81187931 
 45.86 118.50007922 
 45.79 118.18987709 
 45.74 118.10752364 
 45.55 118.00718442 
 45.65 117.83120688 
 45.51 117.54042089 
 45.63 117.50781842 
 45.68 117.18190767 
 45.67 116.98519148 
 45.65 116.68751874 
 45.61 116.32711660 
 45.71 115.99755863 
 45.72 115.74584866 
 45.65 115.33671805 
 45.90 115.01952561 
 46.15 114.78397362 
 46.15 114.56922998 
 46.23 114.16138776 
 46.27 114.23688584 
 46.50 114.09602734 
 46.73 113.98455782 
 46.87 113.80887499 
 47.20 113.42746799 
 47.32 113.43248861 
 47.54 113.29842241 
 47.54 113.16548825 
 47.68 113.02897666 
 47.85 112.77165301 
 47.84 113.04437228 
 47.96 113.19192053 
 48.04 112.87704219 
 48.07 112.74407412 
 48.06 112.86637781 
 48.13 113.00950586 
 48.31 113.17348224 
 48.20 113.25530292 
 48.44 113.36079323 
 48.20 113.54847348 
 48.26 113.87439040 
 48.37 113.76385665 
 48.25 113.73491180 
 48.48 113.94218720 
 48.48 113.91174560 
 48.49 114.05718468 
 48.44 113.91786295 
 48.32 114.28310556 
 48.38 114.45936491 
 48.40 114.58800806 
 48.35 114.61582475 
 48.20 114.36935653 
 48.20 114.27481801 
 48.26 114.35833047 
 48.16 114.21415081 
 48.20 114.36407558 
 48.18 114.36456425 
 48.31 114.78823416 
 48.28 114.78890979 
 48.33 114.73333243 
 48.27 114.73496897 
 48.19 114.49965650 
 48.28 114.47972502 
 48.28 114.21607252 
 48.23 114.16304650 
 48.22 114.40757374 
 48.21 114.35300787 
 48.26 114.28611957 
 48.25 114.08406454 
 48.33 114.18940380 
 48.22 114.15134982 
 48.01 114.10864584 
 48.06 114.11036569 
 47.99 114.16596711 
 47.90 114.22206439 
 47.83 114.31240155 
 47.76 114.38169037 
 47.72 114.17251662 
 47.70 114.26776883 
 47.87 114.49697009 
 47.78 114.83991574 
 47.73 114.92783477 
 47.73 114.89151826 
 47.68 115.05379873 
 47.68 115.31214429 
 47.69 115.57534725 
 47.72 115.78281289 
 47.72 115.96775610 
 47.67 115.97734163 
 47.71 116.25860603 
 47.55 116.16166849 
 47.65 116.00470752 
 47.60 115.91434937 
 47.50 116.20257628 
 47.42 115.98543422 
 47.42 116.06724617 
 47.35 116.09395598 
 47.39 116.23617131 
 47.35 116.03512713 
 47.41 115.96477207 
 47.33 116.04622210 
 47.40 116.25495240 
 47.32 116.45157259 
 47.31 116.27523849 
 47.21 116.10302274 
 47.10 116.38074569 
 47.23 116.35160590 
 47.16 116.49505540 
 47.22 116.67208999 
 47.29 116.61089132 
 47.17 116.65308922 
 47.14 116.65603294 
 47.21 116.74921765 
 47.35 116.79157802 
 47.20 116.93883328 
 47.18 117.07838399 
 47.19 117.10681960 
 47.15 116.79992895 
 47.14 116.89327455 
 46.98 116.82533025 
 47.03 116.67907249 
 47.04 116.61252058 
 46.81 116.48769055 
 46.71 116.35075709 
 46.89 116.47257182 
 46.88 116.37133189 
 46.98 116.06536061 
 46.93 115.97416729 
 46.82 115.84613321 
 46.88 115.84692296 
 47.05 115.74264815 
 46.86 115.63786753 
 46.93 115.56661868 
 47.10 115.62603450 
 46.98 115.54690451 
 47.16 115.49690144 
 47.14 115.58328424 
 47.23 115.65908075 
 47.40 115.75938482 
 47.41 115.65426929 
 47.57 115.58726969 
 47.55 115.68722479 
 47.67 115.70454822 
 47.78 115.66967927 
 47.76 115.48494090 
 47.90 115.71140067 
 48.04 115.60474858 
 47.91 115.54855568 
 48.08 115.43766320 
 48.17 115.52633444 
 48.20 115.49078650 
 48.20 115.41157061 
 48.27 115.54916173 
 48.38 115.67660333 
 48.51 115.71642668 
 48.61 115.74810873 
 48.59 115.66365518 
 48.57 115.57832868 
 48.62 115.66808357 
 48.67 115.79400419 
 48.78 115.89182750 
 48.63 115.66109946 
 48.90 115.87290781 
 48.78 115.79466375 
 48.93 115.68841986 
 48.98 115.75571620 
 49.05 115.77547784 
 49.12 115.70964718 
 49.16 115.76733080 
 49.22 115.50809414 
 49.06 115.64782730 
 49.12 115.79963326 
 49.26 115.93099975 
 49.15 115.84055126 
 49.28 115.81030781 
 49.20 115.90312361 
 49.35 116.28524790 
 49.35 116.40863053 
 49.36 116.74291684 
 49.48 116.76597051 
 49.43 116.88280077 
 49.34 117.04608029 
 49.42 116.83331080 
 49.48 116.77675025 
 49.54 116.78238916 
 49.47 116.99735991 
 49.43 117.10134682 
 49.45 117.06811105 
 49.58 117.19213815 
 49.42 117.21892260 
 49.36 117.16433759 
 49.39 117.23461406 
 49.12 117.04459096 
 49.11 116.99822408 
 49.08 117.00835193 
 48.94 117.01570369 
 48.91 116.73625020 
 48.83 116.69563641 
 48.65 116.72237105 
 48.66 116.71884240 
 48.59 116.67059081 
 48.53 116.61307200 
 48.47 116.67743603 
 48.41 116.75929635 
 48.37 116.63810999 
 48.36 116.49731400 
 48.36 116.72311570 
 48.42 116.78390318 
 48.37 116.97143515 
 48.45 117.38881338 
 48.38 117.81105864 
 48.43 118.36959098 
 48.35 118.98357842 
 48.47 119.43508469 
 48.44 119.80324608 
 48.48 120.12075781 
 48.54 120.33592022 
 48.69 120.70608863 
 48.83 120.69604562 
 48.85 120.86375892 
 48.91 120.82827675 
 48.73 120.94619657 
 48.89 121.00546243 
 48.80 120.63088945 
 48.88 120.78981753 
 48.75 120.69260024 
 48.73 120.66998749 
 48.64 120.49661206 
 48.64 120.28446308 
 48.74 120.22672535 
 48.47 119.87819548 
 48.25 119.61512077 
 48.25 119.31196906 
 48.19 119.07208170 
 47.99 118.91246500 
 47.90 118.86320905 
 47.81 118.56670406 
 47.74 118.47686167 
 47.73 118.21033652 
 47.74 118.15160604 
 47.58 118.10968994 
 47.69 118.23878460 
 47.71 118.26902508 
 47.58 118.48906682 
 47.56 118.62041559 
 47.36 118.74099738 
 47.36 118.97355587 
 47.31 119.09601775 
 47.20 119.27629672 
 47.26 119.44994857 
 47.04 119.67309779 
 47.07 120.08312903 
 47.02 120.05582358 
 46.93 120.17334436 
 46.89 120.11061799 
 46.83 120.22072956 
 46.71 120.35444838 
 46.65 120.27232769 
 46.54 120.05373053 
 46.44 119.69422000 
 46.49 119.20035171 
 46.43 118.56337325 
 46.38 118.09507328 
 46.34 117.60485696 
 46.18 117.06937078 
 46.14 116.75923650 
 46.04 116.18259651 
 46.10 115.70090667 
 45.96 115.42921948 
 45.77 115.19395382 
 45.83 114.75404374 
 45.78 114.33495123 
 45.57 113.94211662 
 45.53 113.69143181 
 45.41 113.27445995 
 45.43 112.82720371 
 45.28 112.50606371 
 45.20 112.32858971 
 45.31 112.27190287 
 45.23 112.24754902 
 45.07 112.16129092 
 45.05 111.88051801 
 45.10 111.86115412 
 45.30 112.12282308 
 45.08 111.88574214 
 45.27 112.03767530 
 45.26 111.93217898 
 45.25 112.06812972 
 45.32 112.10262566 
 45.37 112.01436570 
 45.54 112.12069668 
 45.71 112.26187416 
 45.71 112.27437650 
 45.95 112.43609155 
 45.97 112.53411606 
 46.28 112.79052857 
 46.24 112.81727349 
 46.50 112.69760573 
 46.54 112.81059080 
 46.77 112.95790107 
 46.90 113.15587249 
 47.56 113.38655059 
 47.52 113.48143011 
 47.91 113.48472692 
