# Supplementary material for: How Variability and Effort Determine Coordination at Large Forces
Source: PLoS One. 2016 Mar 2;11(3):e0149512. doi: 10.1371/journal.pone.0149512 (PMC4774921; doi:10.1371/journal.pone.0149512)
Supplement: S1 Dataset — (ZIP) [file pone.0149512.s001.zip › par1_LlRilevel24.txt]

 61.16 120.65349369 
 61.08 121.33523733 
 60.80 122.16214883 
 60.75 123.04364414 
 60.74 123.88248467 
 60.76 124.30057923 
 60.70 124.90842682 
 60.51 125.37661782 
 60.46 126.03970324 
 60.45 126.45415270 
 60.19 127.13744521 
 60.05 127.73759679 
 59.99 128.20912512 
 59.82 128.76610339 
 59.92 128.79603479 
 59.79 129.01656103 
 59.77 129.28730014 
 59.55 129.80026520 
 59.44 130.02300835 
 59.37 130.10515193 
 59.24 130.57801929 
 59.10 130.71092174 
 59.16 130.82085143 
 59.10 130.99094913 
 58.96 131.15227259 
 59.01 131.02966467 
 58.89 131.27472635 
 58.90 131.58092809 
 58.56 131.58026695 
 58.59 131.63603973 
 58.53 131.41953955 
 58.16 130.89026262 
 58.33 130.69884475 
 58.19 130.93385262 
 58.01 130.69877631 
 57.82 130.33033143 
 57.41 129.85166871 
 57.11 129.55122914 
 57.04 129.19017242 
 57.06 129.02689964 
 56.94 128.91804098 
 56.71 128.51287179 
 56.51 127.95016407 
 56.19 127.93800106 
 56.09 127.60196525 
 55.76 127.15224188 
 55.87 126.98528261 
 55.60 126.73068442 
 55.62 126.82456584 
 55.31 126.55409958 
 55.22 126.59168961 
 55.26 126.58315796 
 55.16 126.55858405 
 54.91 126.78458183 
 54.84 127.20238644 
 54.84 127.39532798 
 54.78 127.44437398 
 54.79 127.54546312 
 54.77 127.96462414 
 54.66 128.16129786 
 54.50 128.32111643 
 54.57 128.64520195 
 54.41 129.05757426 
 54.43 129.52182709 
 54.29 129.82380778 
 54.14 130.05844590 
 54.29 130.26310709 
 54.12 130.36297050 
 54.07 130.45319595 
 53.33 130.65087096 
 53.17 130.66137424 
 52.97 130.63452171 
 52.71 130.48418983 
 52.39 130.50439305 
 52.15 130.30069159 
 52.08 130.15743464 
 51.72 130.07344471 
 51.52 129.93748501 
 51.40 129.93126127 
 50.86 129.41127068 
 50.43 129.05079955 
 50.32 129.03614782 
 50.18 128.94815873 
 49.82 128.65593043 
 49.65 128.61316274 
 49.62 128.52259161 
 49.56 128.90147244 
 49.40 128.92147340 
 49.22 129.00191957 
 48.95 128.67756267 
 48.92 128.81563657 
 48.93 129.16160544 
 48.70 129.20496094 
 48.80 129.25220886 
 48.69 129.25147688 
 48.60 129.51691670 
 48.63 129.76113730 
 48.45 129.98839987 
 48.28 130.33120733 
 48.20 130.38369983 
 48.41 130.65729737 
 48.13 130.59267965 
 48.17 130.77371690 
 48.04 130.73481562 
 48.08 130.67474309 
 48.10 130.89303775 
 47.93 130.97477467 
 48.06 131.16579776 
 48.00 131.35848516 
 47.70 131.33508949 
 47.76 131.40270036 
 47.75 131.57253786 
 47.63 131.75705878 
 47.65 131.68581483 
 47.50 131.61302919 
 47.55 131.78669306 
 47.44 131.76579812 
 47.26 132.05268934 
 47.28 132.18685482 
 47.30 132.14302090 
 47.27 132.10401227 
 47.09 132.15689880 
 47.29 132.00984794 
 47.34 132.04515457 
 47.09 131.85175041 
 47.14 131.80320533 
 47.17 131.54083653 
 47.18 131.09858458 
 47.12 131.07404794 
 47.29 131.03953743 
 47.37 130.69193429 
 47.24 130.54916931 
 47.42 130.34144458 
 47.37 130.51238261 
 47.37 129.69717506 
 47.47 129.43100114 
 47.57 129.34818620 
 47.54 129.14802235 
 47.31 128.90667179 
 47.26 128.55415959 
 47.20 128.32121015 
 47.28 128.26358557 
 47.35 128.25260625 
 47.15 127.93358278 
 47.17 127.81384815 
 47.07 127.52067546 
 47.05 127.25991242 
 47.01 127.43220846 
 46.95 127.46526294 
 46.88 127.47210336 
 46.91 127.45759276 
 46.85 127.61686642 
 46.98 127.88859307 
 47.02 128.43157265 
 47.03 128.25304937 
 46.89 128.21341959 
 46.88 128.67896563 
 47.10 129.02576961 
 47.04 129.21529904 
 47.00 129.43081382 
 47.16 129.24508614 
 47.12 129.41703056 
 47.37 130.09185059 
 47.50 130.05729645 
 47.20 129.60337328 
 47.27 129.71702691 
 47.34 129.83813057 
 47.54 130.20544194 
 47.49 129.88479894 
 47.48 129.94094307 
 47.36 130.03965157 
 47.33 130.26320979 
 47.25 130.07937516 
 47.24 130.01591716 
 47.20 129.95287648 
 47.15 129.70018421 
 46.90 129.55871259 
 46.75 129.48374325 
 46.92 129.34202440 
 46.65 129.10236836 
 46.56 128.79082956 
 46.46 128.46948300 
 46.52 128.83975394 
 46.44 128.81731611 
 46.44 128.72986473 
 46.32 128.71022766 
 46.11 129.03636890 
 46.22 129.55531851 
 46.04 129.92926044 
 45.85 130.41171253 
 45.92 130.64957363 
 46.03 130.67566993 
 46.01 130.94888677 
 45.98 131.18114814 
 45.80 131.43224296 
 45.70 131.43254391 
 45.84 131.26591093 
 45.72 131.61896560 
 45.46 131.43351737 
 45.46 131.26334459 
 45.36 131.23519487 
 45.47 131.58432512 
 45.41 131.72228787 
 45.44 131.65461453 
 45.31 131.22454857 
 45.37 130.83606081 
 45.33 130.59975102 
 45.27 130.39320848 
 45.33 130.25658897 
 45.01 129.72645667 
 45.01 129.68900900 
 44.99 129.75251487 
 44.97 129.73864943 
 44.80 129.16264077 
 44.92 128.93786921 
 44.78 128.67909738 
 44.78 128.80790681 
 44.79 128.65047214 
 44.76 128.46910925 
 44.84 128.18373322 
 44.82 127.80336272 
 44.62 127.48761949 
 44.55 127.22512474 
 44.59 127.24224801 
 44.61 126.95287742 
 44.36 126.95996909 
 44.36 126.90429721 
 44.32 126.80707683 
 44.33 126.69495532 
 44.15 126.51884615 
 44.25 126.78608250 
 44.23 126.92688885 
 44.04 126.93065412 
 44.16 127.20593151 
 43.92 127.29109421 
 43.88 127.50469594 
 43.91 127.45467740 
 43.77 127.66998274 
 43.77 127.87809790 
 43.83 128.49948798 
 43.77 128.78578067 
 43.71 128.91440107 
 43.59 129.07279462 
 43.56 128.96702170 
 43.40 129.27584959 
 43.45 129.57503064 
 43.32 129.53678485 
 43.33 129.64051548 
 43.29 130.07471052 
 43.25 130.13198474 
 43.22 130.01999276 
 43.01 129.96681253 
 42.96 129.99603694 
 42.90 129.97039680 
 42.80 129.86811745 
 42.64 130.12126760 
 42.75 130.39282792 
 42.71 130.50627735 
 42.66 130.42152996 
 42.58 130.53916569 
 42.42 130.90568823 
 42.25 131.20621245 
 42.25 131.25688282 
 42.18 131.50932431 
 42.10 132.62445434 
 41.93 132.67487441 
 41.72 132.88484505 
 41.55 132.90993598 
 41.52 133.22789170 
 41.28 133.68410705 
 41.32 133.81826897 
 41.21 134.09372846 
 40.92 133.99808099 
 40.81 134.17943849 
 40.82 134.25313590 
 40.83 134.17818659 
 40.79 134.36551345 
 40.59 134.28347036 
 40.54 134.24614153 
 40.49 134.17236498 
 40.43 133.94666885 
 40.54 133.78074197 
 40.41 133.76817378 
 40.38 133.63984416 
 40.36 133.45390087 
 40.25 133.46149744 
 40.09 133.25329495 
 40.15 133.03804653 
 40.14 132.83146493 
 40.23 132.65428820 
 40.13 132.77570059 
 40.06 132.66140112 
 40.10 132.30807097 
 40.13 132.18640838 
 40.00 131.99400523 
 39.97 132.13863924 
 40.03 132.20224979 
 39.89 131.91349026 
 39.99 131.80527995 
 39.92 132.29356775 
 40.07 132.51328229 
 39.84 132.61816966 
 39.89 132.30546788 
 39.80 132.49813807 
 39.86 132.91074246 
 39.81 133.14094549 
 39.76 133.20310916 
 39.83 133.04591791 
 39.66 133.04198566 
 39.50 133.30241437 
 39.57 133.19790558 
 39.62 133.33473951 
 39.51 133.27178418 
 39.45 133.13964111 
 39.46 133.15591702 
 39.37 132.83437276 
 39.46 132.60399651 
 39.61 132.43975914 
 39.58 132.42842889 
 39.69 132.09765921 
 39.81 131.87883605 
 39.80 131.59223934 
 39.90 130.87180394 
 39.87 130.18600945 
 39.95 129.93961346 
 39.83 129.79217348 
 39.62 129.86886501 
 39.59 129.79387027 
 39.62 129.44442721 
 39.58 129.49061761 
 39.60 129.45823183 
 39.56 129.44502175 
 39.55 129.67150925 
 39.38 129.94824378 
 39.38 129.81997890 
 39.48 129.78997872 
 39.50 130.22729163 
 39.87 130.18788249 
 40.22 130.27394470 
 40.36 130.37067504 
 40.78 130.58979832 
 41.89 130.89288904 
 42.46 131.13116252 
 43.23 131.37326959 
 43.65 131.08957492 
 44.24 131.25183843 
 44.86 131.14994414 
 45.35 131.23523352 
 45.79 131.29502554 
 46.30 131.11219742 
 46.49 130.98862725 
 47.12 130.94475872 
 47.45 130.82566743 
 47.81 130.84230014 
 47.97 130.85173963 
 48.08 130.59609568 
 48.13 130.40333317 
 48.43 130.18575499 
 48.80 130.29133723 
 48.88 130.11461635 
 48.86 130.07665620 
 48.87 129.99008295 
 48.82 129.87876105 
 48.89 129.70025481 
 48.94 129.77152852 
 49.08 129.58700663 
 49.12 129.84497327 
 49.07 129.65100087 
 49.12 129.65548770 
 49.32 129.43579221 
 49.09 129.37983616 
 49.26 129.59998891 
 49.20 129.77139250 
 49.39 129.74901091 
 49.31 129.38257635 
 49.26 129.37370704 
 49.29 129.41513239 
 49.34 129.72389786 
 49.28 129.63108836 
 49.22 129.73877519 
 49.12 129.92548225 
 49.26 130.31457282 
 49.17 130.37958584 
 49.02 130.70110148 
 49.15 130.79454327 
 48.88 130.84316403 
 48.88 131.12345158 
 48.86 130.91868981 
 48.85 131.09343420 
 48.78 131.28616357 
 48.55 131.15586598 
 48.45 130.99574866 
 48.38 131.10180542 
 48.42 131.25966528 
 48.14 131.32981732 
 47.82 131.37953981 
 47.62 131.50171250 
 47.56 131.92561471 
 47.47 132.36004429 
 47.35 132.79812196 
 47.09 132.61837078 
 46.93 132.57016144 
 46.73 132.79068312 
 46.59 132.97730805 
 46.40 132.99529162 
 46.20 133.19794068 
 46.14 133.29453567 
 46.09 133.28792412 
 45.86 133.32835076 
 45.90 133.47175160 
 45.95 133.67850218 
 45.61 133.67370204 
 45.61 133.48221526 
 45.53 133.42970339 
 45.60 133.36170178 
 45.55 133.08867897 
 45.27 132.60835334 
 45.25 132.34590150 
 45.24 131.64715353 
 45.10 131.51984933 
 44.85 131.12798020 
 44.78 130.84364393 
 44.78 130.33729139 
 44.49 130.04496990 
 44.49 129.82038615 
 44.31 129.53714229 
 44.26 129.44179009 
 44.17 129.16570092 
 44.20 129.01288270 
 44.19 128.75597445 
 44.14 128.23899760 
 44.11 127.93774643 
 44.17 127.81441307 
 44.26 127.75898587 
 44.27 127.59244993 
 44.28 127.48342290 
 44.31 127.14525948 
 44.38 127.01317832 
 44.37 126.83719233 
 44.35 126.47132577 
 44.57 126.32691860 
 44.58 125.96438043 
 44.75 125.85246098 
 45.03 125.48922065 
 45.48 125.13721811 
 45.75 125.16954801 
 46.08 124.80686546 
 46.45 124.65639316 
 46.61 124.24481422 
 46.87 123.86762570 
 47.15 123.69847382 
 47.21 123.45329479 
 47.40 123.27014654 
 47.68 123.29378661 
 47.86 123.09283515 
 48.16 123.17593770 
 48.11 123.00395462 
 48.22 122.84417087 
 48.27 122.81562178 
 48.50 123.41507744 
 48.52 124.14793428 
 48.49 123.92791196 
 48.56 123.91211740 
 48.70 124.30234279 
 48.60 124.80481080 
 48.66 125.24866734 
 48.68 125.55946343 
 48.67 125.36447320 
 48.52 125.18206388 
 48.57 125.24379033 
 48.53 125.48674104 
 48.50 125.86599488 
 48.39 125.70484915 
 48.51 126.18604709 
 48.60 126.35337763 
 48.64 126.53830885 
 48.62 126.50133584 
 48.90 126.90435403 
 48.81 127.01937779 
 48.90 127.03092565 
 48.83 127.22874404 
 48.69 127.13158227 
 48.61 127.32151706 
 48.56 127.64572541 
 48.56 127.96235099 
 48.30 127.43843875 
 48.42 127.60072845 
 48.21 127.55157890 
 48.18 127.75970999 
 48.03 127.65136683 
 47.94 127.59953614 
 47.93 127.62638570 
 48.02 127.50332132 
 48.15 127.45283153 
 48.11 127.27434454 
 48.37 127.42374180 
 48.49 127.30954902 
 48.63 127.25674290 
 48.64 127.25809336 
 48.72 127.31053073 
 48.78 127.48634921 
 48.81 127.19965574 
 48.78 126.96910588 
 48.67 126.70893207 
 48.55 126.44761774 
 48.52 126.43113949 
 48.57 126.21282434 
 48.57 126.04835244 
 48.58 125.89489354 
 48.47 125.54698614 
 48.63 125.48177460 
 48.65 125.45088770 
 48.66 125.32389826 
 48.81 125.28804962 
 48.89 124.97467466 
 48.74 124.58216138 
 48.85 124.43222584 
 49.18 124.13510828 
 49.26 123.97942347 
 49.51 123.63397853 
 49.74 123.41052918 
 49.78 123.13036342 
 49.89 122.70115204 
 50.10 122.29237188 
 50.24 122.22343093 
 50.36 121.90344594 
 50.38 121.52492481 
 50.69 120.83288309 
 51.12 120.47905807 
 51.16 120.21928596 
 51.31 120.05504925 
 51.30 119.44985510 
 51.46 118.89177584 
 51.76 118.39847051 
 51.95 118.13659964 
 52.04 117.87437898 
 52.16 117.34114649 
 52.17 117.11703564 
 52.25 116.69390502 
 52.42 116.36736391 
 52.71 116.24227874 
 52.61 116.09760262 
 52.81 115.80545158 
 52.96 115.58685424 
 53.33 115.44479263 
 53.78 115.67305251 
 53.96 115.62062834 
 54.10 115.49868576 
 54.31 115.32021754 
 54.37 114.97865006 
 54.46 114.81606590 
 55.12 114.88546911 
 55.15 114.89028316 
 55.28 114.57664842 
 55.44 114.41027337 
 55.45 114.35799078 
