# Supplementary material for: How Variability and Effort Determine Coordination at Large Forces
Source: PLoS One. 2016 Mar 2;11(3):e0149512. doi: 10.1371/journal.pone.0149512 (PMC4774921; doi:10.1371/journal.pone.0149512)
Supplement: S1 Dataset — (ZIP) [file pone.0149512.s001.zip › par1_LlRilevel26.txt]

 65.83 116.25386068 
 65.97 116.53831605 
 66.40 116.79732668 
 67.08 117.17425508 
 69.12 117.44959246 
 69.78 117.53117240 
 70.87 117.78650454 
 72.49 117.86719537 
 74.58 118.08795368 
 75.83 118.07044934 
 76.77 118.21637234 
 78.15 118.33057233 
 79.02 118.33635658 
 80.11 118.37210325 
 81.16 118.50435523 
 81.92 118.49177916 
 82.65 118.49523343 
 83.62 118.56512381 
 84.25 118.64569854 
 84.35 118.64885090 
 84.58 118.58803978 
 85.07 118.47674264 
 85.47 118.47366084 
 85.82 118.33107642 
 86.04 118.40597999 
 85.98 118.11082033 
 85.75 118.03128375 
 85.90 117.78725316 
 86.15 117.84263933 
 86.11 117.63389256 
 86.34 117.37787073 
 86.10 117.12837188 
 85.86 116.93543971 
 85.47 116.87836452 
 85.19 116.54786461 
 85.21 116.40930681 
 85.19 116.20543263 
 84.91 116.17895001 
 84.54 116.09531525 
 84.29 115.96480704 
 84.19 115.91007764 
 84.15 115.82687278 
 83.72 115.76377947 
 83.60 115.65213752 
 83.45 115.57827456 
 83.31 115.59874621 
 82.74 115.37707019 
 82.63 115.38699681 
 82.36 115.36664657 
 82.28 115.36151160 
 82.26 115.24049072 
 82.00 115.05344088 
 81.79 115.04194953 
 81.56 115.06933537 
 81.56 114.93488978 
 81.31 114.86378615 
 80.94 114.84344891 
 80.85 114.80845025 
 80.69 114.85442743 
 80.46 114.90350316 
 79.94 114.68603775 
 79.63 114.82620046 
 79.28 114.78087886 
 78.89 114.69138990 
 78.42 114.83400443 
 78.08 114.69508072 
 77.13 114.61169416 
 76.41 114.70328370 
 75.98 114.69035117 
 75.33 114.77507177 
 74.89 114.72280280 
 74.53 114.81231687 
 74.10 114.71841340 
 73.89 114.80582874 
 73.62 114.90996873 
 73.55 114.84755783 
 73.16 115.08058465 
 72.67 115.04040222 
 72.61 115.17896075 
 72.78 115.19870255 
 72.68 115.37416544 
 72.53 115.75906141 
 72.43 115.87214088 
 72.26 116.13810457 
 72.45 116.55264305 
 72.36 116.60851235 
 72.77 116.94157742 
 72.81 117.09621655 
 72.92 117.63980406 
 73.16 117.84764045 
 73.45 118.19081394 
 73.76 118.62431832 
 73.92 118.90477514 
 74.32 119.20620157 
 74.38 119.33992723 
 74.84 119.75842914 
 76.64 120.06214521 
 77.17 120.25933616 
 77.62 120.35775574 
 77.75 120.63457516 
 78.48 120.85034982 
 78.71 120.98988973 
 78.75 121.14451382 
 79.36 121.20714971 
 79.65 121.39116223 
 79.92 121.34747263 
 79.78 121.26053898 
 80.04 121.47543464 
 80.17 121.27590693 
 80.22 121.54204764 
 80.14 121.39740776 
 80.35 121.53307087 
 80.36 121.32381168 
 80.54 121.38343492 
 80.78 121.44380311 
 80.83 121.30008843 
 80.98 121.28386854 
 81.30 121.28478168 
 81.54 121.23582982 
 81.20 121.12633525 
 80.97 120.98853021 
 80.87 120.85171012 
 80.93 120.77968372 
 80.96 120.69550072 
 80.94 120.60544587 
 80.77 120.39129039 
 80.53 120.12196297 
 80.60 120.21257276 
 80.46 120.11805426 
 80.38 120.02181319 
 80.11 119.83964735 
 79.92 119.83260057 
 79.94 119.74192664 
 79.66 119.57859189 
 79.36 119.61602208 
 78.98 119.50594337 
 78.87 119.40787918 
 78.61 119.33709228 
 78.43 119.31206675 
 78.19 119.26764589 
 78.21 119.16713633 
 77.82 119.06822163 
 77.48 118.92671831 
 77.12 118.85832265 
 76.90 118.65535805 
 76.81 118.51086322 
 76.58 118.35903750 
 76.45 118.45307446 
 76.28 118.24679323 
 76.10 118.27221224 
 75.80 118.16590775 
 75.63 118.02352144 
 75.52 117.79781465 
 75.36 117.68860468 
 75.03 117.59557326 
 74.73 117.52524696 
 74.76 117.41847016 
 74.58 117.31762828 
 74.51 117.36493781 
 74.28 117.22609960 
 74.19 117.16452066 
 73.85 117.01950588 
 73.83 116.99545870 
 73.79 116.85687005 
 73.71 116.85708581 
 73.40 116.83803037 
 73.27 116.74116846 
 73.30 116.69477889 
 73.08 116.72955932 
 73.01 116.66589400 
 72.93 116.50668811 
 73.03 116.62125185 
 72.77 116.77105320 
 72.77 116.61397813 
 72.64 116.63716146 
 72.66 116.67481957 
 72.57 116.66039462 
 72.41 116.66691841 
 72.18 116.60711575 
 72.03 116.52107830 
 72.28 116.45928424 
 72.08 116.33846796 
 72.05 116.36970724 
 72.15 116.23527832 
 71.98 116.21575228 
 72.10 116.16486461 
 71.99 116.11579467 
 71.67 115.95134187 
 71.74 115.92406117 
 71.67 115.78729792 
 71.66 115.80078259 
 71.54 115.82499598 
 71.64 115.86142325 
 71.46 115.67664937 
 71.50 115.84764837 
 71.51 115.90015364 
 71.62 116.08650294 
 71.50 116.08764057 
 71.52 116.08289659 
 71.41 116.10815760 
 71.43 116.15157580 
 71.46 116.19347950 
 71.35 116.33864951 
 71.33 116.29559061 
 71.12 116.41593334 
 71.04 116.72191047 
 70.93 116.73207252 
 70.84 116.82183802 
 70.58 116.85992258 
 70.54 117.03887163 
 70.32 117.14269468 
 70.20 117.17037852 
 69.86 117.28587638 
 69.74 117.49055670 
 69.60 117.55321552 
 69.61 117.55404578 
 69.33 117.49526371 
 69.10 117.63430496 
 69.10 117.69237639 
 68.95 117.72601301 
 68.80 117.79725945 
 68.70 118.05002938 
 68.43 118.05759660 
 68.40 118.21303893 
 68.42 118.38470974 
 68.54 118.49449253 
 68.41 118.65314490 
 68.15 118.88100474 
 68.14 118.93334571 
 68.10 119.22318429 
 68.18 119.44782377 
 68.20 119.73405290 
 68.12 119.70196992 
 68.33 119.79635059 
 68.62 119.94018473 
 68.83 120.05968481 
 68.86 120.11921479 
 68.93 120.35319588 
 69.19 120.29194609 
 69.29 120.24720476 
 69.44 120.46816221 
 69.41 120.66358236 
 69.59 120.79675716 
 69.70 120.95557776 
 69.70 120.98128931 
 69.52 120.97629615 
 69.49 121.14587887 
 69.24 121.05647417 
 69.14 121.18465406 
 69.18 121.26528031 
 69.01 121.18527155 
 68.92 121.13520706 
 68.87 121.30321588 
 68.98 121.42923322 
 68.91 121.46999641 
 68.99 121.41922204 
 69.11 121.20353261 
 69.23 121.34226079 
 69.25 121.47610886 
 69.33 121.61126206 
 69.24 121.46501888 
 69.28 121.59999228 
 69.22 121.83585634 
 69.26 121.96056912 
 69.48 122.21109995 
 69.63 122.35351979 
 69.69 122.62894386 
 69.55 122.80043579 
 69.69 123.04609276 
 69.51 122.97233219 
 69.59 123.09920423 
 69.59 123.18103811 
 69.53 123.27305382 
 69.48 123.35182349 
 69.49 123.40277862 
 69.45 123.34717910 
 69.42 123.38850824 
 69.65 123.38063974 
 69.67 123.39857072 
 69.57 123.23657448 
 69.72 123.25132065 
 69.59 123.10800366 
 69.58 123.10369975 
 69.61 122.97264937 
 69.21 122.98655620 
 69.11 122.85999276 
 69.05 122.70987772 
 68.92 122.55862967 
 68.34 122.51023152 
 68.26 122.39071502 
 68.01 122.33385502 
 67.87 122.37350598 
 67.80 122.23255030 
 67.70 122.09331002 
 67.72 121.98137624 
 67.76 122.04049369 
 67.64 121.86425955 
 67.81 121.94917259 
 67.64 121.77460239 
 67.54 121.93371876 
 67.60 122.05311644 
 67.66 121.88543278 
 67.70 121.93140851 
 67.64 121.92844783 
 67.94 122.03898246 
 68.48 122.05652641 
 68.75 122.05709474 
 68.85 122.12815193 
 68.78 122.11849564 
 69.19 122.10772341 
 69.35 122.16162710 
 69.41 122.17914388 
 69.61 122.24193226 
 69.61 122.17600193 
 69.70 122.14313945 
 69.83 122.19148898 
 69.95 122.11157224 
 70.08 122.14275716 
 70.08 121.99888739 
 69.98 121.79958085 
 69.99 121.95455540 
 70.02 121.74527902 
 70.11 121.68423015 
 69.86 121.48046840 
 69.83 121.56385268 
 69.84 121.48211779 
 69.69 121.19114387 
 69.72 121.05634115 
 69.66 121.07903357 
 69.67 120.88478718 
 69.47 120.89895019 
 69.07 120.84420245 
 68.71 120.74393202 
 68.41 120.86165128 
 68.24 120.95276148 
 67.92 120.92164367 
 67.75 121.01031964 
 67.70 120.99555897 
 67.70 121.16483739 
 67.63 121.25781527 
 67.48 121.47844501 
 67.45 121.65613896 
 67.44 121.59398807 
 67.36 121.73617311 
 67.51 122.34075808 
 67.37 122.52124855 
 67.43 122.48281482 
 67.77 123.04506276 
 67.91 123.45669598 
 68.17 123.70100293 
 68.28 123.75792296 
 68.48 123.96403537 
 68.31 124.21090546 
 68.44 124.44765943 
 68.32 124.48547942 
 68.17 124.44643806 
 68.37 124.64608430 
 68.39 124.58997167 
 68.53 124.61070251 
 68.51 124.55298263 
 68.75 124.73402062 
 68.55 124.61216359 
 68.49 124.73385073 
 68.42 124.71538371 
 68.24 124.64793685 
 68.49 124.66376256 
 68.57 124.69449974 
 68.45 124.83556302 
 68.40 124.85251507 
 68.31 124.87537029 
 68.32 124.74348842 
 68.42 124.84166979 
 68.40 124.61151695 
 68.65 124.78641025 
 68.60 124.90273337 
 68.35 124.73750644 
 68.44 124.69406258 
 68.27 124.49967393 
 68.21 124.26879911 
 68.27 124.09763687 
 68.04 123.87856039 
 68.07 123.65050899 
 68.14 123.51903026 
 68.20 123.48293023 
 68.24 123.13971777 
 68.07 123.02251145 
 68.12 122.92228349 
 68.17 122.84335944 
 68.04 122.56096019 
 68.02 122.49219224 
 68.15 122.17203700 
 68.29 121.98784440 
 68.28 121.87455141 
 68.08 121.79797713 
 67.92 121.67081329 
 68.03 121.61881052 
 68.01 121.48415925 
 68.09 121.27287114 
 68.15 121.29993168 
 68.33 121.21692410 
 68.31 121.22616963 
 68.48 121.41541065 
 68.43 121.23416510 
 68.66 121.27016096 
 68.75 121.39253976 
 68.73 121.42180903 
 68.55 121.45441560 
 68.64 121.58825701 
 68.51 121.56237861 
 68.74 121.65352841 
 68.65 121.65457966 
 68.34 121.69337476 
 68.35 121.94543560 
 68.26 121.75028419 
 68.77 121.82404865 
 68.94 121.81002183 
 70.10 122.04816317 
 71.24 121.93750712 
 71.81 121.89373884 
 72.23 121.79030737 
 72.68 121.82713068 
 73.09 121.78753530 
 73.80 121.74409732 
 74.36 121.58452176 
 74.87 121.53298558 
 75.26 121.49009862 
 75.95 121.47637347 
 76.85 121.33961944 
 78.17 121.39954705 
 78.29 121.24137734 
 78.23 121.19277597 
 78.72 121.14322220 
 79.61 121.13014385 
 80.41 121.22257183 
 81.12 121.19307596 
 81.25 121.14257887 
 81.84 121.21910641 
 82.19 121.31664751 
 82.53 121.39017831 
 83.06 121.33321900 
 83.55 121.39902304 
 84.15 121.48421059 
 84.32 121.52839462 
 84.51 121.64857953 
 84.75 121.64919954 
 85.20 121.61696924 
 85.52 121.73818733 
 85.49 121.65317620 
 85.47 121.58907940 
 85.47 121.45182213 
 85.59 121.50381962 
 85.39 121.56985507 
 85.71 121.41445911 
 85.67 121.16243862 
 85.74 121.26111927 
 85.74 121.18688860 
 85.73 120.96427932 
 85.27 120.82090316 
 84.98 120.76442403 
 85.17 120.78298199 
 84.95 120.61839872 
 84.64 120.52365040 
 84.76 120.23797794 
 84.80 120.26816432 
 84.86 120.14300751 
 84.64 119.86655765 
 84.33 119.82614453 
 84.19 119.70989355 
 83.63 119.57943262 
 83.13 119.46464401 
 82.55 119.35158342 
 82.20 119.26575439 
 81.85 119.00256858 
 81.58 118.88468108 
 81.33 118.72644230 
 81.50 118.68830241 
 81.45 118.28062753 
 81.45 118.03154600 
 81.85 117.95460263 
 81.98 117.71469583 
 82.05 117.58851828 
 81.71 117.36277406 
 81.42 117.25224535 
 81.37 117.24970249 
 81.25 117.00487855 
 81.21 116.80168194 
 81.07 116.79788314 
 81.05 116.70373465 
 81.29 116.69720993 
 81.57 116.60512783 
 82.56 116.45360899 
 82.87 116.52293742 
 83.04 116.56200686 
 83.37 116.45349183 
 83.21 116.45531901 
 83.57 116.43035088 
 83.57 116.34158080 
 83.64 116.39624842 
 83.87 116.24128143 
 84.08 116.12101930 
 84.18 116.15019641 
 84.45 116.27329145 
 84.22 116.04967558 
 84.27 116.07680716 
 84.29 115.92205419 
 84.20 115.46442472 
 83.95 115.26523572 
 83.74 114.96988584 
 83.79 114.70502716 
 83.84 114.56129089 
 83.67 114.37694387 
 83.54 114.28059078 
 83.26 114.11648329 
 83.31 114.05914326 
 83.36 113.86660222 
 83.15 113.87816136 
 83.07 113.66769035 
 82.64 113.48064656 
 82.63 113.37467377 
 82.43 113.21814866 
 82.32 113.15251992 
 82.43 113.07402655 
 82.33 112.89018886 
 82.19 112.79177924 
 82.28 112.60973643 
 82.52 112.55078125 
 82.76 112.62027892 
 82.99 112.62954804 
 82.76 112.45876732 
 82.68 112.48815906 
 82.53 112.51034302 
 82.62 112.63094391 
 82.56 112.50538082 
 82.78 112.48468628 
 82.66 112.57389983 
 83.00 112.67308368 
 83.16 112.70020713 
 83.21 112.66930413 
 83.14 112.61173096 
 83.20 112.71779880 
 83.38 112.78422883 
 83.53 112.71785929 
 83.46 112.80569504 
 83.21 112.82842686 
 82.92 112.82209598 
 82.96 113.00926629 
 83.02 113.00432568 
 83.19 112.88228263 
 83.14 112.93749409 
 83.26 112.99811882 
 83.23 112.85766851 
 83.19 112.95974280 
 83.05 112.99475918 
 82.85 112.88616469 
 82.72 112.79271606 
 82.59 112.88582286 
