# Supplementary material for: How Variability and Effort Determine Coordination at Large Forces
Source: PLoS One. 2016 Mar 2;11(3):e0149512. doi: 10.1371/journal.pone.0149512 (PMC4774921; doi:10.1371/journal.pone.0149512)
Supplement: S1 Dataset — (ZIP) [file pone.0149512.s001.zip › par1_LlRilevel4.txt]

  9.36  14.61725325 
  9.51  14.75226956 
  9.36  14.76695275 
  9.53  14.90854211 
  9.47  15.12306690 
  9.41  15.12041454 
  9.59  15.28916848 
  9.56  15.33620477 
  9.43  15.34618638 
  9.41  15.50402082 
  9.53  15.65240686 
  9.42  15.69862539 
  9.43  15.68197448 
  9.45  15.86694336 
  9.54  16.12352363 
  9.35  16.31166783 
  9.49  16.59133210 
  9.51  16.86745714 
  9.52  16.98014386 
  9.53  17.03833669 
  9.40  17.23325239 
  9.45  17.34440296 
  9.36  17.42746791 
  9.42  17.56324990 
  9.48  17.70288110 
  9.39  17.72874478 
  9.43  17.81132684 
  9.43  17.84670062 
  9.36  18.00146647 
  9.48  17.98960884 
  9.35  18.03739680 
  9.34  18.04639194 
  9.32  17.95822887 
  9.35  18.06171063 
  9.30  18.15664505 
  9.28  18.14203756 
  9.22  18.03213710 
  9.37  18.15710188 
  9.25  17.97801307 
  9.24  18.13385092 
  9.23  18.08760504 
  9.22  18.03608609 
  9.26  17.90940367 
  9.24  17.91056750 
  9.28  17.81443284 
  9.29  17.80364336 
  9.25  17.84121014 
  9.22  17.80873081 
  9.30  17.91929259 
  9.22  17.75095932 
  9.21  17.69793354 
  9.20  17.89254955 
  9.11  17.81621239 
  9.09  17.81745932 
  9.05  17.67314652 
  8.98  17.78751831 
  9.07  17.76000224 
  9.05  17.82280475 
  9.08  17.69656289 
  8.91  17.71886035 
  9.06  17.85381990 
  9.03  17.69508272 
  9.02  17.55692222 
  9.01  17.68239591 
  8.87  17.55269416 
  9.00  17.60989352 
  8.99  17.69657971 
  8.98  17.61193548 
  9.06  17.70599808 
  8.98  17.70993178 
  9.00  17.43901001 
  9.04  17.53787001 
  9.05  17.55386526 
  8.89  17.58663375 
  8.99  17.48184597 
  8.87  17.44383167 
  9.02  17.52952900 
  8.93  17.48569197 
  8.91  17.60167035 
  8.95  17.64662331 
  8.90  17.46185189 
  8.91  17.54974898 
  8.80  17.46822525 
  8.91  17.50776100 
  8.91  17.49210944 
  8.95  17.46635712 
  8.87  17.50955486 
  8.73  17.37551525 
  8.77  17.52985103 
  8.87  17.49108585 
  8.91  17.57580897 
  8.90  17.50915722 
  8.69  17.38175036 
  8.90  17.55257700 
  8.92  17.64125838 
  8.84  17.49649969 
  8.70  17.61062206 
  8.71  17.66997973 
  8.76  17.71801796 
  8.78  17.66069773 
  8.63  17.87617193 
  8.59  17.89700377 
  8.70  17.81739347 
  8.57  17.96930301 
  8.54  18.01118386 
  8.67  18.11204507 
  8.64  18.06646354 
  8.69  18.09470683 
  8.64  18.26826632 
  8.57  18.10585922 
  8.66  18.24897904 
  8.74  18.22935450 
  8.67  18.29894986 
  8.58  18.29054350 
  8.57  18.12446891 
  8.57  18.21246425 
  8.73  18.24882532 
  8.73  18.25207045 
  8.65  18.11691663 
  8.62  18.30021313 
  8.76  18.20216325 
  8.62  18.28534014 
  8.73  18.16408536 
  8.65  18.14942118 
  8.77  18.23973232 
  8.63  18.18720533 
  8.69  18.05737175 
  8.61  18.10427075 
  8.68  18.17919537 
  8.60  18.05681715 
  8.62  18.11122501 
  8.66  18.09856162 
  8.57  18.02053288 
  8.52  18.13391715 
  8.57  18.16881764 
  8.61  18.10259067 
  8.57  18.14359847 
  8.51  18.15110462 
  8.54  18.21531344 
  8.42  18.18643262 
  8.39  18.06202786 
  8.44  18.22505484 
  8.47  18.19618404 
  8.37  18.03390983 
  8.47  17.96122904 
  8.40  17.79635452 
  8.40  17.83696936 
  8.47  17.89962903 
  8.35  17.72286260 
  8.34  17.67102140 
  8.36  17.58020660 
  8.27  17.58662881 
  8.38  17.58735224 
  8.36  17.62019984 
  8.28  17.47574879 
  8.36  17.44320335 
  8.23  17.50526320 
  8.48  17.44925541 
  8.37  17.55357985 
  8.37  17.41513594 
  8.42  17.44748066 
  8.35  17.44819354 
  8.45  17.43868193 
  8.45  17.30957910 
  8.42  17.35380603 
  8.51  17.30113752 
  8.49  17.36164072 
  8.42  17.21987466 
  8.55  17.18340679 
  8.39  17.07748434 
  8.56  17.11632445 
  8.52  17.17041600 
  8.57  17.22343893 
  8.56  17.05424553 
  8.51  16.99027179 
  8.54  16.84839578 
  8.53  16.80374100 
  8.57  16.74262851 
  8.53  16.74738716 
  8.44  16.82358468 
  8.56  16.71090977 
  8.44  16.77288916 
  8.55  16.72530033 
  8.50  16.84975288 
  8.54  16.86681384 
  8.59  16.95891242 
  8.56  16.87290561 
  8.49  16.80468129 
  8.44  16.86035831 
  8.60  16.86212589 
  8.61  16.81889770 
  8.66  16.83800877 
  8.55  16.91708636 
  8.47  16.89337368 
  8.65  16.98376996 
  8.61  17.00404397 
  8.66  16.99245482 
  8.61  17.01819583 
  8.75  17.16238800 
  8.63  17.24967058 
  8.71  17.37888107 
  8.72  17.22911961 
  8.74  17.43835119 
  8.76  17.46593022 
  8.76  17.38918001 
  8.86  17.49732530 
  8.89  17.51706601 
  8.83  17.56505707 
  8.85  17.67106844 
  8.86  17.49302384 
  8.80  17.51033114 
  8.74  17.59739251 
  8.89  17.65322712 
  8.94  17.71036899 
  8.87  17.71691908 
  8.96  17.71178809 
  8.90  17.70291739 
  8.88  17.63561114 
  9.01  17.67512201 
  9.02  17.66924751 
  8.96  17.83108970 
  8.83  17.63873899 
  8.91  17.75538318 
  8.83  17.69045146 
  8.84  17.86279382 
  8.77  17.81015781 
  8.73  17.63688171 
  8.76  17.63657217 
  8.69  17.74411092 
  8.80  17.88039475 
  8.75  17.62864706 
  8.79  17.85307644 
  8.80  17.88910890 
  8.84  17.80385777 
  8.87  17.85626244 
  8.80  17.89468725 
  8.72  17.89658042 
  8.79  17.94627794 
  8.79  17.95580612 
  8.78  18.02357770 
  8.86  18.05146358 
  8.82  17.99269925 
  8.80  17.92382533 
  8.84  17.96253009 
  8.85  18.17588506 
  8.90  18.11637589 
  8.83  18.21208833 
  8.83  18.20620632 
  8.83  18.16837610 
  8.83  18.07534318 
  8.91  18.14347992 
  8.83  18.06310354 
  8.83  18.20806018 
  8.83  18.03858171 
  8.83  18.10184304 
  8.83  18.19115341 
  8.73  17.98686468 
  8.79  18.14394565 
  8.83  17.96347245 
  8.83  18.16318855 
  8.88  18.08851907 
  8.88  18.24120080 
  8.87  18.19869643 
  8.84  18.25026842 
  8.71  18.29806775 
  8.73  18.23565389 
  8.84  18.30262323 
  8.83  18.27041343 
  8.82  18.32481313 
  8.78  18.42213097 
  8.75  18.35791445 
  8.88  18.37829121 
  8.80  18.47579627 
  8.79  18.34023929 
  8.87  18.34281032 
  8.85  18.28714335 
  8.91  18.36024189 
  8.74  18.35723367 
  8.82  18.46481382 
  8.78  18.23089507 
  8.72  18.29713625 
  8.78  18.38369546 
  8.76  18.38760439 
  8.81  18.30777245 
  8.85  18.36649261 
  8.82  18.38909220 
  8.84  18.36197133 
  8.85  18.31590378 
  8.77  18.38884740 
  8.81  18.44480676 
  8.72  18.45785912 
  8.74  18.46932027 
  8.77  18.57210548 
  8.76  18.74214636 
  8.76  18.75858265 
  8.71  18.64109118 
  8.79  18.79897045 
  8.67  18.64167783 
  8.61  18.69572009 
  8.75  18.77287610 
  8.75  18.69036462 
  8.72  18.74102372 
  8.75  18.68891907 
  8.59  18.52700516 
  8.67  18.58377973 
  8.70  18.55226367 
  8.78  18.57169371 
  8.71  18.45857831 
  8.61  18.54752877 
  8.75  18.46605565 
  8.76  18.44643497 
  8.72  18.34390313 
  8.63  18.34838490 
  8.74  18.41491305 
  8.81  18.39281043 
  8.65  18.33815603 
  8.71  18.40500327 
  8.71  18.45763348 
  8.64  18.43339472 
  8.63  18.43647500 
  8.72  18.52864615 
  8.86  18.47550078 
  8.80  18.40235664 
  8.82  18.47803756 
  8.97  18.48547803 
  9.20  18.45119834 
  9.37  18.43829037 
  9.32  18.34719491 
  9.37  18.33800129 
  9.33  18.39955564 
  9.43  18.42768210 
  9.39  18.25397528 
  9.39  18.26570296 
  9.53  18.20967411 
  9.56  18.27317997 
  9.47  18.25211735 
  9.64  18.22285656 
  9.64  18.34501070 
  9.52  18.31578179 
  9.55  18.24857268 
  9.51  18.28691833 
  9.65  18.33516535 
  9.73  18.35388348 
  9.53  18.35536228 
  9.54  18.27706531 
  9.71  18.32426094 
  9.53  18.28803785 
  9.55  18.23773640 
  9.47  18.30327228 
  9.68  18.33703747 
  9.53  18.30458597 
  9.59  18.30130681 
  9.60  18.34596516 
  9.69  18.23666270 
  9.55  18.26800797 
  9.49  18.17160933 
  9.65  18.19189342 
  9.58  18.17365785 
  9.66  18.14493997 
  9.49  18.17209971 
  9.48  18.15611500 
  9.56  18.11108575 
  9.59  18.14006467 
  9.46  18.13446580 
  9.43  18.09027324 
  9.50  18.11908236 
  9.42  18.11291026 
  9.40  18.11321434 
  9.37  17.98139870 
  9.44  18.04078124 
  9.52  18.11742630 
  9.40  17.94736284 
  9.52  18.04711219 
  9.33  17.86630771 
  9.54  17.93201961 
  9.43  17.87144581 
  9.33  17.87289592 
  9.44  17.94537849 
  9.51  17.84352915 
  9.42  17.96707331 
  9.35  17.84557501 
  9.51  17.88371007 
  9.41  17.75817184 
  9.54  17.81186446 
  9.37  17.84903387 
  9.36  17.74446691 
  9.41  17.77006242 
  9.39  17.83601487 
  9.34  17.84898871 
  9.31  17.81272922 
  9.43  17.72178472 
  9.40  17.67555749 
  9.52  17.87204098 
  9.38  17.75070475 
  9.42  17.73432409 
  9.48  17.80615029 
  9.37  17.82021122 
  9.40  17.75942645 
  9.34  17.86799795 
  9.46  17.88754681 
  9.47  17.87063707 
  9.42  17.92383173 
  9.39  17.85620809 
  9.30  17.91478523 
  9.43  17.79524252 
  9.38  17.77985847 
  9.53  17.89206929 
  9.38  17.97166928 
  9.38  17.77867850 
  9.48  17.84088777 
  9.36  17.76360158 
  9.31  17.88823269 
  9.36  17.76025267 
  9.35  17.72501657 
  9.39  17.84341350 
  9.34  17.80138759 
  9.33  17.72279153 
  9.34  17.65277115 
  9.42  17.63485756 
  9.26  17.70472478 
  9.24  17.72405686 
  9.43  17.79606213 
  9.32  17.80827389 
  9.23  17.70685043 
  9.33  17.67640238 
  9.39  17.62923512 
  9.33  17.65587836 
  9.35  17.75985498 
  9.40  17.75178516 
  9.47  17.75927429 
  9.36  17.64574568 
  9.36  17.69094431 
  9.36  17.78168236 
  9.49  17.65797966 
  9.38  17.76968600 
  9.24  17.64408070 
  9.39  17.51646262 
  9.27  17.44493547 
  9.25  17.43125786 
  9.30  17.52081147 
  9.33  17.26709808 
  9.34  17.33160822 
  9.42  17.34324602 
  9.36  17.24140405 
  9.42  17.25220862 
  9.35  17.16499461 
  9.27  17.23287109 
  9.34  17.25886176 
  9.33  17.28724458 
  9.37  17.16754409 
  9.32  17.32322078 
  9.23  17.22225122 
  9.39  17.30537497 
  9.31  17.39802089 
  9.27  17.33158989 
  9.29  17.31648399 
  9.29  17.23046747 
  9.22  17.27428370 
  9.27  17.14176124 
  9.26  17.22639188 
  9.26  17.29375261 
  9.17  17.20507032 
  9.32  17.15839060 
  9.26  17.05418136 
  9.26  17.08203158 
  9.25  17.05797152 
  9.29  17.10356840 
  9.27  17.17154514 
  9.39  17.13129070 
  9.33  17.18658912 
  9.38  17.28890910 
  9.32  17.32739869 
  9.45  17.19491629 
  9.27  17.15636463 
  9.29  17.28788420 
  9.41  17.21987299 
  9.33  17.12347325 
  9.33  17.13193253 
  9.23  17.16388210 
  9.35  17.08024129 
  9.32  17.25786845 
  9.39  17.17930730 
  9.31  17.14616612 
  9.35  17.14853838 
  9.37  17.06108737 
  9.37  17.14278877 
  9.34  17.20850255 
  9.46  17.21336843 
  9.36  17.13967509 
  9.31  17.18064473 
  9.26  17.07323037 
  9.50  17.14653103 
  9.44  17.17864931 
  9.31  17.17286279 
  9.35  17.09350035 
  9.39  17.20631687 
  9.42  17.22849795 
  9.49  17.24215911 
  9.41  17.25274407 
  9.55  17.22361076 
  9.50  17.33018955 
  9.39  17.26594127 
  9.52  17.31462869 
  9.44  17.24181323 
  9.40  17.28243828 
  9.37  17.29224287 
  9.35  17.28591842 
  9.35  17.24680108 
  9.27  17.19304962 
  9.50  17.22736922 
  9.39  17.38797849 
  9.40  17.19170011 
  9.44  17.17599706 
  9.42  17.24909012 
  9.49  17.13108961 
  9.57  17.24238360 
  9.55  17.26056464 
  9.54  17.10225462 
  9.43  17.21730480 
  9.47  17.25445411 
  9.42  17.23256799 
  9.53  17.10359147 
  9.52  17.20476986 
  9.48  17.26430260 
  9.49  17.10234812 
  9.41  17.11944398 
  9.49  17.14303684 
  9.44  16.97982362 
  9.51  17.11212003 
  9.47  17.08675627 
  9.38  17.04171077 
  9.55  17.11364895 
  9.43  16.98141039 
  9.48  17.02412171 
  9.51  17.05190218 
  9.39  17.08854003 
  9.52  17.13879177 
  9.43  16.93074793 
  9.60  17.00719791 
  9.45  16.96193042 
  9.44  16.94693512 
  9.45  16.96578117 
  9.44  16.97939293 
  9.39  16.94505357 
  9.36  16.97714304 
  9.39  16.97967847 
  9.38  16.85779511 
  9.37  16.83979744 
  9.36  16.85897838 
  9.43  16.84463252 
  9.45  16.94988802 
  9.50  16.86002922 
  9.39  16.94529530 
  9.40  16.79309082 
  9.32  16.78210956 
  9.51  16.89902966 
