# Supplementary material for: How Variability and Effort Determine Coordination at Large Forces
Source: PLoS One. 2016 Mar 2;11(3):e0149512. doi: 10.1371/journal.pone.0149512 (PMC4774921; doi:10.1371/journal.pone.0149512)
Supplement: S1 Dataset — (ZIP) [file pone.0149512.s001.zip › par1_LlRilevel6.txt]

 16.31  22.61134797 
 16.35  22.83163134 
 16.46  23.01302087 
 16.54  23.16761871 
 16.50  23.20615264 
 16.59  23.25566195 
 16.60  23.15081331 
 16.51  23.20401030 
 16.52  23.40562932 
 16.69  23.40285090 
 16.64  23.30829335 
 16.73  23.44440584 
 17.01  23.53578479 
 17.09  23.63352740 
 17.06  23.54416983 
 17.12  23.69506357 
 17.07  23.63218468 
 17.17  23.70592802 
 17.11  23.86162581 
 17.16  23.94208908 
 17.30  23.92351523 
 17.16  23.96159050 
 17.14  24.01649147 
 17.21  24.11069891 
 17.27  24.06731737 
 17.21  24.13063561 
 17.24  23.99536823 
 17.21  23.95855099 
 17.17  24.03378796 
 17.30  24.02096947 
 17.30  24.05569169 
 17.19  24.12809476 
 17.26  24.02287526 
 17.23  24.16093656 
 17.20  24.26702171 
 17.27  24.13824297 
 17.17  24.23689524 
 17.22  24.25502866 
 17.12  24.20882717 
 17.27  24.25925580 
 17.20  24.30040834 
 17.15  24.32743590 
 17.23  24.38497287 
 17.32  24.40663024 
 17.31  24.39715056 
 17.27  24.54747360 
 17.24  24.46131056 
 17.26  24.61096359 
 17.34  24.69107557 
 17.22  24.61114254 
 17.33  24.68925474 
 17.17  24.62799120 
 17.29  24.65577131 
 17.13  24.66323926 
 17.18  24.61615301 
 17.17  24.48964750 
 17.06  24.49882649 
 17.04  24.56219277 
 16.99  24.46170262 
 17.01  24.59790063 
 17.11  24.46751798 
 16.98  24.50627658 
 16.92  24.50751827 
 16.95  24.37106526 
 16.94  24.52574649 
 16.88  24.38638021 
 16.80  24.45775097 
 16.98  24.40721651 
 16.82  24.34805269 
 16.89  24.38666412 
 16.88  24.44837745 
 16.88  24.28892287 
 17.02  24.34567858 
 16.86  24.25052854 
 16.99  24.36161510 
 17.05  24.39988712 
 17.04  24.26446482 
 16.94  24.34528220 
 17.13  24.51500358 
 17.14  24.38929531 
 17.08  24.39390867 
 17.12  24.35046540 
 17.10  24.57703315 
 16.99  24.48831772 
 16.97  24.44142321 
 17.11  24.53500492 
 17.20  24.55852096 
 17.09  24.67809061 
 17.13  24.69493352 
 17.03  24.72936949 
 17.08  24.81980740 
 17.12  24.82482762 
 17.14  24.99655265 
 17.20  24.96473593 
 17.08  24.88236241 
 17.00  24.99275495 
 17.03  24.93668582 
 17.06  24.99777572 
 17.13  25.08287329 
 16.99  24.93277540 
 17.02  24.98362442 
 17.02  24.98210267 
 17.11  25.07456587 
 17.12  25.08736423 
 17.16  25.04566585 
 17.18  25.10692779 
 17.17  25.12747835 
 17.15  25.06681391 
 17.16  25.15041564 
 17.16  25.20337107 
 17.21  25.14476155 
 17.25  25.23596090 
 17.22  25.21159447 
 17.11  25.23572456 
 17.19  25.29238957 
 17.23  25.30722599 
 17.24  25.33430340 
 17.15  25.18090636 
 17.26  25.26068540 
 17.16  25.17995182 
 17.24  25.20365906 
 17.20  25.18639790 
 17.24  25.24664071 
 17.17  25.21514957 
 17.24  25.16511341 
 17.25  25.12019347 
 17.25  25.14872941 
 17.26  25.10000446 
 17.31  25.20290567 
 17.25  25.15841816 
 17.29  25.19974915 
 17.30  25.12811470 
 17.39  25.25201951 
 17.41  25.15001476 
 17.30  25.09875275 
 17.27  25.13125537 
 17.35  25.07739288 
 17.40  25.06893924 
 17.40  25.08087273 
 17.27  25.06934906 
 17.26  25.06444844 
 17.35  25.18065454 
 17.48  25.11297109 
 17.53  25.20520346 
 17.56  25.26837211 
 17.56  25.25909575 
 17.65  25.41887756 
 17.53  25.33124081 
 17.88  25.45251282 
 17.86  25.49373105 
 17.91  25.36150342 
 17.84  25.37857137 
 17.87  25.45674739 
 17.92  25.43521829 
 18.06  25.43233587 
 17.96  25.42210334 
 18.10  25.55954392 
 18.14  25.50481229 
 18.10  25.47037624 
 18.13  25.47623590 
 18.15  25.52599943 
 18.22  25.41597486 
 18.28  25.47694040 
 18.22  25.59963568 
 18.20  25.45139147 
 18.21  25.70193190 
 18.26  25.64636026 
 18.18  25.76965155 
 18.29  25.73354301 
 18.22  25.88320149 
 18.14  25.87027610 
 18.17  25.72854602 
 18.28  25.82713737 
 18.17  25.75182462 
 18.15  25.79731842 
 18.06  25.78300457 
 18.21  25.72601245 
 18.26  25.72559019 
 18.09  25.62377194 
 18.20  25.68732355 
 18.13  25.58409734 
 18.09  25.63583986 
 18.16  25.49347051 
 18.10  25.66701821 
 18.02  25.58933220 
 17.99  25.61544717 
 18.05  25.49333155 
 18.04  25.63936762 
 18.02  25.49389635 
 17.84  25.42259585 
 17.93  25.56459391 
 17.93  25.42877778 
 17.99  25.54535940 
 17.90  25.31745705 
 17.88  25.33049736 
 17.80  25.27270075 
 17.90  25.22405189 
 17.81  25.23237778 
 17.78  25.35000162 
 17.68  25.22808513 
 17.65  25.21101642 
 17.75  25.32807629 
 17.72  25.30296683 
 17.67  25.35717853 
 17.78  25.31592782 
 17.66  25.45790885 
 17.71  25.37171701 
 17.57  25.25164987 
 17.72  25.32799077 
 17.69  25.32312614 
 17.71  25.32432586 
 17.55  25.30206203 
 17.61  25.29045287 
 17.70  25.38181376 
 17.61  25.39078426 
 17.64  25.40206061 
 17.51  25.37256954 
 17.62  25.38432079 
 17.58  25.31507172 
 17.57  25.38884177 
 17.60  25.38851803 
 17.59  25.42870779 
 17.61  25.52295789 
 17.56  25.33382976 
 17.56  25.54919041 
 17.60  25.61836205 
 17.68  25.48688194 
 17.66  25.41168390 
 17.58  25.52047883 
 17.50  25.42424642 
 17.57  25.36097555 
 17.61  25.48786525 
 17.60  25.36068855 
 17.63  25.56442364 
 17.68  25.48685405 
 17.67  25.49728866 
 17.69  25.52000751 
 17.61  25.39802396 
 17.79  25.40424653 
 17.60  25.46244407 
 17.76  25.45837574 
 17.64  25.45189025 
 17.55  25.31319679 
 17.75  25.42639952 
 17.71  25.38764482 
 17.55  25.37517828 
 17.52  25.31886517 
 17.71  25.38158805 
 17.61  25.30809287 
 17.50  25.41571568 
 17.64  25.50528788 
 17.57  25.35718537 
 17.49  25.40601893 
 17.54  25.49498446 
 17.53  25.44123934 
 17.57  25.48794014 
 17.52  25.35770827 
 17.42  25.40024228 
 17.46  25.48417323 
 17.53  25.35503077 
 17.57  25.42555640 
 17.40  25.41515911 
 17.47  25.42473425 
 17.47  25.34392252 
 17.48  25.44788799 
 17.55  25.46336419 
 17.55  25.46966549 
 17.40  25.39385617 
 17.31  25.38870982 
 17.54  25.48106809 
 17.29  25.48659811 
 17.25  25.57536415 
 17.41  25.63542746 
 17.28  25.50590189 
 17.32  25.65277449 
 17.33  25.59649850 
 17.34  25.65726209 
 17.31  25.58601802 
 17.21  25.57778312 
 17.28  25.71710391 
 17.31  25.51559117 
 17.35  25.62944720 
 17.18  25.66725825 
 17.25  25.68079828 
 17.26  25.57062689 
 17.13  25.67355464 
 17.14  25.69988189 
 17.14  25.62672728 
 17.14  25.57752525 
 17.12  25.60275994 
 17.09  25.73545604 
 17.17  25.78821980 
 17.01  25.63315534 
 17.07  25.67667354 
 17.06  25.56585767 
 16.97  25.64460102 
 17.12  25.67190538 
 17.11  25.82230709 
 17.08  25.64159807 
 16.96  25.63575216 
 17.02  25.64740124 
 17.12  25.60542108 
 17.03  25.50944664 
 16.94  25.49975009 
 17.08  25.34876818 
 17.06  25.47072496 
 17.11  25.48372578 
 17.06  25.37854950 
 17.03  25.31428645 
 17.04  25.28337584 
 17.03  25.27247712 
 16.99  25.23943582 
 17.01  25.19872082 
 17.09  25.21119624 
 17.01  25.32135512 
 17.05  25.24279128 
 16.92  25.23784364 
 17.08  25.32247200 
 17.05  25.17330974 
 16.92  25.29433592 
 17.07  25.28983271 
 17.12  25.29767295 
 17.03  25.13785706 
 16.93  25.19198163 
 17.08  25.32243419 
 16.94  25.28467038 
 16.92  25.24136313 
 16.97  25.14708443 
 16.87  25.14862232 
 16.82  25.22628950 
 17.03  25.21026538 
 17.00  25.24031141 
 16.93  25.32502985 
 16.84  25.26979370 
 16.92  25.24754206 
 17.03  25.29353102 
 16.94  25.39230235 
 16.89  25.46008104 
 16.92  25.27035526 
 16.93  25.35534257 
 16.81  25.37330933 
 16.90  25.34415885 
 16.89  25.25124121 
 16.94  25.42866888 
 16.81  25.28526703 
 16.96  25.40092836 
 16.94  25.36308467 
 16.87  25.32379212 
 16.86  25.25099021 
 16.93  25.22137710 
 16.91  25.21072878 
 16.90  25.30636943 
 16.94  25.16957631 
 16.83  25.27121426 
 16.90  25.23213807 
 16.81  25.27637843 
 16.93  25.41466062 
 16.89  25.17802798 
 16.96  25.22188345 
 16.94  25.29855538 
 16.99  25.30962493 
 16.85  25.35761287 
 16.88  25.17831747 
 17.01  25.34815317 
 17.02  25.45409184 
 16.94  25.35267400 
 16.93  25.35984884 
 16.82  25.31777464 
 17.02  25.42591123 
 17.03  25.43887091 
 16.81  25.35144036 
 16.96  25.60591593 
 16.93  25.51958652 
 16.94  25.51077497 
 16.93  25.48247207 
 17.00  25.65952638 
 16.86  25.62598032 
 17.01  25.75666497 
 16.94  25.62639060 
 16.86  25.73055359 
 17.01  25.72945365 
 17.02  25.74110820 
 16.96  25.84518990 
 17.03  25.77505034 
 17.05  25.84227382 
 17.12  25.81844700 
 17.06  25.87572608 
 16.98  25.81326867 
 16.94  25.93528905 
 17.01  25.79220806 
 17.00  25.82631062 
 16.98  25.99740868 
 17.06  25.89034852 
 16.90  25.77585458 
 16.98  25.91906962 
 16.84  25.77042576 
 16.82  25.84600534 
 16.79  25.90566518 
 16.87  25.78087736 
 16.78  25.82416136 
 16.84  25.93568390 
 16.83  25.87833320 
 16.71  25.71393373 
 16.91  25.80931907 
 16.87  25.89895308 
 16.80  25.95386523 
 16.71  25.74466114 
 16.78  25.72238247 
 16.83  25.97847176 
 16.77  25.79442957 
 16.80  25.81945584 
 16.80  25.88194800 
 16.77  25.98972287 
 16.73  25.99183274 
 16.63  25.99405957 
 16.77  26.06977810 
 16.64  25.89926417 
 16.74  25.98704392 
 16.61  26.02904429 
 16.80  26.07769308 
 16.62  26.09163199 
 16.72  26.05282745 
 16.65  26.07842133 
 16.67  26.09365089 
 16.69  25.97707807 
 16.67  26.04520263 
 16.72  25.95257068 
 16.55  26.06320181 
 16.70  26.01821836 
 16.66  25.96319941 
 16.66  26.17312061 
 16.74  26.15199341 
 16.79  26.10033680 
 16.70  25.97918538 
 16.78  26.05757361 
 16.76  25.98840892 
 16.70  25.95762364 
 16.65  25.92522868 
 16.62  25.98093772 
 16.78  25.93878291 
 16.65  25.96143132 
 16.67  25.95693505 
 16.67  26.04171401 
 16.63  25.84889393 
 16.59  25.82688663 
 16.60  26.02047156 
 16.64  25.86052415 
 16.46  25.92934939 
 16.68  25.86817509 
 16.48  25.91383548 
 16.54  25.84343323 
 16.53  25.98371429 
 16.60  25.96179912 
 16.54  25.83986682 
 16.47  25.79270191 
 16.43  25.89985357 
 16.41  25.99415069 
 16.47  25.82610264 
 16.45  25.93082714 
 16.44  25.98843406 
 16.43  25.89371550 
 16.52  25.97758621 
 16.33  25.97482546 
 16.43  25.99961260 
 16.42  25.96862998 
 16.51  25.96532930 
 16.43  26.06215866 
 16.38  25.86401976 
 16.34  25.76065842 
 16.29  25.84817331 
 16.26  25.78565033 
 16.35  25.75570384 
 16.42  25.87441548 
 16.43  25.79125438 
 16.23  25.66901312 
 16.43  25.76649367 
 16.29  25.72085403 
 16.28  25.84238632 
 16.34  25.75215440 
 16.33  25.74563774 
 16.26  25.84330223 
 16.23  25.81365680 
 16.26  25.74423020 
 16.22  25.72787085 
 16.28  25.68137673 
 16.15  25.75556028 
 16.22  25.82583035 
 16.38  25.78541241 
 16.27  25.83472297 
 16.28  25.72519108 
 16.28  25.90228092 
 16.31  25.88428749 
 16.32  25.80913663 
 16.14  25.94043125 
 16.25  25.87315557 
 16.24  26.19494435 
 16.15  26.07393414 
 16.12  26.10554192 
 16.30  26.19738966 
 16.33  26.15532234 
 16.21  26.32969073 
 16.25  26.39459532 
 16.31  26.36314512 
 16.13  26.36363212 
 16.23  26.43378606 
 16.26  26.52264355 
 16.26  26.51235549 
 16.26  26.40464160 
 16.34  26.45400454 
 16.12  26.38417288 
 16.23  26.50324460 
 16.18  26.37267086 
 16.17  26.26449637 
 16.20  26.41092628 
 16.26  26.36129970 
 16.07  26.27259378 
 16.17  26.14925826 
 16.04  26.23936341 
 16.15  26.15028086 
 16.14  26.10683995 
 16.03  26.19177058 
 16.11  26.05095946 
 16.23  26.16191692 
 16.18  26.02166858 
 16.14  26.12757379 
 16.14  26.17347629 
 16.16  26.00063979 
 16.25  26.16204063 
 16.08  26.11961438 
 16.24  26.13593869 
 16.04  26.13733284 
 16.15  26.21620265 
 16.15  26.16723607 
 16.18  26.04076139 
 16.11  26.11251295 
 16.21  26.15105552 
 16.20  26.23823636 
 16.29  26.11456806 
 16.27  26.14823692 
 16.37  26.20859637 
 16.29  26.30950400 
 16.18  26.25101835 
 16.17  26.16825496 
 16.37  26.26209650 
 16.25  26.28107310 
 16.28  26.20825883 
 16.23  26.23383149 
 16.37  26.27341388 
 16.15  26.33338723 
 16.15  26.26037529 
 16.26  26.17203194 
 16.17  26.12354726 
 16.25  26.19006028 
 16.14  26.09127428 
 16.27  26.17826271 
 16.21  25.99478984 
