# Supplementary material for: How Variability and Effort Determine Coordination at Large Forces
Source: PLoS One. 2016 Mar 2;11(3):e0149512. doi: 10.1371/journal.pone.0149512 (PMC4774921; doi:10.1371/journal.pone.0149512)
Supplement: S1 Dataset — (ZIP) [file pone.0149512.s001.zip › par1_LlRilevel8.txt]

 18.92  19.66907450 
 18.93  19.67861438 
 18.91  19.87117986 
 19.00  19.71988722 
 19.05  20.00859293 
 19.17  19.92944172 
 19.26  20.14262371 
 19.18  20.05017115 
 19.36  20.24979048 
 19.84  20.33810768 
 19.98  20.30813309 
 20.11  20.37124831 
 20.17  20.32445869 
 20.33  20.53996073 
 20.45  20.63076930 
 20.38  20.46731193 
 20.45  20.53628859 
 20.50  20.64868903 
 20.64  20.70272742 
 20.70  20.72985521 
 20.78  20.70392266 
 20.81  20.82825151 
 20.91  20.70712454 
 20.85  20.84420438 
 21.05  20.78289015 
 20.98  20.79172931 
 22.08  20.76391689 
 22.08  20.92298190 
 22.19  21.00140499 
 22.24  21.07005195 
 22.48  21.20280598 
 22.69  21.18642503 
 22.79  21.34173678 
 22.87  21.45397612 
 22.77  21.52940464 
 23.12  21.69085715 
 23.01  21.89953959 
 23.23  22.10328575 
 23.22  22.23021057 
 23.28  22.35958298 
 23.36  22.54039290 
 23.44  22.68198219 
 23.39  22.81238930 
 23.46  22.88812636 
 23.50  22.91288526 
 23.53  23.04754917 
 23.48  23.13207522 
 23.48  23.24953758 
 23.50  23.32239563 
 23.51  23.52211443 
 23.55  23.53875890 
 23.55  23.87530836 
 23.57  24.04162742 
 23.58  24.17364239 
 23.55  24.23062312 
 23.60  24.30626104 
 23.65  24.60396551 
 23.58  24.68296151 
 23.58  24.78985053 
 23.71  24.93499874 
 23.70  25.00994782 
 23.63  25.12722895 
 23.75  25.17199266 
 23.74  25.29594471 
 25.21  25.55008119 
 25.08  25.56770121 
 25.35  25.61821324 
 25.34  25.74249082 
 25.61  25.71023326 
 25.87  25.86417508 
 25.81  25.95897092 
 26.11  25.98173568 
 26.15  25.99987589 
 26.24  26.29745458 
 26.34  26.22553735 
 26.30  26.41310498 
 26.46  26.36145340 
 26.48  26.38229282 
 26.53  26.57336956 
 26.62  26.66180226 
 26.67  26.69206622 
 26.56  26.56877231 
 26.45  26.64577232 
 26.53  26.77457929 
 26.53  26.76566739 
 26.69  26.78297824 
 26.48  26.84057711 
 26.38  26.88587791 
 26.58  26.88344864 
 26.50  26.98648726 
 26.37  26.98084371 
 26.36  27.05626815 
 26.47  27.09221666 
 27.29  27.12660645 
 27.28  27.20957961 
 27.37  27.20431481 
 27.53  27.15666627 
 27.60  27.08850556 
 27.83  27.34256822 
 27.84  27.16632753 
 27.80  27.20156572 
 27.96  27.15866067 
 27.91  27.28633366 
 28.00  27.36175187 
 27.99  27.32250229 
 28.09  27.43342514 
 28.10  27.47206838 
 28.04  27.35451554 
 27.93  27.45077291 
 28.05  27.46560975 
 28.10  27.44701414 
 28.02  27.49172583 
 27.96  27.28276776 
 27.91  27.31325666 
 27.94  27.33278415 
 27.84  27.18330596 
 27.84  27.22424833 
 27.85  27.05232815 
 27.79  26.84413410 
 27.65  26.76594701 
 27.77  26.67147416 
 27.59  26.58616885 
 27.71  26.39492855 
 27.61  26.41270254 
 27.66  26.25590355 
 27.49  26.21334317 
 27.57  26.09454114 
 27.53  26.13994378 
 27.37  26.01255259 
 27.33  26.07320152 
 27.44  26.17009177 
 27.27  26.20533006 
 27.17  26.01156057 
 27.03  25.73548220 
 27.10  25.60441008 
 27.06  25.31404386 
 27.00  25.25626293 
 26.87  24.97074449 
 26.65  24.71238142 
 26.71  24.37207717 
 26.64  24.12424149 
 26.75  24.05328169 
 26.70  23.85278481 
 26.51  23.45422389 
 26.40  23.11719038 
 26.26  22.73825513 
 26.32  22.67704485 
 26.30  22.40522519 
 26.10  21.99417780 
 26.08  21.92062424 
 26.02  21.67874968 
 26.03  21.71439975 
 25.85  21.72374635 
 25.77  21.61016654 
 25.76  21.58861153 
 25.75  21.53327608 
 25.75  21.63637106 
 25.70  21.41113197 
 25.55  21.40147644 
 25.64  21.45158848 
 25.58  21.47119816 
 25.59  21.63063929 
 25.61  21.54479027 
 25.64  21.69440724 
 25.61  21.87056963 
 25.43  21.94039982 
 25.49  22.18838755 
 25.65  22.32379245 
 25.40  22.32628556 
 25.40  22.38915175 
 25.41  22.68781642 
 25.40  22.68504526 
 25.47  22.68292783 
 25.32  22.87012431 
 25.35  22.83342351 
 25.21  22.86502194 
 25.39  22.97944992 
 25.18  22.98607050 
 25.08  23.03659428 
 25.17  23.10678614 
 25.14  23.15234658 
 25.13  23.24268088 
 25.17  23.32899957 
 25.13  23.47104814 
 24.92  23.50101025 
 24.84  23.56671427 
 24.79  23.80556300 
 24.73  23.98427041 
 24.83  24.13592908 
 24.70  24.33163629 
 24.66  24.59741455 
 24.71  24.81164480 
 24.66  24.93687823 
 24.69  25.18053993 
 24.66  25.43953546 
 24.74  25.53929160 
 24.59  25.78116483 
 24.74  25.98519836 
 24.66  25.94768407 
 24.62  26.11798829 
 24.70  26.27351063 
 24.64  26.43832733 
 24.74  26.63274814 
 24.78  26.65577937 
 24.67  26.77379526 
 24.73  26.88309642 
 24.73  26.81490660 
 24.66  26.92011668 
 24.82  27.22269261 
 24.87  27.18983756 
 24.69  27.30162480 
 24.76  27.32893267 
 24.77  27.54194427 
 24.83  27.56068848 
 24.83  27.48968054 
 24.83  27.58210123 
 24.85  27.54395358 
 24.78  27.70713098 
 24.78  27.64976837 
 24.77  27.70706188 
 24.72  27.70084525 
 24.66  27.72063592 
 24.71  27.66518925 
 24.66  27.65819896 
 24.77  27.74449778 
 24.68  27.66584338 
 24.68  27.70245659 
 24.81  27.82676729 
 24.82  28.02348441 
 24.89  28.04191846 
 24.83  28.13393543 
 24.89  28.29684450 
 24.97  28.22612171 
 24.83  28.33512764 
 24.96  28.47196190 
 24.88  28.58608267 
 24.89  28.83122799 
 24.93  28.87784504 
 24.89  28.77423128 
 24.98  29.05964954 
 25.03  29.11515061 
 25.05  29.16088174 
 25.12  29.30071776 
 26.05  29.32874968 
 26.03  29.42116942 
 26.24  29.52386959 
 26.32  29.50709570 
 26.44  29.60724489 
 26.62  29.74322646 
 26.55  29.81230593 
 26.80  30.00483593 
 26.90  30.00010327 
 26.87  30.03982433 
 26.89  30.53638953 
 26.94  30.62613651 
 27.13  30.76177494 
 26.98  30.93037830 
 26.99  31.04297728 
 27.05  31.08282885 
 27.12  31.21634893 
 27.07  31.18737708 
 27.05  31.34320450 
 27.11  31.32711514 
 27.00  31.28957773 
 27.16  31.45137646 
 27.13  31.49054771 
 26.97  31.41373557 
 27.08  31.38304388 
 27.12  31.43481220 
 26.97  31.45901795 
 27.06  31.33295094 
 26.93  31.43402540 
 27.13  31.43740704 
 26.93  31.44646756 
 26.85  31.40596326 
 26.88  31.48201454 
 26.89  31.33707102 
 26.88  31.57559313 
 26.84  31.38638984 
 26.78  31.46127061 
 26.90  31.51293536 
 26.69  31.56053569 
 26.78  31.64022667 
 26.72  31.60855206 
 26.71  31.51823851 
 26.65  31.61262689 
 26.65  31.58679528 
 26.52  31.54872502 
 26.43  31.53347474 
 26.59  31.69074930 
 26.36  31.59216051 
 26.44  31.71609004 
 26.41  31.56785172 
 26.43  31.78327381 
 26.30  31.61267268 
 26.26  31.64210677 
 26.28  31.77777173 
 26.38  31.74560515 
 26.21  31.69033700 
 26.13  31.58995381 
 26.01  31.67106105 
 25.97  31.67588677 
 26.05  31.70135280 
 25.95  31.52418996 
 25.95  31.32671134 
 25.92  31.36773132 
 25.91  31.40207009 
 25.89  31.39888084 
 25.83  31.47580943 
 25.85  31.25551170 
 25.70  31.24364509 
 25.75  31.26541091 
 25.77  31.15774066 
 25.66  31.03265691 
 25.55  31.12858560 
 25.67  31.02253753 
 25.67  31.24036744 
 25.61  31.32108725 
 25.54  31.39075854 
 25.43  31.45044215 
 25.50  31.37674432 
 25.51  31.56311938 
 25.53  31.57446450 
 25.43  31.65914091 
 25.54  31.74631816 
 25.35  31.79563083 
 25.45  31.90789211 
 25.44  31.83801365 
 25.51  31.88193851 
 25.56  31.96151830 
 25.48  31.91249127 
 25.34  31.97441487 
 25.44  32.07039572 
 25.45  32.10912606 
 25.31  32.01965007 
 25.39  32.11423242 
 25.38  32.10540909 
 25.30  32.04234773 
 25.36  31.91033248 
 25.30  31.96209394 
 25.39  31.95250125 
 25.21  31.96799292 
 25.27  31.90264336 
 25.18  31.96425303 
 25.15  31.93079292 
 25.13  31.92557609 
 25.17  31.92108856 
 25.25  31.99816489 
 25.16  31.88674456 
 25.24  31.87382648 
 25.13  31.77943835 
 25.04  31.88242264 
 25.07  31.83353146 
 25.04  31.76364569 
 25.14  31.82802294 
 25.08  31.90528274 
 25.12  31.96870367 
 24.96  31.72840267 
 25.03  31.79577493 
 24.98  31.75868294 
 25.08  31.83202000 
 24.91  31.65002209 
 25.09  31.76669594 
 25.07  31.68818443 
 25.12  31.75514641 
 25.10  31.71211012 
 25.15  31.73457200 
 25.19  31.79111052 
 25.08  31.75273275 
 25.08  31.67859708 
 24.90  31.70828572 
 24.99  31.75009518 
 24.97  31.62534179 
 24.97  31.72505426 
 24.96  31.80533490 
 24.98  31.61422356 
 24.99  31.76833398 
 24.82  31.68648006 
 24.88  31.65422291 
 24.82  31.59997082 
 24.84  31.56574347 
 24.69  31.68500405 
 24.77  31.79845631 
 24.59  31.64733157 
 24.59  31.77352360 
 24.80  31.88734279 
 24.63  31.89849581 
 24.74  32.01897149 
 24.78  32.14061775 
 24.68  32.22283211 
 24.79  32.25527000 
 24.74  32.44393179 
 24.72  32.57728465 
 24.84  32.58544312 
 24.85  32.57468696 
 24.75  32.54843571 
 24.62  32.72463724 
 24.64  32.60163404 
 24.80  32.81792658 
 24.70  32.81422696 
 24.64  32.89659716 
 24.62  33.03951779 
 24.57  33.17689160 
 24.61  33.10298042 
 24.49  33.32027684 
 24.58  33.48951221 
 24.57  33.58833138 
 24.52  33.59490659 
 24.51  33.57968203 
 24.54  33.70157916 
 24.55  33.97736386 
 24.50  34.05867247 
 24.49  34.09461579 
 24.44  34.05056007 
 24.43  34.12903974 
 24.37  34.11538945 
 24.34  34.09594685 
 24.36  34.10215925 
 24.20  34.14586335 
 24.29  34.24664096 
 24.31  34.18134743 
 24.22  34.10744671 
 24.37  34.36404452 
 24.16  34.36524521 
 24.19  34.40180885 
 24.13  34.55501075 
 24.02  34.48994739 
 23.98  34.55369750 
 23.79  34.58530633 
 23.77  34.57953632 
 23.70  34.65160443 
 23.85  34.75259710 
 23.77  34.58413774 
 23.82  34.67410483 
 23.62  34.73135145 
 23.63  34.84154769 
 23.54  34.78831118 
 23.61  34.70936980 
 23.50  34.81513554 
 23.49  34.88108752 
 23.38  34.82114981 
 23.47  34.94509074 
 23.46  34.97122067 
 23.30  34.97241562 
 23.44  34.99862897 
 23.43  35.10311293 
 23.36  35.15010679 
 23.21  34.97204182 
 23.17  35.05707240 
 23.15  34.94384128 
 23.23  35.01960372 
 23.32  35.00568552 
 23.18  35.02406217 
 23.09  34.94783850 
 23.21  34.88718599 
 23.31  34.96263717 
 23.23  34.91069588 
 23.18  34.93731113 
 23.22  34.88040577 
 23.20  34.91161384 
 23.02  35.00057887 
 23.06  35.00690249 
 23.12  34.93804320 
 23.02  35.02305893 
 22.91  34.96194074 
 22.90  35.09766914 
 22.97  35.11385085 
 22.74  35.04678186 
 22.76  35.06490497 
 22.71  35.02943244 
 22.72  35.04068106 
 22.91  35.03118305 
 22.77  35.05985194 
 22.82  35.06203029 
 22.74  35.10399804 
 22.75  34.98908505 
 22.62  35.06537944 
 22.53  35.07107884 
 22.67  35.15784371 
 22.60  35.13136575 
 22.70  35.09348018 
 22.65  35.15332623 
 22.61  34.99819658 
 22.58  35.11339012 
 22.48  34.93619374 
 22.55  34.86121821 
 22.52  35.03474219 
 22.50  34.93008446 
 22.40  34.96117930 
 22.29  34.85091711 
 22.29  34.96404492 
 22.38  35.06607643 
 22.36  35.07129881 
 22.12  34.96749395 
 22.20  35.13833384 
 22.27  35.18623662 
 22.14  35.01103426 
 22.18  35.21409488 
 22.03  35.06810677 
 22.14  35.38200361 
 22.00  35.29527466 
 22.04  35.18610708 
 21.98  35.34262646 
 22.08  35.44894212 
 22.08  35.51241468 
 22.08  35.53414985 
 22.00  35.36172808 
 22.00  35.51833883 
 22.00  35.42028364 
 21.99  35.58529467 
 22.01  35.63988820 
 21.87  35.53017067 
 21.94  35.55824444 
 21.93  35.64978910 
 21.96  35.64559315 
 21.83  35.61319603 
 21.84  35.65119420 
 21.79  35.71381164 
 21.81  35.65484579 
 21.79  35.74058229 
 21.80  35.88375441 
 21.71  35.75906002 
 21.73  35.64969707 
 21.77  35.72390503 
 21.80  35.73541491 
 21.76  35.69210681 
 21.84  35.70261241 
 21.69  35.69320448 
 21.69  35.61556198 
 21.67  35.80973912 
 21.69  35.56744532 
 21.68  35.71645585 
 21.53  35.54897564 
 21.50  35.65227809 
 21.51  35.65839744 
 21.48  35.50583324 
 21.49  35.66535201 
 21.46  35.61438784 
 21.41  35.62528987 
 21.26  35.62079184 
 21.18  35.52963051 
 21.26  35.53359672 
 21.26  35.46919065 
 21.10  35.40254425 
 21.09  35.57765429 
 21.06  35.61291156 
 21.04  35.62679174 
 21.01  35.47253679 
 20.79  35.47309449 
 21.00  35.52729972 
 20.90  35.39156671 
 20.83  35.43956962 
 20.83  35.49325966 
 20.68  35.41181974 
 20.87  35.44405415 
 20.72  35.47262675 
