# Supplementary material for: How Variability and Effort Determine Coordination at Large Forces
Source: PLoS One. 2016 Mar 2;11(3):e0149512. doi: 10.1371/journal.pone.0149512 (PMC4774921; doi:10.1371/journal.pone.0149512)
Supplement: S1 Dataset — (ZIP) [file pone.0149512.s001.zip › par1_Rilevel10.txt]

 71.58   0.00307726 
 71.49   0.13093072 
 71.65   0.11030564 
 71.60   0.02129567 
 71.61   0.14781413 
 71.58   0.11137184 
 71.54   0.08697408 
 71.50   0.07964797 
 71.61   0.00000000 
 71.44   0.07098908 
 71.41   0.00000000 
 71.38   0.00000000 
 71.31   0.00000000 
 71.24   0.00000000 
 71.30   0.01185259 
 71.36   0.00000000 
 71.23   0.00199651 
 71.08   0.04477612 
 71.08   0.09468567 
 71.01   0.00000000 
 71.01   0.02359746 
 70.95   0.00000000 
 70.98   0.02719762 
 70.97   0.02426787 
 70.86   0.01253157 
 70.84   0.01462016 
 70.85   0.00000000 
 70.92   0.01312395 
 71.04   0.01077833 
 71.01   0.13587067 
 71.04   0.00000000 
 71.24   0.15399049 
 71.09   0.00000000 
 71.12   0.05012766 
 71.18   0.05668588 
 71.16   0.04348841 
 71.18   0.00000000 
 71.34   0.10996513 
 71.38   0.12829265 
 71.34   0.09887328 
 71.15   0.02101079 
 71.20   0.00000000 
 71.45   0.10215825 
 71.35   0.10085710 
 71.43   0.13873137 
 71.44   0.14537439 
 71.66   0.08120793 
 71.56   0.09474258 
 71.58   0.09350664 
 71.62   0.00738784 
 71.74   0.15528470 
 71.66   0.11448955 
 71.92   0.07758963 
 72.02   0.07473080 
 71.71   0.15649522 
 71.68   0.18134645 
 71.54   0.14324321 
 71.74   0.10558863 
 71.71   0.02536141 
 71.65   0.18692062 
 71.69   0.02220407 
 71.43   0.00000000 
 71.46   0.00000000 
 71.37   0.03910209 
 71.18   0.00000000 
 71.15   0.00000000 
 70.89   0.00653809 
 70.84   0.09252150 
 70.61   0.00000000 
 70.40   0.01653101 
 70.35   0.00000000 
 70.22   0.00000000 
 70.11   0.01819649 
 70.20   0.00000000 
 69.92   0.00000000 
 69.97   0.00000000 
 69.99   0.00000000 
 69.90   0.04550069 
 69.79   0.00000000 
 69.80   0.00000000 
 69.70   0.00760452 
 69.82   0.00000000 
 69.63   0.00887195 
 69.71   0.00000000 
 69.69   0.08766088 
 69.55   0.00000000 
 69.48   0.00000000 
 69.68   0.05855674 
 69.81   0.02439068 
 69.83   0.00000000 
 69.64   0.01384565 
 69.91   0.01615326 
 69.90   0.10373919 
 69.94   0.11126960 
 69.96   0.00000000 
 69.98   0.00000000 
 69.99   0.08099495 
 69.88   0.04935503 
 70.05   0.08273787 
 70.11   0.03553572 
 70.05   0.04145834 
 70.19   0.09081492 
 70.05   0.05000472 
 70.16   0.05011300 
 70.22   0.12956925 
 70.07   0.00000000 
 70.03   0.00000000 
 70.01   0.00000000 
 70.08   0.07241498 
 70.20   0.07613198 
 70.15   0.10967263 
 70.17   0.00000000 
 70.27   0.04305767 
 70.23   0.00778709 
 70.30   0.00000000 
 70.45   0.02677398 
 70.33   0.01295753 
 70.39   0.00000000 
 70.41   0.00000000 
 70.49   0.00000000 
 70.56   0.09153672 
 70.49   0.00000000 
 70.56   0.00000000 
 70.68   0.01527720 
 70.68   0.00000000 
 70.84   0.01782340 
 70.63   0.00000000 
 70.70   0.00553784 
 70.76   0.09135454 
 70.69   0.06158724 
 70.73   0.11429864 
 70.59   0.00000000 
 70.58   0.17282471 
 70.60   0.15825899 
 70.36   0.08451600 
 70.40   0.13078433 
 70.34   0.09108508 
 70.38   0.10626593 
 70.44   0.09517280 
 70.41   0.16955216 
 70.24   0.01393740 
 70.30   0.12180350 
 70.30   0.08447637 
 70.46   0.16573851 
 70.50   0.21994632 
 70.39   0.01611104 
 70.37   0.10136703 
 70.42   0.09796096 
 70.44   0.01531466 
 70.57   0.00000000 
 70.54   0.08092689 
 70.48   0.04928267 
 70.58   0.16794252 
 70.57   0.13715926 
 70.67   0.11501983 
 70.73   0.00000000 
 70.68   0.07825512 
 70.88   0.08308387 
 70.89   0.06894076 
 71.03   0.10001787 
 71.04   0.09751754 
 70.97   0.02887674 
 71.19   0.02064701 
 71.07   0.09513459 
 71.10   0.01460651 
 70.98   0.04281814 
 70.97   0.00000000 
 71.14   0.02888878 
 71.01   0.07270928 
 70.87   0.02652486 
 70.92   0.07095812 
 70.82   0.03320125 
 70.97   0.03873479 
 70.81   0.16771638 
 70.65   0.05621031 
 70.78   0.10360475 
 70.67   0.06659899 
 70.78   0.15705900 
 70.83   0.00000000 
 70.75   0.00000000 
 70.98   0.01211800 
 71.05   0.00000000 
 70.99   0.00000000 
 70.98   0.00000000 
 71.01   0.00000000 
 71.01   0.04448761 
 70.93   0.00000000 
 70.91   0.00000000 
 70.89   0.00743568 
 70.84   0.05112182 
 70.81   0.01719526 
 70.99   0.01264654 
 70.83   0.01475429 
 70.81   0.00000000 
 70.80   0.00000000 
 70.62   0.00000000 
 70.64   0.00458788 
 70.62   0.00324477 
 70.63   0.04377338 
 70.60   0.00000000 
 70.43   0.00862208 
 70.53   0.01005910 
 70.51   0.01097097 
 70.24   0.01225866 
 70.26   0.00000000 
 70.33   0.09189994 
 70.23   0.06333272 
 70.39   0.02976479 
 70.42   0.00000000 
 70.62   0.00000000 
 70.76   0.03085398 
 70.70   0.10557338 
 70.74   0.11261349 
 70.75   0.04152789 
 70.73   0.09089606 
 70.74   0.02115168 
 70.87   0.10442836 
 70.85   0.01934380 
 70.79   0.04624571 
 70.92   0.08947887 
 70.87   0.00000000 
 70.81   0.04327053 
 70.75   0.11797129 
 70.95   0.04951548 
 70.97   0.09250730 
 70.94   0.00811831 
 70.99   0.05191823 
 70.86   0.05335951 
 70.92   0.08503774 
 70.87   0.09095812 
 71.02   0.04825306 
 70.86   0.01249533 
 70.97   0.09081857 
 70.82   0.01216802 
 70.80   0.04246993 
 70.96   0.00000000 
 70.82   0.02634638 
 70.90   0.02865489 
 70.98   0.06074114 
 70.87   0.11128353 
 70.89   0.03785873 
 70.92   0.08661539 
 70.85   0.05421336 
 70.80   0.05847310 
 70.60   0.01564823 
 70.72   0.00000000 
 70.56   0.07829295 
 70.76   0.07690588 
 70.66   0.03824110 
 70.64   0.03486910 
 70.52   0.00000000 
 70.44   0.08051945 
 70.55   0.12333739 
 70.56   0.00000000 
 70.54   0.00000000 
 70.56   0.11889094 
 70.57   0.05381237 
 70.51   0.09180806 
 70.50   0.04410630 
 70.49   0.05145736 
 70.53   0.14492731 
 70.52   0.10681984 
 70.51   0.00000000 
 70.39   0.01545935 
 70.32   0.00000000 
 70.38   0.17189608 
 70.19   0.04905029 
 70.26   0.00000000 
 70.34   0.12431575 
 70.29   0.01511790 
 70.29   0.06008441 
 70.23   0.00000000 
 70.15   0.03327409 
 70.26   0.00000000 
 70.34   0.10299420 
 70.13   0.00000000 
 70.19   0.00000000 
 70.18   0.00000000 
 70.10   0.01718678 
 70.24   0.00000000 
 70.06   0.00000000 
 70.00   0.00288554 
 70.19   0.00336646 
 70.14   0.04637440 
 70.07   0.00879214 
 70.25   0.05270436 
 70.11   0.00000000 
 70.09   0.00000000 
 70.20   0.01799956 
 70.21   0.00000000 
 70.19   0.09669879 
 70.09   0.14647805 
 70.00   0.00110362 
 70.12   0.00000000 
 70.15   0.00000000 
 70.18   0.00000000 
 70.09   0.02461802 
 70.18   0.00430802 
 70.04   0.00000000 
 69.94   0.00484208 
 70.16   0.04809596 
 70.07   0.01366509 
 70.19   0.13918019 
 70.20   0.16165888 
 70.18   0.10370831 
 70.22   0.00000000 
 70.23   0.00000000 
 70.34   0.06744564 
 70.20   0.00000000 
 70.28   0.07099360 
 70.47   0.19288173 
 70.60   0.09768810 
 70.57   0.19886317 
 70.27   0.13587237 
 70.28   0.00000000 
 70.50   0.06179178 
 70.54   0.03994345 
 70.62   0.20010679 
 70.50   0.00000000 
 70.41   0.05032808 
 70.35   0.00000000 
 70.49   0.09086433 
 70.40   0.05690428 
 70.40   0.11793091 
 70.43   0.05269234 
 70.22   0.05308639 
 70.11   0.10438098 
 70.18   0.14908062 
 70.23   0.16444334 
 70.07   0.12974855 
 70.09   0.18503811 
 70.07   0.00000000 
 70.07   0.18963324 
 70.09   0.06905142 
 70.15   0.09559963 
 70.08   0.13235501 
 70.21   0.16602135 
 70.23   0.10879785 
 70.17   0.13777215 
 70.31   0.10677874 
 70.26   0.15108879 
 70.37   0.11176422 
 70.31   0.10272137 
 70.33   0.00000000 
 70.44   0.07874660 
 70.46   0.15896830 
 70.49   0.11783469 
 70.42   0.20374015 
 70.49   0.09323603 
 70.56   0.10877537 
 70.62   0.11378017 
 70.56   0.14869567 
 70.44   0.06894545 
 70.66   0.13137339 
 70.77   0.09528275 
 70.60   0.09303398 
 70.68   0.08957628 
 70.57   0.07972305 
 70.76   0.20885991 
 70.86   0.09443374 
 70.75   0.00939851 
 70.78   0.08035299 
 70.67   0.00000000 
 70.77   0.00000000 
 70.94   0.07316548 
 70.78   0.02717391 
 70.79   0.03013647 
 70.79   0.06421392 
 70.81   0.11736310 
 70.90   0.05202989 
 70.81   0.00000000 
 70.85   0.00000000 
 70.99   0.03895556 
 70.73   0.00000000 
 70.76   0.10007904 
 70.78   0.06564037 
 70.82   0.03413357 
 70.94   0.03982250 
 70.89   0.12486072 
 70.78   0.10322397 
 70.83   0.06130127 
 70.92   0.10302494 
 70.86   0.00000000 
 70.72   0.00000000 
 70.73   0.12950650 
 70.72   0.09144006 
 70.70   0.00000000 
 70.71   0.00000000 
 70.77   0.03684550 
 70.78   0.04298642 
 70.62   0.02856641 
 70.68   0.01808747 
 70.64   0.02110204 
 70.67   0.02461905 
 70.74   0.06502817 
 70.65   0.00000000 
 70.78   0.02149386 
 70.71   0.00000000 
 70.59   0.06099145 
 70.49   0.02460666 
 70.67   0.01786974 
 70.67   0.02084803 
 70.48   0.00000000 
 70.57   0.02074039 
 70.53   0.00000000 
 70.40   0.00000000 
 70.40   0.04939934 
 70.44   0.00000000 
 70.56   0.01171103 
 70.48   0.01020614 
 70.26   0.00000000 
 70.19   0.00000000 
 70.16   0.00367394 
 70.28   0.00000000 
 70.31   0.08722815 
 70.20   0.00000000 
 70.11   0.01517142 
 70.26   0.01770000 
 70.24   0.00000000 
 70.45   0.18982512 
 70.38   0.12203089 
 70.20   0.00000000 
 70.43   0.09739394 
 70.41   0.11067626 
 70.44   0.00000000 
 70.36   0.01259106 
 70.35   0.00000000 
 70.38   0.00000000 
 70.37   0.06301249 
 70.40   0.00000000 
 70.36   0.05506853 
 70.44   0.10459497 
 70.28   0.00000000 
 70.40   0.00000000 
 70.40   0.15397225 
 70.57   0.05229370 
 70.52   0.00000000 
 70.45   0.03439873 
 70.61   0.12502558 
 70.56   0.14586318 
 70.45   0.00000000 
 70.52   0.05090233 
 70.65   0.05938605 
 70.55   0.06355060 
 70.37   0.00000000 
 70.47   0.00000000 
 70.56   0.11388796 
 70.44   0.00000000 
 70.53   0.02959417 
 70.48   0.02393477 
 70.46   0.00000000 
 70.41   0.02792389 
 70.26   0.00000000 
 70.32   0.01359655 
 70.28   0.01093028 
 70.21   0.05120973 
 70.29   0.00000000 
 70.36   0.01264384 
 70.24   0.01475114 
 70.23   0.00000000 
 70.48   0.05556872 
 70.36   0.14118895 
 70.24   0.00000000 
 70.18   0.03527255 
 70.29   0.03869278 
 70.35   0.04514158 
 70.15   0.00000000 
 69.99   0.06231909 
 69.95   0.03025874 
 70.04   0.00000000 
 70.12   0.02297431 
 69.96   0.10417349 
 69.93   0.03664202 
 69.96   0.03236250 
 70.05   0.03271313 
 69.92   0.03816532 
 70.06   0.04069715 
 70.03   0.07256463 
 70.09   0.12099859 
 70.03   0.09332441 
 70.11   0.00000000 
 70.01   0.09706540 
 69.96   0.06401325 
 70.12   0.06258802 
 70.08   0.09529979 
 70.26   0.05318215 
 70.16   0.06204584 
 70.27   0.01376239 
 70.32   0.00000000 
 70.36   0.03740277 
 70.40   0.11264699 
 70.38   0.12255780 
 70.55   0.13264313 
 70.59   0.11000972 
 70.51   0.08589781 
 70.54   0.17887404 
 70.43   0.00000000 
 70.35   0.00000000 
 70.41   0.00000000 
 70.50   0.12904344 
 70.59   0.09378752 
 70.51   0.03715957 
 70.52   0.08579969 
 70.55   0.05765278 
 70.66   0.10970844 
 70.56   0.06403908 
 70.51   0.10152787 
 70.39   0.06980905 
 70.41   0.06714395 
 70.47   0.15361953 
 70.52   0.11849119 
 70.34   0.00000000 
 70.53   0.06819836 
 70.47   0.02548305 
 70.56   0.10343329 
 70.62   0.13751578 
 70.46   0.00000000 
 70.48   0.00000000 
 70.52   0.12932016 
 70.61   0.06173262 
 70.50   0.05478250 
 70.65   0.00000000 
 70.68   0.12588735 
 70.71   0.01952798 
 70.48   0.00122929 
 70.59   0.07603913 
 70.65   0.03713503 
 70.60   0.00000000 
 70.68   0.02234298 
 70.59   0.00000000 
 70.61   0.00000000 
 70.69   0.00993408 
 70.45   0.04784745 
 70.38   0.05582202 
 70.28   0.00000000 
 70.19   0.01895500 
 70.21   0.02211417 
 70.13   0.02414418 
 70.12   0.10508736 
 69.94   0.00000000 
 69.93   0.00000000 
 69.84   0.06769223 
 69.57   0.00000000 
 69.44   0.00000000 
 69.41   0.01130311 
 69.28   0.01318697 
 69.29   0.10027852 
 69.20   0.06326271 
 69.06   0.00000000 
 69.03   0.11625335 
 69.01   0.09129820 
 69.06   0.06186987 
 69.10   0.14036216 
 69.00   0.15321206 
 69.03   0.05140682 
 68.95   0.08304593 
