# Supplementary material for: How Variability and Effort Determine Coordination at Large Forces
Source: PLoS One. 2016 Mar 2;11(3):e0149512. doi: 10.1371/journal.pone.0149512 (PMC4774921; doi:10.1371/journal.pone.0149512)
Supplement: S1 Dataset — (ZIP) [file pone.0149512.s001.zip › par1_Rilevel12.txt]

 83.48   0.09618154 
 83.25   0.06400533 
 83.05   0.03222603 
 82.53   0.00000000 
 82.35   0.11859616 
 82.14   0.05185592 
 82.09   0.12936204 
 82.02   0.05536110 
 81.77   0.10166381 
 81.51   0.00000000 
 81.50   0.09884175 
 81.52   0.06422586 
 81.38   0.05336983 
 81.28   0.05303795 
 81.24   0.00248678 
 81.11   0.04534811 
 81.13   0.03643250 
 80.80   0.03180027 
 80.84   0.07065221 
 80.72   0.11603478 
 80.63   0.00000000 
 80.60   0.00006084 
 80.38   0.00000000 
 80.31   0.00000000 
 80.22   0.06181721 
 80.10   0.00000000 
 80.01   0.01033409 
 79.78   0.00000000 
 79.85   0.00000000 
 79.73   0.01204629 
 79.61   0.04619800 
 79.61   0.01145081 
 79.51   0.01163693 
 79.38   0.05602328 
 79.34   0.02291363 
 79.36   0.06717171 
 79.36   0.07066733 
 79.23   0.00000000 
 79.18   0.07859726 
 79.07   0.03991273 
 79.19   0.04274592 
 79.12   0.00000000 
 78.95   0.00000000 
 78.78   0.02689706 
 78.88   0.00000000 
 78.77   0.00000000 
 78.70   0.04695078 
 78.46   0.01232905 
 78.46   0.01438389 
 78.49   0.01229836 
 78.42   0.01434809 
 78.24   0.01673944 
 78.25   0.01170422 
 78.21   0.05404694 
 78.09   0.00000000 
 78.11   0.01616086 
 77.97   0.01646299 
 77.84   0.01641691 
 78.11   0.14454295 
 78.47   0.00000000 
 78.58   0.00000000 
 78.75   0.07203841 
 79.00   0.00000000 
 79.33   0.03611797 
 79.49   0.01804714 
 79.65   0.00000000 
 80.05   0.06350186 
 80.35   0.00000000 
 80.57   0.14697282 
 80.52   0.00000000 
 80.44   0.07754705 
 80.53   0.09047156 
 80.65   0.05251965 
 80.75   0.00000000 
 80.82   0.00000000 
 80.83   0.12167118 
 80.80   0.12902520 
 80.85   0.13545081 
 80.93   0.06437894 
 80.96   0.07510876 
 80.98   0.08762689 
 80.88   0.08195284 
 80.93   0.07410745 
 80.90   0.00000000 
 81.02   0.09560060 
 80.95   0.00000000 
 81.03   0.00000000 
 81.14   0.02830575 
 81.18   0.06311900 
 81.10   0.07363883 
 81.07   0.00000000 
 81.17   0.00000000 
 81.24   0.02753167 
 81.12   0.02740266 
 80.86   0.00000000 
 81.03   0.05162366 
 80.90   0.01778074 
 80.77   0.02074420 
 80.69   0.06205982 
 80.75   0.02538915 
 80.81   0.02962067 
 80.61   0.02595351 
 80.60   0.06976250 
 80.61   0.12037907 
 80.69   0.04520523 
 80.68   0.04850791 
 80.70   0.05165578 
 81.01   0.01349263 
 81.04   0.00411432 
 81.11   0.06963058 
 81.01   0.03125461 
 81.15   0.00000000 
 81.18   0.06221663 
 81.12   0.02789043 
 81.26   0.11674684 
 81.25   0.00000000 
 81.24   0.00000000 
 81.30   0.11939045 
 81.11   0.04402570 
 81.15   0.00426805 
 80.92   0.02796844 
 80.91   0.03262985 
 81.02   0.00000000 
 80.85   0.00000000 
 80.85   0.01083213 
 80.75   0.00000000 
 80.64   0.00000000 
 80.60   0.08672016 
 80.48   0.01627979 
 80.68   0.10388681 
 80.60   0.00000000 
 80.58   0.07694907 
 80.49   0.04732705 
 80.38   0.08320839 
 80.37   0.13681002 
 80.57   0.01495664 
 80.56   0.10234313 
 80.52   0.06412862 
 80.52   0.00000000 
 80.72   0.22284826 
 80.65   0.06740052 
 80.62   0.16103489 
 80.54   0.08592312 
 80.50   0.08955554 
 80.46   0.01958774 
 80.71   0.11305157 
 80.60   0.12066008 
 80.55   0.07148409 
 80.38   0.11152444 
 80.57   0.00000000 
 80.59   0.00000000 
 80.57   0.09307937 
 80.70   0.08848259 
 80.81   0.04886881 
 80.88   0.12331993 
 80.84   0.14387325 
 80.71   0.04051154 
 80.86   0.15909082 
 80.93   0.08596514 
 81.00   0.17704158 
 80.93   0.05865460 
 80.95   0.08689836 
 81.20   0.17952322 
 81.34   0.18292862 
 81.16   0.11419547 
 81.14   0.01882740 
 81.34   0.01218953 
 81.32   0.08463178 
 81.39   0.11126341 
 81.39   0.05687234 
 81.94   0.00487162 
 81.99   0.04499252 
 82.14   0.00000000 
 82.15   0.07880125 
 82.41   0.03094403 
 82.58   0.00000000 
 82.68   0.02581071 
 82.88   0.00000000 
 82.92   0.02261374 
 83.05   0.09814288 
 83.07   0.02444897 
 83.20   0.02852379 
 83.16   0.00000000 
 83.20   0.11386970 
 83.12   0.12907902 
 83.05   0.00000000 
 83.08   0.00281963 
 83.15   0.04098247 
 83.02   0.04781288 
 82.86   0.03680341 
 82.74   0.00000000 
 82.85   0.06387101 
 82.90   0.03159937 
 82.86   0.03003552 
 82.75   0.02707263 
 82.81   0.00000000 
 82.66   0.00000000 
 82.71   0.05725253 
 82.80   0.06152805 
 82.84   0.06677681 
 82.77   0.03094731 
 82.72   0.07855205 
 82.73   0.00000000 
 82.86   0.00000000 
 82.74   0.02940044 
 82.68   0.00000000 
 82.75   0.00000000 
 82.84   0.04736801 
 82.78   0.00000000 
 82.63   0.01281582 
 82.66   0.01005172 
 82.61   0.01172700 
 82.55   0.01368150 
 82.46   0.05051394 
 82.40   0.00000000 
 82.41   0.00000000 
 82.41   0.09756854 
 82.33   0.00000000 
 82.42   0.02470149 
 82.29   0.00000000 
 82.35   0.02039942 
 82.35   0.00000000 
 82.17   0.00000000 
 82.18   0.04998476 
 81.97   0.05419863 
 82.26   0.14812546 
 81.99   0.00000000 
 81.84   0.00000000 
 81.83   0.12696628 
 81.64   0.05490281 
 81.67   0.00000000 
 81.58   0.00000000 
 81.55   0.07277945 
 81.33   0.12735622 
 81.29   0.00008063 
 81.23   0.00000000 
 81.29   0.07583732 
 80.94   0.04603001 
 80.97   0.04157178 
 80.99   0.06972123 
 80.81   0.03888113 
 80.87   0.00291446 
 80.85   0.07565437 
 80.57   0.00000000 
 80.59   0.00000000 
 80.44   0.00000000 
 80.59   0.00000000 
 80.72   0.01263014 
 80.61   0.00212610 
 80.32   0.00248045 
 80.57   0.00000000 
 80.59   0.00289386 
 80.34   0.00000000 
 80.19   0.00127114 
 80.46   0.00000000 
 80.61   0.08560897 
 80.57   0.00000000 
 80.57   0.09939482 
 81.08   0.11596062 
 81.27   0.05018181 
 81.15   0.05854545 
 81.45   0.05403486 
 81.55   0.14793439 
 81.55   0.02868374 
 81.71   0.01413759 
 81.82   0.13547081 
 82.07   0.02095111 
 82.04   0.10033088 
 81.99   0.04995010 
 82.03   0.05349449 
 82.55   0.06005397 
 82.88   0.13237823 
 83.02   0.06605569 
 82.80   0.00000000 
 82.97   0.13691186 
 83.22   0.00000000 
 83.24   0.00000000 
 83.18   0.11874273 
 83.12   0.12752390 
 83.13   0.10633102 
 83.11   0.14368108 
 82.71   0.00000000 
 82.71   0.04028734 
 82.76   0.11210516 
 82.52   0.06708851 
 82.59   0.14544181 
 82.51   0.01839468 
 82.43   0.02146047 
 82.43   0.00000000 
 82.55   0.04208532 
 82.51   0.03791812 
 82.62   0.00000000 
 82.38   0.00000000 
 82.46   0.01335498 
 82.34   0.00000000 
 82.47   0.00000000 
 82.21   0.00224691 
 82.27   0.00000000 
 82.29   0.08751512 
 82.18   0.05742828 
 82.33   0.06699966 
 82.26   0.07816626 
 82.14   0.04837263 
 82.16   0.05643473 
 82.22   0.00880781 
 82.15   0.00000000 
 82.07   0.07443151 
 81.91   0.03136219 
 81.96   0.00000000 
 82.10   0.01912133 
 81.82   0.02084025 
 81.81   0.06676049 
 81.60   0.00000000 
 81.71   0.00000000 
 81.63   0.00000000 
 81.51   0.01462120 
 81.59   0.00000000 
 81.46   0.00245794 
 81.44   0.04531446 
 81.40   0.00000000 
 81.48   0.00000000 
 81.27   0.05043001 
 81.26   0.05883501 
 81.18   0.00000000 
 81.13   0.06067877 
 81.09   0.00000000 
 81.07   0.02834504 
 80.87   0.00000000 
 80.93   0.00000000 
 80.84   0.14219897 
 80.84   0.02844508 
 81.05   0.00000000 
 81.18   0.00000000 
 81.14   0.02846175 
 81.09   0.11809910 
 81.18   0.00000000 
 81.23   0.00000000 
 81.26   0.06689475 
 81.36   0.12049073 
 81.27   0.05093517 
 81.22   0.03974119 
 81.27   0.00000000 
 81.32   0.04636472 
 81.45   0.12783677 
 81.51   0.04416738 
 81.25   0.04303942 
 81.43   0.04358913 
 81.45   0.00000000 
 81.56   0.00000000 
 81.66   0.00000000 
 81.60   0.00000000 
 81.83   0.00000000 
 81.99   0.08491480 
 82.12   0.00000000 
 82.04   0.05662041 
 81.81   0.02361028 
 81.84   0.00000000 
 81.88   0.00000000 
 81.95   0.00000000 
 82.05   0.01339286 
 81.92   0.00000000 
 81.73   0.00000000 
 81.76   0.12959381 
 81.69   0.00000000 
 81.82   0.02385219 
 81.61   0.02559541 
 81.64   0.02986131 
 81.63   0.03483820 
 81.57   0.06149246 
 81.50   0.07174120 
 81.45   0.03727584 
 81.42   0.03922258 
 81.60   0.08322965 
 81.72   0.09129489 
 81.83   0.05381510 
 81.89   0.00000000 
 82.13   0.04461478 
 82.12   0.00306662 
 82.21   0.00000000 
 82.16   0.00000000 
 82.30   0.05041484 
 82.24   0.00000000 
 82.43   0.00000000 
 82.48   0.00000000 
 82.36   0.00842355 
 82.43   0.09472120 
 82.33   0.01721187 
 82.21   0.02008051 
 82.13   0.00000000 
 82.42   0.02342727 
 82.38   0.11082161 
 82.33   0.00000000 
 82.33   0.06818950 
 82.44   0.00000000 
 82.66   0.00000000 
 82.83   0.02985626 
 82.78   0.05880890 
 83.06   0.15350411 
 83.14   0.04038262 
 83.13   0.04711306 
 83.21   0.05496524 
 83.02   0.01670320 
 82.89   0.00968559 
 82.99   0.02816269 
 83.17   0.11101976 
 83.35   0.00000000 
 83.29   0.00000000 
 83.33   0.02483242 
 83.15   0.02735689 
 83.09   0.00000000 
 83.00   0.00871929 
 82.94   0.01017251 
 82.92   0.01186793 
 82.77   0.09460090 
 82.53   0.06336138 
 82.44   0.00000000 
 82.39   0.11491525 
 82.30   0.17481924 
 81.98   0.07463721 
 81.81   0.15620365 
 81.69   0.04433677 
 81.65   0.00000000 
 81.57   0.07502055 
 81.19   0.05838744 
 81.10   0.01323228 
 81.15   0.15919117 
 81.02   0.13588671 
 80.96   0.00000000 
 80.81   0.10358421 
 81.01   0.02622328 
 80.91   0.00000000 
 80.78   0.00000000 
 80.87   0.10654938 
 80.90   0.00000000 
 80.87   0.02214985 
 80.89   0.00000000 
 80.84   0.00000000 
 81.06   0.02147095 
 81.22   0.09218493 
 81.57   0.02265537 
 81.73   0.00000000 
 81.88   0.02273962 
 82.18   0.02652955 
 82.23   0.02737266 
 82.53   0.00000000 
 82.73   0.09768844 
 82.73   0.07152298 
 82.79   0.03720668 
 82.80   0.00000000 
 82.64   0.03442409 
 82.75   0.04016144 
 82.66   0.07302047 
 82.61   0.00000000 
 82.37   0.00000000 
 82.42   0.06706894 
 82.17   0.00000000 
 82.04   0.06581617 
 81.85   0.00000000 
 81.85   0.02216860 
 81.50   0.00000000 
 81.27   0.00000000 
 81.20   0.05713207 
 81.23   0.09813158 
 81.30   0.00000000 
 81.29   0.02589835 
 81.34   0.11510847 
 81.35   0.00000000 
 81.29   0.00000000 
 81.22   0.02352221 
 81.08   0.00000000 
 81.13   0.06557305 
 81.05   0.00000000 
 80.79   0.01487029 
 80.70   0.00000000 
 80.79   0.05587516 
 80.87   0.02274083 
 80.78   0.14294271 
 80.78   0.03942591 
 80.69   0.00000000 
 80.56   0.00107165 
 80.52   0.03438459 
 80.68   0.03632522 
 80.49   0.06100250 
 80.32   0.10704546 
 80.21   0.08243951 
 80.24   0.01110710 
 80.06   0.00000000 
 79.96   0.04362017 
 80.04   0.04072312 
 79.87   0.02966939 
 79.77   0.10576810 
 79.61   0.00000000 
 79.57   0.07909807 
 79.81   0.08501105 
 79.85   0.04994551 
 79.98   0.00000000 
 80.01   0.07814371 
 80.04   0.00000000 
 80.20   0.00000000 
 80.26   0.00000000 
 80.50   0.05549189 
 80.42   0.00000000 
 80.53   0.00000000 
 80.70   0.05171659 
 80.74   0.00000000 
 80.77   0.01788916 
 80.65   0.13896262 
 80.60   0.00000000 
 80.83   0.07722933 
 80.68   0.00000000 
 80.54   0.00000000 
 80.59   0.16339366 
 80.62   0.20991236 
 80.58   0.11755716 
 80.63   0.03938474 
 80.62   0.08839573 
 80.37   0.06068149 
 80.51   0.08600966 
 80.45   0.06535921 
 80.42   0.09910641 
 80.60   0.02416630 
 80.69   0.05590825 
 80.53   0.05511271 
 80.61   0.04996322 
 80.73   0.00000000 
 80.73   0.11577322 
 80.54   0.00000000 
 80.65   0.00000000 
 80.67   0.00000000 
 80.63   0.00000000 
 80.75   0.06176347 
 80.71   0.01031499 
 80.52   0.05448102 
 80.50   0.10600805 
 80.56   0.00000000 
 80.76   0.08122919 
 80.50   0.04202662 
 80.47   0.13220561 
 80.59   0.06026599 
 80.60   0.05264231 
 80.61   0.06141603 
 80.37   0.00000000 
 80.44   0.09355626 
 80.39   0.12956157 
 80.35   0.00000000 
 80.48   0.04744339 
 80.33   0.04511461 
 80.12   0.00000000 
 80.10   0.07948787 
 80.19   0.02869539 
 80.24   0.03347795 
 79.95   0.03115038 
 79.92   0.02882301 
 80.19   0.03362684 
 80.03   0.02598334 
 80.05   0.11042505 
