# Supplementary material for: How Variability and Effort Determine Coordination at Large Forces
Source: PLoS One. 2016 Mar 2;11(3):e0149512. doi: 10.1371/journal.pone.0149512 (PMC4774921; doi:10.1371/journal.pone.0149512)
Supplement: S1 Dataset — (ZIP) [file pone.0149512.s001.zip › par1_Rilevel14.txt]

 95.37   0.03681218 
 95.30   0.03235479 
 95.45   0.03369086 
 95.50   0.11968671 
 95.61   0.13462535 
 95.55   0.10199625 
 95.75   0.00000000 
 95.95   0.06502094 
 96.25   0.02779576 
 96.50   0.01248060 
 96.65   0.00000000 
 96.96   0.01757063 
 96.99   0.02049906 
 97.21   0.00000000 
 97.45   0.00844612 
 97.44   0.00777371 
 97.74   0.09396306 
 97.91   0.02180140 
 97.98   0.06446532 
 98.24   0.00000000 
 98.41   0.11624872 
 98.58   0.04943416 
 99.10   0.00000000 
 99.30   0.00000000 
 99.43   0.00000000 
 99.63   0.00000000 
 99.83   0.00000000 
 99.78   0.00002108 
100.11   0.00000000 
100.20   0.08491831 
100.29   0.09907137 
100.40   0.03068954 
100.54   0.03580446 
100.58   0.08421522 
100.70   0.01335736 
100.66   0.00000000 
100.76   0.00000000 
100.73   0.00000000 
100.81   0.05873004 
100.76   0.00000000 
100.69   0.00000000 
100.61   0.00980942 
100.75   0.01144432 
100.58   0.01335171 
100.63   0.00578865 
100.70   0.00675343 
100.53   0.09277272 
100.39   0.02170621 
100.37   0.00000000 
100.37   0.02119125 
100.25   0.02375834 
100.17   0.06903936 
100.15   0.10753066 
 99.99   0.00000000 
 99.92   0.00000000 
 99.85   0.00000000 
 99.70   0.00000000 
 99.75   0.00000000 
 99.68   0.12736166 
 99.67   0.00000000 
 99.80   0.10614174 
 99.62   0.00000000 
 99.52   0.08138517 
 99.53   0.09494937 
 99.50   0.00000000 
 99.22   0.00000000 
 99.33   0.02941017 
 99.50   0.11920559 
 99.45   0.00000000 
 99.48   0.15213096 
 99.27   0.05014553 
 99.36   0.05850312 
 99.41   0.02090508 
 99.35   0.04696852 
 99.08   0.00000000 
 99.14   0.11433518 
 99.07   0.04013973 
 99.02   0.03707916 
 99.13   0.16711543 
 99.18   0.05979933 
 99.07   0.06976588 
 98.89   0.10478453 
 98.73   0.07311180 
 98.85   0.16401096 
 98.67   0.07859982 
 98.63   0.00000000 
 98.39   0.00000000 
 98.44   0.05264151 
 98.43   0.04922979 
 98.32   0.11499332 
 98.21   0.00000000 
 98.14   0.00000000 
 98.15   0.03616518 
 98.18   0.03341913 
 97.93   0.00000000 
 97.95   0.01161846 
 97.82   0.01355487 
 97.77   0.10070774 
 97.79   0.00000000 
 97.85   0.00000000 
 98.01   0.14834184 
 98.19   0.00134162 
 98.25   0.08419981 
 98.37   0.00000000 
 98.43   0.00000000 
 98.65   0.08144848 
 98.63   0.07029959 
 98.79   0.00000000 
 98.66   0.00000000 
 98.80   0.02531242 
 99.03   0.00000000 
 99.14   0.01595641 
 99.31   0.04934608 
 99.27   0.00000000 
 99.41   0.01512356 
 99.60   0.01342542 
 99.69   0.01566299 
 99.70   0.01561408 
 99.68   0.00999209 
 99.74   0.01165743 
 99.72   0.05352661 
 99.61   0.00000000 
 99.68   0.05759964 
 99.59   0.02215037 
 99.53   0.02417675 
 99.50   0.06871017 
 99.51   0.07124076 
 99.49   0.00000000 
 99.42   0.00000000 
 99.34   0.02737569 
 99.14   0.00000000 
 98.95   0.01645715 
 98.90   0.00000000 
 99.02   0.04977341 
 98.70   0.01562212 
 98.80   0.05611005 
 98.62   0.00000000 
 98.65   0.10516573 
 98.48   0.03779963 
 98.43   0.07825086 
 98.47   0.13113585 
 98.50   0.14364015 
 98.44   0.12513331 
 98.06   0.08601438 
 98.21   0.00915644 
 98.17   0.12498129 
 98.16   0.00000000 
 97.89   0.00000000 
 97.76   0.03671310 
 97.88   0.02849622 
 97.87   0.00000000 
 97.77   0.01088930 
 97.79   0.01270418 
 97.69   0.01482154 
 97.55   0.01117295 
 97.67   0.00828574 
 97.42   0.00966669 
 97.15   0.00946293 
 97.22   0.09381644 
 97.01   0.00000000 
 97.22   0.02022638 
 96.97   0.00000000 
 96.94   0.02060537 
 96.77   0.06490930 
 96.79   0.01764458 
 96.96   0.10547907 
 97.00   0.00000000 
 96.88   0.03479413 
 97.21   0.03715893 
 97.37   0.11742759 
 97.43   0.13405809 
 98.01   0.05392753 
 98.14   0.10536232 
 98.56   0.07467682 
 98.91   0.00000000 
 99.09   0.00000000 
 99.36   0.00000000 
 99.59   0.07247446 
 99.87   0.02454629 
 99.79   0.01619120 
 99.94   0.01888974 
100.08   0.02203803 
100.37   0.02571103 
100.25   0.01791712 
100.27   0.05925912 
100.35   0.15133084 
100.37   0.04606377 
100.50   0.05006806 
100.31   0.00000000 
100.41   0.00000000 
100.56   0.12615858 
100.64   0.03706948 
100.51   0.07801729 
100.35   0.00000000 
100.44   0.00000000 
100.27   0.00000000 
100.48   0.06164907 
100.41   0.06574567 
100.52   0.00000000 
100.55   0.00000000 
100.52   0.02125353 
100.61   0.10968951 
100.63   0.03280253 
100.66   0.00000000 
100.69   0.02731201 
100.71   0.07431087 
100.57   0.00000000 
100.57   0.02242531 
100.69   0.02069577 
100.52   0.00000000 
100.71   0.10448679 
100.79   0.02462239 
100.65   0.11361985 
100.54   0.04392521 
100.81   0.04779678 
100.78   0.05576291 
100.79   0.00519541 
100.92   0.04440444 
100.84   0.00000000 
100.84   0.00000000 
100.85   0.10247526 
100.69   0.02536693 
100.76   0.00000000 
100.81   0.02132811 
100.77   0.00000000 
100.67   0.02488279 
100.81   0.01195071 
100.87   0.00000000 
100.81   0.00971468 
100.76   0.00000000 
100.64   0.00000000 
100.67   0.08852570 
100.78   0.00000000 
100.85   0.00000000 
100.81   0.05722222 
100.73   0.00000000 
100.71   0.00000000 
100.71   0.09445184 
100.62   0.02530009 
100.66   0.02951677 
100.47   0.00000000 
100.55   0.06734605 
100.53   0.07857040 
100.67   0.00000000 
100.46   0.00000000 
100.34   0.00000000 
100.49   0.15168107 
100.52   0.12329005 
100.27   0.04584960 
100.46   0.13838492 
100.37   0.07655535 
100.33   0.17420830 
100.44   0.17796284 
100.38   0.14462811 
100.48   0.11864433 
100.40   0.11535423 
100.53   0.12182071 
100.48   0.00000000 
100.40   0.00000000 
100.49   0.00000000 
100.41   0.00000000 
100.58   0.02032453 
100.63   0.04585536 
100.57   0.00000000 
100.60   0.00000000 
100.45   0.05349792 
100.50   0.00000000 
100.31   0.01657996 
100.39   0.05414759 
100.36   0.02072532 
100.23   0.02417954 
100.15   0.01929314 
 99.97   0.00000000 
 99.65   0.10463907 
 99.57   0.02816059 
 99.65   0.07184666 
 99.69   0.12223804 
 99.61   0.05450180 
 99.38   0.00000000 
 99.42   0.08859246 
 99.39   0.01377071 
 99.48   0.08898511 
 99.40   0.04099609 
 99.41   0.00000000 
 99.50   0.00000000 
 99.43   0.00000000 
 99.30   0.00000000 
 99.32   0.00685376 
 99.47   0.00000000 
 99.53   0.00000000 
 99.58   0.00000000 
 99.43   0.00116337 
 99.45   0.00000000 
 99.43   0.00021497 
 99.38   0.00025080 
 99.48   0.08518632 
 99.47   0.00000000 
 99.48   0.01429643 
 99.27   0.05912603 
 99.32   0.02649767 
 99.31   0.03087215 
 99.29   0.06426665 
 99.26   0.00000000 
 99.05   0.07259502 
 99.06   0.00000000 
 98.88   0.00000000 
 98.94   0.02283136 
 99.01   0.01592547 
 98.92   0.01857972 
 98.65   0.00000000 
 98.58   0.00000000 
 98.66   0.09447089 
 98.48   0.06396395 
 98.48   0.00000000 
 98.32   0.00000000 
 98.27   0.02642688 
 98.17   0.00000000 
 98.35   0.01508622 
 98.28   0.00000000 
 98.29   0.09183365 
 98.24   0.00000000 
 98.37   0.10273478 
 98.23   0.11985724 
 98.13   0.05242536 
 98.06   0.14605664 
 98.15   0.00000000 
 98.17   0.19754067 
 98.14   0.04355420 
 98.34   0.07328389 
 98.24   0.07676031 
 98.36   0.00000000 
 98.44   0.10765778 
 98.40   0.00000000 
 98.48   0.00000000 
 98.42   0.00000000 
 98.54   0.10285776 
 98.57   0.12000073 
 98.59   0.03716416 
 98.58   0.00000000 
 98.42   0.00000000 
 98.55   0.04335818 
 98.47   0.07588845 
 98.54   0.02608954 
 98.49   0.02424377 
 98.39   0.02828440 
 98.59   0.03299847 
 98.43   0.03127185 
 98.30   0.06628261 
 98.25   0.03053459 
 98.22   0.00000000 
 98.14   0.02686900 
 98.07   0.00000000 
 98.18   0.00000000 
 98.25   0.00958834 
 98.12   0.04854416 
 98.14   0.01418799 
 98.19   0.00000000 
 98.29   0.01207449 
 98.01   0.09898063 
 97.89   0.07143249 
 97.72   0.00000000 
 97.99   0.03043568 
 98.00   0.07795515 
 98.08   0.04648840 
 97.88   0.03773970 
 98.05   0.11701796 
 97.97   0.05162722 
 98.10   0.00000000 
 98.16   0.12706035 
 98.00   0.09804214 
 98.06   0.10809255 
 98.02   0.02171126 
 98.07   0.14406585 
 98.11   0.04073624 
 98.11   0.06879575 
 98.00   0.00000000 
 98.11   0.00000000 
 98.25   0.04228738 
 98.45   0.02532431 
 98.64   0.10764937 
 98.47   0.00000000 
 98.72   0.00000000 
 98.78   0.07167812 
 98.83   0.03412971 
 98.85   0.03559728 
 98.84   0.00000000 
 99.03   0.00000000 
 98.95   0.00000000 
 98.94   0.01164224 
 98.87   0.00000000 
 98.96   0.00000000 
 98.89   0.00196145 
 98.78   0.00228836 
 98.80   0.00000000 
 98.78   0.04317624 
 98.72   0.00792542 
 98.85   0.00000000 
 98.71   0.05136628 
 98.66   0.00000000 
 98.64   0.10199279 
 98.49   0.11179555 
 98.40   0.00000000 
 98.37   0.04421351 
 98.40   0.12791511 
 98.23   0.10678743 
 98.29   0.06513968 
 98.39   0.05736370 
 98.13   0.00000000 
 98.17   0.05955540 
 98.05   0.00571525 
 98.19   0.07376361 
 98.00   0.00000000 
 98.02   0.02319345 
 98.00   0.00000000 
 98.06   0.00000000 
 98.02   0.00000000 
 98.04   0.04633351 
 97.96   0.01160890 
 98.16   0.00967815 
 98.35   0.01129117 
 98.40   0.00000000 
 98.42   0.00000000 
 98.40   0.00000000 
 98.60   0.08840969 
 98.64   0.05908475 
 98.73   0.02460348 
 98.91   0.02870406 
 98.90   0.03348807 
 98.82   0.03906942 
 98.90   0.00000000 
 98.85   0.00000000 
 98.92   0.00000000 
 99.09   0.01211399 
 98.91   0.00000000 
 98.79   0.04448694 
 98.69   0.00000000 
 98.84   0.00945457 
 98.74   0.09592405 
 98.76   0.02499867 
 98.70   0.02916511 
 98.64   0.06905834 
 98.50   0.08056806 
 98.53   0.00000000 
 98.45   0.00000000 
 98.53   0.02981966 
 98.63   0.00000000 
 98.54   0.10331276 
 98.47   0.02220981 
 98.33   0.06835831 
 98.56   0.03730450 
 98.44   0.03855197 
 98.58   0.12987103 
 98.37   0.04940368 
 98.35   0.00000000 
 98.44   0.00009608 
 98.38   0.00000000 
 98.37   0.02991621 
 98.38   0.00000000 
 98.17   0.00502312 
 98.22   0.04830717 
 98.27   0.01389549 
 98.25   0.05865827 
 97.98   0.02100175 
 98.08   0.00000000 
 98.07   0.06611172 
 98.04   0.02663228 
 98.04   0.02875508 
 98.09   0.02377122 
 98.03   0.02423279 
 98.02   0.07071846 
 98.14   0.02903938 
 98.07   0.11433429 
 98.12   0.04370377 
 98.04   0.08947272 
 98.04   0.01545232 
 97.92   0.09113502 
 97.96   0.10148429 
 97.99   0.09934262 
 98.09   0.06616891 
 97.89   0.00000000 
 97.82   0.05970955 
 97.89   0.00000000 
 98.09   0.03755792 
 98.07   0.06970734 
 98.10   0.11274394 
 98.18   0.04664087 
 98.33   0.12935648 
 98.44   0.02357530 
 98.50   0.06369173 
 98.49   0.02024227 
 98.56   0.00000000 
 98.83   0.00000000 
 98.70   0.06038616 
 98.57   0.00000000 
 98.63   0.05590601 
 98.74   0.00000000 
 98.77   0.00000000 
 98.75   0.01940310 
 98.76   0.01257260 
 98.79   0.00000000 
 98.78   0.00000000 
 98.79   0.00000000 
 98.83   0.00535036 
 98.68   0.08790196 
 98.75   0.00000000 
 98.70   0.10045685 
 98.64   0.11719966 
 98.62   0.05183922 
 98.50   0.10203422 
 98.51   0.00000000 
 98.55   0.06194274 
 98.61   0.05552372 
 98.61   0.04524439 
 98.57   0.04414525 
 98.62   0.03449709 
 98.47   0.00000000 
 98.50   0.00000000 
 98.43   0.00000000 
 98.58   0.09802186 
 98.53   0.06455443 
 98.61   0.00000000 
 98.76   0.02711713 
 98.63   0.07408351 
 98.62   0.04398390 
 98.46   0.07742443 
 98.61   0.07956943 
 98.53   0.09283100 
 98.45   0.00000000 
 98.59   0.04898920 
 98.63   0.00737656 
 98.53   0.00000000 
 98.51   0.06733407 
 98.55   0.02063772 
 98.61   0.10897106 
 98.49   0.00000000 
 98.64   0.00000000 
 98.57   0.03284488 
 98.66   0.06954355 
 98.77   0.03524766 
 98.79   0.00000000 
 98.89   0.06540729 
 98.89   0.03386164 
 98.94   0.07647796 
 99.07   0.00000000 
 99.12   0.11420595 
 99.01   0.09079341 
 98.98   0.09502443 
 98.91   0.06277137 
 98.99   0.01804008 
 99.02   0.10594048 
 98.92   0.10456290 
 98.91   0.06441095 
 98.85   0.01686184 
 98.97   0.05165712 
 98.92   0.01481310 
 98.74   0.00000000 
