# Supplementary material for: How Variability and Effort Determine Coordination at Large Forces
Source: PLoS One. 2016 Mar 2;11(3):e0149512. doi: 10.1371/journal.pone.0149512 (PMC4774921; doi:10.1371/journal.pone.0149512)
Supplement: S1 Dataset — (ZIP) [file pone.0149512.s001.zip › par1_Rilevel16.txt]

108.76   0.02363523 
108.59   0.00000000 
108.72   0.06445572 
108.81   0.01470290 
108.67   0.05960025 
108.81   0.00000000 
108.87   0.10804128 
109.12   0.00000000 
109.11   0.07285868 
109.24   0.04010444 
109.34   0.00000000 
109.93   0.03685514 
109.99   0.02499079 
110.17   0.11404964 
110.43   0.00000000 
110.80   0.00000000 
111.00   0.00000000 
111.06   0.00000000 
111.32   0.06147621 
111.34   0.00000000 
111.83   0.01026711 
112.00   0.01197830 
112.21   0.05642154 
112.36   0.02337827 
112.58   0.01702861 
113.00   0.00000000 
113.53   0.00000000 
113.57   0.05860601 
113.80   0.10141695 
113.79   0.07197653 
113.94   0.00000000 
113.93   0.03868766 
113.87   0.04513560 
114.01   0.17023112 
114.00   0.05435956 
113.95   0.05142340 
113.78   0.01754711 
113.84   0.00000000 
113.75   0.09139480 
113.70   0.00000000 
113.40   0.00000000 
113.43   0.01817806 
113.25   0.00000000 
113.24   0.00000000 
113.15   0.00305075 
113.19   0.08845294 
113.20   0.06074823 
113.24   0.00000000 
113.15   0.00000000 
112.97   0.02539640 
113.11   0.07156753 
113.14   0.00000000 
113.13   0.10107546 
113.11   0.03302764 
113.06   0.00000000 
112.95   0.03429952 
113.09   0.02808818 
113.00   0.11766327 
112.89   0.12042790 
112.86   0.00765403 
112.82   0.05137656 
112.63   0.01177587 
112.73   0.05150401 
112.30   0.00000000 
112.16   0.10529988 
112.12   0.12157419 
112.22   0.04838007 
112.07   0.13937449 
111.91   0.06912585 
111.55   0.08064682 
111.53   0.11898484 
111.22   0.00000000 
110.93   0.06804308 
110.57   0.14104823 
110.22   0.02569471 
110.17   0.14387661 
110.07   0.06313152 
109.88   0.00000000 
109.70   0.06231292 
109.51   0.00000000 
109.35   0.00000000 
109.17   0.02092848 
109.15   0.01389464 
109.20   0.00000000 
109.29   0.00582493 
109.21   0.00000000 
109.23   0.04924262 
109.32   0.00000000 
109.26   0.00919900 
109.27   0.01073217 
109.23   0.00000000 
109.10   0.01155004 
109.08   0.09016167 
109.05   0.02029489 
109.01   0.00000000 
109.09   0.06280237 
109.24   0.07326943 
109.18   0.04110914 
109.28   0.00000000 
109.61   0.02955123 
109.80   0.03447644 
109.92   0.11464918 
109.82   0.00000000 
109.97   0.00000000 
110.21   0.00000000 
110.23   0.06732221 
110.51   0.07279650 
110.48   0.00000000 
110.46   0.10826792 
110.50   0.00000000 
110.89   0.04141885 
111.00   0.00000000 
111.04   0.06741573 
110.84   0.07865169 
110.86   0.00000000 
110.92   0.03126879 
110.96   0.02957711 
110.87   0.00000000 
110.80   0.00000000 
110.84   0.01016206 
110.79   0.00000000 
110.69   0.00000000 
110.64   0.00000000 
110.60   0.00000000 
110.78   0.00171475 
110.81   0.04275373 
110.65   0.00743249 
110.60   0.00000000 
110.42   0.00867124 
110.39   0.01011645 
110.54   0.01151673 
110.58   0.00631056 
110.27   0.00612357 
110.21   0.00714417 
110.18   0.00000000 
110.06   0.00000000 
110.10   0.08817785 
110.07   0.05937554 
109.91   0.11069773 
109.52   0.04306293 
109.53   0.00000000 
109.45   0.00779322 
109.47   0.00000000 
109.54   0.02694672 
109.43   0.05543508 
109.33   0.01505025 
109.08   0.00000000 
109.28   0.10115348 
109.29   0.03311867 
109.08   0.00000000 
109.15   0.06735500 
109.37   0.03362560 
109.38   0.00000000 
109.52   0.02237096 
109.35   0.02057967 
109.48   0.02400962 
109.58   0.00000000 
109.74   0.01118112 
109.84   0.01304464 
109.72   0.01149025 
110.00   0.00997535 
110.04   0.00763630 
110.04   0.05135588 
110.43   0.00000000 
110.44   0.00000000 
110.52   0.05396253 
110.60   0.06129372 
110.48   0.02778977 
110.56   0.02386208 
110.32   0.02783909 
110.51   0.07492580 
110.17   0.00000000 
110.27   0.06820406 
110.15   0.00000000 
109.83   0.02851590 
109.88   0.02862871 
109.81   0.00000000 
109.67   0.02091252 
109.87   0.14037118 
109.69   0.00000000 
109.62   0.03167315 
109.45   0.00000000 
109.44   0.03218055 
109.31   0.00000000 
109.31   0.00000000 
109.24   0.01066336 
109.05   0.04960859 
109.11   0.00000000 
109.18   0.09496013 
109.08   0.00000000 
108.95   0.00000000 
108.86   0.00000000 
108.88   0.01584776 
108.84   0.00000000 
109.08   0.00266237 
109.20   0.00000000 
109.37   0.04555296 
109.46   0.09559198 
109.43   0.00000000 
109.70   0.06643582 
109.63   0.11951160 
109.70   0.01208961 
109.67   0.04895925 
109.75   0.04118712 
109.93   0.00000000 
109.92   0.00000000 
110.06   0.00000000 
110.03   0.00000000 
110.31   0.00688560 
110.48   0.00116868 
110.70   0.00136346 
110.32   0.00159070 
110.41   0.00185581 
110.43   0.00000000 
110.37   0.00101752 
110.39   0.00000000 
110.30   0.04321194 
110.33   0.09259568 
110.32   0.06527213 
110.60   0.03370396 
110.64   0.12404542 
110.68   0.00000000 
110.62   0.01017708 
110.71   0.03888751 
110.77   0.00000000 
110.80   0.02887274 
110.61   0.09790436 
110.56   0.02932802 
110.51   0.07496671 
110.47   0.08097991 
110.17   0.09447656 
110.28   0.06296367 
110.09   0.00000000 
109.97   0.00980536 
109.88   0.12628572 
109.74   0.04894296 
109.42   0.08380089 
109.06   0.04482690 
108.93   0.00985119 
108.97   0.05230569 
108.82   0.03997568 
108.36   0.03848113 
108.15   0.03092784 
108.21   0.02861133 
107.75   0.11663175 
107.25   0.00001217 
106.90   0.03579845 
106.99   0.16269192 
106.67   0.14220574 
106.46   0.07624441 
106.59   0.06951319 
106.69   0.08109669 
106.49   0.04619954 
106.57   0.06923101 
106.72   0.05706855 
106.94   0.09631944 
106.83   0.14323401 
106.85   0.11114336 
107.17   0.12196733 
107.31   0.17320358 
107.66   0.06521883 
107.65   0.10248226 
107.79   0.18058403 
107.99   0.00000000 
108.21   0.08693586 
108.32   0.07255791 
108.39   0.07378109 
108.59   0.00000000 
108.77   0.08134708 
108.86   0.05245807 
108.88   0.04671177 
109.06   0.08485094 
109.17   0.12914278 
109.44   0.10821971 
109.59   0.00000000 
109.55   0.06150861 
109.74   0.14886847 
109.98   0.15953806 
110.16   0.07971022 
110.24   0.00000000 
110.30   0.03251178 
110.64   0.07012583 
110.83   0.05700206 
111.10   0.12480645 
111.35   0.04742876 
111.36   0.00000000 
111.54   0.00746807 
111.64   0.08191883 
111.69   0.00000000 
111.92   0.06527055 
111.89   0.02579732 
111.97   0.00000000 
111.88   0.00000000 
112.17   0.00000000 
112.29   0.05764592 
112.27   0.01392828 
112.12   0.09684383 
112.02   0.00000000 
112.04   0.11298447 
111.94   0.17426208 
112.05   0.00000000 
111.84   0.00000000 
111.71   0.09034236 
111.74   0.14784629 
111.69   0.11120973 
111.61   0.14314786 
111.53   0.03966526 
111.52   0.00000000 
111.41   0.03121907 
111.48   0.05422806 
111.40   0.08717798 
111.24   0.12029653 
111.11   0.13373508 
110.83   0.11357739 
110.56   0.08485692 
110.36   0.08996173 
110.49   0.09042568 
110.32   0.04300035 
110.06   0.02787789 
110.02   0.09848837 
109.76   0.05831341 
109.78   0.05303869 
109.71   0.13170125 
109.61   0.06159101 
109.45   0.00000000 
109.61   0.13568886 
109.92   0.10613791 
110.03   0.15743464 
110.13   0.11927668 
110.04   0.17133782 
109.93   0.11500039 
110.07   0.00000000 
110.31   0.09386266 
110.44   0.08326734 
110.32   0.07726578 
110.45   0.10403397 
110.54   0.05975937 
110.61   0.06971926 
110.45   0.06569536 
110.41   0.10521356 
110.60   0.06742466 
110.75   0.06132311 
110.66   0.06158374 
110.84   0.06022782 
110.99   0.01686970 
110.91   0.00000000 
110.92   0.00000000 
110.82   0.06558148 
110.98   0.02380091 
110.91   0.00000000 
111.29   0.01491814 
111.18   0.01740450 
111.22   0.06275211 
111.24   0.14717427 
111.29   0.00000000 
111.18   0.00000000 
110.99   0.00000000 
111.01   0.11990253 
111.01   0.00208702 
110.97   0.02035267 
111.09   0.00000000 
111.03   0.06619164 
111.17   0.00000000 
111.15   0.14213355 
111.18   0.00000000 
111.38   0.07718880 
111.38   0.13250047 
111.40   0.05865821 
111.44   0.11088144 
111.62   0.02077904 
111.43   0.06668907 
111.36   0.06493912 
111.23   0.00000000 
111.07   0.04390252 
111.05   0.03273937 
111.08   0.16207334 
111.11   0.05063013 
110.94   0.04824530 
110.81   0.14117991 
110.72   0.00000000 
110.62   0.10948939 
110.59   0.05827853 
110.46   0.05955327 
110.38   0.06143793 
110.27   0.09059446 
110.15   0.14814040 
110.11   0.06968851 
109.95   0.07159017 
109.82   0.15849004 
109.68   0.21711226 
109.54   0.11085797 
109.32   0.14709110 
109.10   0.11754467 
109.13   0.08275689 
109.10   0.07013470 
108.95   0.00000000 
108.60   0.06960897 
108.61   0.09914214 
108.61   0.13852192 
108.66   0.10536923 
108.67   0.11124165 
108.41   0.00244134 
108.50   0.11858732 
108.61   0.00000000 
108.87   0.05629433 
108.95   0.00566832 
108.82   0.00000000 
109.23   0.03011274 
109.44   0.01536698 
109.57   0.01792814 
109.57   0.00000000 
109.58   0.01058905 
109.58   0.00000000 
109.94   0.00733510 
110.15   0.09089018 
110.03   0.01815680 
110.03   0.02118293 
110.06   0.00000000 
110.09   0.10784230 
109.91   0.00000000 
110.04   0.00000000 
110.08   0.02152528 
110.09   0.00000000 
110.05   0.02158234 
109.83   0.04965254 
109.90   0.05792797 
110.01   0.00000000 
109.62   0.02154822 
109.62   0.11003331 
109.64   0.12477514 
109.69   0.05240185 
109.65   0.13637455 
109.42   0.03176306 
109.60   0.16080612 
109.56   0.16926826 
109.59   0.09179005 
109.48   0.00000000 
109.28   0.07562566 
109.43   0.12538295 
109.45   0.00000000 
109.60   0.13371458 
109.47   0.14070200 
109.60   0.07925861 
109.74   0.00000000 
110.00   0.05896694 
109.75   0.11124163 
109.82   0.06504927 
110.13   0.00000000 
110.39   0.08167758 
110.25   0.05284365 
110.37   0.05182310 
110.52   0.04192001 
110.59   0.12295886 
110.58   0.05855828 
110.66   0.09715192 
110.73   0.00000000 
110.62   0.01100572 
110.59   0.04830021 
110.76   0.07830396 
110.75   0.08159491 
110.59   0.00000000 
110.27   0.07900207 
110.17   0.13278166 
110.23   0.06196818 
110.01   0.00000000 
110.02   0.13054012 
109.96   0.15229681 
110.04   0.07961887 
109.93   0.02831154 
109.84   0.06514897 
109.77   0.11845399 
109.94   0.07399277 
109.81   0.06094210 
109.77   0.14272303 
110.00   0.11934475 
110.07   0.08593052 
110.16   0.08050994 
110.03   0.12404299 
110.24   0.09211295 
110.14   0.08367793 
110.46   0.03528660 
110.53   0.00000000 
110.80   0.05587449 
111.02   0.12940680 
110.89   0.05072871 
110.72   0.04523718 
110.81   0.04689561 
110.77   0.05471154 
110.93   0.09696458 
111.00   0.04911068 
110.93   0.04884101 
110.89   0.00000000 
110.64   0.08407257 
110.49   0.13141294 
110.51   0.17960120 
110.21   0.11645589 
109.96   0.00000000 
109.77   0.17017190 
109.83   0.09962807 
109.81   0.00000000 
109.86   0.06439705 
109.93   0.01327372 
109.71   0.00000000 
109.62   0.00000000 
109.80   0.00000000 
110.22   0.09785993 
110.28   0.00000000 
110.00   0.01633107 
109.96   0.10394663 
109.98   0.07882421 
109.79   0.09196158 
109.64   0.13342538 
109.61   0.19810981 
110.02   0.01617195 
110.11   0.12888343 
110.22   0.00988604 
110.21   0.16599424 
110.30   0.08652866 
110.50   0.02548493 
110.79   0.02703710 
110.91   0.05250957 
111.11   0.05961349 
111.04   0.04188337 
111.21   0.03444249 
111.37   0.00000000 
111.38   0.11632295 
111.42   0.00000000 
111.86   0.07457607 
111.95   0.03757800 
112.11   0.00000000 
111.98   0.12299431 
111.91   0.08165933 
112.08   0.00000000 
112.20   0.04039302 
112.28   0.00000000 
112.31   0.04086219 
112.37   0.06962036 
112.27   0.00000000 
112.39   0.06761387 
112.30   0.02970381 
112.26   0.00000000 
112.29   0.02784408 
112.15   0.10577509 
112.04   0.12340428 
111.90   0.00000000 
111.87   0.00041146 
112.11   0.04292690 
112.04   0.00000000 
111.89   0.00000000 
111.82   0.00724414 
111.77   0.05089835 
111.49   0.01686597 
111.65   0.00000000 
111.67   0.00000000 
111.88   0.01252249 
111.90   0.01340221 
