# Supplementary material for: How Variability and Effort Determine Coordination at Large Forces
Source: PLoS One. 2016 Mar 2;11(3):e0149512. doi: 10.1371/journal.pone.0149512 (PMC4774921; doi:10.1371/journal.pone.0149512)
Supplement: S1 Dataset — (ZIP) [file pone.0149512.s001.zip › par1_Rilevel18.txt]

126.65   0.06017742 
126.71   0.00000000 
126.52   0.09841836 
126.23   0.05360945 
126.32   0.09855993 
126.22   0.13670899 
125.98   0.06457053 
125.65   0.00000000 
125.67   0.05892923 
125.75   0.01736899 
125.36   0.00000000 
125.30   0.02349920 
125.19   0.01665398 
124.98   0.00000000 
124.99   0.00960811 
124.95   0.05076149 
124.84   0.01677487 
124.93   0.01565415 
124.89   0.05793438 
125.22   0.00000000 
125.38   0.00000000 
125.54   0.01508164 
125.96   0.01479944 
126.08   0.01465699 
126.11   0.00000000 
126.35   0.00744409 
126.38   0.00868477 
126.60   0.00761862 
126.75   0.04886868 
126.61   0.05457063 
126.52   0.10611260 
126.68   0.03766363 
126.73   0.00004658 
126.71   0.12612515 
126.53   0.01166065 
126.48   0.00000000 
126.38   0.00000000 
126.38   0.06544000 
126.32   0.03389204 
126.08   0.01851986 
126.01   0.10455679 
125.97   0.00000000 
126.07   0.00000000 
126.02   0.00000000 
126.01   0.10542758 
126.04   0.03501847 
126.09   0.02342875 
126.20   0.11222727 
126.26   0.13093181 
126.35   0.02541319 
126.62   0.05452433 
126.63   0.00000000 
126.76   0.00000000 
126.81   0.03516597 
126.81   0.00000000 
127.02   0.00000000 
127.17   0.00588207 
127.22   0.00000000 
127.25   0.00000000 
127.07   0.04344828 
127.20   0.00824280 
127.19   0.00000000 
127.23   0.00863626 
126.94   0.00000000 
126.93   0.09496936 
126.69   0.06110934 
126.52   0.11236729 
126.37   0.00375459 
126.14   0.04538784 
126.22   0.01050562 
126.18   0.00000000 
125.97   0.02869030 
125.96   0.09963786 
125.94   0.03072468 
125.65   0.00000000 
125.69   0.11142361 
125.64   0.00000000 
125.76   0.04031877 
125.51   0.00000000 
125.32   0.00000000 
125.13   0.02531147 
125.25   0.01095945 
125.14   0.01278603 
125.17   0.00819723 
125.03   0.05201030 
124.94   0.01823182 
124.86   0.05949875 
125.05   0.02514177 
124.91   0.02720106 
124.74   0.00000000 
124.52   0.02169998 
124.66   0.00000000 
125.10   0.05480841 
125.40   0.00000000 
125.61   0.09766620 
125.50   0.02905017 
125.54   0.03027521 
126.02   0.03532107 
125.88   0.03207319 
126.05   0.00000000 
126.59   0.02114102 
126.90   0.06226969 
126.57   0.02515524 
126.36   0.02346093 
126.61   0.00000000 
126.62   0.00000000 
126.80   0.06094891 
126.74   0.00000000 
126.43   0.01408938 
126.39   0.01252746 
126.57   0.05706223 
126.43   0.10901947 
126.29   0.03213750 
126.09   0.07994061 
126.03   0.04846896 
126.01   0.05445920 
125.70   0.00000000 
125.16   0.00000000 
125.01   0.07294607 
124.66   0.02933345 
124.52   0.11103792 
124.23   0.03557398 
123.90   0.04150298 
124.16   0.09086701 
124.18   0.05140697 
123.89   0.00000000 
123.79   0.00000000 
123.63   0.00000000 
123.67   0.00000000 
123.54   0.00858890 
123.48   0.08634629 
123.37   0.00000000 
123.47   0.01584361 
123.40   0.00000000 
123.48   0.06093107 
123.86   0.02720790 
124.05   0.05979837 
124.12   0.11221163 
124.05   0.04337924 
124.12   0.00816225 
124.52   0.00000000 
125.23   0.03727966 
125.39   0.00000000 
125.64   0.09971833 
125.91   0.00000000 
126.37   0.00000000 
126.85   0.00000000 
127.08   0.01664080 
127.36   0.06186113 
127.39   0.00000000 
127.90   0.05555159 
128.28   0.10725705 
128.52   0.04023951 
128.58   0.12906635 
128.75   0.01292663 
129.10   0.09997479 
129.17   0.00000000 
129.58   0.08950249 
129.67   0.00000000 
129.98   0.03375506 
130.01   0.07967333 
130.25   0.03384289 
130.21   0.03948337 
130.28   0.07359371 
130.25   0.08585933 
130.13   0.05209652 
130.02   0.00000000 
130.15   0.00000000 
130.14   0.00000000 
130.08   0.02301372 
129.66   0.00000000 
129.76   0.00000000 
130.01   0.00385670 
129.82   0.00000000 
129.55   0.00000000 
129.46   0.00000000 
129.56   0.04311072 
129.48   0.00000000 
129.26   0.00000000 
128.96   0.04965306 
128.90   0.10037543 
128.90   0.07465781 
128.70   0.00000000 
128.57   0.00000000 
128.41   0.07991566 
128.19   0.00000000 
128.42   0.00000000 
128.38   0.09823408 
128.45   0.02971270 
128.31   0.00000000 
128.42   0.00000000 
128.79   0.06379240 
128.86   0.03197761 
129.10   0.10582859 
128.96   0.03362084 
129.19   0.03922432 
129.28   0.04576170 
129.58   0.04275659 
129.74   0.08699994 
130.01   0.00000000 
130.06   0.00000000 
130.21   0.02927412 
130.40   0.06897305 
130.63   0.20068304 
130.78   0.04984278 
130.78   0.05814991 
130.68   0.06784156 
130.68   0.07426947 
130.81   0.11759906 
130.79   0.10375173 
130.54   0.15518342 
130.33   0.08646195 
130.10   0.08956535 
130.35   0.04966780 
129.93   0.16568651 
129.40   0.04866839 
129.00   0.07336274 
128.99   0.07117954 
128.85   0.11056210 
128.47   0.00000000 
128.27   0.05064987 
127.79   0.05098012 
127.58   0.00000000 
127.35   0.07783329 
127.10   0.00000000 
127.21   0.02993162 
127.07   0.00000000 
127.04   0.01798190 
126.95   0.06342574 
127.14   0.01857762 
127.36   0.06412075 
127.68   0.06981894 
127.61   0.00000000 
127.58   0.12090531 
127.22   0.04559151 
127.49   0.17743442 
127.72   0.02653258 
127.73   0.18910563 
127.58   0.13572951 
127.15   0.05330649 
127.01   0.01214546 
126.97   0.00000000 
126.93   0.06506893 
126.93   0.08684300 
126.74   0.12114211 
126.41   0.13244805 
126.27   0.06760476 
126.24   0.07887222 
126.08   0.12361963 
125.90   0.12974907 
125.71   0.13118356 
125.98   0.08852595 
125.80   0.09201281 
125.86   0.13664978 
126.08   0.13882147 
126.06   0.14033353 
126.04   0.09941167 
125.75   0.05877909 
125.61   0.18058072 
125.83   0.00000000 
125.96   0.12231877 
126.15   0.20421004 
126.00   0.22167643 
126.00   0.03659168 
126.57   0.13993409 
126.87   0.12080958 
126.72   0.12055805 
126.90   0.10661605 
126.76   0.08743932 
126.75   0.09591393 
126.95   0.13102409 
127.05   0.00538593 
127.07   0.00000000 
127.14   0.05331495 
127.11   0.04762756 
127.17   0.12447356 
127.21   0.00000000 
126.98   0.03759042 
126.97   0.08630235 
126.94   0.04935339 
126.78   0.09208789 
126.55   0.04424342 
126.14   0.05161732 
126.17   0.01150828 
126.04   0.08393632 
126.14   0.04725328 
125.95   0.12467457 
125.81   0.01073918 
125.92   0.04637302 
125.88   0.00000000 
125.90   0.12308814 
125.56   0.05083356 
125.32   0.12342045 
125.20   0.05730694 
125.16   0.05912926 
125.38   0.06898414 
125.30   0.01751994 
125.13   0.13930825 
125.05   0.05706250 
125.03   0.05702176 
125.26   0.05667051 
125.20   0.13951196 
125.01   0.15984396 
124.52   0.07837286 
124.56   0.20926517 
124.61   0.23463907 
124.80   0.13695991 
124.78   0.22142830 
124.74   0.14679863 
125.03   0.15820292 
125.24   0.19213941 
125.73   0.10016241 
125.97   0.13647636 
126.08   0.12231770 
125.96   0.11823754 
126.12   0.02668292 
126.26   0.08400057 
126.35   0.12375379 
126.33   0.03673963 
126.07   0.06492349 
125.97   0.00000000 
126.20   0.05159066 
126.18   0.08863587 
126.03   0.08278288 
125.98   0.00000000 
126.18   0.03718931 
126.08   0.04338753 
125.94   0.04202034 
125.90   0.03425109 
126.09   0.00000000 
126.23   0.06860932 
126.11   0.00000000 
126.03   0.02416787 
125.92   0.06363932 
125.80   0.15343108 
125.79   0.05166234 
125.46   0.04883784 
125.70   0.14187121 
125.60   0.07659471 
125.63   0.00000000 
125.47   0.09562896 
125.50   0.00000000 
125.51   0.00992336 
125.48   0.03037891 
125.67   0.02267628 
125.51   0.02645566 
125.69   0.00000000 
125.55   0.01492678 
125.64   0.01576068 
125.54   0.01332431 
125.43   0.01176565 
125.25   0.13665790 
125.00   0.03209363 
125.08   0.11984850 
124.65   0.05230274 
124.50   0.05879915 
124.18   0.00000000 
124.17   0.04386175 
124.33   0.17316369 
124.20   0.09715583 
124.08   0.00000000 
124.40   0.00993776 
124.56   0.05404091 
124.71   0.01329058 
124.90   0.00000000 
125.28   0.00000000 
125.90   0.14023987 
126.19   0.00000000 
126.63   0.11050321 
126.83   0.04181159 
127.32   0.09122705 
127.74   0.06398470 
127.80   0.13616923 
128.02   0.07397037 
128.30   0.02543470 
128.41   0.15004581 
128.38   0.03250835 
128.53   0.15460288 
128.61   0.00000000 
128.67   0.06045303 
128.73   0.06628942 
128.74   0.09477689 
128.75   0.06270811 
128.96   0.08983918 
129.11   0.06236552 
129.18   0.02023740 
129.17   0.18234951 
129.03   0.15449809 
128.82   0.04245583 
129.13   0.20434605 
128.97   0.10066889 
128.76   0.07162728 
128.53   0.09562043 
128.40   0.00000000 
128.42   0.03628466 
128.38   0.00000000 
128.58   0.11883686 
128.47   0.12670513 
128.07   0.00454532 
127.89   0.00530288 
127.84   0.16992669 
127.63   0.07090722 
127.30   0.06291895 
127.23   0.05228792 
127.30   0.18758561 
126.82   0.13307234 
126.74   0.16937681 
126.63   0.18578841 
126.86   0.12137292 
126.76   0.13288709 
126.84   0.12377067 
126.93   0.12222039 
126.96   0.19925472 
126.88   0.15905224 
127.10   0.12288526 
127.16   0.03632457 
126.91   0.00000000 
127.12   0.04382701 
127.02   0.14526298 
126.87   0.00000000 
126.54   0.03759017 
126.27   0.03780110 
126.37   0.00165443 
126.16   0.00000000 
125.97   0.00000000 
125.70   0.00000000 
125.56   0.00000000 
125.52   0.08519054 
125.55   0.05666636 
125.49   0.10855762 
125.20   0.00000000 
124.95   0.12665055 
124.85   0.06286526 
124.90   0.10159124 
125.05   0.06663185 
125.02   0.05964423 
125.16   0.11203179 
125.24   0.02470161 
125.47   0.01834100 
125.61   0.00446596 
126.30   0.00000000 
126.51   0.02661114 
126.53   0.00000000 
126.44   0.00000000 
126.56   0.04764746 
126.85   0.01239751 
126.94   0.05691062 
127.22   0.00000000 
127.13   0.00000000 
127.11   0.00000000 
127.12   0.00000000 
127.25   0.00000000 
127.30   0.00000000 
127.65   0.04246794 
127.40   0.13443965 
127.20   0.02950568 
127.17   0.11931701 
127.07   0.05430946 
127.20   0.00000000 
126.82   0.05628304 
126.51   0.04325694 
126.32   0.00000000 
126.13   0.00000000 
126.15   0.00000000 
125.67   0.01661107 
125.48   0.09489280 
125.18   0.00000000 
124.99   0.01860506 
124.46   0.00000000 
124.27   0.02170590 
124.20   0.10744876 
124.03   0.10954142 
123.54   0.08535146 
123.38   0.05402900 
123.42   0.02058697 
123.45   0.00000000 
123.07   0.04493922 
122.73   0.00000000 
123.41   0.06239380 
123.58   0.00000000 
123.48   0.01790991 
123.57   0.00000000 
123.74   0.09829875 
123.87   0.02978816 
124.03   0.02435388 
124.06   0.07085972 
124.07   0.12213155 
124.41   0.10003995 
124.70   0.14277701 
124.83   0.00000000 
125.14   0.07265578 
125.19   0.07295513 
125.50   0.06475906 
126.19   0.10132577 
126.40   0.05197037 
126.53   0.06063209 
126.77   0.10107501 
127.20   0.14820852 
128.08   0.16211676 
128.69   0.08735487 
128.86   0.09325228 
128.74   0.09868898 
129.11   0.01339759 
129.56   0.00000000 
129.59   0.13369709 
129.61   0.05652707 
129.35   0.00000000 
129.45   0.07640490 
129.60   0.00000000 
129.52   0.12935298 
129.46   0.08618210 
129.35   0.00000000 
129.23   0.04867774 
129.36   0.04405655 
129.36   0.05139930 
129.29   0.03840702 
129.18   0.00000000 
129.11   0.11533824 
129.13   0.00000000 
129.52   0.07665870 
129.08   0.00000000 
128.70   0.03202057 
128.58   0.03735733 
128.96   0.02436051 
128.97   0.00000000 
129.01   0.00000000 
129.04   0.10053787 
129.01   0.00000000 
129.17   0.00000000 
129.54   0.05922425 
129.72   0.02664810 
130.01   0.03108945 
129.67   0.10440843 
129.82   0.03691611 
130.27   0.12796252 
130.51   0.05452518 
130.39   0.10161822 
130.24   0.07092616 
130.55   0.02289891 
130.76   0.06300958 
130.96   0.09463095 
130.95   0.05886838 
131.05   0.00000000 
131.10   0.03992238 
131.19   0.00000000 
131.09   0.03225803 
131.11   0.00000000 
130.88   0.00000000 
130.86   0.01205114 
130.94   0.00000000 
130.78   0.09229966 
130.64   0.00000000 
130.73   0.00000000 
130.70   0.01741288 
130.64   0.01830650 
130.54   0.00000000 
