# Supplementary material for: How Variability and Effort Determine Coordination at Large Forces
Source: PLoS One. 2016 Mar 2;11(3):e0149512. doi: 10.1371/journal.pone.0149512 (PMC4774921; doi:10.1371/journal.pone.0149512)
Supplement: S1 Dataset — (ZIP) [file pone.0149512.s001.zip › par1_Rilevel20.txt]

149.42   0.00000000 
149.20   0.00000000 
149.45   0.01876318 
149.33   0.01549905 
149.04   0.00000000 
148.80   0.00573145 
148.57   0.00668669 
148.55   0.00000000 
148.27   0.04712080 
148.05   0.05239110 
147.89   0.01867608 
147.82   0.00000000 
147.78   0.00000000 
147.65   0.00000000 
147.38   0.01186561 
147.27   0.09000508 
147.04   0.01699953 
147.76   0.10472650 
147.12   0.12218092 
146.77   0.00000000 
146.92   0.05567308 
146.78   0.04995108 
147.16   0.05544301 
147.11   0.08967595 
147.15   0.00000000 
146.79   0.12670532 
146.72   0.05365030 
146.84   0.01181998 
146.87   0.00000000 
146.49   0.00000000 
146.34   0.00000000 
146.35   0.00000000 
146.37   0.00199107 
146.42   0.08524665 
146.30   0.00000000 
146.14   0.01456070 
146.11   0.10188120 
146.03   0.03396768 
146.53   0.03929711 
146.54   0.00000000 
146.71   0.00000000 
146.55   0.00000000 
146.84   0.00000000 
147.18   0.09146432 
147.29   0.01526513 
147.42   0.01780932 
147.62   0.00000000 
147.33   0.06322440 
147.29   0.00000000 
147.30   0.00000000 
147.43   0.01352670 
146.88   0.05525979 
146.63   0.00000000 
146.18   0.00000000 
145.90   0.00000000 
145.46   0.05393235 
145.26   0.10311349 
144.86   0.11108911 
144.48   0.00226337 
144.28   0.04508746 
144.09   0.05260204 
143.87   0.00993346 
143.63   0.00000000 
143.52   0.00000000 
143.57   0.06040510 
143.45   0.02051118 
143.43   0.05760956 
143.53   0.02310872 
143.72   0.02696017 
143.80   0.00000000 
143.92   0.02138601 
144.08   0.06397868 
144.96   0.00000000 
145.07   0.01874189 
145.51   0.01737217 
145.88   0.14760812 
146.12   0.04130455 
146.29   0.12241926 
146.64   0.05792874 
147.19   0.06445989 
147.56   0.07230784 
147.71   0.10220465 
147.64   0.06990781 
148.04   0.00000000 
148.14   0.05150111 
148.47   0.17668190 
148.62   0.06673699 
148.52   0.00000000 
148.83   0.04917441 
149.05   0.05737014 
149.20   0.00000000 
149.32   0.02890133 
149.31   0.00000000 
149.36   0.02259539 
149.75   0.01816555 
149.74   0.05407832 
149.57   0.02064451 
149.53   0.00000000 
149.48   0.01926837 
149.75   0.06116073 
149.75   0.02587973 
149.71   0.00000000 
149.82   0.00000000 
149.78   0.01773922 
149.79   0.00000000 
149.80   0.00729090 
149.72   0.08908649 
149.55   0.00000000 
149.47   0.00000000 
149.54   0.00000000 
149.33   0.00000000 
149.21   0.01486882 
149.12   0.00000000 
149.05   0.00249921 
148.98   0.08780947 
148.85   0.00000000 
148.72   0.10244439 
148.85   0.03214659 
148.85   0.03750435 
148.78   0.04333854 
149.13   0.03592672 
149.00   0.04191451 
149.18   0.11671992 
148.89   0.00347489 
149.02   0.00000000 
149.15   0.07547395 
149.20   0.03961829 
149.31   0.08168245 
149.17   0.07584287 
148.79   0.00000000 
148.66   0.00000000 
148.75   0.00000000 
149.02   0.02627530 
148.76   0.01704077 
148.30   0.00724042 
148.86   0.00844716 
148.89   0.00985502 
148.88   0.00000000 
148.77   0.09201203 
148.64   0.10450724 
148.53   0.03582465 
148.77   0.12528129 
148.96   0.10207214 
148.76   0.03419044 
148.81   0.15189409 
148.66   0.00000000 
148.98   0.02648054 
148.85   0.01001375 
148.83   0.07956441 
148.88   0.04467988 
148.60   0.11170456 
148.55   0.08787513 
148.26   0.05566070 
147.99   0.10571539 
148.02   0.06762702 
147.84   0.00000000 
147.50   0.00000000 
147.24   0.00000000 
147.11   0.00000000 
147.17   0.01129225 
147.07   0.00000000 
146.69   0.00000000 
146.68   0.00190312 
146.89   0.04466717 
146.94   0.00000000 
147.03   0.05022965 
147.79   0.05860126 
148.44   0.11081500 
148.48   0.04407326 
148.65   0.08642113 
148.64   0.14327152 
149.38   0.00000000 
149.43   0.06411790 
149.89   0.09878191 
150.05   0.06545315 
149.98   0.00000000 
149.99   0.08052676 
150.35   0.05150103 
150.29   0.04939822 
150.40   0.04116760 
150.45   0.07956688 
150.66   0.09282802 
150.65   0.05243137 
150.74   0.00000000 
150.81   0.00190653 
150.80   0.00000000 
151.24   0.00000000 
151.46   0.00907739 
151.38   0.04429859 
151.45   0.00923483 
151.60   0.05290307 
151.60   0.01927339 
151.66   0.02248562 
151.70   0.02472033 
151.96   0.00000000 
151.96   0.00000000 
151.94   0.01110097 
152.04   0.00973890 
151.93   0.05006130 
152.10   0.01183794 
152.20   0.09870465 
152.20   0.00000000 
152.29   0.00000000 
152.37   0.06923525 
152.36   0.02998405 
152.36   0.00000000 
152.30   0.01655763 
152.32   0.01931723 
152.03   0.00000000 
151.67   0.00000000 
151.73   0.00600022 
151.54   0.04944712 
151.41   0.05492870 
151.34   0.01841708 
151.18   0.10638032 
151.32   0.00000000 
151.16   0.00000000 
150.93   0.07242229 
150.72   0.11778475 
150.75   0.13434603 
150.85   0.05411325 
150.81   0.00000000 
150.88   0.06313213 
150.74   0.14647749 
150.49   0.00000000 
150.49   0.12886861 
150.39   0.09888098 
150.36   0.00000000 
149.72   0.00000000 
149.25   0.03797934 
149.22   0.00186237 
148.88   0.00000000 
148.71   0.00666136 
148.35   0.05021845 
148.20   0.01614133 
147.86   0.01250166 
147.51   0.00000000 
147.45   0.05672174 
147.37   0.06506514 
146.99   0.02509272 
146.53   0.06903148 
146.48   0.03600626 
146.61   0.04200730 
146.30   0.00000000 
146.12   0.11360443 
145.89   0.08590952 
145.70   0.04627566 
145.74   0.00000000 
145.63   0.04098601 
145.74   0.13271074 
145.88   0.00000000 
145.97   0.07913001 
145.97   0.04215887 
146.22   0.00673849 
146.36   0.00000000 
146.21   0.02135897 
146.23   0.02491880 
146.23   0.10077732 
146.35   0.06810020 
146.46   0.00000000 
146.44   0.12077402 
146.47   0.09489633 
146.47   0.06411239 
146.43   0.01555470 
146.40   0.00000000 
146.26   0.00000000 
146.06   0.00000000 
146.07   0.00000000 
146.56   0.00261353 
146.71   0.04290353 
146.76   0.00000000 
146.50   0.00000000 
146.66   0.00760725 
146.93   0.00887513 
146.95   0.00991873 
146.78   0.00000000 
146.66   0.00442126 
146.77   0.00515814 
146.49   0.08964368 
146.16   0.01821138 
145.94   0.00000000 
145.71   0.00000000 
145.68   0.06130347 
145.50   0.15555475 
145.34   0.03919934 
144.95   0.08514420 
144.87   0.05688804 
144.69   0.06636938 
144.82   0.00000000 
144.74   0.00000000 
144.99   0.03475468 
145.20   0.11125015 
145.56   0.03541678 
145.79   0.00000000 
146.46   0.00000000 
146.66   0.15759860 
146.43   0.00000000 
146.85   0.00000000 
147.19   0.02628751 
147.55   0.03066876 
147.57   0.00000000 
147.80   0.00951379 
148.03   0.00000000 
148.18   0.00000000 
148.09   0.00671817 
147.97   0.13006699 
147.95   0.00000000 
148.11   0.06526547 
147.82   0.03369618 
147.76   0.03931221 
147.75   0.12963828 
147.75   0.12956682 
148.02   0.10871443 
147.96   0.00000000 
148.19   0.15278676 
148.44   0.12925232 
148.47   0.08674113 
148.59   0.12205038 
148.89   0.12427304 
148.80   0.22987893 
148.68   0.03049332 
148.68   0.05648035 
148.89   0.13633061 
148.85   0.00000000 
148.97   0.07555161 
148.83   0.00000000 
148.77   0.00230131 
148.70   0.12061206 
148.50   0.07554544 
148.48   0.00000000 
148.62   0.03309754 
148.24   0.08106066 
147.89   0.05174036 
147.89   0.00000000 
147.87   0.15501142 
147.77   0.13839980 
147.63   0.15595018 
147.70   0.08353804 
147.62   0.08883765 
147.70   0.00000000 
147.72   0.00000000 
147.58   0.00000000 
147.53   0.07119722 
147.38   0.00000000 
147.42   0.09678100 
146.95   0.02801745 
146.82   0.03268702 
146.91   0.12302858 
146.63   0.04677342 
146.47   0.05456899 
146.65   0.00508679 
146.55   0.08615874 
146.72   0.13751756 
146.95   0.13993238 
147.17   0.07056515 
147.41   0.03078432 
147.71   0.07751410 
148.03   0.07607333 
148.17   0.06583262 
148.24   0.05348266 
148.42   0.00818872 
148.33   0.13176337 
148.22   0.05591120 
148.26   0.05255084 
148.31   0.05033721 
148.41   0.04981297 
148.20   0.05675034 
147.96   0.00000000 
148.04   0.00000000 
148.18   0.06861803 
147.94   0.11411169 
147.65   0.12482814 
147.69   0.00883386 
147.77   0.01030617 
147.56   0.05447072 
147.75   0.00966598 
147.85   0.03470522 
147.79   0.00000000 
147.98   0.01821243 
148.14   0.06197700 
148.50   0.10567490 
148.88   0.03678267 
148.67   0.00000000 
148.68   0.00000000 
148.93   0.03409351 
149.06   0.07189312 
148.98   0.02381596 
148.92   0.02165484 
149.00   0.00000000 
149.01   0.00000000 
149.07   0.01958173 
149.19   0.01086317 
149.27   0.00000000 
149.33   0.00000000 
149.51   0.00000000 
149.34   0.00000000 
149.43   0.00183160 
149.22   0.00032634 
149.33   0.04282760 
149.33   0.00751867 
149.52   0.00000000 
149.50   0.00000000 
149.30   0.00846651 
149.40   0.00000000 
149.50   0.00268527 
149.74   0.00187971 
149.56   0.00000000 
149.91   0.08708672 
149.68   0.00000000 
149.64   0.05774322 
149.62   0.06691955 
149.60   0.00000000 
149.81   0.00000000 
149.37   0.00000000 
149.49   0.14813879 
149.30   0.03586413 
149.16   0.03068823 
148.87   0.00000000 
148.76   0.00000000 
148.53   0.07824980 
148.37   0.02415477 
148.47   0.06465007 
148.44   0.02786352 
148.03   0.00000000 
148.12   0.11740116 
148.26   0.00000000 
148.33   0.03500687 
148.22   0.03006633 
148.31   0.15777406 
148.53   0.14162287 
148.81   0.06076610 
149.41   0.11334064 
149.59   0.08394941 
149.74   0.00803620 
149.89   0.02552675 
149.99   0.09107112 
150.78   0.00000000 
150.92   0.07723185 
150.89   0.00000000 
150.96   0.00000000 
150.96   0.11296530 
151.17   0.07416746 
151.36   0.00000000 
151.43   0.03120987 
151.14   0.07885838 
151.21   0.00710772 
151.25   0.00000000 
151.23   0.01955040 
151.25   0.10770253 
151.21   0.03555758 
151.23   0.07078764 
151.10   0.00000000 
150.78   0.08140097 
150.75   0.17660312 
150.37   0.14563969 
150.14   0.12153984 
150.13   0.00265795 
149.63   0.08799467 
149.09   0.08909362 
148.95   0.07450871 
148.92   0.10510040 
148.55   0.00000000 
148.20   0.00000000 
147.83   0.00000000 
147.58   0.11484965 
147.18   0.03667942 
147.24   0.02527592 
147.23   0.02948858 
147.15   0.03440334 
147.21   0.04013723 
146.98   0.00000000 
147.24   0.10646565 
147.16   0.07755040 
148.12   0.00000000 
148.16   0.03737996 
148.23   0.00000000 
148.61   0.00000000 
148.71   0.00000000 
149.18   0.00000000 
149.19   0.00625107 
149.49   0.08595665 
149.61   0.01538903 
149.69   0.14529445 
150.24   0.08461647 
150.07   0.14116608 
149.88   0.07875819 
149.86   0.00000000 
150.03   0.07499361 
149.79   0.00000000 
149.38   0.00000000 
149.26   0.11054010 
149.03   0.03094336 
149.06   0.03610059 
149.07   0.02961842 
149.03   0.03455482 
148.81   0.00000000 
148.94   0.00000000 
148.97   0.00000000 
149.04   0.01071662 
148.99   0.00756632 
149.16   0.08796196 
149.22   0.01772856 
149.22   0.00000000 
149.09   0.06313018 
149.69   0.00000000 
149.64   0.02815786 
149.51   0.00000000 
149.56   0.10012947 
149.78   0.03192400 
150.03   0.06916983 
149.74   0.03825127 
149.80   0.00000000 
149.85   0.03993350 
149.86   0.11479457 
149.78   0.00000000 
149.79   0.03218430 
149.67   0.03117314 
149.64   0.00000000 
149.61   0.02971308 
149.69   0.01553283 
149.34   0.00000000 
149.48   0.05520445 
149.57   0.01676280 
149.43   0.00000000 
149.11   0.01460442 
149.61   0.00000000 
149.74   0.05689655 
149.78   0.01473171 
149.34   0.00000000 
149.07   0.00000000 
149.11   0.00000000 
149.16   0.01195912 
149.06   0.00000000 
148.68   0.00201426 
148.83   0.04479684 
148.92   0.09470984 
148.84   0.06804795 
148.45   0.11984295 
148.47   0.09736991 
148.44   0.15570938 
148.20   0.00000000 
148.60   0.15840983 
148.68   0.00368270 
148.76   0.00000000 
148.81   0.05298806 
148.88   0.12076157 
148.94   0.09844163 
149.13   0.04600007 
148.95   0.05305297 
149.11   0.10434199 
149.03   0.00000000 
148.97   0.05032719 
148.89   0.12720184 
148.85   0.00000000 
148.83   0.00000000 
148.57   0.02960925 
