# Supplementary material for: How Variability and Effort Determine Coordination at Large Forces
Source: PLoS One. 2016 Mar 2;11(3):e0149512. doi: 10.1371/journal.pone.0149512 (PMC4774921; doi:10.1371/journal.pone.0149512)
Supplement: S1 Dataset — (ZIP) [file pone.0149512.s001.zip › par1_Rilevel22.txt]

165.12   0.13158057 
165.24   0.07485720 
165.13   0.11304141 
164.69   0.06530540 
164.59   0.06803132 
164.83   0.00000000 
165.25   0.13845402 
164.62   0.06415977 
164.79   0.14090655 
164.89   0.06861302 
164.81   0.02626311 
164.77   0.15798088 
164.64   0.16123536 
164.48   0.13496776 
164.47   0.09153110 
163.89   0.01045705 
163.56   0.00000000 
164.00   0.06638629 
163.93   0.09302497 
163.37   0.12848137 
163.32   0.00729916 
163.23   0.00000000 
162.96   0.09166657 
162.66   0.09587995 
162.36   0.05390892 
162.49   0.08392704 
162.31   0.05425149 
162.20   0.10574027 
162.07   0.06563902 
161.88   0.06059887 
161.68   0.14660758 
161.25   0.00000000 
161.07   0.06311870 
160.97   0.14090883 
161.12   0.06856007 
161.34   0.06988694 
161.15   0.01465331 
161.05   0.10198925 
161.52   0.10846767 
161.74   0.06061395 
161.45   0.14418332 
160.92   0.11411919 
161.01   0.00335625 
161.22   0.07181114 
161.34   0.10814858 
161.57   0.15851788 
161.59   0.16090697 
161.27   0.00000000 
160.98   0.08325184 
161.11   0.08515862 
161.07   0.16622069 
160.94   0.08261076 
160.83   0.15445512 
160.59   0.01041019 
160.61   0.08316364 
160.70   0.00000000 
160.76   0.00000000 
161.25   0.12625296 
161.44   0.12155260 
161.58   0.05518261 
161.66   0.05051911 
161.86   0.10138582 
162.35   0.11828345 
162.32   0.03206148 
162.46   0.00000000 
162.99   0.13528978 
163.17   0.06452450 
163.18   0.05838094 
163.19   0.00000000 
163.59   0.17039420 
163.52   0.07145265 
163.44   0.10325999 
163.40   0.02482218 
163.26   0.14656964 
163.06   0.21344477 
162.93   0.09327928 
162.92   0.00000000 
162.83   0.07970705 
162.74   0.08885453 
162.82   0.16412907 
162.78   0.11346293 
163.22   0.00000000 
163.87   0.07438001 
164.04   0.00000000 
164.39   0.05868308 
164.44   0.00000000 
164.71   0.00000000 
165.60   0.00000000 
165.63   0.00980159 
165.39   0.09632891 
165.39   0.01770949 
165.50   0.00000000 
165.33   0.00000000 
165.29   0.02066108 
165.19   0.06491785 
165.16   0.00000000 
165.07   0.00000000 
164.92   0.05673109 
164.89   0.02373941 
164.61   0.00000000 
164.43   0.00000000 
164.35   0.00000000 
164.36   0.00000000 
164.10   0.00397765 
163.75   0.00000000 
163.78   0.00068402 
164.18   0.00000000 
164.15   0.00079802 
164.03   0.00093102 
164.02   0.00042325 
164.54   0.00000000 
164.28   0.00037979 
164.04   0.00044309 
164.06   0.00000000 
164.28   0.00022877 
164.32   0.00000000 
164.25   0.00019635 
164.37   0.08505950 
163.91   0.01426851 
164.14   0.01664660 
164.12   0.06182977 
163.83   0.15702845 
163.80   0.05582655 
164.22   0.00850753 
164.53   0.09244109 
164.68   0.02017978 
164.73   0.00000000 
165.17   0.00000000 
165.61   0.02020914 
166.06   0.06460627 
166.02   0.00000000 
166.20   0.01415698 
166.27   0.01651648 
166.24   0.01926922 
166.09   0.00000000 
166.23   0.00000000 
166.43   0.05079172 
166.30   0.09934437 
165.96   0.00000000 
165.87   0.10993748 
166.05   0.04336667 
166.15   0.00000000 
166.14   0.04212916 
165.95   0.00000000 
165.69   0.00000000 
165.70   0.00000000 
165.82   0.04948947 
165.93   0.01529085 
165.47   0.05326466 
165.01   0.00000000 
165.06   0.00000000 
164.95   0.10458896 
164.73   0.00000000 
164.36   0.11122374 
164.13   0.07843672 
164.07   0.00000000 
163.99   0.00661579 
163.95   0.00000000 
163.57   0.03273378 
163.69   0.00000000 
163.87   0.09147306 
163.54   0.00000000 
163.21   0.02072222 
163.18   0.00000000 
163.11   0.10361401 
163.06   0.03598929 
162.79   0.06918886 
162.88   0.08072034 
163.04   0.00000000 
163.02   0.00000000 
163.04   0.03100416 
163.08   0.03017330 
163.13   0.02367071 
162.96   0.00000000 
162.90   0.01416244 
163.23   0.01652285 
163.51   0.14144988 
163.24   0.11754911 
163.43   0.04830179 
163.51   0.05635209 
163.48   0.10583056 
163.19   0.16316204 
163.13   0.12433387 
163.11   0.00000000 
162.89   0.00000000 
162.62   0.02312863 
162.60   0.05179183 
162.67   0.16057072 
162.51   0.08171647 
161.94   0.09533588 
161.61   0.11122519 
161.87   0.08346109 
162.05   0.17363303 
161.77   0.00000000 
161.74   0.03485008 
162.21   0.10966284 
162.87   0.15184931 
162.73   0.12080048 
162.38   0.06954819 
162.31   0.03869270 
162.75   0.00000000 
162.71   0.02105599 
162.64   0.08415083 
162.54   0.00000000 
162.69   0.00000000 
162.88   0.00000000 
163.04   0.06000241 
163.39   0.00000000 
163.00   0.00000000 
162.74   0.00000000 
163.09   0.01002148 
163.54   0.00000000 
163.37   0.00169132 
162.99   0.00197321 
162.94   0.08719580 
162.94   0.01683471 
163.38   0.00000000 
163.18   0.01797025 
162.77   0.06313027 
163.11   0.07332311 
163.31   0.02856413 
163.46   0.00000000 
163.09   0.00000000 
162.86   0.11241772 
162.75   0.03573857 
162.90   0.07192134 
163.13   0.00000000 
163.37   0.03670068 
163.38   0.04281746 
163.38   0.07366428 
164.00   0.03753837 
164.82   0.03180788 
164.76   0.03710919 
164.73   0.03717727 
164.70   0.00000000 
165.01   0.00000000 
165.26   0.10259719 
165.17   0.07194855 
165.23   0.03530825 
165.74   0.11989047 
165.70   0.13987221 
165.56   0.07829052 
165.44   0.15913313 
165.36   0.00387645 
165.51   0.08353154 
165.64   0.00000000 
165.51   0.01171282 
165.41   0.00061654 
165.45   0.01664397 
165.51   0.01877189 
165.59   0.00797861 
165.62   0.00930838 
165.51   0.05135450 
165.70   0.00000000 
165.74   0.00000000 
165.61   0.01146133 
165.15   0.01204178 
164.94   0.01249734 
165.23   0.04846801 
165.37   0.05654602 
165.43   0.00000000 
164.80   0.00000000 
164.83   0.01960631 
164.86   0.02079113 
164.62   0.10107204 
164.33   0.02359932 
164.31   0.06997941 
163.94   0.03919578 
163.74   0.00000000 
163.22   0.12388923 
163.03   0.00000000 
162.94   0.08131201 
162.54   0.08320077 
162.13   0.13298180 
161.82   0.00000000 
161.68   0.00000000 
161.58   0.00000000 
161.31   0.03605151 
160.93   0.11308702 
160.90   0.02487750 
161.26   0.00000000 
160.81   0.00000000 
160.94   0.02902375 
160.70   0.02785245 
160.62   0.01364669 
160.36   0.00000000 
160.30   0.01177489 
159.83   0.00000000 
159.69   0.05134695 
159.86   0.01281583 
159.65   0.00000000 
159.45   0.00000000 
159.94   0.00000000 
160.73   0.05316174 
160.98   0.01101734 
161.13   0.00000000 
161.29   0.01071759 
161.72   0.00000000 
162.02   0.01250385 
162.54   0.00000000 
162.88   0.00000000 
162.49   0.00000000 
162.65   0.08699878 
163.14   0.05905171 
163.16   0.00000000 
162.88   0.00000000 
163.01   0.00000000 
163.43   0.10925655 
163.73   0.00000000 
163.75   0.01823050 
163.80   0.02126892 
163.83   0.00000000 
163.97   0.00000000 
163.93   0.09149804 
163.96   0.06430085 
163.36   0.02953238 
163.03   0.03090962 
163.07   0.07850809 
163.47   0.00669904 
163.65   0.07745960 
163.64   0.03720587 
163.56   0.00000000 
163.64   0.00000000 
162.68   0.00000000 
162.25   0.06157885 
161.93   0.00000000 
162.07   0.00000000 
162.50   0.01028422 
162.78   0.00000000 
162.50   0.01199825 
162.37   0.04618168 
162.44   0.01143177 
162.93   0.01333706 
163.00   0.01384587 
163.34   0.05860038 
163.44   0.00000000 
163.79   0.05867045 
164.52   0.06654357 
165.00   0.00000000 
165.37   0.03065681 
165.20   0.00000000 
164.94   0.02599955 
165.22   0.02055440 
165.33   0.05533640 
165.35   0.02211227 
165.22   0.02068818 
165.01   0.02413621 
165.06   0.06627251 
165.50   0.07389220 
165.40   0.03453797 
165.45   0.03660892 
165.28   0.08170924 
165.45   0.00000000 
165.52   0.00000000 
165.39   0.00000000 
165.26   0.01974077 
165.83   0.00000000 
166.35   0.00331121 
166.66   0.00000000 
166.17   0.00000000 
165.88   0.00386307 
166.07   0.08611051 
166.41   0.01556854 
166.46   0.06005829 
166.30   0.02762115 
166.10   0.00000000 
165.67   0.00000000 
165.56   0.00000000 
165.55   0.05708118 
165.31   0.01413813 
164.94   0.00000000 
164.79   0.00000000 
164.94   0.01189096 
165.13   0.00000000 
164.76   0.00000000 
163.95   0.04444977 
163.70   0.05185806 
163.77   0.10294793 
163.79   0.03323037 
163.74   0.00000000 
163.39   0.03876876 
162.96   0.08026879 
162.97   0.00000000 
163.39   0.02539906 
162.98   0.02409385 
162.43   0.00000000 
161.97   0.00000000 
161.93   0.00000000 
162.31   0.09316362 
161.92   0.00000000 
161.36   0.00000000 
161.48   0.05799521 
161.69   0.00000000 
161.99   0.02521421 
162.28   0.05633618 
162.13   0.06572554 
161.92   0.03423293 
162.29   0.07271942 
162.60   0.00000000 
163.26   0.00000000 
163.85   0.11369445 
163.88   0.07924241 
163.90   0.04429712 
163.96   0.16690066 
164.48   0.02492999 
165.07   0.15642557 
165.19   0.03620684 
165.16   0.00000000 
165.53   0.06409825 
165.50   0.04696452 
165.80   0.13553066 
166.77   0.13204818 
166.86   0.06312801 
166.55   0.11609621 
166.38   0.16720940 
166.61   0.22969707 
166.79   0.11805089 
166.58   0.15816487 
166.02   0.08911062 
165.29   0.16950675 
165.07   0.21233650 
165.32   0.12454935 
165.38   0.12563243 
165.00   0.00000000 
164.50   0.14780544 
164.49   0.14418856 
164.82   0.09038371 
164.78   0.08468943 
164.55   0.07786560 
164.22   0.09084320 
164.18   0.00000000 
164.89   0.05731807 
165.45   0.05180713 
165.44   0.04632674 
165.12   0.00000000 
165.27   0.11082346 
165.11   0.00195345 
165.36   0.03517287 
165.94   0.03240050 
167.00   0.03007946 
166.93   0.03509270 
167.17   0.02247091 
167.77   0.06833734 
167.91   0.00000000 
168.03   0.00000000 
168.03   0.10589829 
168.34   0.00000000 
168.28   0.02906035 
167.51   0.00000000 
167.74   0.00000000 
168.33   0.06496105 
168.09   0.01569131 
167.66   0.06075339 
167.65   0.02358870 
168.26   0.02752015 
168.48   0.11700057 
167.82   0.04078010 
167.35   0.00000000 
166.92   0.11972972 
166.67   0.05085950 
166.36   0.13964311 
165.88   0.00000000 
165.51   0.00000000 
165.25   0.05172647 
165.01   0.08283945 
164.73   0.00000000 
164.89   0.02244873 
164.60   0.00000000 
163.98   0.00000000 
163.68   0.01756911 
164.01   0.00669072 
164.27   0.00780584 
164.04   0.00000000 
164.50   0.00536535 
165.36   0.09115330 
166.32   0.00000000 
167.21   0.10230222 
166.98   0.07560475 
167.00   0.00331182 
167.67   0.08786329 
168.27   0.00000000 
168.98   0.12976181 
168.94   0.04944469 
168.41   0.04508468 
168.31   0.09449368 
168.33   0.05315189 
168.33   0.00000000 
168.01   0.04038357 
167.77   0.08132024 
167.41   0.04491264 
167.05   0.12154286 
166.92   0.09049449 
166.56   0.10557690 
166.15   0.00000000 
165.88   0.00000000 
165.71   0.01050992 
165.36   0.00000000 
165.14   0.00000000 
164.90   0.00000000 
164.65   0.00000000 
164.40   0.00000000 
163.84   0.00002108 
163.21   0.08491831 
162.67   0.01417764 
162.35   0.01654058 
161.88   0.01929735 
160.95   0.06496043 
161.14   0.03333680 
160.50   0.15208046 
159.93   0.00000000 
159.27   0.12986064 
159.05   0.06339413 
159.20   0.10557994 
158.70   0.07517361 
158.49   0.06235580 
157.82   0.03030157 
158.09   0.00000000 
158.10   0.08803643 
157.96   0.00000000 
157.46   0.00000000 
157.67   0.06219094 
158.11   0.02505897 
157.94   0.00000000 
157.66   0.00000000 
157.57   0.09945645 
157.84   0.00000000 
158.26   0.02077365 
158.66   0.06250629 
158.91   0.00000000 
159.42   0.00000000 
160.41   0.05634793 
160.96   0.02329239 
161.88   0.02371218 
161.82   0.00000000 
162.01   0.01724649 
162.73   0.06256777 
163.51   0.02115755 
163.93   0.06324860 
164.10   0.00000000 
164.10   0.02739115 
164.19   0.00000000 
164.27   0.01865396 
164.61   0.01823670 
164.89   0.01073471 
165.19   0.01252383 
165.33   0.05249280 
165.31   0.00000000 
165.65   0.14302634 
165.44   0.03648402 
165.23   0.04077558 
164.30   0.04548420 
163.71   0.00000000 
163.19   0.17165669 
162.78   0.00664096 
162.59   0.04411398 
163.21   0.00222352 
