# Supplementary material for: How Variability and Effort Determine Coordination at Large Forces
Source: PLoS One. 2016 Mar 2;11(3):e0149512. doi: 10.1371/journal.pone.0149512 (PMC4774921; doi:10.1371/journal.pone.0149512)
Supplement: S1 Dataset — (ZIP) [file pone.0149512.s001.zip › par1_Rilevel24.txt]

172.67   0.00000000 
172.89   0.00000000 
173.32   0.14500162 
173.38   0.00000000 
173.81   0.07841747 
174.27   0.07970446 
174.66   0.05054167 
174.66   0.01651842 
175.10   0.03755141 
175.34   0.08625684 
175.13   0.04511654 
174.85   0.00000000 
175.31   0.00000000 
175.58   0.00000000 
175.58   0.02191664 
175.49   0.00000000 
175.08   0.00367385 
175.20   0.04673302 
175.10   0.00000000 
175.15   0.00000000 
175.33   0.00000000 
175.52   0.00842222 
175.64   0.00000000 
175.84   0.00000000 
176.05   0.08631850 
175.77   0.01581120 
175.71   0.01844640 
175.66   0.02011709 
176.05   0.00000000 
176.04   0.06591680 
176.12   0.10496338 
176.52   0.00000000 
176.74   0.11674768 
176.50   0.00000000 
176.36   0.09040592 
176.46   0.13693430 
176.64   0.00000000 
176.83   0.05736906 
177.23   0.04747262 
177.13   0.01293786 
177.39   0.08492025 
177.68   0.00000000 
178.19   0.00000000 
178.37   0.00000000 
177.88   0.01633076 
178.01   0.00000000 
178.45   0.00000000 
178.54   0.00000000 
178.34   0.04518973 
178.04   0.00000000 
178.10   0.00755270 
178.29   0.09370521 
178.22   0.02442902 
178.30   0.07094738 
178.20   0.00000000 
178.23   0.11768718 
178.30   0.00000000 
177.87   0.03553167 
177.47   0.07982898 
177.46   0.00000000 
177.81   0.03886238 
178.12   0.02572492 
178.22   0.07245926 
178.23   0.00000000 
178.32   0.00000000 
177.87   0.00000000 
178.56   0.00000000 
179.78   0.05454448 
179.74   0.00911182 
179.99   0.01063046 
179.84   0.09729593 
179.53   0.02861819 
179.78   0.00000000 
179.78   0.02429714 
179.75   0.02682803 
179.66   0.00000000 
179.12   0.09820536 
178.55   0.10980322 
178.04   0.04321004 
177.50   0.00391532 
176.91   0.16988399 
176.41   0.15575112 
176.12   0.03800150 
175.93   0.06848141 
175.96   0.15758702 
175.07   0.09830525 
174.72   0.00000000 
174.61   0.06041694 
174.36   0.00000000 
174.10   0.09518614 
173.95   0.04233913 
174.07   0.00000000 
173.57   0.00000000 
173.06   0.10783568 
172.85   0.00000000 
172.76   0.02505021 
172.52   0.02216873 
172.27   0.02586351 
171.96   0.00000000 
172.08   0.09709521 
172.42   0.02838402 
172.15   0.15628024 
172.13   0.00884471 
171.98   0.00600825 
172.41   0.09190334 
172.67   0.00000000 
172.20   0.00000000 
171.92   0.00000000 
172.39   0.00000000 
172.84   0.01533830 
173.04   0.00000000 
172.68   0.00257746 
172.42   0.00000000 
172.72   0.04545390 
172.77   0.05302955 
172.80   0.00000000 
172.84   0.05931142 
172.83   0.06876708 
172.94   0.03778140 
172.89   0.00000000 
172.66   0.02766440 
172.59   0.07472199 
172.21   0.00000000 
172.28   0.02338237 
172.33   0.00000000 
172.28   0.10587626 
172.22   0.00000000 
172.20   0.02156418 
172.37   0.11005194 
172.81   0.03960314 
172.72   0.13109739 
172.50   0.09285405 
172.33   0.02343600 
173.25   0.15108855 
173.48   0.07303426 
173.50   0.07860612 
173.64   0.11230444 
174.12   0.07309930 
174.21   0.03892966 
174.11   0.06268337 
174.26   0.14585195 
174.26   0.11461273 
174.11   0.00000000 
174.15   0.06036736 
174.01   0.06394031 
173.82   0.06414980 
173.92   0.09297964 
174.08   0.04692726 
174.11   0.18208906 
173.85   0.11748228 
173.70   0.12640595 
173.89   0.09433511 
174.14   0.09456102 
174.11   0.10249998 
174.11   0.08923513 
173.81   0.12697414 
174.21   0.00000000 
174.69   0.00000000 
175.17   0.01069242 
175.94   0.03783803 
176.63   0.00000000 
177.05   0.00000000 
177.10   0.00810949 
177.03   0.00946107 
177.17   0.00925584 
177.25   0.08938587 
177.19   0.00000000 
177.38   0.06183665 
177.26   0.07079118 
177.17   0.12345972 
177.25   0.01515312 
177.33   0.04522785 
177.23   0.00000000 
176.65   0.00000000 
176.43   0.11555492 
176.51   0.00000000 
176.48   0.06926507 
176.12   0.00000000 
175.98   0.00000000 
175.74   0.00000000 
175.62   0.00000000 
175.86   0.00000000 
175.97   0.08491480 
175.90   0.05662041 
175.80   0.06605714 
175.81   0.00000000 
175.76   0.03461980 
175.57   0.04038977 
175.34   0.07541579 
175.07   0.00000000 
175.33   0.02509197 
175.30   0.07172083 
175.39   0.00000000 
174.72   0.07117270 
174.41   0.11291238 
174.51   0.04683739 
174.62   0.13535535 
174.51   0.01862052 
175.00   0.06417080 
175.14   0.06300382 
175.30   0.05468572 
175.48   0.05599378 
175.49   0.00000000 
175.82   0.08211029 
175.92   0.04265335 
175.62   0.03926160 
175.42   0.03669091 
175.33   0.00000000 
175.43   0.00000000 
175.57   0.06223558 
175.47   0.02305243 
175.11   0.06279776 
174.84   0.02470204 
174.76   0.07126591 
174.35   0.08314356 
174.11   0.08662822 
173.92   0.01233046 
174.02   0.00000000 
174.10   0.00000000 
173.56   0.03037145 
173.01   0.02157610 
173.38   0.01073408 
173.41   0.01046801 
173.14   0.00000000 
172.89   0.01221268 
173.12   0.00918622 
173.65   0.09201497 
173.32   0.00000000 
173.26   0.10381711 
173.45   0.03622624 
173.46   0.08267536 
173.43   0.00000000 
173.47   0.00000000 
173.54   0.00000000 
173.68   0.00000000 
174.01   0.00000000 
174.10   0.08491480 
174.00   0.00000000 
174.52   0.05662041 
174.94   0.06605714 
175.32   0.00000000 
175.75   0.07706666 
176.27   0.11820550 
176.27   0.13790642 
175.97   0.10900723 
176.31   0.00000000 
177.71   0.15861244 
176.93   0.04486281 
176.70   0.15997962 
176.85   0.16365848 
177.34   0.13032016 
177.09   0.02469960 
176.52   0.12972139 
176.49   0.01652389 
176.84   0.07750833 
176.67   0.10559684 
176.60   0.00000000 
176.64   0.09735968 
176.66   0.00707234 
176.91   0.04794394 
177.30   0.00000000 
178.09   0.06786393 
178.42   0.03672773 
178.33   0.11151612 
177.76   0.00000000 
177.73   0.07848590 
177.21   0.04912002 
177.15   0.04599604 
177.02   0.00000000 
176.88   0.07140160 
177.04   0.08330187 
177.09   0.00000000 
176.73   0.07591786 
176.49   0.03845796 
176.49   0.08731449 
176.42   0.04751977 
176.49   0.16889668 
176.22   0.00000000 
175.97   0.14194628 
175.62   0.15919434 
175.35   0.04383373 
175.26   0.00077252 
174.67   0.14253928 
174.54   0.08140210 
174.60   0.07131141 
174.85   0.05666425 
174.56   0.10124953 
174.27   0.16044256 
174.20   0.03608586 
173.98   0.00000000 
173.41   0.01664791 
173.51   0.05242539 
173.29   0.00184117 
173.34   0.01785446 
173.06   0.00000000 
173.17   0.05726276 
173.21   0.00000000 
173.42   0.01284748 
173.36   0.00000000 
173.23   0.01170612 
173.35   0.01365714 
174.06   0.00638953 
174.03   0.00745445 
173.70   0.00655562 
173.76   0.00764822 
174.14   0.00697190 
174.58   0.09075142 
174.49   0.01991801 
174.23   0.02199527 
174.32   0.02456855 
174.58   0.00000000 
174.99   0.00000000 
174.72   0.05354824 
174.59   0.01670642 
174.91   0.00000000 
174.88   0.01173019 
174.29   0.05613208 
174.51   0.02304057 
177.03   0.00000000 
177.69   0.00000000 
177.86   0.01517155 
178.14   0.01574511 
178.53   0.00000000 
178.01   0.00000000 
177.10   0.09006758 
176.41   0.02018512 
176.30   0.06346757 
175.91   0.02897445 
175.55   0.11869725 
175.32   0.05358641 
175.10   0.13239994 
174.08   0.06620868 
173.53   0.00000000 
173.35   0.06183646 
173.67   0.13725338 
173.99   0.00000000 
174.06   0.04423750 
174.86   0.00000000 
175.38   0.08302249 
175.97   0.00165978 
175.89   0.02150770 
174.63   0.06753918 
174.35   0.00000000 
174.18   0.00000000 
174.15   0.05758572 
173.76   0.02445984 
173.40   0.00000000 
173.07   0.14103592 
172.77   0.00000000 
172.75   0.00000000 
172.90   0.07005057 
173.14   0.07764902 
173.01   0.00569680 
172.78   0.00000000 
173.04   0.02558714 
173.09   0.00000000 
174.36   0.01817657 
174.86   0.00826450 
175.21   0.00869244 
175.70   0.05258805 
176.57   0.01464134 
177.66   0.10197528 
177.70   0.03104801 
178.21   0.00000000 
177.61   0.03339652 
178.05   0.00000000 
178.47   0.02775771 
178.73   0.01538812 
178.91   0.01277814 
178.90   0.00000000 
179.02   0.00000000 
178.80   0.00934174 
179.11   0.04871927 
179.18   0.00000000 
179.35   0.00969791 
179.51   0.09620795 
179.38   0.02734889 
179.48   0.07279694 
179.75   0.00000000 
179.97   0.03436303 
179.95   0.12336760 
179.72   0.08544735 
179.99   0.05268356 
180.04   0.00688447 
179.91   0.05047875 
179.56   0.13805842 
179.50   0.05561317 
179.89   0.00819394 
179.61   0.08567273 
179.54   0.14125097 
179.31   0.07148595 
179.57   0.01794368 
179.71   0.13900601 
179.55   0.07591430 
179.24   0.07428789 
178.98   0.00000000 
178.84   0.00876620 
178.59   0.09213034 
178.40   0.00000000 
178.17   0.11411221 
177.99   0.12074959 
178.04   0.05598080 
178.03   0.14874362 
177.81   0.07328545 
177.67   0.12794655 
177.71   0.17269914 
177.37   0.13891053 
177.39   0.11028529 
176.94   0.18876929 
176.88   0.12312288 
176.70   0.00000000 
176.62   0.09353574 
176.71   0.08597328 
176.68   0.03947441 
176.51   0.14193252 
176.49   0.06017374 
176.54   0.00000000 
176.70   0.01216654 
177.04   0.00000000 
177.10   0.03573321 
177.28   0.10292705 
177.96   0.02515888 
178.75   0.02935202 
178.84   0.00000000 
179.23   0.00000000 
179.84   0.00000000 
180.60   0.00910623 
181.38   0.00000000 
180.21   0.00153878 
180.22   0.04424211 
180.81   0.00916893 
181.19   0.05314395 
181.33   0.01803670 
181.02   0.02104282 
181.03   0.19408094 
181.03   0.21905408 
181.33   0.04180063 
181.09   0.00000000 
181.01   0.12179769 
180.80   0.05369644 
180.68   0.03029902 
181.04   0.16862729 
181.08   0.01997762 
181.03   0.15064781 
180.70   0.11300930 
180.51   0.12289478 
180.52   0.13832741 
180.57   0.13327743 
180.14   0.10971386 
179.78   0.00000000 
179.75   0.08405666 
179.80   0.12003050 
179.59   0.07453415 
179.09   0.02229674 
178.40   0.00000000 
178.30   0.05017408 
178.10   0.04452699 
177.90   0.00000000 
177.71   0.01952071 
177.52   0.00000000 
177.54   0.00000000 
177.50   0.09558942 
177.40   0.00000000 
177.40   0.10409982 
177.40   0.16064320 
177.42   0.10252335 
177.52   0.07716371 
177.65   0.11653962 
178.17   0.13596289 
177.99   0.18372026 
177.84   0.10267271 
178.08   0.23003820 
178.09   0.12817669 
177.61   0.04522248 
177.55   0.19988652 
177.52   0.03279345 
177.43   0.06359377 
177.45   0.16319362 
177.43   0.08413605 
177.61   0.13306851 
177.49   0.12193217 
177.44   0.05189490 
177.57   0.09239195 
177.89   0.16548540 
177.97   0.13659676 
178.37   0.17963167 
178.35   0.10435452 
178.50   0.11309779 
178.57   0.11654877 
178.42   0.06594580 
177.99   0.13906436 
177.84   0.00000000 
177.88   0.15735759 
178.08   0.16473422 
177.91   0.17276513 
177.53   0.10567463 
177.45   0.01521595 
177.47   0.10264566 
177.40   0.22086759 
177.25   0.10288257 
177.10   0.26102293 
177.07   0.20202058 
177.00   0.14826097 
176.92   0.11341665 
176.76   0.01061444 
176.76   0.03768328 
176.62   0.17024746 
176.63   0.16495193 
176.44   0.08284004 
176.45   0.16263766 
176.35   0.14552800 
176.50   0.00000000 
176.69   0.13512754 
176.91   0.00281623 
177.67   0.00000000 
177.49   0.04726637 
177.68   0.07333630 
177.16   0.08555901 
176.72   0.07729759 
176.44   0.13215801 
176.23   0.06929062 
175.89   0.11540819 
175.59   0.12242018 
175.16   0.12856371 
174.82   0.13710806 
174.38   0.09548620 
174.33   0.18474586 
174.07   0.06896155 
173.77   0.10249864 
173.53   0.14060132 
173.36   0.09873667 
173.11   0.09927842 
173.54   0.04258698 
173.93   0.08063808 
174.21   0.11944152 
174.66   0.03102116 
175.00   0.14707583 
174.98   0.02770148 
174.84   0.02522056 
174.86   0.05843117 
174.67   0.00581591 
174.63   0.12895562 
174.74   0.00000000 
174.91   0.03642495 
175.39   0.03829235 
175.56   0.07738275 
175.50   0.00000000 
175.05   0.00000000 
175.06   0.02537109 
175.17   0.10842250 
175.26   0.07766399 
174.95   0.00000000 
174.39   0.00000000 
174.54   0.03526401 
174.58   0.03691283 
174.48   0.00000000 
