# Supplementary material for: How Variability and Effort Determine Coordination at Large Forces
Source: PLoS One. 2016 Mar 2;11(3):e0149512. doi: 10.1371/journal.pone.0149512 (PMC4774921; doi:10.1371/journal.pone.0149512)
Supplement: S1 Dataset — (ZIP) [file pone.0149512.s001.zip › par1_Rilevel4.txt]

 25.69   0.06856571 
 25.69   0.14870928 
 25.74   0.14928890 
 25.83   0.16298241 
 25.73   0.06280556 
 25.75   0.09874639 
 25.64   0.06132964 
 25.75   0.13166009 
 25.80   0.04382823 
 25.75   0.15130978 
 25.80   0.08116676 
 25.68   0.03578997 
 25.64   0.03153335 
 25.84   0.14218615 
 25.84   0.07368541 
 25.73   0.00000000 
 25.76   0.00477336 
 25.78   0.00000000 
 25.76   0.12168896 
 25.74   0.00000000 
 25.85   0.02109813 
 25.88   0.15195507 
 25.77   0.00000000 
 25.81   0.00669791 
 25.77   0.02997959 
 25.86   0.11986992 
 25.82   0.09388502 
 25.90   0.04175982 
 25.96   0.09116665 
 25.90   0.14769163 
 25.84   0.00000000 
 25.92   0.14733199 
 25.81   0.00000000 
 25.67   0.06438612 
 25.62   0.10236956 
 25.74   0.00000000 
 25.72   0.00000000 
 25.69   0.00000000 
 25.76   0.07026055 
 25.60   0.02879276 
 25.73   0.10142369 
 25.68   0.03343391 
 25.80   0.03900623 
 25.78   0.08795413 
 25.82   0.04845620 
 25.95   0.00928657 
 25.81   0.03637725 
 25.79   0.07931467 
 25.92   0.12847960 
 25.98   0.05034013 
 25.84   0.13554784 
 25.78   0.07169766 
 25.82   0.00000000 
 25.74   0.02191842 
 25.88   0.13149881 
 25.69   0.06013153 
 25.62   0.04756215 
 25.59   0.04353956 
 25.68   0.13568988 
 25.72   0.11220493 
 25.52   0.10898928 
 25.62   0.07468538 
 25.58   0.07920591 
 25.75   0.08515031 
 25.80   0.16162077 
 25.73   0.04251615 
 25.89   0.11633103 
 25.85   0.00000000 
 26.02   0.02517726 
 25.90   0.05762861 
 26.17   0.08274345 
 26.12   0.04700113 
 26.07   0.00000000 
 26.15   0.00000000 
 26.08   0.07369680 
 26.37   0.03392797 
 26.49   0.11068579 
 26.46   0.00000000 
 26.45   0.07885303 
 26.50   0.04954834 
 26.78   0.04552360 
 26.76   0.00000000 
 26.68   0.00000000 
 26.84   0.02900857 
 26.78   0.02070116 
 26.83   0.00000000 
 27.05   0.00000000 
 26.88   0.00830603 
 26.92   0.00969037 
 26.89   0.00647067 
 27.03   0.00000000 
 27.07   0.00409892 
 27.03   0.00000000 
 27.01   0.13073832 
 27.11   0.10846612 
 27.10   0.04057164 
 27.07   0.13222730 
 26.94   0.06868831 
 26.93   0.03768950 
 27.00   0.10707508 
 26.99   0.19173697 
 26.80   0.13203747 
 26.92   0.00466524 
 26.92   0.16378218 
 26.92   0.09990390 
 26.94   0.18360243 
 26.85   0.09735294 
 26.94   0.04912533 
 26.78   0.09898221 
 26.97   0.08818221 
 26.81   0.00133487 
 26.87   0.09829753 
 26.83   0.00000000 
 26.77   0.13271427 
 26.72   0.05344256 
 26.73   0.17499320 
 26.75   0.07659567 
 26.69   0.03053183 
 26.67   0.16296106 
 26.61   0.00000000 
 26.51   0.00000000 
 26.68   0.00000000 
 26.54   0.07471675 
 26.73   0.03963405 
 26.61   0.00000000 
 26.57   0.01907954 
 26.63   0.00000000 
 26.62   0.06470633 
 26.80   0.02059106 
 26.64   0.01741723 
 26.73   0.06276697 
 26.84   0.00000000 
 26.88   0.02760134 
 26.79   0.00000000 
 26.71   0.01798533 
 26.72   0.01808002 
 26.84   0.00000000 
 26.71   0.00000000 
 26.69   0.00000000 
 26.93   0.00603197 
 26.79   0.00000000 
 26.93   0.00102640 
 26.86   0.00119747 
 26.80   0.00000000 
 26.99   0.00139705 
 26.83   0.04307143 
 26.80   0.00780314 
 26.86   0.09382632 
 26.81   0.00000000 
 26.82   0.00000000 
 26.87   0.10903161 
 26.79   0.07757812 
 26.79   0.00431356 
 26.78   0.07428849 
 26.91   0.04422304 
 26.79   0.00000000 
 26.91   0.00000000 
 26.80   0.10538565 
 26.84   0.00000000 
 26.85   0.00000000 
 26.84   0.00000000 
 26.85   0.00000000 
 26.84   0.14492594 
 26.76   0.02417540 
 26.88   0.00000000 
 26.71   0.02820463 
 26.73   0.03290541 
 26.80   0.00000000 
 26.71   0.00000000 
 26.87   0.09509981 
 26.78   0.06850291 
 26.88   0.07521929 
 26.86   0.12471847 
 26.83   0.06061116 
 26.80   0.11315988 
 26.92   0.15861675 
 26.82   0.08874200 
 26.64   0.00610206 
 26.81   0.11367325 
 26.77   0.12251693 
 26.72   0.12407644 
 26.73   0.07587286 
 26.88   0.20106859 
 26.88   0.02132870 
 26.89   0.17572539 
 26.91   0.22704032 
 26.99   0.11686038 
 27.03   0.16613850 
 27.06   0.20276368 
 26.87   0.14810912 
 26.95   0.05861269 
 27.00   0.07298828 
 27.09   0.06567626 
 26.97   0.04893255 
 27.05   0.06574089 
 27.03   0.09445972 
 27.04   0.14288109 
 27.14   0.11208302 
 26.93   0.07737062 
 26.97   0.03966344 
 27.00   0.07776406 
 26.99   0.00000000 
 27.07   0.17850852 
 26.93   0.14713257 
 26.88   0.00000000 
 27.08   0.06725527 
 27.01   0.00000000 
 27.02   0.19284439 
 27.05   0.15278684 
 26.94   0.11128236 
 26.99   0.08738255 
 27.19   0.04829024 
 27.05   0.00000000 
 27.14   0.10909160 
 27.16   0.01691534 
 27.20   0.00000000 
 27.19   0.02907061 
 27.23   0.11076106 
 27.26   0.04432751 
 27.28   0.07598036 
 27.25   0.04337767 
 27.39   0.17794786 
 27.34   0.00000000 
 27.40   0.05695998 
 27.42   0.00000000 
 27.49   0.00000000 
 27.53   0.00000000 
 27.64   0.13685499 
 27.78   0.03232357 
 27.58   0.00000000 
 27.69   0.00000000 
 27.73   0.11311123 
 27.68   0.00462251 
 27.72   0.06747749 
 27.80   0.07333648 
 27.71   0.12800609 
 27.80   0.14934043 
 27.64   0.00000000 
 27.72   0.15460822 
 27.72   0.12668314 
 27.62   0.09312739 
 27.69   0.08731427 
 27.62   0.03452972 
 27.58   0.00000000 
 27.47   0.09941036 
 27.47   0.13731176 
 27.45   0.05978209 
 27.28   0.00000000 
 27.14   0.00000000 
 27.03   0.00000000 
 26.87   0.03287005 
 26.89   0.01546310 
 26.67   0.00000000 
 26.61   0.13541719 
 26.61   0.07309300 
 26.58   0.00038144 
 26.45   0.00000000 
 26.42   0.00000000 
 26.46   0.00000000 
 26.52   0.00000000 
 26.47   0.00000000 
 26.62   0.00002108 
 26.43   0.00002459 
 26.56   0.00002869 
 26.62   0.00000000 
 26.59   0.00000000 
 26.70   0.12737406 
 26.63   0.00000000 
 26.75   0.02125487 
 26.78   0.00000000 
 26.89   0.02479256 
 26.94   0.02892466 
 26.85   0.00000000 
 26.80   0.01251643 
 26.94   0.00000000 
 26.97   0.09595374 
 27.06   0.02292021 
 27.00   0.00000000 
 26.90   0.06436634 
 26.95   0.15790171 
 26.91   0.00000000 
 26.91   0.08333265 
 26.92   0.05095453 
 26.70   0.00000000 
 26.66   0.04871922 
 26.66   0.03052214 
 26.62   0.03560917 
 26.69   0.02765525 
 26.57   0.00000000 
 26.59   0.06621890 
 26.62   0.15402924 
 26.49   0.00000000 
 26.60   0.04133831 
 26.62   0.04361882 
 26.59   0.05088862 
 26.59   0.17567416 
 26.41   0.00000000 
 26.53   0.09438792 
 26.56   0.14567639 
 26.55   0.12023912 
 26.41   0.13179754 
 26.38   0.08203791 
 26.38   0.09571089 
 26.48   0.09593138 
 26.34   0.00274683 
 26.22   0.06805850 
 26.19   0.05743533 
 26.33   0.05333490 
 26.32   0.08871910 
 26.25   0.00000000 
 26.15   0.08705924 
 26.22   0.00000000 
 26.19   0.12310034 
 26.25   0.13472791 
 26.28   0.00000000 
 26.24   0.00000000 
 26.13   0.08543931 
 26.28   0.00000000 
 26.26   0.00000000 
 26.38   0.09915469 
 26.44   0.03078674 
 26.44   0.07836473 
 26.36   0.00000000 
 26.50   0.00000000 
 26.63   0.11963249 
 26.58   0.12304546 
 26.43   0.05352819 
 26.56   0.00694191 
 26.68   0.05054575 
 26.58   0.14386377 
 26.53   0.00000000 
 26.52   0.00000000 
 26.58   0.00000000 
 26.63   0.00000000 
 26.53   0.02399837 
 26.53   0.04646767 
 26.57   0.05421228 
 26.62   0.14814138 
 26.62   0.04549103 
 26.54   0.05307286 
 26.58   0.00000000 
 26.55   0.05017400 
 26.50   0.04950096 
 26.65   0.07550775 
 26.44   0.00000000 
 26.64   0.02921819 
 26.57   0.07653476 
 26.53   0.00000000 
 26.40   0.00000000 
 26.45   0.06009343 
 26.49   0.00000000 
 26.63   0.02279244 
 26.43   0.00000000 
 26.42   0.01383539 
 26.55   0.14348187 
 26.48   0.03003936 
 26.56   0.07749278 
 26.68   0.00171578 
 26.59   0.12934233 
 26.66   0.14859349 
 26.60   0.00000000 
 26.62   0.10199200 
 26.80   0.06362834 
 26.77   0.03150024 
 26.80   0.14253381 
 26.79   0.09907701 
 26.69   0.07314298 
 26.87   0.11078167 
 26.93   0.07619370 
 26.95   0.16853633 
 27.02   0.08797636 
 26.97   0.12857311 
 26.85   0.09536460 
 26.97   0.09279509 
 26.94   0.09556199 
 26.94   0.04095274 
 27.01   0.16045606 
 26.93   0.16576988 
 26.98   0.09261037 
 26.99   0.13502645 
 26.87   0.09915699 
 26.98   0.15130456 
 26.85   0.10733245 
 26.92   0.05514602 
 26.78   0.13379568 
 26.96   0.09114370 
 26.94   0.08980815 
 26.93   0.07955874 
 26.86   0.07492979 
 26.85   0.07822709 
 26.73   0.06896565 
 26.82   0.02282245 
 26.80   0.09655189 
 26.65   0.00000000 
 26.83   0.08689579 
 26.74   0.17323429 
 26.74   0.10571868 
 26.56   0.11953471 
 26.77   0.03847146 
 26.58   0.08733023 
 26.67   0.17229636 
 26.70   0.08724632 
 26.65   0.12661445 
 26.70   0.12779441 
 26.52   0.05778784 
 26.64   0.01041725 
 26.64   0.06833112 
 26.54   0.06517859 
 26.52   0.05493928 
 26.54   0.04279676 
 26.58   0.04029824 
 26.70   0.08772527 
 26.58   0.04851077 
 26.72   0.00000000 
 26.83   0.03657625 
 26.76   0.07798636 
 26.87   0.04182085 
 26.86   0.11906384 
 26.86   0.13082268 
 26.88   0.19507333 
 26.81   0.05170206 
 26.94   0.08976820 
 26.87   0.18265315 
 26.74   0.02346392 
 26.81   0.04801766 
 26.88   0.15084897 
 26.81   0.12492659 
 26.91   0.17323318 
 26.67   0.08676946 
 26.82   0.01242666 
 26.74   0.00000000 
 26.80   0.02380020 
 26.76   0.09183952 
 26.65   0.00000000 
 26.86   0.02136547 
 26.82   0.02285528 
 26.71   0.06911135 
 26.65   0.03421635 
 26.84   0.02461249 
 26.75   0.02871457 
 26.73   0.02993941 
 26.72   0.00000000 
 26.80   0.14694213 
 26.70   0.16572976 
 26.68   0.14680245 
 26.58   0.03914317 
 26.51   0.00000000 
 26.48   0.04067713 
 26.51   0.06541316 
 26.43   0.00000000 
 26.48   0.15156724 
 26.37   0.00000000 
 26.39   0.04296400 
 26.55   0.04334514 
 26.43   0.12456087 
 26.34   0.01798042 
 26.41   0.00000000 
 26.33   0.00000000 
 26.57   0.03100215 
 26.49   0.15628557 
 26.46   0.00000000 
 26.61   0.07368256 
 26.38   0.04351612 
 26.48   0.00000000 
 26.38   0.08804865 
 26.49   0.11912269 
 26.41   0.00000000 
 26.46   0.04180232 
 26.43   0.00000000 
 26.38   0.00000000 
 26.42   0.02684191 
 26.36   0.01146178 
 26.31   0.00000000 
 26.50   0.04885189 
 26.52   0.01454701 
 26.54   0.14431209 
 26.43   0.03654987 
 26.53   0.00000000 
 26.48   0.00000000 
 26.52   0.00000000 
 26.47   0.00000000 
 26.51   0.00000000 
 26.43   0.00000000 
 26.59   0.04246794 
 26.39   0.00000000 
 26.46   0.00000000 
 26.54   0.00709907 
 26.50   0.13562283 
 26.52   0.00000000 
 26.63   0.02380806 
 26.63   0.02777607 
 26.66   0.03240541 
 26.59   0.16396373 
 26.61   0.00000000 
 26.62   0.04134662 
 26.58   0.04426972 
 26.57   0.13191238 
 26.64   0.19094374 
 26.73   0.11054668 
 26.54   0.00000000 
 26.57   0.16452689 
 26.57   0.18456975 
 26.65   0.19334598 
 26.74   0.19374635 
 26.53   0.03782551 
 26.57   0.17147035 
 26.61   0.21507446 
 26.62   0.05037113 
 26.74   0.11143571 
 26.70   0.26750472 
 26.77   0.09355028 
 26.72   0.08056360 
 26.82   0.14303884 
 26.73   0.07358974 
 26.64   0.10972894 
 26.76   0.08343298 
 26.71   0.12419362 
 26.71   0.00412471 
 26.61   0.06586607 
 26.63   0.10702566 
 26.59   0.02168139 
 26.64   0.05383632 
 26.76   0.12700382 
 26.72   0.06258995 
 26.66   0.00000000 
 26.71   0.12910005 
 26.68   0.10455630 
 26.77   0.07056276 
 26.78   0.14604964 
 26.87   0.07506587 
 26.82   0.08757685 
 26.76   0.08065631 
 26.85   0.11911985 
 26.78   0.12721269 
 26.91   0.03917948 
 26.75   0.00000000 
 26.90   0.06104913 
 26.80   0.18512185 
 26.66   0.11122846 
 26.65   0.06611756 
 26.69   0.02816038 
 26.80   0.03285378 
 26.83   0.11304828 
 26.83   0.10103602 
 26.82   0.14178414 
 26.81   0.15439523 
 26.87   0.09054065 
 26.80   0.05770827 
 26.87   0.17582552 
 26.88   0.14584357 
 26.93   0.14652015 
 26.83   0.00000000 
 26.91   0.04522380 
 26.80   0.04314305 
 26.91   0.10592304 
 26.75   0.05682275 
