# Supplementary material for: How Variability and Effort Determine Coordination at Large Forces
Source: PLoS One. 2016 Mar 2;11(3):e0149512. doi: 10.1371/journal.pone.0149512 (PMC4774921; doi:10.1371/journal.pone.0149512)
Supplement: S1 Dataset — (ZIP) [file pone.0149512.s001.zip › par1_Rilevel6.txt]

 38.69   0.11554416 
 38.79   0.11669708 
 39.05   0.03341918 
 39.31   0.20454524 
 39.30   0.18229209 
 39.55   0.06632384 
 39.95   0.00000000 
 40.19   0.08111780 
 40.25   0.08906757 
 40.45   0.06982129 
 40.43   0.00000000 
 40.53   0.00000000 
 40.84   0.08246905 
 41.34   0.08269426 
 41.35   0.00000000 
 41.54   0.00000000 
 41.64   0.06999516 
 41.78   0.03921415 
 41.85   0.07445187 
 41.94   0.00000000 
 42.08   0.11552500 
 42.17   0.04988544 
 42.08   0.04653382 
 42.18   0.00530690 
 42.06   0.03622960 
 42.08   0.04226787 
 42.04   0.03005835 
 42.02   0.02675383 
 41.97   0.00000000 
 42.02   0.14991327 
 41.84   0.04151996 
 41.97   0.08384218 
 41.96   0.00791242 
 41.82   0.00000000 
 41.84   0.08966591 
 41.81   0.00000000 
 41.72   0.03025783 
 41.63   0.06377397 
 41.45   0.11553109 
 41.35   0.04989254 
 42.03   0.00000000 
 41.73   0.00081679 
 41.69   0.03835681 
 41.61   0.03412061 
 41.64   0.02055220 
 41.77   0.10055587 
 41.60   0.00000000 
 42.05   0.03228533 
 41.98   0.00000000 
 42.04   0.02558664 
 42.02   0.02642572 
 42.15   0.05651755 
 42.20   0.02349028 
 42.14   0.00000000 
 42.16   0.10691817 
 42.10   0.03557970 
 42.11   0.07955222 
 42.11   0.12583820 
 42.05   0.05800246 
 42.08   0.15256326 
 42.15   0.07527705 
 41.99   0.03944641 
 42.09   0.07520897 
 42.00   0.06677077 
 42.00   0.00000000 
 41.94   0.00000000 
 42.03   0.11515249 
 42.00   0.08532331 
 42.03   0.04456217 
 41.82   0.08330760 
 41.87   0.05474534 
 41.86   0.00000000 
 41.83   0.00000000 
 41.76   0.11535065 
 41.72   0.08470187 
 41.57   0.12738111 
 42.16   0.01214649 
 42.09   0.09906463 
 42.13   0.00000000 
 42.19   0.00000000 
 42.10   0.03978645 
 42.35   0.11008106 
 42.22   0.04150977 
 42.11   0.07436415 
 42.28   0.04431131 
 42.21   0.00000000 
 42.14   0.00261860 
 42.19   0.06960191 
 42.18   0.07428393 
 42.03   0.07427056 
 42.03   0.03681691 
 42.13   0.08539993 
 42.17   0.05674995 
 42.08   0.05460796 
 42.02   0.00000000 
 41.97   0.00000000 
 41.96   0.03281405 
 41.98   0.06649660 
 41.99   0.11056790 
 41.89   0.11989456 
 41.83   0.09743012 
 41.93   0.02877475 
 41.97   0.07054840 
 41.92   0.00000000 
 41.91   0.09524258 
 41.91   0.13358078 
 41.84   0.00000000 
 42.04   0.09236323 
 41.97   0.00000000 
 42.02   0.05355217 
 42.21   0.00415691 
 42.17   0.00000000 
 42.18   0.10992685 
 42.25   0.02796040 
 42.34   0.03262047 
 42.22   0.00000000 
 42.18   0.00000000 
 42.23   0.00000000 
 42.24   0.00000000 
 42.28   0.00000000 
 42.26   0.00000000 
 42.48   0.00002108 
 42.53   0.00000000 
 42.59   0.00002459 
 42.64   0.00000000 
 42.70   0.08492241 
 42.91   0.01418242 
 42.89   0.05898951 
 42.95   0.06882109 
 42.93   0.00000000 
 42.97   0.00000000 
 42.93   0.00000000 
 42.94   0.00000000 
 43.03   0.05393812 
 43.04   0.00901076 
 42.89   0.05295942 
 42.88   0.01933913 
 42.83   0.02256232 
 42.85   0.02632270 
 42.78   0.00000000 
 42.69   0.06266520 
 42.79   0.06428283 
 42.65   0.00000000 
 42.66   0.02556620 
 42.63   0.06788698 
 42.68   0.03675461 
 42.64   0.11732990 
 42.53   0.00000000 
 42.55   0.12617108 
 42.54   0.05804484 
 42.56   0.00000000 
 42.50   0.09272558 
 42.61   0.08862486 
 42.41   0.06094880 
 42.34   0.05007842 
 42.31   0.04875069 
 42.35   0.09932266 
 42.28   0.00000000 
 42.14   0.04320451 
 42.18   0.00000000 
 42.16   0.07434758 
 42.13   0.20595432 
 42.05   0.05393881 
 42.10   0.06292861 
 41.92   0.00000000 
 41.88   0.06621596 
 41.92   0.10730756 
 41.92   0.00597271 
 41.94   0.04042522 
 41.83   0.12156837 
 41.73   0.05693605 
 41.75   0.09783626 
 41.68   0.01136398 
 41.77   0.09715625 
 41.70   0.02171770 
 41.68   0.00000000 
 41.54   0.08048030 
 41.67   0.07758764 
 41.71   0.04617806 
 41.58   0.08012856 
 41.52   0.00000000 
 41.53   0.00000000 
 42.30   0.07645032 
 42.23   0.00000000 
 42.14   0.02611756 
 42.24   0.01711572 
 42.49   0.01996834 
 42.52   0.00000000 
 42.47   0.01055468 
 42.64   0.01231379 
 42.55   0.00000000 
 42.65   0.00716055 
 42.80   0.04747278 
 42.85   0.01293804 
 42.74   0.05578213 
 42.88   0.10547372 
 42.90   0.08060581 
 42.90   0.05039982 
 42.95   0.00000000 
 43.65   0.13362505 
 43.38   0.01925828 
 43.59   0.04733590 
 43.75   0.00000000 
 43.76   0.03339095 
 43.85   0.00000000 
 43.93   0.01668527 
 44.15   0.14359702 
 44.20   0.03229995 
 44.15   0.00000000 
 44.30   0.11701184 
 44.12   0.05162009 
 44.15   0.09988942 
 44.36   0.09260482 
 44.30   0.14510250 
 44.20   0.12683938 
 44.18   0.00000000 
 44.19   0.07742710 
 44.12   0.07368338 
 43.91   0.02808294 
 43.75   0.00857968 
 44.02   0.07376345 
 44.04   0.00000000 
 43.93   0.03070599 
 44.06   0.02354309 
 44.01   0.00000000 
 44.13   0.02135650 
 44.02   0.01262201 
 44.11   0.00000000 
 44.14   0.00000000 
 44.15   0.00000000 
 44.13   0.00568416 
 44.17   0.00307210 
 44.28   0.00148045 
 44.22   0.00000000 
 44.37   0.00172720 
 44.36   0.00201506 
 44.44   0.04385041 
 44.57   0.13554052 
 44.49   0.00000000 
 44.67   0.11543700 
 44.63   0.00000000 
 44.68   0.04915906 
 44.67   0.05004384 
 44.56   0.03579439 
 44.53   0.04176013 
 44.29   0.02948065 
 44.41   0.11928781 
 44.36   0.04608221 
 44.48   0.08786880 
 44.38   0.00000000 
 44.45   0.08958785 
 44.26   0.01471200 
 44.40   0.00000000 
 44.24   0.00000000 
 44.24   0.01740438 
 44.17   0.00000000 
 44.13   0.00000000 
 44.11   0.00292181 
 43.93   0.08830250 
 43.75   0.06057272 
 43.71   0.02532058 
 43.68   0.07198754 
 43.65   0.00000000 
 43.49   0.00000000 
 43.33   0.02633455 
 43.42   0.14796878 
 43.25   0.16841014 
 43.18   0.14203371 
 43.10   0.03836541 
 43.16   0.21454709 
 43.13   0.11857527 
 42.92   0.11367635 
 42.86   0.06210719 
 42.89   0.00633924 
 42.99   0.17078899 
 42.79   0.07860225 
 42.73   0.11438694 
 42.78   0.15695223 
 42.81   0.08786602 
 42.80   0.10145382 
 42.77   0.08989795 
 42.81   0.13422743 
 42.82   0.09508732 
 42.83   0.12722336 
 42.79   0.17622978 
 42.78   0.01890499 
 42.91   0.09196656 
 42.80   0.21226367 
 42.72   0.10445247 
 42.87   0.14310418 
 42.75   0.00000000 
 42.88   0.04953869 
 42.83   0.12736111 
 42.79   0.15565754 
 42.85   0.03685114 
 42.71   0.14648288 
 42.66   0.08600297 
 42.71   0.04963349 
 42.65   0.03667888 
 42.54   0.00000000 
 42.54   0.00000000 
 42.55   0.02874030 
 42.53   0.01919652 
 42.63   0.00000000 
 42.45   0.00000000 
 42.44   0.00000000 
 42.25   0.00801055 
 42.24   0.00000000 
 42.32   0.00000000 
 42.27   0.00135617 
 42.24   0.00000000 
 42.17   0.00000000 
 42.15   0.00024710 
 42.18   0.00000000 
 42.24   0.00028829 
 42.11   0.00011031 
 42.17   0.04257556 
 42.18   0.09211834 
 42.18   0.10743022 
 42.09   0.04044153 
 42.28   0.04713374 
 42.22   0.05497097 
 42.19   0.00000000 
 42.19   0.08413068 
 42.32   0.08024743 
 42.23   0.04443488 
 42.31   0.12887879 
 42.24   0.01385618 
 42.12   0.05861240 
 42.28   0.01191250 
 42.23   0.12786393 
 42.27   0.05687504 
 42.09   0.04487442 
 42.15   0.09249099 
 42.16   0.05569055 
 42.10   0.02054004 
 42.12   0.04509958 
 42.09   0.00000000 
 42.01   0.00000000 
 42.02   0.06268963 
 42.13   0.02140929 
 42.09   0.06400102 
 42.04   0.00000000 
 42.08   0.00000000 
 42.05   0.02470440 
 42.14   0.06082039 
 42.06   0.00000000 
 42.01   0.00000000 
 42.04   0.00000000 
 41.95   0.00000000 
 42.02   0.00000000 
 41.96   0.00000000 
 42.07   0.08491480 
 41.91   0.09906727 
 41.93   0.00000000 
 42.01   0.00000000 
 42.01   0.00000000 
 41.89   0.00000000 
 41.99   0.01653229 
 41.88   0.00277646 
 41.78   0.04568606 
 41.87   0.01085355 
 41.81   0.01266247 
 41.88   0.00000000 
 41.86   0.01201750 
 41.77   0.01355767 
 41.81   0.13554353 
 41.76   0.15632519 
 41.75   0.00000000 
 41.60   0.01048153 
 41.68   0.09511926 
 41.71   0.06626599 
 41.70   0.01227288 
 41.60   0.03071102 
 41.62   0.12072325 
 41.45   0.00000000 
 41.41   0.08079680 
 41.45   0.04077173 
 41.49   0.04552154 
 41.35   0.04798996 
 41.43   0.00000000 
 41.47   0.12076147 
 41.39   0.12742225 
 41.30   0.00000000 
 41.31   0.09183022 
 41.38   0.05669007 
 41.21   0.02369155 
 41.16   0.04996009 
 41.21   0.03704973 
 41.20   0.00000000 
 41.22   0.00000000 
 41.32   0.01847131 
 41.17   0.00000000 
 41.21   0.00927458 
 41.30   0.00000000 
 41.27   0.04709225 
 41.28   0.01249410 
 41.23   0.05394476 
 41.37   0.10538242 
 41.31   0.00000000 
 41.32   0.12140039 
 41.45   0.04889136 
 41.44   0.05495756 
 41.30   0.09757323 
 41.29   0.05382483 
 41.41   0.00000000 
 41.47   0.08500910 
 41.47   0.13347559 
 41.52   0.06166820 
 41.60   0.05568403 
 41.44   0.01354704 
 41.44   0.01580487 
 41.57   0.08916456 
 41.67   0.03933253 
 41.74   0.03560992 
 41.55   0.03226423 
 41.69   0.00000000 
 41.95   0.03274962 
 42.01   0.10824085 
 41.98   0.11972557 
 41.98   0.13374484 
 42.18   0.15065828 
 42.26   0.09087427 
 42.18   0.00000000 
 42.30   0.12496843 
 42.22   0.12584224 
 42.22   0.00000000 
 42.40   0.01452171 
 42.29   0.00000000 
 42.18   0.04424314 
 42.38   0.03078893 
 42.28   0.09984043 
 42.33   0.11648050 
 42.23   0.04857991 
 42.35   0.18401715 
 42.29   0.00000000 
 42.41   0.11728760 
 42.38   0.07774860 
 42.48   0.07129329 
 42.35   0.07507885 
 42.43   0.14181619 
 42.29   0.12300536 
 42.48   0.16640518 
 42.33   0.09628756 
 42.30   0.14290013 
 42.42   0.11175681 
 42.38   0.06430006 
 42.43   0.09696270 
 42.34   0.12783581 
 42.43   0.09064700 
 42.36   0.08193814 
 42.48   0.07696836 
 42.46   0.07907975 
 42.38   0.00000000 
 42.30   0.01234642 
 42.19   0.08419005 
 42.37   0.04211851 
 42.19   0.03631020 
 42.23   0.11407566 
 42.20   0.13308827 
 42.18   0.11076505 
 42.14   0.07274736 
 42.14   0.16274589 
 42.05   0.09892478 
 42.02   0.09639964 
 42.08   0.09028486 
 42.19   0.08687150 
 42.11   0.17411925 
 42.11   0.17601481 
 42.03   0.10396942 
 42.12   0.19012477 
 42.21   0.20676476 
 42.00   0.14185324 
 42.02   0.13647558 
 41.97   0.08743884 
 42.13   0.21202433 
 42.09   0.13078054 
 42.02   0.11811650 
 42.03   0.15660724 
 42.03   0.07506879 
 42.16   0.11545398 
 42.17   0.00000000 
 42.18   0.07756216 
 42.25   0.07080310 
 42.29   0.09894928 
 42.17   0.06048250 
 42.29   0.05132058 
 42.19   0.05987401 
 42.36   0.05692599 
 42.25   0.00000000 
 42.20   0.00000000 
 42.20   0.07048804 
 42.31   0.07368261 
 42.21   0.00000000 
 42.23   0.10894324 
 42.14   0.08465359 
 42.17   0.09876252 
 42.08   0.00000000 
 42.12   0.04874763 
 41.94   0.05687224 
 42.06   0.04819374 
 41.88   0.08456396 
 41.92   0.08219754 
 42.02   0.05345026 
 41.87   0.18157462 
 41.86   0.00000000 
 41.91   0.02453861 
 41.71   0.05698125 
 41.76   0.05277853 
 41.76   0.05266658 
 41.69   0.11607563 
 41.58   0.05052784 
 41.52   0.05485938 
 41.54   0.13939946 
 41.50   0.00000000 
 41.54   0.06016480 
 41.43   0.13574005 
 41.41   0.19238894 
 41.30   0.00307623 
 41.26   0.06524941 
 41.22   0.07612432 
 41.09   0.00000000 
 41.11   0.00000000 
 40.98   0.06654293 
 40.93   0.03467385 
 41.04   0.00000000 
 40.97   0.05933740 
 40.90   0.06922697 
 40.91   0.00000000 
 40.90   0.06967431 
 40.77   0.07550772 
 40.85   0.13053920 
 40.87   0.09995931 
 40.83   0.00000000 
 40.64   0.06263450 
 40.68   0.00000000 
 40.71   0.00642972 
 40.82   0.02819166 
 40.59   0.01623039 
 40.73   0.01893546 
 40.74   0.05409914 
 40.75   0.00000000 
 40.84   0.10449091 
 40.72   0.00000000 
 40.82   0.02960866 
 40.75   0.00000000 
 40.76   0.02237101 
 40.93   0.11099323 
 40.81   0.00000000 
 40.96   0.02718323 
 40.81   0.00000000 
 40.99   0.00000000 
 40.90   0.02305049 
 41.03   0.05084022 
 40.98   0.01686673 
 40.94   0.01514732 
