# Supplementary material for: How Variability and Effort Determine Coordination at Large Forces
Source: PLoS One. 2016 Mar 2;11(3):e0149512. doi: 10.1371/journal.pone.0149512 (PMC4774921; doi:10.1371/journal.pone.0149512)
Supplement: S1 Dataset — (ZIP) [file pone.0149512.s001.zip › par1_Rilevel8.txt]

 54.14   0.19551769 
 54.06   0.11679293 
 54.22   0.24063229 
 54.11   0.13576500 
 54.33   0.17563004 
 54.22   0.01673682 
 54.10   0.11428059 
 54.11   0.02896814 
 54.18   0.07858451 
 54.23   0.15394815 
 54.34   0.10788764 
 54.23   0.03818572 
 54.34   0.00000000 
 54.51   0.06312208 
 54.52   0.23033246 
 54.69   0.07327573 
 54.63   0.15240080 
 54.69   0.08654292 
 54.71   0.10096674 
 54.91   0.23461477 
 54.81   0.02309418 
 55.04   0.09962431 
 55.15   0.09082823 
 55.27   0.13398931 
 55.19   0.01215249 
 55.19   0.14486289 
 55.34   0.16515767 
 55.27   0.21852676 
 55.16   0.07002240 
 55.06   0.01691439 
 55.08   0.14504862 
 55.10   0.06018586 
 54.98   0.00024369 
 54.97   0.00631004 
 54.94   0.00000000 
 54.87   0.00000000 
 54.93   0.00000000 
 54.77   0.04356023 
 54.82   0.00833279 
 54.79   0.00866991 
 54.77   0.00000000 
 54.71   0.09500862 
 54.55   0.02594967 
 54.60   0.15035516 
 54.43   0.00000000 
 54.46   0.00000000 
 54.49   0.04523999 
 54.37   0.00000000 
 54.25   0.07506713 
 54.02   0.02007226 
 54.17   0.02341764 
 54.16   0.00000000 
 53.98   0.10467431 
 53.83   0.03722630 
 53.72   0.07336636 
 53.58   0.00000000 
 53.65   0.03589890 
 53.48   0.00000000 
 53.40   0.15177692 
 53.24   0.04352811 
 53.04   0.00000000 
 52.91   0.08100193 
 52.95   0.04607224 
 52.91   0.05375094 
 52.78   0.03741328 
 52.57   0.07884100 
 52.41   0.00000000 
 52.50   0.03603399 
 52.34   0.07680781 
 52.37   0.03820376 
 52.35   0.03833550 
 52.31   0.03158459 
 52.29   0.07929555 
 52.22   0.00161208 
 52.32   0.03152632 
 52.23   0.00000000 
 52.30   0.10891789 
 52.25   0.03691305 
 52.50   0.02984930 
 52.46   0.07700237 
 52.57   0.16947543 
 52.50   0.00000000 
 52.70   0.05222777 
 52.90   0.09722708 
 53.01   0.00000000 
 53.36   0.09562299 
 53.58   0.00000000 
 53.84   0.04086738 
 54.16   0.03897399 
 54.20   0.02926514 
 54.53   0.00000000 
 54.68   0.01820549 
 54.82   0.02123974 
 54.90   0.01796847 
 55.15   0.01446755 
 55.31   0.01200129 
 55.18   0.00000000 
 55.43   0.00000000 
 55.45   0.00000000 
 55.46   0.00443255 
 55.51   0.00000000 
 55.50   0.00075984 
 55.60   0.04333334 
 55.58   0.09300242 
 55.43   0.00000000 
 55.51   0.10776407 
 55.43   0.21061847 
 55.46   0.11825432 
 55.44   0.04584743 
 55.41   0.08043512 
 55.58   0.17873470 
 55.34   0.02077569 
 55.36   0.15892268 
 55.22   0.12325388 
 55.31   0.22104868 
 55.29   0.15959054 
 55.16   0.11395299 
 55.22   0.17192940 
 55.06   0.17409719 
 55.00   0.05523048 
 55.11   0.23982843 
 54.96   0.08341396 
 54.92   0.12077099 
 55.00   0.15469145 
 55.12   0.15145716 
 55.05   0.08260121 
 55.04   0.05639668 
 55.10   0.00944693 
 55.30   0.07578665 
 55.43   0.18997643 
 55.45   0.19639631 
 55.43   0.08802158 
 55.28   0.05084553 
 55.31   0.14263902 
 55.31   0.19622795 
 55.24   0.06992928 
 55.34   0.13374517 
 55.32   0.01402518 
 55.29   0.13522904 
 55.28   0.09154718 
 55.24   0.20144097 
 55.19   0.13846586 
 55.17   0.13925264 
 55.10   0.11767703 
 55.03   0.15719855 
 54.90   0.08324672 
 54.93   0.02110082 
 55.01   0.08643370 
 54.86   0.00000000 
 54.78   0.00000000 
 54.78   0.00000000 
 54.76   0.00000000 
 54.69   0.01442669 
 54.67   0.00242553 
 54.60   0.04527664 
 54.57   0.01037589 
 54.58   0.13944579 
 54.59   0.12023989 
 54.53   0.09542856 
 54.68   0.02603534 
 54.65   0.15016905 
 54.62   0.04612732 
 54.54   0.07302110 
 54.41   0.06515131 
 54.64   0.14499882 
 54.55   0.07993234 
 54.45   0.00000000 
 54.42   0.00000000 
 54.36   0.09081502 
 54.44   0.17998603 
 54.32   0.10092350 
 54.32   0.06197517 
 54.47   0.15719809 
 54.43   0.14095091 
 54.27   0.10686003 
 54.42   0.09467236 
 54.35   0.09363050 
 54.35   0.09890639 
 54.38   0.13163797 
 54.20   0.00000000 
 54.36   0.15472267 
 54.30   0.00000000 
 54.30   0.02178539 
 54.29   0.13627247 
 54.19   0.09459803 
 54.23   0.15281123 
 54.25   0.02515207 
 54.28   0.00000000 
 54.41   0.02571318 
 54.55   0.04973349 
 54.57   0.00000000 
 54.67   0.05923440 
 54.70   0.00000000 
 54.77   0.10736165 
 54.83   0.12096972 
 54.92   0.04794870 
 54.98   0.05594016 
 55.07   0.22517856 
 55.05   0.13536774 
 55.05   0.14003542 
 55.17   0.18565990 
 55.17   0.03882431 
 55.25   0.12086540 
 55.32   0.10347987 
 55.37   0.09816523 
 55.25   0.00629314 
 55.30   0.06129240 
 55.41   0.14993081 
 55.27   0.00000000 
 55.43   0.05263467 
 55.35   0.08749311 
 55.29   0.05857958 
 55.33   0.05812744 
 55.27   0.04282688 
 55.44   0.04996469 
 55.44   0.17686028 
 55.33   0.10686108 
 55.42   0.07246114 
 55.44   0.11729695 
 55.46   0.12970863 
 55.47   0.14299928 
 55.43   0.13735579 
 55.49   0.14243824 
 55.46   0.23899481 
 55.38   0.04704348 
 55.49   0.11815968 
 55.24   0.11401974 
 55.21   0.02523668 
 55.16   0.09059681 
 55.32   0.15075753 
 55.23   0.16804321 
 55.14   0.09146340 
 55.17   0.08770401 
 55.03   0.01322151 
 55.01   0.08521935 
 55.09   0.00000000 
 54.98   0.13118285 
 55.00   0.05290903 
 54.80   0.00000000 
 55.01   0.04490628 
 55.01   0.08063430 
 54.83   0.09407335 
 54.89   0.13033529 
 54.92   0.00000000 
 54.81   0.01589909 
 54.78   0.00000000 
 54.91   0.12496609 
 54.75   0.08766802 
 54.85   0.08055680 
 54.76   0.13642980 
 54.66   0.00000000 
 54.60   0.00000000 
 54.59   0.00834999 
 54.69   0.16491776 
 54.58   0.00000000 
 54.72   0.02889903 
 54.69   0.03371554 
 54.58   0.00000000 
 54.45   0.03794313 
 54.62   0.00000000 
 54.54   0.00000000 
 54.47   0.09685791 
 54.52   0.02248792 
 54.46   0.11112963 
 54.38   0.00000000 
 54.43   0.00000000 
 54.32   0.03843365 
 54.25   0.00000000 
 54.17   0.06739515 
 54.25   0.06010607 
 54.27   0.02767689 
 54.03   0.00000000 
 53.98   0.11077782 
 54.10   0.08679393 
 54.05   0.09002706 
 54.06   0.00000000 
 53.98   0.04795421 
 53.85   0.01349972 
 54.04   0.03973356 
 53.94   0.00000000 
 53.88   0.00000000 
 53.98   0.05933252 
 53.98   0.06122891 
 54.04   0.11163063 
 54.04   0.00000000 
 54.06   0.08116662 
 54.13   0.05224752 
 54.33   0.13596041 
 54.35   0.10596880 
 54.48   0.06257830 
 54.72   0.03056116 
 54.96   0.06457378 
 54.97   0.06662815 
 55.12   0.05507278 
 55.17   0.00000000 
 55.15   0.03616039 
 55.40   0.03709359 
 55.30   0.00000000 
 55.39   0.02140887 
 55.48   0.10069194 
 55.53   0.07502707 
 55.60   0.08150485 
 55.59   0.00401300 
 55.60   0.04712870 
 55.67   0.05141534 
 55.66   0.08564943 
 55.85   0.04497296 
 55.85   0.00000000 
 55.81   0.00000000 
 56.02   0.03036070 
 55.99   0.06929846 
 55.92   0.00000000 
 56.05   0.05907780 
 56.00   0.02647724 
 56.03   0.00000000 
 56.04   0.11072372 
 55.96   0.03273420 
 56.01   0.08063676 
 56.00   0.04178306 
 55.96   0.00188717 
 55.82   0.00220170 
 55.87   0.00000000 
 55.85   0.00000000 
 55.83   0.05011326 
 55.76   0.00000000 
 55.77   0.00874024 
 55.97   0.00982999 
 55.86   0.01146833 
 55.69   0.05582658 
 55.75   0.01433193 
 55.79   0.05916745 
 55.84   0.06757198 
 55.65   0.03474879 
 55.65   0.08107573 
 55.78   0.08528392 
 55.78   0.01221553 
 55.91   0.13173079 
 55.62   0.00000000 
 55.70   0.05173874 
 55.75   0.04684924 
 55.83   0.00000000 
 55.80   0.00000000 
 55.86   0.00000000 
 55.99   0.01645241 
 55.91   0.01057135 
 55.81   0.04697190 
 55.93   0.09724741 
 55.91   0.19834904 
 55.75   0.06161976 
 55.71   0.06914765 
 55.72   0.07891037 
 55.79   0.21157403 
 55.68   0.14573475 
 55.56   0.00000000 
 55.48   0.12669574 
 55.49   0.09384023 
 55.54   0.09632853 
 55.45   0.00000000 
 55.41   0.00000000 
 55.51   0.05283183 
 55.26   0.00000000 
 55.31   0.10977486 
 55.36   0.00000000 
 55.39   0.06956905 
 55.17   0.00000000 
 55.16   0.07235859 
 55.05   0.00000000 
 55.05   0.00000000 
 55.04   0.02367568 
 55.11   0.05847365 
 55.02   0.00000000 
 54.95   0.09860636 
 55.02   0.00000000 
 55.06   0.07259389 
 54.89   0.03830006 
 55.03   0.03493779 
 55.07   0.04076076 
 54.92   0.00000000 
 54.99   0.03111983 
 54.89   0.00000000 
 54.89   0.06027100 
 54.95   0.10694007 
 54.93   0.00000000 
 55.06   0.16041681 
 54.99   0.05462572 
 54.83   0.06373001 
 54.83   0.06430651 
 54.93   0.14209464 
 54.93   0.03843650 
 54.78   0.00000000 
 54.92   0.05144902 
 54.76   0.00000000 
 54.88   0.03868444 
 54.74   0.00000000 
 54.63   0.00000000 
 54.77   0.01504332 
 54.66   0.00897570 
 54.65   0.00000000 
 54.56   0.00000000 
 54.53   0.00000000 
 54.56   0.08891797 
 54.48   0.00000000 
 54.50   0.01484074 
 54.39   0.00000000 
 54.40   0.00000000 
 54.42   0.05976106 
 54.35   0.00000000 
 54.33   0.09734843 
 54.26   0.06865285 
 54.24   0.03764813 
 54.13   0.04392282 
 54.16   0.04128312 
 54.13   0.09061050 
 54.27   0.13193437 
 54.27   0.10003443 
 54.19   0.06798528 
 54.20   0.11444256 
 54.34   0.04174207 
 54.46   0.16093792 
 54.57   0.12332498 
 54.58   0.12720674 
 54.60   0.09463012 
 54.67   0.00643433 
 54.68   0.00000000 
 54.80   0.00000000 
 54.93   0.12296000 
 55.11   0.12225221 
 55.03   0.04196217 
 55.13   0.00543661 
 55.20   0.04878957 
 55.14   0.05692117 
 55.22   0.13080842 
 55.20   0.00000000 
 55.31   0.04034704 
 55.34   0.04616544 
 55.37   0.08817495 
 55.23   0.00849019 
 55.28   0.00000000 
 55.37   0.11544441 
 55.34   0.08551377 
 55.26   0.04962496 
 55.37   0.04319997 
 55.30   0.00000000 
 55.27   0.04898493 
 55.25   0.03790835 
 55.19   0.00000000 
 55.22   0.02170328 
 55.28   0.10301423 
 55.24   0.07773640 
 55.19   0.00000000 
 55.14   0.03376340 
 55.17   0.00000000 
 55.16   0.07822028 
 55.31   0.00000000 
 55.15   0.01868502 
 55.10   0.02179919 
 55.18   0.00000000 
 55.23   0.06225202 
 55.16   0.05959064 
 55.13   0.00000000 
 55.13   0.02396139 
 55.26   0.10921548 
 55.23   0.04252433 
 55.18   0.00000000 
 55.19   0.02930461 
 55.20   0.03418871 
 55.25   0.03589326 
 55.21   0.02367290 
 55.12   0.10542471 
 55.03   0.00000000 
 55.04   0.00000000 
 55.10   0.06996642 
 55.03   0.03319841 
 54.88   0.03478600 
 54.96   0.10790661 
 54.82   0.00000000 
 54.96   0.00000000 
 54.98   0.07178311 
 54.84   0.00000000 
 54.83   0.11486309 
 54.81   0.11602250 
 54.81   0.09291272 
 54.70   0.15084504 
 54.74   0.03668144 
 54.85   0.12768874 
 54.73   0.12982634 
 54.67   0.08968012 
 54.69   0.08914136 
 54.69   0.07885741 
 54.68   0.08588674 
 54.69   0.12136660 
 54.60   0.00000000 
 54.55   0.06256309 
 54.44   0.05813338 
 54.52   0.01223252 
 54.45   0.00000000 
 54.37   0.00000000 
 54.29   0.06462277 
 54.29   0.00000000 
 54.18   0.05527715 
 54.25   0.06245126 
 54.22   0.11530667 
 54.24   0.13452444 
 54.06   0.00000000 
 54.02   0.01883414 
 53.95   0.00000000 
 53.94   0.00000000 
 53.90   0.11047456 
 53.84   0.00000000 
 53.72   0.02157253 
 53.84   0.10692265 
 53.90   0.03984937 
 53.77   0.00000000 
 53.79   0.02807850 
 53.74   0.07520511 
 53.96   0.00000000 
 53.85   0.06632344 
 53.84   0.00000000 
 53.81   0.00000000 
 53.81   0.15094975 
 53.87   0.00000000 
 53.85   0.12112700 
 54.02   0.04536720 
 53.97   0.05292840 
 53.95   0.00000000 
 54.19   0.07903837 
 53.98   0.09221144 
 54.13   0.12983904 
 54.15   0.10147081 
 54.27   0.10956122 
 54.28   0.00048083 
 54.34   0.15717536 
 54.40   0.00000000 
 54.44   0.14636284 
 54.49   0.00000000 
 54.35   0.05069091 
 54.50   0.00000000 
 54.52   0.00000000 
 54.41   0.00000000 
 54.41   0.00000000 
 54.52   0.09336329 
 54.55   0.00000000 
 54.78   0.14292221 
 54.82   0.03940199 
 54.63   0.00352213 
 54.88   0.04655601 
 54.94   0.00000000 
 54.87   0.03875480 
 54.85   0.02139357 
 55.02   0.10328589 
 55.09   0.03501945 
 54.95   0.00000000 
 54.91   0.07554356 
 55.01   0.00000000 
 54.99   0.00000000 
 55.11   0.00000000 
