# Supplementary material for: How Variability and Effort Determine Coordination at Large Forces
Source: PLoS One. 2016 Mar 2;11(3):e0149512. doi: 10.1371/journal.pone.0149512 (PMC4774921; doi:10.1371/journal.pone.0149512)
Supplement: S1 Dataset — (ZIP) [file pone.0149512.s001.zip › par10_Lllevel10.txt]

71.94	0.3057
71.95	0.27149
72.16	0.37337
72.41	0.26874
72.5	0.40022
72.34	0.26994
72.32	0.22153
72.56	0.25565
72.62	0.23604
72.49	0.18814
72.48	0.32258
72.51	0.3738
72.32	0.18694
72.2	0.17549
72.26	0.37763
72.05	0.23943
72.06	0.22557
72.03	0.24331
72.11	0.25271
72.01	0.30802
72.05	0.33887
72.01	0.27055
71.83	0.1507
71.76	0.38995
71.74	0.20059
71.78	0.26758
71.44	0.21325
71.39	0.28859
71.48	0.14179
71.39	0.27021
71.16	0.32427
71.23	0.29127
71.2	0.38916
71.17	0.19369
71.28	0.32968
71.05	0.29715
70.78	0.25018
70.83	0.41312
70.94	0.24732
70.94	0.3836
70.8	0.18036
70.59	0.24578
70.73	0.2875
70.46	0.26656
70.34	0.26977
70.45	0.2508
70.34	0.1352
70.3	0.20166
70.19	0.1449
70.23	0.33686
70.34	0.34804
70.15	0.23691
70.29	0.21142
70.33	0.21304
70.27	0.26685
70.28	0.17029
70.31	0.268
70.33	0.23073
70.43	0.19151
70.36	0.27281
70.33	0.14646
70.38	0.18494
70.39	0.21354
70.49	0.21068
70.33	0.086533
70.45	0.22527
70.55	0.28086
70.8	0.21195
70.82	0.084343
71.01	0.10573
70.86	0.10893
71.1	0.13199
71.28	0.14963
71.23	0.054345
71.17	0.049346
71.07	0.16729
71.19	0.13457
71.08	0.050103
71.05	0.075963
70.76	0.12201
70.78	0.13412
70.6	0.086149
70.5	0.16297
70.23	0.22423
70.1	0.16405
70.28	0.25595
70.16	0.14891
69.83	0.15937
69.89	0.32856
69.96	0.3035
69.77	0.24185
69.85	0.36684
69.59	0.23338
69.72	0.28816
69.52	0.28142
69.49	0.1504
69.36	0.2625
69.19	0.20266
69.25	0.1551
69.26	0.21782
69.3	0.33456
69.44	0.3228
69.37	0.24796
69.52	0.21306
69.57	0.26517
69.62	0.23061
69.72	0.12839
69.98	0.30823
70.08	0.14848
69.91	0.13772
69.8	0.15893
69.83	0.18943
70.19	0.28449
70.31	0.19564
70.22	0.2035
70.28	0.21447
70.4	0.30862
70.58	0.28604
70.51	0.37119
70.5	0.18821
70.59	0.27055
70.73	0.19501
70.92	0.34586
71.1	0.35583
71.41	0.22593
71.43	0.27467
71.32	0.19046
71.63	0.27459
71.49	0.17782
71.34	0.23305
71.37	0.23423
71.71	0.18505
71.69	0.35393
71.57	0.32471
71.5	0.1794
71.61	0.2978
71.35	0.18106
71.37	0.18039
71.36	0.27881
71.33	0.14382
71.21	0.26523
71.06	0.13246
70.97	0.1668
70.95	0.24943
70.71	0.20209
70.61	0.12691
70.68	0.10386
70.36	0.18398
70.3	0.18685
70.1	0.26131
70	0.14384
69.99	0.18911
69.66	0.20332
69.67	0.29143
69.57	0.22397
69.26	0.30264
69.31	0.32911
69.33	0.26754
69.19	0.27825
69.02	0.3185
69.06	0.20691
68.98	0.19096
68.88	0.16794
68.72	0.19378
68.73	0.22215
68.81	0.20609
68.6	0.16351
68.7	0.20138
68.63	0.20695
68.49	0.12425
68.53	0.10794
68.45	0.26137
68.34	0.15034
68.27	0.18428
68.17	0.1805
68.29	0.18987
68.25	0.20353
68.3	0.19389
68.47	0.24359
68.58	0.16858
68.78	0.20904
69.03	0.33958
68.95	0.15002
69.14	0.2276
69.17	0.22494
69.35	0.14944
69.62	0.18195
69.46	0.24057
69.59	0.34056
69.66	0.23205
69.87	0.36057
70.25	0.31086
70.23	0.2899
70.32	0.38302
70.53	0.3052
70.42	0.27495
70.34	0.13334
70.18	0.23109
70.38	0.34863
70.4	0.38534
70.33	0.35625
70.27	0.28491
70.01	0.31017
70.24	0.3658
69.91	0.32621
69.83	0.4437
69.37	0.33093
69.3	0.3386
69.39	0.34334
69.42	0.25471
69.26	0.24279
69.33	0.2942
69.45	0.20318
69.86	0.39284
69.81	0.23131
69.88	0.26985
70.11	0.31681
70.15	0.36303
70.18	0.21988
70.41	0.36084
70.34	0.29754
70.5	0.42949
70.61	0.27848
70.77	0.26439
71.16	0.27181
71.25	0.29942
71.48	0.25729
71.65	0.35593
72.08	0.32639
72.34	0.29427
72.53	0.42536
72.45	0.36145
72.91	0.42126
73.2	0.43215
73.22	0.49223
73.37	0.48277
73.38	0.40745
73.57	0.37266
73.56	0.40701
73.53	0.36037
73.37	0.29595
73.12	0.39216
72.73	0.38961
72.51	0.34998
72.42	0.29803
72.23	0.33009
72.09	0.33578
71.57	0.32638
71.38	0.35829
71.36	0.31723
71.27	0.32043
70.94	0.23393
71.01	0.42919
70.91	0.27653
70.54	0.22046
70.7	0.33167
70.64	0.33354
70.46	0.26525
70.29	0.23793
69.89	0.27394
70.12	0.24041
69.94	0.18275
69.78	0.15762
69.79	0.30947
69.84	0.27895
69.66	0.36468
69.62	0.17315
69.7	0.17155
69.6	0.17388
69.53	0.32106
69.43	0.24319
69.4	0.13805
69.27	0.21709
69.33	0.30957
69.24	0.20485
69.32	0.22793
69.17	0.18293
69.14	0.23286
69.24	0.19304
68.97	0.17362
69.01	0.12597
69	0.27877
68.97	0.20985
68.95	0.16356
68.6	0.15865
68.62	0.1986
68.43	0.12581
68.29	0.14277
68.14	0.17403
67.92	0.17578
67.98	0.17863
67.74	0.090412
67.71	0.2543
67.7	0.14555
67.67	0.098353
67.58	0.085448
67.77	0.11236
67.65	0.11602
67.51	0.0080832
67.69	0.23985
67.82	0.051203
67.95	0.17284
68.02	0.14047
68.25	0.059648
68.38	0.23803
68.83	0.15283
69.17	0.12732
69.63	0.16218
69.94	0.1658
70.31	0.1835
70.67	0.17441
71.32	0.2629
71.93	0.11571
72.36	0.19285
72.67	0.11247
73.03	0.22797
73.33	0.152
73.5	0.091075
73.97	0.25676
74.03	0.22496
74.26	0.20126
74.25	0.2817
74.23	0.21843
74.44	0.23965
74.39	0.36414
74.36	0.38734
74.13	0.20612
74.02	0.23597
73.98	0.23889
73.57	0.19632
73.47	0.33813
73.33	0.16015
73.23	0.23738
73.02	0.19517
72.86	0.18788
72.74	0.27137
72.66	0.17534
72.63	0.30522
72.41	0.23163
72.26	0.3226
72.08	0.17527
72.14	0.28659
72.01	0.34758
71.95	0.18485
71.87	0.26195
71.97	0.29429
71.91	0.31412
71.88	0.19137
71.85	0.20779
71.75	0.16916
71.86	0.32348
71.76	0.32835
71.65	0.16093
71.7	0.36809
71.75	0.35237
71.8	0.25556
71.74	0.41403
71.74	0.25852
71.71	0.31723
71.76	0.2663
71.72	0.42175
71.66	0.407
71.52	0.32093
71.48	0.33134
71.53	0.33369
71.41	0.26002
71.44	0.31796
71.49	0.43047
71.65	0.32138
71.43	0.31972
71.37	0.31739
71.53	0.32696
71.42	0.32845
71.28	0.22656
70.96	0.21076
70.92	0.27749
70.85	0.27084
70.78	0.21904
70.76	0.32814
70.93	0.26018
70.92	0.26841
70.71	0.2669
70.77	0.18135
70.9	0.25997
70.79	0.16371
70.77	0.23253
70.87	0.14165
70.98	0.20567
70.76	0.25217
70.96	0.33576
70.85	0.36444
70.78	0.21664
70.77	0.35647
70.78	0.25427
70.86	0.21217
70.68	0.31891
70.86	0.35377
70.83	0.29173
70.76	0.2385
70.79	0.27832
70.7	0.41668
70.87	0.30563
70.75	0.17027
70.69	0.27737
70.38	0.28385
70.48	0.28477
70.53	0.39012
70.3	0.36176
70.19	0.18144
70.23	0.2079
70.25	0.36503
70.17	0.29351
69.98	0.31985
70.14	0.18553
69.92	0.2711
69.95	0.23919
69.82	0.30311
70.01	0.26227
69.98	0.25267
69.86	0.3912
69.85	0.19898
69.71	0.27717
69.82	0.2304
69.79	0.26754
69.89	0.27002
70.06	0.24982
69.88	0.34319
69.91	0.1844
69.97	0.26163
70.04	0.26064
69.98	0.38642
69.88	0.28185
69.96	0.27162
69.8	0.28616
69.73	0.20536
69.77	0.1537
69.82	0.24225
69.55	0.36299
69.36	0.25088
69.11	0.245
68.97	0.2516
68.79	0.26792
68.49	0.2722
68.48	0.29951
68.68	0.35007
68.52	0.28269
68.4	0.28787
68.38	0.37608
68.32	0.3934
68.38	0.2817
68.42	0.31276
68.44	0.31777
68.28	0.32275
68.3	0.39876
68.26	0.39965
68.66	0.33442
68.4	0.33803
68.44	0.38385
68.64	0.30914
68.95	0.25175
69.28	0.2271
69.42	0.29411
69.68	0.32924
70.01	0.36259
70.41	0.24415
70.95	0.37023
71.19	0.2243
71.18	0.29755
71.52	0.29227
71.47	0.28055
71.48	0.37151
71.36	0.20194
71.3	0.28311
71.23	0.1958
71.27	0.34951
71.2	0.31856
71.15	0.26729
71.03	0.32063
71.19	0.28443
71.06	0.21431
71.03	0.27667
71	0.26969
71.14	0.27009
70.86	0.38901
70.72	0.2791
70.67	0.28989
70.44	0.2921
70.22	0.46562
70.06	0.32842
69.93	0.31832
69.8	0.28241
69.82	0.32361
69.89	0.37131
69.92	0.3556
69.77	0.40257
69.74	0.28927
69.94	0.33286
69.92	0.3344
69.88	0.28581
69.75	0.48641
69.58	0.33059
69.76	0.29503
69.69	0.41607
69.74	0.34479
69.59	0.31217
69.64	0.36802
69.57	0.33181
69.45	0.25305
69.54	0.18343
69.68	0.28388
69.52	0.15183
69.76	0.15824
69.83	0.21421
69.89	0.20773
70	0.12689
70.26	0.18562
70.47	0.27614
70.38	0.12601
70.55	0.1962
70.92	0.23672
70.99	0.12769
70.98	0.16048
71.15	0.2261
71.19	0.28523
71.13	0.21517
71.12	0.25403
71.06	0.23264
70.94	0.15977
70.83	0.23361
70.89	0.26745
70.68	0.31861
70.4	0.24448
70.29	0.24645
70.09	0.2609
69.97	0.26545
69.94	0.35001
69.86	0.2279
69.77	0.26759
69.6	0.27111
69.56	0.27281
69.49	0.27404
69.29	0.26138
69.33	0.3094
69.38	0.23148
69.38	0.18243
69.44	0.16736
69.56	0.23447
69.64	0.22999
69.57	0.13186
69.77	0.20015
69.92	0.16066
69.83	0.24444
69.92	0.33099
70.22	0.22049
70.16	0.2777
70.06	0.29063
