# Supplementary material for: How Variability and Effort Determine Coordination at Large Forces
Source: PLoS One. 2016 Mar 2;11(3):e0149512. doi: 10.1371/journal.pone.0149512 (PMC4774921; doi:10.1371/journal.pone.0149512)
Supplement: S1 Dataset — (ZIP) [file pone.0149512.s001.zip › par10_Lllevel12.txt]

78.59	0.26245
78.63	0.42061
78.5	0.40018
78.76	0.20561
79.73	0.411
80.01	0.36822
80.33	0.30096
80.28	0.32346
80.53	0.26823
80.78	0.32111
80.96	0.30613
81.11	0.29578
80.9	0.33737
81.35	0.33969
81.53	0.39404
81.91	0.3213
81.89	0.32383
81.81	0.32851
82.05	0.32703
81.99	0.24003
81.78	0.42659
81.54	0.3168
81.74	0.31563
81.94	0.31348
81.92	0.39612
81.91	0.42213
81.84	0.29405
82.36	0.3327
82	0.25065
82.09	0.32508
82.29	0.31324
82.19	0.29509
82.67	0.29526
82.63	0.24657
83.42	0.33079
83.86	0.45908
84.24	0.48339
84.25	0.26009
84.55	0.42401
84.74	0.45359
85.13	0.38916
85.56	0.37751
85.48	0.35986
85.65	0.46138
85.66	0.34027
85.34	0.27894
85.46	0.34546
85.74	0.25523
85.62	0.32268
85.4	0.21467
85.27	0.23618
85.17	0.31395
85.08	0.35115
84.89	0.28224
85.11	0.2755
84.72	0.28564
84.11	0.20899
84.02	0.36128
83.63	0.19318
83.55	0.34813
83.38	0.36023
83.11	0.24532
83.07	0.20893
82.92	0.26843
82.8	0.19608
82.54	0.25563
82.53	0.3231
82.56	0.25116
82.52	0.30065
82.62	0.26357
82.25	0.31727
82.16	0.41243
82.06	0.29998
82.23	0.30812
82.18	0.30936
81.94	0.44434
81.97	0.46551
82.02	0.38947
81.93	0.40438
81.84	0.50532
81.78	0.41064
81.63	0.53236
81.57	0.37372
81.54	0.41354
81.39	0.33017
81.48	0.38587
81.18	0.3393
81.23	0.26467
81.22	0.2465
81.21	0.21866
81.35	0.28497
81.32	0.39549
81.31	0.23507
81.57	0.35748
81.55	0.41842
81.48	0.32437
81.33	0.45828
81.37	0.25651
81.51	0.34498
81.46	0.42779
81.48	0.34446
81.36	0.3478
81.24	0.2445
81.21	0.41228
81.25	0.29616
81	0.31667
81.05	0.26959
80.87	0.42634
80.68	0.37175
80.63	0.365
80.57	0.33403
80.5	0.33692
80.62	0.34814
80.54	0.33511
80.6	0.329
80.64	0.23811
80.91	0.26457
80.85	0.25251
80.92	0.40636
80.99	0.24844
81.01	0.31991
80.99	0.33355
80.92	0.3026
80.89	0.31094
80.84	0.25259
80.94	0.21084
80.84	0.32
80.99	0.23285
81.13	0.30612
81.25	0.26287
81.36	0.26458
81.56	0.27354
81.47	0.39314
81.55	0.29251
82.09	0.29024
82.91	0.42214
83.3	0.27862
83.33	0.32191
83.51	0.22514
83.84	0.25636
84.04	0.33561
84.28	0.27874
84.31	0.36366
84.3	0.28572
84.39	0.29582
84.57	0.25994
84.53	0.33223
84.53	0.17135
84.53	0.2242
84.56	0.21394
84.34	0.24275
84.26	0.15499
84.17	0.33768
84.06	0.19561
83.99	0.1484
83.8	0.17993
83.5	0.33924
83.72	0.32751
83.47	0.24092
83.29	0.24847
83.09	0.39249
82.93	0.30057
82.57	0.29413
82.43	0.33101
82.21	0.30358
82.33	0.31276
82.24	0.29948
82	0.29929
81.91	0.3426
81.73	0.30209
81.7	0.38673
81.59	0.31417
81.4	0.35906
81.47	0.32658
81.44	0.3239
81.18	0.32754
81.09	0.27523
80.92	0.39608
80.93	0.40225
80.84	0.37242
80.78	0.33805
80.88	0.29736
80.76	0.30105
80.82	0.3701
80.72	0.3223
80.49	0.35639
80.65	0.317
80.61	0.36272
80.59	0.373
80.76	0.41593
80.81	0.26175
81.33	0.33087
81.91	0.33318
82.3	0.24336
82.37	0.30665
82.6	0.37333
82.9	0.26459
83.16	0.29599
83.24	0.20489
83.31	0.28338
83.47	0.1946
83.61	0.24971
83.56	0.24723
83.67	0.324
83.57	0.21651
83.57	0.24781
83.55	0.17178
83.53	0.24369
83.45	0.37044
83.49	0.37818
83.57	0.36268
83.48	0.29693
83.55	0.23289
83.68	0.44333
83.85	0.45548
83.91	0.34102
83.93	0.33741
83.92	0.34416
83.81	0.32025
83.74	0.46953
83.6	0.42942
83.59	0.44416
83.61	0.50439
83.31	0.40376
83.35	0.33278
83.42	0.52223
83.39	0.4528
83.23	0.4118
83.33	0.39636
83.38	0.48002
83.59	0.46212
83.62	0.53699
83.62	0.38124
83.73	0.41859
83.58	0.46474
83.66	0.41975
83.63	0.37024
83.67	0.38489
83.68	0.3855
83.67	0.37999
83.56	0.40831
83.63	0.36396
83.63	0.36291
83.49	0.3168
83.33	0.47514
83.15	0.36365
82.87	0.35621
82.78	0.31247
82.47	0.30407
82.51	0.2595
82.38	0.22356
82.12	0.2851
82.17	0.40059
82.07	0.37283
81.91	0.25695
81.9	0.25653
81.86	0.17713
82.07	0.41381
82.14	0.37357
82.2	0.20391
82.12	0.27996
82.11	0.28386
82.02	0.30165
81.89	0.24051
81.93	0.21834
81.97	0.39053
81.78	0.28162
81.64	0.19635
81.7	0.26369
81.46	0.26756
81.55	0.27576
81.39	0.17174
81.45	0.36566
81.42	0.35143
81.29	0.36605
81.27	0.38247
81.26	0.40025
81.28	0.43834
81.08	0.36556
81.07	0.36791
80.99	0.36822
80.9	0.36585
80.88	0.31767
80.6	0.34
80.61	0.42064
80.66	0.30208
80.56	0.16372
80.63	0.21493
80.55	0.32514
80.67	0.19533
80.72	0.20022
80.65	0.22569
80.7	0.10868
80.67	0.21831
80.69	0.15806
80.65	0.19429
80.47	0.19331
80.44	0.18791
80.36	0.20111
80.3	0.19825
80.2	0.1625
80.12	0.11475
80.15	0.3139
80.06	0.16511
80.01	0.15911
79.87	0.11013
79.82	0.31364
79.72	0.13456
79.78	0.18956
79.73	0.32097
79.65	0.26306
79.61	0.11876
79.79	0.12873
79.8	0.21265
79.84	0.2165
79.95	0.19908
79.95	0.31576
79.88	0.34859
79.81	0.21545
79.99	0.25836
80.05	0.26534
80.54	0.31883
80.64	0.36179
80.76	0.40644
80.88	0.35338
80.9	0.28432
81	0.37238
81.12	0.46619
81.2	0.44115
81.31	0.48938
81.39	0.29981
81.42	0.51462
81.45	0.49589
81.47	0.41594
81.21	0.41174
81.24	0.35635
81.04	0.45067
81.45	0.31267
81.32	0.32459
81.59	0.35181
81.74	0.34182
81.99	0.33939
82.15	0.32085
82.36	0.44955
82.49	0.34304
82.64	0.34158
82.74	0.42643
83.04	0.44093
83.14	0.37606
83.4	0.4487
83.55	0.42386
83.28	0.43758
83.54	0.39699
83.45	0.34722
83.46	0.42731
83.26	0.38129
83.13	0.41665
82.84	0.37071
82.86	0.36633
82.76	0.41196
82.68	0.40941
82.5	0.41409
82.65	0.45611
82.49	0.4279
82.43	0.39571
82.46	0.52035
82.47	0.41149
82.38	0.32617
82.21	0.3894
82.29	0.2981
82.22	0.36672
82.3	0.34111
82.28	0.41428
82.05	0.30162
82.15	0.32944
82.13	0.33466
82.2	0.41421
82.14	0.25661
82.28	0.31523
82.41	0.48728
82.36	0.3438
82.96	0.34532
82.96	0.33384
82.97	0.30427
83.08	0.51467
83.19	0.47679
83.2	0.32917
83.37	0.32648
83.23	0.41015
83.48	0.47024
83.38	0.46283
83.28	0.37561
83.25	0.34091
83.36	0.30086
83.6	0.36754
83.74	0.39287
84.19	0.29632
84.47	0.41045
84.54	0.2098
84.82	0.32197
84.77	0.22948
85.03	0.37203
84.96	0.29975
85.17	0.28131
85.1	0.33567
85.19	0.21061
85.34	0.4197
85.1	0.30031
85.12	0.42774
85.15	0.4097
85.08	0.37959
85.06	0.36531
85.01	0.44114
84.96	0.33727
84.76	0.27974
84.74	0.34298
84.55	0.25198
84.47	0.40288
84.25	0.26916
84.3	0.34271
84.18	0.22586
84.09	0.29123
83.84	0.34022
83.78	0.28733
83.66	0.29036
83.55	0.23919
83.57	0.36875
83.79	0.25433
84.12	0.19757
84.09	0.2675
84.08	0.39103
83.95	0.2041
83.89	0.17666
83.9	0.24861
83.61	0.25712
83.53	0.34028
83.31	0.20448
83.33	0.33189
82.9	0.27287
82.78	0.14957
82.68	0.25898
82.62	0.24543
82.43	0.25226
82.02	0.23899
81.96	0.19089
81.86	0.19778
81.55	0.18758
81.21	0.13549
80.79	0.32826
80.42	0.25825
80.12	0.14213
79.91	0.2602
79.68	0.22986
79.42	0.16069
79.28	0.30255
79.18	0.26749
79.19	0.33083
79.07	0.3426
78.89	0.27649
79.05	0.33824
78.8	0.30174
78.99	0.265
79.17	0.29648
79.15	0.33124
79.02	0.21303
78.93	0.2346
78.95	0.30831
79.07	0.31552
79.1	0.27625
79.34	0.35198
79.48	0.29025
79.53	0.38441
79.63	0.3122
79.85	0.3541
80.02	0.40952
80.17	0.41911
80.29	0.2708
80.33	0.42165
80.36	0.48234
80.36	0.29148
80.21	0.2718
80.25	0.33215
79.99	0.34237
80.32	0.3716
80.35	0.3107
80.31	0.27146
80.5	0.22895
80.54	0.42399
80.55	0.22536
80.84	0.32832
81.09	0.33126
81.09	0.29878
81.11	0.31042
81.33	0.33394
81.5	0.30959
81.48	0.30647
81.59	0.38723
81.72	0.31708
81.69	0.36063
81.84	0.23774
81.81	0.31066
81.82	0.31136
81.94	0.34116
81.77	0.26028
81.91	0.37089
81.66	0.35064
81.68	0.4422
81.53	0.33666
81.51	0.25102
81.34	0.33437
81.16	0.28584
81.07	0.19014
81.14	0.27547
80.95	0.26527
80.85	0.3101
80.77	0.3485
80.83	0.27405
80.84	0.28803
81.09	0.29013
81.11	0.20937
81.36	0.23503
81.68	0.38591
81.73	0.19232
81.62	0.26126
81.67	0.17156
81.81	0.33504
81.67	0.26682
81.8	0.24697
81.76	0.21363
81.96	0.37548
81.88	0.23968
81.63	0.22378
81.54	0.17416
81.42	0.24692
81.36	0.21003
81.51	0.35224
81.33	0.24366
81.27	0.16208
81.19	0.32985
80.94	0.17388
81.08	0.38009
80.88	0.34229
80.76	0.31628
80.59	0.46932
80.36	0.40767
80.35	0.36174
80.23	0.35868
80.12	0.36142
80.19	0.32649
80.12	0.2178
80.21	0.31349
80.01	0.30545
80.19	0.29658
80.16	0.20087
80.15	0.17994
80.16	0.17363
