# Supplementary material for: How Variability and Effort Determine Coordination at Large Forces
Source: PLoS One. 2016 Mar 2;11(3):e0149512. doi: 10.1371/journal.pone.0149512 (PMC4774921; doi:10.1371/journal.pone.0149512)
Supplement: S1 Dataset — (ZIP) [file pone.0149512.s001.zip › par10_Lllevel14.txt]

94.05	0.50853
94.38	0.49518
94.63	0.42952
94.91	0.43355
95.01	0.45669
95.01	0.42971
95.17	0.37413
95.35	0.52374
95.42	0.32721
95.59	0.47928
95.78	0.31325
96.03	0.37874
96.51	0.3795
96.54	0.31302
96.6	0.48044
96.85	0.35329
96.9	0.40241
96.7	0.40636
96.78	0.41083
96.95	0.55448
97	0.31214
97.24	0.43262
97.26	0.35276
97.39	0.42872
97.41	0.30436
97.4	0.30512
97.43	0.30395
96.86	0.32495
96.71	0.23542
96.85	0.33055
96.88	0.33491
96.63	0.21254
96.03	0.32464
95.68	0.28215
95.5	0.20504
95.58	0.22657
95.4	0.12362
95.24	0.32103
95.07	0.27798
94.88	0.23484
94.56	0.36715
94.43	0.17834
95.08	0.31481
95.44	0.27132
95.76	0.27021
95.73	0.40345
96.14	0.19726
96.64	0.24286
96.86	0.40066
96.67	0.33732
97.07	0.30606
97.68	0.20494
98.4	0.20621
98.65	0.15766
99.04	0.2445
99.39	0.27148
100.12	0.26571
100.48	0.23339
100.49	0.23793
100.46	0.2513
100.73	0.25244
101.55	0.16437
101.67	0.23237
101.65	0.2322
101.72	0.23125
102.01	0.14301
101.84	0.33701
101.29	0.28089
101.19	0.28898
101.37	0.21354
101.31	0.25304
101.27	0.27138
101.44	0.26044
101.2	0.25703
101.12	0.3366
100.91	0.18732
100.89	0.17637
100.95	0.20298
100.57	0.36319
100.25	0.33844
99.73	0.25385
99.44	0.26494
99.59	0.23726
99.32	0.41275
98.89	0.29367
98.75	0.28621
98.63	0.24916
98.5	0.20408
98.32	0.19856
98.24	0.24775
98.04	0.36744
97.84	0.16874
97.92	0.11289
98.16	0.35237
98.3	0.37801
99.17	0.18748
99.01	0.24238
99.12	0.33955
99.54	0.29243
99.73	0.19755
99.88	0.25237
99.66	0.17829
99.81	0.2525
100.56	0.1531
100.64	0.21477
100.41	0.21764
100.29	0.21185
100.14	0.21744
100.28	0.2116
100.32	0.22135
100.18	0.30734
99.97	0.32229
99.45	0.17091
99.21	0.2056
99.67	0.16216
99.51	0.32208
99.23	0.1972
98.94	0.21879
98.68	0.22677
98.51	0.31519
98.32	0.25581
97.78	0.28721
97.54	0.34466
97.01	0.19585
96.64	0.27559
95.95	0.18409
95.47	0.25703
95	0.3369
94.45	0.29316
94.83	0.22448
94.53	0.25841
94.2	0.22835
93.91	0.26602
93.81	0.25421
94.39	0.20527
94.27	0.28696
94.06	0.33416
93.9	0.3518
93.69	0.32365
93.88	0.25033
94.1	0.34273
93.64	0.35202
93.45	0.27011
93.12	0.29894
93.11	0.29482
93.36	0.30224
93.11	0.29549
92.98	0.28607
92.6	0.37362
92.47	0.34362
92.19	0.22441
92.47	0.38123
92.53	0.43797
92.42	0.33594
92.81	0.32966
92.87	0.45468
92.68	0.32327
92.59	0.31361
92.94	0.33533
93.11	0.25033
93.16	0.27956
93.04	0.29282
93.19	0.28774
93.58	0.28343
93.65	0.27478
93.53	0.3213
93.67	0.20092
93.78	0.2705
93.96	0.26762
93.81	0.26499
93.62	0.34825
93.43	0.31029
93.47	0.41342
93.38	0.26745
93.32	0.30987
93.41	0.40224
93.38	0.32635
93.71	0.37147
93.83	0.36448
93.7	0.38065
93.42	0.39245
93.63	0.47571
93.89	0.28837
94.09	0.31696
94.26	0.39394
94.65	0.4386
94.9	0.40384
95.02	0.34942
95.17	0.44449
95.14	0.46574
95.54	0.39282
95.52	0.34274
95.79	0.50234
95.66	0.35804
95.49	0.30119
95.42	0.35866
95.32	0.39541
95.03	0.31929
94.94	0.24634
94.7	0.22772
94.52	0.25792
94.33	0.28358
93.99	0.18005
94.42	0.19929
94.41	0.19145
94.11	0.2703
93.83	0.22991
93.96	0.34831
94.3	0.20656
94.32	0.33512
94.26	0.27417
94.45	0.27481
94.73	0.2823
95.11	0.22885
95.33	0.3599
95.59	0.27914
95.64	0.27997
95.79	0.28083
96.01	0.36548
96.16	0.3458
96.26	0.301
96.33	0.30465
96.49	0.26631
96.52	0.30634
96.64	0.29649
96.85	0.41561
96.99	0.30737
97.23	0.35027
97.23	0.32181
97.34	0.32439
96.99	0.32904
96.8	0.35706
96.94	0.238
97.19	0.34663
97.1	0.26588
96.72	0.21368
96.59	0.32179
96.6	0.31591
96.2	0.37134
95.91	0.24812
95.58	0.24516
95.31	0.3353
94.84	0.29511
94.67	0.24919
94.24	0.18639
94.01	0.34589
93.71	0.27778
93.4	0.26819
92.86	0.26371
92.51	0.35102
92.14	0.25112
91.62	0.27777
91.57	0.27777
91.39	0.27937
91.91	0.28198
92.15	0.27047
92.24	0.1888
92.42	0.34376
91.8	0.26986
91.74	0.18339
91.67	0.2094
91.12	0.24167
91.24	0.20803
91.63	0.22786
91.22	0.22086
90.92	0.35445
90.5	0.37862
90.1	0.359
89.1	0.29927
88.51	0.35361
88.14	0.2484
88.53	0.23072
88.2	0.29097
87.59	0.36452
87.55	0.29051
87.09	0.36488
86.66	0.34185
86.35	0.31792
86	0.36486
84.92	0.44981
83.63	0.34902
82.97	0.30393
81.89	0.34006
81.1	0.3862
79.95	0.30486
79.2	0.32315
78.64	0.23394
78.21	0.30717
77.85	0.38658
77.14	0.21686
76.5	0.28708
76.14	0.28107
75.59	0.28893
75.41	0.41323
75.64	0.29033
75.65	0.30257
76.02	0.30516
76.51	0.18183
77.47	0.24887
77.94	0.34882
78.45	0.35857
79.18	0.24056
79.83	0.18735
80.98	0.18827
81.73	0.34796
82.19	0.26292
82.35	0.24698
83.18	0.16315
84.2	0.20157
84.78	0.20378
85.21	0.2222
85.71	0.13052
86.61	0.15356
87.01	0.19441
87.56	0.27811
87.94	0.2056
88.44	0.28773
88.94	0.27148
89.28	0.20624
89.66	0.33556
90.18	0.34513
90.85	0.1986
91.68	0.18374
92.31	0.16912
93.11	0.37517
94.15	0.33932
94.94	0.21101
95.16	0.29797
95.39	0.27457
95.99	0.24969
96.43	0.27123
96.77	0.25988
97.2	0.14068
97.84	0.24181
98.04	0.23635
98.38	0.14923
98.44	0.1289
98.98	0.31931
99.23	0.34908
99	0.23961
98.99	0.32505
98.88	0.26946
99.03	0.20799
99.34	0.27433
99.36	0.26188
99.29	0.26559
99.17	0.25568
99.73	0.25338
100.1	0.26094
100.36	0.21626
100.86	0.25111
100.83	0.29114
101.15	0.25461
101.21	0.25481
101.1	0.1689
100.84	0.161
100.96	0.31577
100.9	0.15009
100.69	0.26001
100.56	0.17598
100.43	0.34695
100.32	0.29305
100.08	0.24681
100.16	0.30538
100.03	0.1856
100.02	0.2721
99.78	0.21718
99.74	0.33188
99.38	0.30361
99.13	0.17597
99.15	0.25926
99.04	0.12978
98.84	0.285
98.85	0.36208
98.81	0.24448
98.59	0.2559
98.19	0.17044
98.1	0.26212
98.27	0.2583
98.05	0.28346
97.96	0.2475
97.86	0.24611
97.84	0.25872
97.72	0.34304
97.49	0.31472
97.32	0.27748
97.42	0.40982
97.31	0.26732
97.43	0.43854
97.51	0.32711
97.3	0.28673
97.39	0.33072
97.59	0.31754
97.85	0.28346
97.84	0.34251
98.02	0.26018
98.44	0.2982
98.66	0.29278
98.7	0.37355
99.27	0.30367
99.51	0.21231
99.55	0.20433
99.65	0.35847
99.77	0.32697
99.61	0.27676
99.66	0.27227
100.07	0.28227
100.33	0.29526
100.02	0.36962
99.97	0.29183
99.95	0.37924
100.25	0.26972
100.45	0.22518
100.26	0.2984
100	0.32898
100.05	0.33517
100.36	0.28538
100.34	0.37288
100.36	0.39749
100.42	0.32912
101	0.45648
101.2	0.43425
101.09	0.41662
100.87	0.33902
101.13	0.37172
100.91	0.37882
100.85	0.32342
100.83	0.3474
100.79	0.33586
100.61	0.33534
100.18	0.28683
100.14	0.2715
100.02	0.43263
99.85	0.44683
99.65	0.2531
99.4	0.32428
99.1	0.28808
98.89	0.37573
98.48	0.23891
98.47	0.28915
98.36	0.12537
98.14	0.21956
97.73	0.25059
97.45	0.14484
97.32	0.12916
97.13	0.10249
96.66	0.18358
96.21	0.26247
96.17	0.26445
96.08	0.19949
95.66	0.33856
95.8	0.25056
95.48	0.38906
95.49	0.28282
95.25	0.24344
95.11	0.20831
95.15	0.35639
95.13	0.28914
95.2	0.27249
95.02	0.27076
95.11	0.31776
95.02	0.37845
95	0.33968
94.68	0.26321
94.85	0.34656
94.99	0.31675
95.02	0.31658
94.93	0.30626
95.09	0.30069
95.58	0.2645
96.17	0.4206
96.03	0.22568
96.15	0.21053
96.57	0.19458
96.86	0.38912
96.95	0.40989
96.95	0.23832
97.36	0.24043
97.6	0.28786
97.47	0.26096
97.49	0.28204
97.66	0.38808
97.49	0.2857
97.59	0.37813
97.46	0.39318
97.59	0.28788
97.52	0.3313
98.01	0.27938
98.95	0.32078
101.17	0.31122
101.96	0.25511
102.27	0.37699
102.67	0.38461
103.07	0.27481
103.37	0.43693
103.48	0.37299
103.82	0.30774
103.78	0.25376
103.92	0.31684
104.11	0.32385
104.44	0.305
104.39	0.42101
104.15	0.39744
103.7	0.33649
103.32	0.33976
103.49	0.25752
103.28	0.3345
102.84	0.40498
102.37	0.40624
102.15	0.33297
101.61	0.33184
101.22	0.34422
101	0.3034
100.69	0.32891
100.2	0.31602
99.79	0.27075
99.61	0.26057
99.52	0.24663
99.06	0.32206
98.83	0.32092
99.11	0.27929
99.25	0.36561
99.45	0.29822
99.94	0.43416
100.09	0.24061
100.35	0.31212
100.34	0.27514
100.26	0.30251
100.53	0.43056
100.97	0.42996
100.77	0.50397
100.67	0.32371
100.64	0.33181
100.83	0.37914
100.89	0.45546
100.57	0.28992
100.41	0.38159
100.24	0.34879
100.26	0.35162
100.38	0.43192
100.34	0.30066
100.42	0.38734
100.3	0.4732
100.69	0.36659
100.63	0.36909
100.76	0.35862
100.45	0.41072
100.37	0.32972
100.17	0.3907
100.08	0.35228
100.03	0.47682
99.91	0.49652
99.61	0.51081
99.27	0.541
98.9	0.39626
98.49	0.40359
93	0.24475
92.65	0.29174
92.22	0.40263
92.06	0.28714
91.98	0.29831
92.19	0.38146
92.01	0.36179
91.9	0.24613
92.36	0.26249
92.11	0.42817
93.07	0.32247
92.88	0.2702
92.6	0.42472
92.03	0.24225
92.32	0.36622
93.07	0.1861
92.95	0.20582
92.83	0.36488
91.85	0.18512
91.31	0.1756
91.69	0.31362
92.1	0.24997
91.06	0.25733
90.43	0.3243
90.58	0.2626
90.84	0.362
89.84	0.28517
89.3	0.29104
89.13	0.16931
88.75	0.18593
88.74	0.34294
88.09	0.16997
88.39	0.19322
88.54	0.21936
88.57	0.2277
88.71	0.19222
90.37	0.29444
90.96	0.23029
91.3	0.19402
91.33	0.1898
91.63	0.35327
92.37	0.38011
93.08	0.26705
92.97	0.27318
92.91	0.24392
94.4	0.29539
94.99	0.28574
95.3	0.27002
95.21	0.3554
94.39	0.41156
94.21	0.39705
93.79	0.28665
93.42	0.2868
93.36	0.33204
93.18	0.32815
92.77	0.39914
92.66	0.3146
92.85	0.3617
92.93	0.37419
92.69	0.33877
92.3	0.42543
91.67	0.38736
91.55	0.35704
91.8	0.31382
91.32	0.30376
91.52	0.42526
91.94	0.34034
90.96	0.33251
92.65	0.45576
93.34	0.43697
92.91	0.28938
92.55	0.35163
92.91	0.39595
94.43	0.36408
94.42	0.30636
93.58	0.32703
95.35	0.33331
95.65	0.33026
95.34	0.31931
94.73	0.39674
95.33	0.32691
96.69	0.32689
96.53	0.28337
95.74	0.23311
96.19	0.30364
97.11	0.28812
97.07	0.3241
96.24	0.32364
96.27	0.2879
96.83	0.25459
98.38	0.28886
98.68	0.28898
98.31	0.15579
97.17	0.34005
97.44	0.2214
97.97	0.25831
97.44	0.25322
96.33	0.33216
96.69	0.27666
97.46	0.26609
97.2	0.27354
95.59	0.27608
95.49	0.40723
95.78	0.3773
95.37	0.35162
94.47	0.32343
94.1	0.33174
94.87	0.34102
94.98	0.32999
93.4	0.27966
93.45	0.43745
93.16	0.24422
95.17	0.39942
93.99	0.23936
93.23	0.22426
94.43	0.21502
95.53	0.34774
95.71	0.23765
95.12	0.29559
96.97	0.26251
97.68	0.26889
97.88	0.32031
96.74	0.23085
97.55	0.27216
98.47	0.22581
98.04	0.26214
97.63	0.26101
97.92	0.20868
97.36	0.16254
96.47	0.31406
96.1	0.20143
96.07	0.14886
95.43	0.17262
93.52	0.20905
92.55	0.2168
92.02	0.1157
91.72	0.18631
90.27	0.19255
89.84	0.15342
90.2	0.31394
89.81	0.16034
89.45	0.33757
90.09	0.23544
91.85	0.24259
91.92	0.38479
91.49	0.26925
91.81	0.3723
92.63	0.2932
93.09	0.38772
92.79	0.4119
93.23	0.24664
93.82	0.32776
93.18	0.27789
92.89	0.23289
93.66	0.29198
93.47	0.27199
93	0.27622
92.77	0.14029
93.09	0.1598
93.29	0.27496
92.89	0.27213
92.37	0.18726
92.82	0.17243
92.74	0.22023
92.76	0.18785
92.34	0.13089
91.86	0.1498
92.07	0.186
92.55	0.18826
92.09	0.14049
91.81	0.30238
91.21	0.20362
91.35	0.29749
91.23	0.23118
90.72	0.23833
90.19	0.25463
89.62	0.20423
89.32	0.37412
88.55	0.38689
87.38	0.20061
86.91	0.32166
86.53	0.41773
86.28	0.28352
85.22	0.26842
84.62	0.37602
84.2	0.40525
84.72	0.37674
87.1	0.32746
88.69	0.33478
89.69	0.26095
90.5	0.41156
91.16	0.28527
91.94	0.22758
93.21	0.38072
94.09	0.30348
94.61	0.31057
95.34	0.37863
95.91	0.2244
96.28	0.43611
95.94	0.36045
97.73	0.32749
99.02	0.45766
99.89	0.34349
100.93	0.32089
101.37	0.34413
101.98	0.25652
97.87	0.37203
94.07	0.4002
90.2	0.32476
85.82	0.24051
81.48	0.30814
77.21	0.44408
73.22	0.41364
69.19	0.28854
65.01	0.32496
61.45	0.33903
57.99	0.34418
54.78	0.24263
51.75	0.42636
48.76	0.32199
46.14	0.23661
43.59	0.30443
41.31	0.29781
38.86	0.22211
36.92	0.31541
34.82	0.27186
33.02	0.27774
31.17	0.18839
29.44	0.17016
27.87	0.24639
26.27	0.23489
24.94	0.14384
23.59	0.20641
22.32	0.03963
21.05	0.060322
20	0.15665
18.96	0.18606
17.83	0.15065
17.13	0.22625
16.01	0.045114
15.21	0.16992
14.41	0.044791
13.7	0.10614
13.05	0.22606
12.37	0.14114
11.64	0.07225
11.21	0.22576
10.64	0.25592
10.25	0.19599
9.57	0.27587
9.28	0.21343
8.67	0.15207
8.42	0.22468
7.88	0.21948
7.61	0.30828
7.28	0.27124
6.87	0.15353
6.52	0.23867
6.29	0.241
6.11	0.20214
5.65	0.099558
5.42	0.19829
5.31	0.12085
5.02	0.10121
4.85	0.12036
4.68	0.14918
4.52	0.1999
4.28	0.24261
4.2	0.30535
3.98	0.12714
3.92	0.21317
3.66	0.13894
3.56	0.12878
3.44	0.27959
3.23	0.1904
3.28	0.24339
3.04	0.12109
3.07	0.20301
2.81	0.21538
2.79	0.11979
2.76	0.10802
2.55	0.17035
2.6	0.22101
2.39	0.13911
2.36	0.083953
2.29	0.16287
2.25	0.12957
2.29	0.16522
2.07	0.15592
2.1	0.24362
1.84	0.18534
1.98	0.18908
1.72	0.15655
1.63	0.19755
1.68	0.20449
1.66	0.28286
1.58	0.17178
1.6	0.33868
1.54	0.36904
1.56	0.27028
1.46	0.32369
1.47	0.28804
1.32	0.22253
1.49	0.28806
1.36	0.23212
1.32	0.14087
1.34	0.23774
1.15	0.22935
1.12	0.1456
1.23	0.20675
1.2	0.24497
1.1	0.13498
0.98	0.24519
0.95	0.12049
1.09	0.28609
1.02	0.044631
0.99	0.26592
0.93	0.28775
0.92	0.12505
1.01	0.16826
1.04	0.23352
0.78	0.13766
0.79	0.11628
0.89	0.13015
0.8	0.17345
0.81	0.04697
0.69	0.14322
0.89	0.22904
0.82	0.16294
0.76	0.1684
0.8	0.082669
0.84	0.25841
0.78	0.10782
0.72	0.045166
0.83	0.11043
0.71	0.058323
0.83	0.13916
0.65	0.11928
0.84	0.24854
0.78	0.15509
0.69	0.16253
0.81	0.1799
0.72	0.18669
0.91	0.19793
0.87	0.23194
0.72	0.2023
0.68	0.20893
0.83	0.25621
0.85	0.22535
0.67	0.22992
0.63	0.22959
0.7	0.23414
0.79	0.28078
0.7	0.32733
0.68	0.17453
0.72	0.1653
0.74	0.32437
0.87	0.25452
0.8	0.29259
0.77	0.15946
0.83	0.24184
0.76	0.21215
0.85	0.36324
0.76	0.12667
0.76	0.31126
0.67	0.25166
0.73	0.33819
0.77	0.40165
0.71	0.32315
0.78	0.3559
0.62	0.32089
0.61	0.28998
0.72	0.40929
0.67	0.28322
0.66	0.27657
0.68	0.26335
0.74	0.3811
0.67	0.39628
0.79	0.30922
0.64	0.27111
0.68	0.22775
0.6	0.30671
0.74	0.29431
0.76	0.27732
0.79	0.22956
0.56	0.26508
0.63	0.2713
0.72	0.22295
0.58	0.2535
0.68	0.29198
0.54	0.25993
0.62	0.30152
0.66	0.34901
0.52	0.28513
0.68	0.24795
0.6	0.24061
0.52	0.32228
0.64	0.32575
0.72	0.36431
0.54	0.20773
0.68	0.24347
0.69	0.28639
0.64	0.32286
0.72	0.23748
0.6	0.25879
0.74	0.2673
0.57	0.22882
0.55	0.26168
0.63	0.16659
0.61	0.15477
0.7	0.22233
0.65	0.21483
0.62	0.12761
0.67	0.19015
0.63	0.19408
0.64	0.11574
0.71	0.26776
0.68	0.1068
0.65	0.060884
0.56	0.081786
0.59	0.14796
0.63	0.06844
0.66	0.24745
0.61	0.10111
0.6	0.15026
0.52	0.11923
0.51	0.071989
0.49	0.15747
0.47	0.18492
0.66	0.15645
0.62	0.15748
0.55	0.07896
0.47	0.16502
0.64	0.16627
0.67	0.24806
0.59	0.093538
0.5	0.16777
0.49	0.097684
0.62	0.086462
0.57	0.28539
0.6	0.036936
0.47	0.19729
0.59	0.20221
0.65	0.30452
0.62	0.29842
0.5	0.2157
0.48	0.1606
0.57	0.19693
0.61	0.32339
0.64	0.32653
0.48	0.28877
0.47	0.25851
0.56	0.18993
0.47	0.27366
0.62	0.35026
0.53	0.22688
0.53	0.17411
0.63	0.20249
0.6	0.24703
0.58	0.20015
0.53	0.21758
0.66	0.17358
0.68	0.17349
0.69	0.21111
0.62	0.29001
0.75	0.2201
0.66	0.13562
0.66	0.25664
0.7	0.2705
0.74	0.23795
0.76	0.27171
0.72	0.15298
0.65	0.15587
0.61	0.13907
0.63	0.15962
0.62	0.18901
0.68	0.13278
0.58	0.044519
0.53	0.11085
0.69	0.1486
0.61	0.2741
0.69	0.16094
0.53	0.16564
0.69	0.14338
0.5	0.19124
0.6	0.11346
0.64	0.25647
0.59	0.1875
0.6	0.19114
0.67	0.24155
0.61	0.24994
0.61	0.23023
0.6	0.14097
0.52	0.21811
0.6	0.2226
0.63	0.34678
0.72	0.19314
0.52	0.2294
0.55	0.15925
0.51	0.27678
0.58	0.2858
0.57	0.31809
0.59	0.21157
0.65	0.25105
0.58	0.2239
0.68	0.25754
0.61	0.21038
0.65	0.23488
0.62	0.28121
0.7	0.32868
0.64	0.34614
0.55	0.27601
0.62	0.24451
0.62	0.4159
0.7	0.31101
0.66	0.30806
0.53	0.25927
0.53	0.29893
0.6	0.43534
0.68	0.31124
0.68	0.39617
0.64	0.32596
0.53	0.33707
0.66	0.34343
0.75	0.37056
0.64	0.338
0.63	0.4132
0.55	0.34284
0.55	0.25891
0.61	0.28727
0.68	0.31584
0.6	0.31215
0.51	0.25286
0.5	0.19541
0.66	0.26972
0.63	0.2668
0.62	0.34352
0.62	0.26385
0.6	0.35058
0.53	0.16421
0.64	0.23151
0.68	0.39542
0.69	0.36162
0.62	0.20813
0.54	0.26928
0.62	0.2868
0.7	0.29601
0.54	0.19455
0.51	0.2516
0.66	0.34373
0.6	0.2288
0.68	0.26158
0.59	0.2134
0.73	0.25899
0.68	0.21777
0.73	0.19678
98.67	0.29698
98.55	0.25741
98.34	0.34002
98.1	0.27246
97.93	0.28004
97.9	0.28362
97.69	0.40873
97.8	0.30661
98.09	0.30104
98.09	0.30581
98.16	0.26766
98.11	0.47723
97.93	0.31886
97.91	0.3209
97.67	0.23932
97.64	0.31313
97.38	0.32071
97.09	0.29462
97.12	0.41792
96.99	0.30675
96.84	0.31799
96.62	0.27635
96.45	0.43875
96.17	0.42032
95.84	0.29338
95.77	0.29115
95.47	0.28668
95.28	0.2884
95.25	0.43313
95.36	0.30793
95.36	0.39524
95.29	0.24281
95.26	0.27794
95.56	0.44598
96.08	0.44812
96.58	0.34415
96.79	0.37808
96.95	0.44307
97.36	0.3857
97.53	0.37566
98.11	0.32113
98.15	0.35974
98.51	0.48403
98.9	0.36351
99.32	0.35981
99.54	0.35717
99.99	0.44807
100.04	0.46279
100.21	0.45926
100.26	0.30543
100.54	0.5086
100.66	0.40649
100.65	0.48446
100.67	0.40317
100.74	0.52117
100.7	0.42978
100.76	0.54399
100.57	0.43956
100.55	0.43208
100.54	0.52179
100.37	0.437
100.28	0.4382
100.11	0.54791
99.91	0.35374
99.88	0.42558
99.61	0.40954
99.39	0.40496
99.2	0.48432
99.14	0.43127
99.01	0.44419
98.82	0.27751
98.69	0.51018
98.44	0.40038
98.53	0.38639
98.47	0.37891
98.47	0.28314
98.45	0.28407
98.33	0.45862
98.31	0.2561
98.23	0.31928
98.19	0.22444
98.14	0.25711
98.13	0.29506
97.88	0.2678
97.69	0.2273
97.6	0.25442
97.58	0.17452
97.53	0.2032
97.26	0.27279
97.24	0.23117
97.17	0.23182
97.18	0.22805
97.29	0.32187
97.12	0.25675
97.18	0.21163
97.21	0.33572
97.14	0.26814
97.17	0.18993
97.07	0.25283
96.97	0.37951
96.89	0.28015
96.8	0.27089
96.61	0.27135
96.82	0.20003
96.82	0.27613
96.75	0.25889
96.9	0.25535
97	0.16787
97.19	0.15062
97.51	0.31217
98.05	0.36063
98.44	0.33513
98.61	0.34843
98.75	0.25118
98.84	0.2255
99.02	0.29595
99.05	0.32761
99.2	0.36881
99.17	0.32976
99.28	0.3853
99.48	0.32704
99.47	0.33222
99.54	0.24809
99.47	0.35532
99.65	0.31713
99.63	0.30577
99.52	0.34467
99.49	0.38919
99.4	0.28537
99.43	0.31616
99.26	0.31599
99.07	0.36014
99.04	0.32028
98.96	0.2239
99.02	0.29855
98.78	0.21072
98.75	0.19317
98.95	0.25024
98.93	0.15367
98.97	0.22686
98.79	0.13002
98.92	0.20146
98.95	0.16039
98.61	0.18787
98.47	0.19357
98.55	0.31536
98.47	0.34625
98.23	0.15815
98.06	0.24267
97.93	0.33669
97.84	0.27565
97.72	0.26904
97.77	0.38351
97.65	0.29373
97.67	0.42958
97.62	0.36017
97.67	0.3318
97.75	0.29982
97.87	0.24342
97.99	0.31993
97.92	0.25921
98.05	0.19994
98.29	0.26286
98.51	0.29914
98.82	0.22353
99.05	0.24992
99.24	0.16347
99.69	0.24229
99.84	0.3662
99.85	0.20759
100.02	0.12004
100.14	0.22573
100.41	0.27856
100.53	0.32705
100.48	0.23563
100.63	0.15541
100.69	0.2462
100.69	0.24961
100.7	0.28723
100.64	0.23815
100.67	0.11123
100.59	0.35854
100.4	0.20748
100.52	0.20046
100.15	0.22844
100.07	0.26927
99.8	0.25317
99.8	0.19316
99.74	0.27566
99.66	0.24575
99.53	0.20619
99.4	0.15323
99.37	0.30636
99.05	0.19789
98.93	0.35471
98.64	0.24553
98.53	0.25209
98.22	0.39591
98.02	0.19859
97.85	0.28361
97.59	0.27176
97.46	0.36102
97.53	0.37918
97.38	0.33394
97.14	0.18671
97.07	0.3828
97.19	0.31641
97.02	0.26653
96.81	0.24775
96.45	0.27583
96.43	0.24824
96.28	0.26826
96.08	0.17534
95.76	0.24504
95.67	0.24459
95.87	0.19693
95.87	0.14593
95.71	0.16799
95.78	0.081875
95.91	0.097128
95.95	0.072552
96.14	0.13672
96.35	0.26252
96.42	0.15093
96.61	0.12
96.55	0.16625
96.69	0.096977
96.83	0.1328
96.82	0.23852
96.89	0.29557
97.11	0.15504
96.91	0.15317
96.86	0.24743
96.99	0.1392
96.93	0.29243
96.6	0.16457
96.25	0.12371
96.02	0.28858
95.71	0.083208
95.58	0.15877
95.53	0.30628
95.64	0.3299
95.59	0.32182
95.47	0.24246
95.52	0.22656
95.97	0.19541
96.86	0.26183
97.32	0.25048
97.69	0.1537
98.02	0.2238
98.22	0.13844
98.59	0.12895
98.84	0.1917
99.05	0.1819
99.32	0.10171
99.45	0.16625
99.75	0.17088
99.64	0.17787
99.73	0.048229
99.8	0.11084
99.88	0.15482
99.78	0.11046
99.74	0.057945
99.72	0.20774
99.63	0.064543
99.73	0.014379
99.58	0.11831
99.42	0
99.32	0.10996
99.47	0.093668
99.27	0.013628
99.11	0.05595
99.03	0.13045
98.88	0.024851
98.68	0.010665
98.21	0
97.9	0.16435
97.87	0.09752
97.72	0.21937
97.57	0.29424
97.3	0.12927
97.15	0.23571
97.19	0.33249
97	0.37166
96.7	0.31214
96.65	0.27268
96.62	0.42392
96.53	0.32795
96.38	0.28475
96.45	0.31271
96.24	0.3128
96.55	0.44683
96.45	0.45065
96.57	0.34376
96.77	0.35359
96.61	0.27551
96.76	0.35419
96.88	0.33875
96.82	0.23521
96.9	0.3869
96.97	0.22267
97.16	0.3412
97.56	0.42393
97.68	0.26834
97.91	0.4012
98.03	0.31869
98.38	0.41959
98.79	0.26287
99.13	0.27847
99.11	0.4075
99.14	0.40855
99.25	0.33863
99.43	0.32514
99.67	0.33551
99.63	0.30258
99.71	0.24264
99.98	0.17254
100.06	0.18731
100.16	0.33413
100.29	0.249
100.31	0.24007
100.29	0.15475
100.25	0.36402
99.99	0.26613
99.96	0.29724
99.9	0.26284
99.88	0.26663
99.72	0.24283
99.63	0.39242
99.36	0.24368
99.9	0.2772
99.39	0.23715
99.56	0.40202
99.45	0.21632
99.64	0.27186
99.68	0.27656
99.48	0.19156
99.49	0.3962
99.48	0.26788
99.48	0.27648
99.58	0.27725
99.35	0.27736
99.25	0.37656
99.38	0.28839
99.19	0.41915
98.97	0.23069
98.83	0.39272
98.78	0.19971
98.83	0.25513
98.53	0.29203
98.5	0.35574
98.21	0.2068
98.32	0.2607
98.04	0.18598
97.86	0.2169
97.75	0.24682
97.49	0.22867
97.42	0.23231
96.97	0.14269
96.83	0.34771
96.83	0.28461
96.55	0.16357
96.65	0.36496
96.56	0.25972
96.58	0.32168
96.58	0.31734
96.63	0.36524
96.6	0.27151
96.5	0.21349
96.49	0.37557
96.43	0.34211
96.32	0.21889
96.27	0.40674
96.18	0.42927
95.91	0.3379
95.9	0.28917
95.85	0.36524
95.73	0.34719
95.68	0.42216
95.47	0.29363
95.53	0.24381
95.64	0.32114
95.47	0.31379
95.13	0.30822
95.38	0.24679
95.32	0.40877
95.24	0.39381
94.92	0.32103
94.88	0.32224
94.88	0.23968
94.75	0.23849
94.61	0.29501
94.68	0.36344
94.63	0.15827
94.81	0.25828
94.67	0.26138
94.91	0.39254
95.04	0.23901
95.11	0.26072
95.27	0.36268
95.3	0.29519
95.71	0.21593
95.88	0.27139
95.94	0.36168
95.95	0.33606
96.02	0.24673
96.27	0.2811
96.27	0.16462
96.13	0.27417
96.03	0.34447
96.26	0.38832
96.17	0.32703
96.24	0.29224
96.32	0.44085
96.69	0.46863
96.67	0.36198
96.27	0.27269
96.55	0.34853
96.68	0.48525
96.83	0.49266
96.6	0.28443
96.67	0.31395
96.95	0.44816
97.14	0.37988
97.17	0.36231
97.02	0.38304
97.05	0.44192
97.2	0.50569
97.15	0.38794
97.2	0.38928
96.95	0.39378
97.1	0.31068
97.03	0.3737
97.13	0.47904
96.95	0.40933
97.21	0.45512
97.42	0.29555
98.29	0.37792
98.07	0.42107
98.53	0.36897
99.09	0.36224
99.02	0.26187
99.32	0.25625
99.41	0.15108
99.59	0.36076
99.77	0.18961
99.88	0.24573
100.03	0.24304
100.1	0.19839
100.09	0.12138
100.3	0.20883
100.18	0.25448
100.1	0.29838
100.02	0.13782
100.01	0.25506
99.91	0.19245
99.93	0.27461
99.85	0.23552
99.9	0.22504
99.75	0.23958
99.87	0.3219
99.86	0.34347
99.73	0.22761
99.62	0.35363
99.62	0.29017
99.55	0.25615
99.5	0.28764
99.4	0.27833
99.08	0.24434
98.91	0.18368
98.92	0.33572
98.82	0.34898
98.74	0.40165
98.64	0.16752
98.48	0.19717
98.28	0.28431
98.47	0.27574
98.32	0.26353
98.12	0.32541
98.08	0.30927
98.06	0.28551
97.98	0.28571
97.73	0.37227
97.67	0.26305
97.6	0.33755
97.6	0.25737
97.65	0.42247
97.73	0.36037
97.51	0.31593
97.66	0.32475
97.62	0.40751
97.67	0.26274
97.84	0.40591
97.69	0.32861
97.59	0.24583
97.63	0.31757
97.63	0.21768
97.71	0.37996
97.47	0.29074
97.69	0.24199
97.7	0.28379
97.89	0.36306
97.89	0.38728
98.39	0.21872
98.79	0.3765
98.98	0.39892
99.32	0.37566
99.43	0.37776
99.39	0.33373
99.68	0.3529
99.75	0.43386
99.87	0.35479
99.88	0.39375
99.87	0.35397
100.08	0.35735
99.76	0.23075
99.77	0.45158
99.7	0.29792
99.63	0.36684
99.55	0.45388
99.42	0.30018
99.41	0.26931
99.26	0.32382
99.1	0.32814
99.14	0.32169
99.03	0.38455
98.84	0.22883
98.74	0.17963
98.61	0.19805
98.53	0.26126
98.51	0.33608
98.47	0.37045
98.67	0.35161
98.61	0.21048
98.74	0.29745
98.82	0.21859
98.87	0.24145
99.4	0.2624
99.48	0.12019
99.58	0.23248
99.76	0.13676
99.88	0.33535
100.09	0.18122
100.16	0.21013
100.36	0.22512
100.54	0.2239
100.58	0.15353
100.65	0.12322
100.53	0.15601
100.47	0.18943
100.57	0.26838
100.32	0.1909
100.36	0.19712
100.23	0.33678
100.05	0.23957
99.9	0.29037
