# Supplementary material for: How Variability and Effort Determine Coordination at Large Forces
Source: PLoS One. 2016 Mar 2;11(3):e0149512. doi: 10.1371/journal.pone.0149512 (PMC4774921; doi:10.1371/journal.pone.0149512)
Supplement: S1 Dataset — (ZIP) [file pone.0149512.s001.zip › par10_Lllevel16.txt]

111.81	0.30882
112.14	0.30788
112.18	0.35361
111.92	0.29631
111.67	0.30492
111.55	0.30439
111.59	0.38855
111.08	0.3171
110.64	0.22612
110.72	0.42665
110.61	0.27716
110.66	0.31506
110.25	0.30282
109.99	0.42778
109.92	0.33405
109.75	0.44595
109.43	0.3043
109.18	0.3874
108.84	0.40149
108.69	0.35466
107.8	0.40055
107.22	0.30809
106.81	0.47851
106.45	0.36635
106.02	0.48783
105.78	0.38269
105.06	0.37971
104.7	0.47654
104.23	0.39132
103.85	0.31059
103.92	0.28105
103.48	0.47635
103.13	0.36511
102.96	0.26164
103	0.32493
103.07	0.32731
102.93	0.41992
102.88	0.32562
103.01	0.23414
103.1	0.27201
102.74	0.43298
102.72	0.32325
103.07	0.22224
103.53	0.24746
103.7	0.33457
103.88	0.42989
104.08	0.42938
104.26	0.36217
104.58	0.47039
104.25	0.3802
104.17	0.34536
104.26	0.45861
104.38	0.37859
104.27	0.46622
104.56	0.38063
104.7	0.50804
104.78	0.45026
104.87	0.40643
104.57	0.41106
104.49	0.40187
104.61	0.53275
104.68	0.36708
104.36	0.35322
104.83	0.51414
104.87	0.48887
105.02	0.50337
105.22	0.32869
105.31	0.36474
105.34	0.32421
105.17	0.37745
105.56	0.35888
105.9	0.2499
105.89	0.32166
106.2	0.27204
106.43	0.26334
106.77	0.28677
106.8	0.35965
106.95	0.33549
107.12	0.2529
107.4	0.4195
107.14	0.27574
107.07	0.31635
107.42	0.30913
107.63	0.38963
107.2	0.32753
107.08	0.39709
107.15	0.33242
107.38	0.25021
107.2	0.36773
106.79	0.32163
106.6	0.23575
106.77	0.4211
106.67	0.35099
106.55	0.36778
106.48	0.32534
107.58	0.32596
107.91	0.38344
107.68	0.24983
108.01	0.23297
108.34	0.38029
108.61	0.30455
108.32	0.38587
108.55	0.38628
108.87	0.23923
108.84	0.36762
108.58	0.28061
108.84	0.19173
109.05	0.20182
108.96	0.29842
108.3	0.30828
108.08	0.25594
108.38	0.33673
108.47	0.40334
108.16	0.39448
107.56	0.3256
107.18	0.24359
107.46	0.45376
107.18	0.26104
106.62	0.40711
106.32	0.32432
106.03	0.3241
105.92	0.42242
105.84	0.3323
105.36	0.25928
104.77	0.31954
104.51	0.31874
104.51	0.40274
104.27	0.22967
103.03	0.21257
102.22	0.28968
103.07	0.24225
102.75	0.18706
102.37	0.23601
101.58	0.19462
101.26	0.14918
101.18	0.2531
100.78	0.17001
100.45	0.20962
100.09	0.20522
99.8	0.29188
98.96	0.23078
98.51	0.2695
98.21	0.20119
98.44	0.32712
98.76	0.26255
98.41	0.17276
98.19	0.12065
98.35	0.18073
98.38	0.34711
97.77	0.2231
97.43	0.25897
96.8	0.2309
96.53	0.37661
95.93	0.36681
95.05	0.20031
94.47	0.2814
93.94	0.41248
93.33	0.23051
92.71	0.37595
91.92	0.25013
91.31	0.42822
90.62	0.2829
90.02	0.30375
89.85	0.31596
89.33	0.34841
89.5	0.23745
89.49	0.29055
89.52	0.20693
90.11	0.36058
90.24	0.41046
90.35	0.33591
89.94	0.30987
89.38	0.31309
90.12	0.45813
90.46	0.26215
89.78	0.32233
89.3	0.27761
89.23	0.31469
89.29	0.39985
89.33	0.22034
89.22	0.29827
88.7	0.4216
88.82	0.36071
88.96	0.32593
88.9	0.35606
88.66	0.25134
88.78	0.32841
88.88	0.22798
89.11	0.29075
88.79	0.32734
88.69	0.32255
88.48	0.29197
88.21	0.2859
87.93	0.42289
87.31	0.27513
86.94	0.35132
86.6	0.31367
85.4	0.40218
84.71	0.33667
84.05	0.36474
82.06	0.29479
80.39	0.37026
78.13	0.46458
75.38	0.34764
71.53	0.43436
68.93	0.36107
66.49	0.32967
64	0.4927
61.22	0.3276
56.9	0.45159
54.29	0.32713
51.17	0.32147
48.62	0.36255
45.97	0.34086
43.18	0.34307
40.93	0.36743
38.62	0.3317
36.66	0.41829
34.66	0.42758
32.82	0.39959
31.26	0.32412
29.78	0.4018
28.13	0.28614
26.97	0.39145
25.52	0.38543
24.56	0.34062
23.31	0.30093
22.28	0.32656
21.34	0.3333
20.45	0.32361
19.6	0.31331
18.9	0.22386
18.34	0.3808
17.64	0.38984
16.98	0.22948
16.4	0.25624
15.83	0.24672
15.31	0.29298
14.89	0.2359
14.35	0.29513
14	0.17874
13.6	0.25071
13.31	0.25138
12.89	0.28689
12.69	0.2105
12.45	0.28128
12.15	0.25593
11.95	0.38414
11.86	0.36382
11.64	0.41909
11.38	0.24162
11.33	0.40479
11.15	0.47205
10.93	0.35936
10.9	0.27373
10.74	0.2495
10.67	0.29326
10.52	0.35956
10.54	0.42571
10.48	0.30943
10.28	0.31538
10.33	0.4537
10.28	0.39554
10.19	0.52888
10.26	0.37629
10.23	0.34499
10.35	0.39237
10.26	0.3397
10.09	0.41529
10.16	0.48125
10.18	0.3714
10.09	0.41825
10.13	0.46501
10.24	0.44345
10.14	0.40569
10.18	0.3931
10.17	0.52406
10.19	0.37191
10.32	0.44128
10.3	0.39847
10.24	0.52461
10.21	0.41919
10.38	0.35926
10.33	0.31471
10.29	0.29362
10.33	0.48837
10.47	0.35499
10.26	0.2594
10.45	0.32765
10.51	0.32981
10.55	0.33584
10.38	0.22552
10.36	0.33128
10.55	0.38571
10.44	0.3105
10.55	0.43462
10.59	0.45108
10.46	0.27644
10.6	0.35219
10.61	0.26171
10.73	0.33847
10.76	0.32245
10.7	0.42835
10.65	0.32633
10.75	0.49181
10.81	0.36037
10.91	0.36402
10.94	0.3285
10.89	0.4392
10.98	0.37312
10.97	0.35334
10.91	0.26727
10.87	0.37849
10.94	0.25948
10.95	0.31442
11.12	0.43197
11.06	0.40263
11.21	0.3403
11.09	0.41883
11.08	0.2756
11.27	0.35402
11.21	0.38348
11.23	0.38029
11.19	0.30206
11.25	0.36749
11.41	0.42525
11.35	0.47957
11.46	0.36824
11.41	0.32379
11.49	0.4972
11.36	0.34903
11.48	0.50611
11.5	0.51054
11.55	0.53425
11.49	0.48444
11.57	0.48231
11.48	0.46208
11.44	0.36984
11.6	0.38884
11.56	0.4495
11.62	0.52857
11.58	0.36649
11.77	0.39301
11.83	0.48176
11.61	0.36991
11.79	0.48399
11.77	0.30677
11.72	0.38171
11.67	0.37982
11.9	0.36283
11.82	0.36165
11.74	0.29882
11.94	0.33994
11.72	0.33298
11.86	0.45251
11.9	0.42501
11.78	0.30823
11.79	0.26735
11.9	0.34015
11.92	0.42624
11.93	0.42186
12.07	0.33644
11.99	0.29869
12.02	0.26147
12.04	0.29081
12.06	0.43802
12.21	0.31337
12.15	0.35198
12.13	0.31841
12.24	0.37035
12.27	0.4685
12.3	0.30379
12.15	0.34464
12.15	0.25852
12.28	0.29099
12.41	0.48999
12.27	0.32379
12.26	0.36957
12.28	0.20394
12.43	0.40707
12.28	0.38397
12.26	0.36631
12.3	0.41584
12.44	0.466
12.42	0.38233
12.34	0.33576
12.43	0.37017
12.55	0.37082
12.37	0.36332
12.49	0.3462
12.41	0.29773
12.51	0.24895
12.53	0.44098
12.48	0.28288
12.63	0.31193
12.44	0.22132
12.65	0.29348
12.55	0.47069
12.59	0.22096
12.49	0.25308
12.59	0.15838
12.49	0.27523
12.59	0.44198
12.51	0.30985
12.5	0.19733
12.71	0.40027
12.6	0.39814
12.62	0.37618
12.58	0.4501
12.64	0.43103
12.58	0.42753
12.56	0.38963
12.55	0.38821
12.62	0.34777
12.63	0.28827
12.63	0.47671
12.63	0.27267
12.56	0.25318
12.78	0.40046
12.59	0.23946
12.58	0.23132
12.62	0.27532
12.7	0.31821
12.81	0.32904
12.77	0.40203
12.76	0.34424
12.83	0.44795
12.87	0.39183
12.85	0.36165
12.95	0.32464
12.93	0.43908
12.83	0.36999
12.96	0.48434
12.85	0.28752
12.98	0.4874
12.94	0.3023
12.9	0.40684
13.03	0.37053
13	0.35157
12.9	0.36224
12.85	0.34138
12.96	0.43279
12.97	0.43711
12.96	0.27842
13.04	0.43602
12.93	0.36342
12.99	0.2822
12.87	0.342
13.11	0.45349
13.04	0.27043
13.05	0.28528
13.02	0.27225
13.16	0.31304
12.99	0.30822
13.18	0.32645
13.16	0.42068
13.01	0.31591
13.14	0.32318
13.14	0.28243
13.12	0.27813
13.07	0.27008
13.13	0.28742
13.24	0.28267
13.17	0.23348
13.26	0.26776
13.12	0.30848
13.08	0.27244
13.2	0.18505
13.28	0.29612
13.21	0.349
13.12	0.3201
13.33	0.32203
13.2	0.3303
13.33	0.31206
13.34	0.31472
13.19	0.309
13.33	0.43449
13.29	0.36834
13.39	0.33224
13.35	0.46294
13.23	0.40275
13.45	0.37593
13.34	0.32372
13.48	0.35873
13.28	0.36315
13.39	0.34651
13.29	0.29469
13.48	0.3236
13.29	0.23869
13.3	0.21868
13.31	0.32194
13.33	0.40274
13.47	0.42075
13.47	0.3096
13.41	0.32142
13.51	0.38099
13.42	0.34839
13.39	0.33933
13.42	0.28331
13.42	0.27893
13.5	0.35674
13.5	0.22536
13.47	0.2473
13.57	0.23196
13.51	0.39319
13.61	0.36979
13.46	0.20217
13.49	0.2832
13.49	0.28919
13.48	0.34117
13.52	0.20516
13.5	0.22017
13.47	0.18072
13.51	0.37588
13.6	0.22054
13.62	0.24288
13.55	0.24917
13.64	0.38134
13.67	0.28743
13.65	0.1878
13.58	0.18234
13.53	0.25715
13.61	0.21603
13.52	0.23093
13.58	0.3064
13.48	0.24128
13.64	0.2511
13.53	0.25009
13.55	0.25577
13.48	0.25991
13.63	0.25216
13.61	0.16908
13.52	0.2403
13.48	0.11133
13.47	0.2146
13.59	0.20705
13.59	0.32687
13.62	0.22582
13.56	0.30831
13.65	0.25624
13.68	0.34808
13.66	0.20179
13.75	0.26584
13.56	0.31496
13.74	0.27362
13.66	0.27652
13.53	0.26459
13.6	0.23261
13.57	0.18462
13.61	0.24779
13.59	0.24349
13.5	0.23799
13.58	0.276
13.45	0.24078
13.64	0.29259
13.51	0.30006
108.27	0.34129
109.17	0.24475
110.07	0.25001
109.06	0.22857
109.27	0.17878
110.43	0.16481
110.62	0.22029
109.63	0.21621
108.7	0.21058
108.94	0.16513
109.91	0.2053
109.61	0.16961
108.04	0.16116
108.37	0.27933
109.88	0.20589
109.11	0.21268
107.87	0.34125
108.09	0.15763
109.11	0.24193
107.75	0.27815
106.63	0.24774
107.36	0.25358
106.43	0.23897
105.6	0.25253
105.7	0.21185
105.78	0.15835
105.68	0.2708
104.12	0.14632
104.93	0.21578
104.48	0.1672
103.55	0.32955
103.65	0.23074
104.24	0.35141
103.84	0.25825
103.23	0.18043
104.47	0.26753
105.48	0.21475
105.74	0.25453
104.37	0.28083
103.86	0.24215
105.37	0.25243
104.8	0.24992
103.75	0.29822
103.04	0.22061
104.39	0.38036
105.5	0.23361
105.22	0.27292
104.52	0.3192
106.91	0.3227
106.11	0.29727
105.37	0.28342
104.67	0.41906
105.52	0.27363
106.49	0.26603
106.46	0.25659
105.63	0.24981
104.48	0.37155
104.57	0.27874
105.14	0.19469
105.43	0.22525
104.57	0.26248
102.4	0.094798
101.84	0.09112
102.87	0.18719
103.3	0.18594
101.63	0.094495
102.54	0.15139
103.88	0.20327
103.67	0.17952
102.36	0.17824
101.69	0.26185
103.27	0.33219
104.21	0.23498
102.3	0.24026
102.58	0.16549
103.81	0.20582
104.3	0.23892
104.38	0.18093
102.58	0.29927
102.16	0.22421
102.9	0.23399
104.66	0.32358
102.72	0.21035
101.55	0.2577
102.48	0.37811
103.43	0.27642
103.6	0.15616
101.85	0.34049
100.09	0.36218
99.98	0.29469
100.32	0.23834
99.47	0.27444
97.93	0.29416
97.83	0.41378
98.85	0.29504
98.24	0.29509
97.21	0.26211
96.28	0.42984
95.92	0.41
96.67	0.40938
96.43	0.34354
95.92	0.39406
94.6	0.24626
94.02	0.34301
94.42	0.37429
94.56	0.28355
94.25	0.316
93.93	0.30298
93.18	0.31244
92.1	0.18
90.91	0.27496
90.77	0.27353
87.08	0.3089
86.41	0.26744
84.98	0.38728
83.92	0.29449
82.58	0.42508
83.01	0.36545
82.2	0.28998
81.33	0.33618
80.72	0.28522
81.42	0.32612
82.21	0.22473
84.08	0.28617
84.13	0.28554
84.39	0.2771
85.59	0.31819
87.4	0.27442
89.11	0.2827
89.31	0.32457
90.98	0.16129
92.34	0.26933
92.57	0.38853
93.05	0.23776
94.17	0.27272
95.71	0.17918
93.73	0.26705
93.49	0.26667
94.71	0.28881
95.16	0.29732
93.06	0.17408
95.22	0.17323
95.72	0.24249
95.07	0.2809
94.07	0.27959
95	0.27663
96.77	0.20883
95.79	0.25721
94.61	0.387
94.32	0.27734
95	0.27697
95.89	0.27703
95.36	0.28839
95.29	0.29359
96.64	0.27802
96.86	0.23569
96.66	0.18636
96.61	0.17125
97.33	0.32151
98.31	0.24127
98.8	0.23515
98.78	0.15016
99.35	0.22903
99.94	0.15376
100.12	0.2107
99.74	0.16315
99.64	0.10871
99.73	0.1018
99.54	0.080594
99.01	0.15329
98.27	0.18617
97.43	0.14756
95.92	0.11159
92.39	0.070777
90.51	0.23893
88.8	0.12586
81.9	0.15825
78.33	0.11759
75.06	0.28838
72	0.15486
68.41	0.18329
64.12	0.19286
61.11	0.32597
58.07	0.23336
54.81	0.35153
51.39	0.25697
48.26	0.26925
45.62	0.28198
43.03	0.27465
40.7	0.28153
38.35	0.26987
36.09	0.27201
34.06	0.27248
32.05	0.27089
30.22	0.18537
28.55	0.25424
26.84	0.20919
25.29	0.24116
23.83	0.1086
22.55	0.25134
21.27	0.21989
20.1	0.34151
19.02	0.23622
17.93	0.1505
16.82	0.19993
16.04	0.23381
15.17	0.32102
14.3	0.27516
13.47	0.15431
12.64	0.15495
12.03	0.14745
11.24	0.21795
10.71	0.15832
10.19	0.22374
9.48	0.19287
8.95	0.1143
8.61	0.23611
8.08	0.1118
7.73	0.18894
7.11	0.18314
6.84	0.096622
6.57	0.17857
6.24	0.25387
5.76	0.2351
5.51	0.15791
5.33	0.32349
5	0.14906
4.78	0.18659
4.49	0.21783
4.32	0.21495
4.12	0.22445
3.88	0.29284
3.69	0.14702
3.6	0.18287
3.28	0.21949
3.23	0.26269
2.91	0.22662
2.88	0.25803
2.79	0.23409
2.48	0.15773
2.39	0.18988
2.34	0.17775
2.24	0.12715
2.13	0.10534
2.03	0.12633
1.95	0.036202
1.79	0.13793
1.7	0.046399
1.82	0.11783
1.73	0.16236
1.68	0.25326
1.55	0.11965
1.51	0.07416
1.47	0.24857
1.5	0.18547
1.38	0.23177
1.37	0.18574
1.39	0.19675
1.15	0.21719
1.14	0.2544
1.08	0.26589
1.16	0.35647
1.04	0.17269
0.9	0.21113
1.07	0.25256
0.88	0.25226
0.85	0.24999
0.84	0.1049
0.85	0.17849
0.93	0.30039
0.82	0.35081
0.89	0.2399
0.82	0.19577
0.9	0.25336
0.78	0.26584
0.79	0.21764
0.75	0.15299
0.85	0.2234
0.65	0.18556
0.65	0.13181
0.62	0.23682
0.68	0.32491
0.58	0.18377
0.71	0.21961
0.63	0.14039
0.72	0.35406
0.65	0.16136
0.64	0.13411
0.78	0.16828
0.75	0.24461
0.77	0.34688
0.74	0.30324
0.79	0.19954
0.86	0.21045
0.87	0.25992
0.77	0.22002
0.68	0.24133
0.8	0.3159
0.63	0.25041
0.63	0.29951
0.76	0.22122
0.55	0.26386
0.74	0.35251
0.52	0.27372
0.63	0.23516
0.63	0.22443
0.69	0.26742
0.63	0.3529
0.57	0.26807
0.62	0.39447
0.66	0.37858
0.62	0.23448
0.61	0.44123
0.65	0.45595
0.62	0.48726
0.66	0.41783
0.62	0.38192
0.71	0.4065
0.72	0.52805
0.65	0.54007
0.57	0.42153
0.73	0.50704
0.57	0.48545
0.76	0.45616
0.51	0.44418
0.62	0.47064
0.67	0.35148
0.62	0.36801
0.5	0.39088
0.58	0.38
0.51	0.32686
0.66	0.34534
0.49	0.25942
0.63	0.32622
0.57	0.23055
0.66	0.29053
0.68	0.28448
0.6	0.27433
0.75	0.31927
0.64	0.31811
0.56	0.29025
0.63	0.29021
0.62	0.20627
0.67	0.40716
0.53	0.29447
0.68	0.41787
0.66	0.3118
0.54	0.2305
0.52	0.31943
0.67	0.43215
0.69	0.32776
0.69	0.31274
0.7	0.3129
0.6	0.32663
0.74	0.41273
0.75	0.45193
0.76	0.34529
0.77	0.47806
0.78	0.42069
0.77	0.47881
0.65	0.32004
0.72	0.51029
0.79	0.45289
0.63	0.40625
0.69	0.48874
0.67	0.44795
0.68	0.51172
0.59	0.46951
0.72	0.42983
0.74	0.43376
0.53	0.4246
0.64	0.5056
0.71	0.41968
0.52	0.32649
0.66	0.4366
0.52	0.35218
0.56	0.46745
0.68	0.3762
0.58	0.32651
0.68	0.45385
0.51	0.28694
0.6	0.31851
0.6	0.29369
0.68	0.32239
0.61	0.44904
0.68	0.40579
0.62	0.46804
0.71	0.36563
0.73	0.37762
0.74	0.47171
0.76	0.3906
0.69	0.30317
0.7	0.2757
0.61	0.3456
0.76	0.42516
0.64	0.37495
0.66	0.245
0.61	0.3202
0.68	0.37007
0.78	0.41659
0.74	0.45761
0.55	0.34405
0.66	0.27566
0.75	0.35313
0.59	0.26542
0.64	0.28267
0.71	0.25351
0.74	0.32331
0.67	0.28881
0.69	0.36298
0.67	0.29435
0.72	0.38119
0.72	0.40247
0.67	0.24587
0.71	0.4085
0.76	0.37364
0.73	0.30197
0.61	0.28876
0.76	0.31226
0.73	0.45066
0.78	0.41524
0.78	0.33728
0.62	0.34317
0.58	0.35224
0.72	0.27401
0.67	0.41435
0.74	0.4142
0.69	0.29968
0.7	0.33488
0.77	0.33199
0.78	0.42655
0.75	0.30124
0.62	0.32486
0.7	0.28661
0.61	0.23611
0.59	0.26258
0.68	0.15036
0.67	0.295
0.68	0.37492
0.63	0.13496
0.72	0.24544
0.74	0.24258
0.67	0.17306
0.67	0.40741
0.71	0.2006
0.68	0.16909
0.55	0.2837
0.64	0.24811
0.68	0.17573
0.72	0.22201
0.72	0.35291
0.73	0.21376
0.76	0.24456
0.61	0.24396
0.73	0.34023
0.69	0.27504
0.68	0.26206
0.67	0.355
0.53	0.33096
0.69	0.38791
0.55	0.26852
0.57	0.43722
0.6	0.29662
0.58	0.24445
0.68	0.31492
0.59	0.26031
0.68	0.25894
0.66	0.39901
0.71	0.41608
0.69	0.44469
0.57	0.38142
0.73	0.4865
0.65	0.26974
0.65	0.50288
0.64	0.39001
0.64	0.46579
0.65	0.31006
0.72	0.49289
0.56	0.36029
0.54	0.37897
0.65	0.50447
0.7	0.42603
0.58	0.4878
0.6	0.35962
0.65	0.3595
0.54	0.44115
0.69	0.38815
0.69	0.33939
0.62	0.48445
0.54	0.37791
0.57	0.29608
0.61	0.31435
0.6	0.42939
0.59	0.23216
0.66	0.40234
0.68	0.32152
0.53	0.28332
0.52	0.32059
0.63	0.30246
0.69	0.31417
0.69	0.29948
0.52	0.2958
0.52	0.25544
0.52	0.28703
0.46	0.19956
0.46	0.22291
0.51	0.37993
0.55	0.39395
0.42	0.2048
0.58	0.27599
0.43	0.28873
0.51	0.42704
0.47	0.22266
0.54	0.3639
0.51	0.39042
0.5	0.32459
0.56	0.33057
0.44	0.31449
0.43	0.2449
0.59	0.35241
0.43	0.30363
0.5	0.21524
0.41	0.19602
0.53	0.26117
0.42	0.26388
0.56	0.24912
0.41	0.15515
0.44	0.14513
0.57	0.30644
0.5	0.18664
0.38	0.13132
0.56	0.28147
0.5	0.17519
0.51	0.22264
0.59	0.29357
0.52	0.35384
0.59	0.39093
0.55	0.23938
0.55	0.20764
0.6	0.24758
0.56	0.4097
0.57	0.20678
0.57	0.38832
0.53	0.28581
0.48	0.29883
0.59	0.26493
0.42	0.28325
0.44	0.2111
0.5	0.18156
0.5	0.12174
0.59	0.21956
0.42	0.212
0.5	0.24257
0.6	0.12048
0.44	0.19519
0.56	0.16499
104.27	0.45436
104.37	0.28851
105.08	0.33397
104.46	0.25353
104.38	0.3222
104.21	0.36034
104.92	0.30223
105.19	0.21962
105.03	0.28545
104.96	0.29078
105.14	0.37043
105.76	0.37211
106.29	0.29887
106.26	0.31207
106.08	0.23162
106.14	0.30665
106.39	0.29602
106.07	0.19845
106.11	0.2666
107.84	0.21658
109.11	0.12918
108.79	0.14205
108.56	0.24372
108.8	0.16638
108.87	0.19212
108.4	0.27294
107.86	0.212
107.74	0.22366
107.82	0.092976
107.53	0.20808
107.26	0.25319
107.24	0.20745
107.14	0.20669
106.7	0.24631
106.05	0.10208
106.48	0.29665
106.27	0.219
105.85	0.13603
105.38	0.12425
105.75	0.23125
106.13	0.33767
106.07	0.13228
105.86	0.075375
105.82	0.15016
105.98	0.11203
106.62	0.17705
106.11	0.15028
105.52	0.15329
105.5	0.25116
105.32	0.1831
104.83	0.2374
104.61	0.16256
104.49	0.16461
104.57	0.16649
103.61	0.23727
102.6	0.20386
102.23	0.19827
101.67	0.20422
101.11	0.21082
101.09	0.17576
100.92	0.33529
100.51	0.18741
99.84	0.22805
99.24	0.27447
98.8	0.24263
98.42	0.21133
97.45	0.19067
97.11	0.23366
96.49	0.31949
96.37	0.32699
96.05	0.25616
95.44	0.26363
95.36	0.1909
95.7	0.26866
96.26	0.13285
96.32	0.18539
96.37	0.30093
96.27	0.3496
96.55	0.3336
96.77	0.25953
97.07	0.32309
98.22	0.30359
98.1	0.30404
98.15	0.21155
98.24	0.2761
98.62	0.27886
98.83	0.1866
98.98	0.25199
99	0.28577
99.27	0.17079
99.61	0.32303
101.18	0.1606
101.23	0.24117
101.48	0.23936
101.89	0.31652
101.52	0.17102
102.22	0.14569
103.41	0.22809
102.97	0.22592
102.71	0.18123
102.03	0.24357
101.31	0.17077
101.54	0.1325
101.1	0.24391
100.41	0.24691
99.81	0.30031
99.23	0.18242
98.5	0.14192
98.34	0.22838
98	0.1409
97.3	0.25057
96.97	0.19983
97.1	0.20273
97.34	0.21287
96.7	0.16784
96.62	0.12988
96.88	0.27955
96.91	0.080607
97.22	0.18759
97.03	0.26827
97.21	0.15767
97.65	0.28965
98.55	0.20643
98.56	0.2274
98.32	0.31893
98.75	0.24248
99.98	0.17172
100.46	0.19452
99.62	0.23498
99.59	0.1089
100.35	0.28613
101.13	0.081169
102.56	0.066076
102.48	0.12956
102.57	0.15444
104.26	0.11958
104.92	0.13427
105.04	0.22802
104.34	0.17011
104.31	0.0070855
105.07	0.15231
104.57	0.11532
103.83	0.069716
103.88	0
103.85	0.14232
103.77	0.16486
103	0.1245
103.16	0.12604
103.22	0.13542
103.2	0.20044
103.01	0.21012
103.22	0.17522
102.83	0.098781
102.77	0.17913
102.83	0.18642
102.47	0.18408
102.38	0.26463
102.07	0.067302
102.36	0.27429
102.08	0.16281
101.7	0.20132
101.66	0.20419
101.76	0.19412
102.09	0.21526
102.94	0.33276
102.48	0.23374
102.61	0.28159
102.81	0.33694
102.82	0.36074
102.85	0.34254
103.14	0.30173
103.25	0.39795
103.18	0.33245
102.82	0.28926
103.08	0.31979
102.94	0.18866
102.7	0.21226
102.48	0.2662
102.49	0.25516
102.13	0.29193
101.55	0.24484
101.19	0.21175
100.81	0.29656
101.3	0.25918
101.36	0.25984
101.61	0.33939
101.88	0.3127
101.82	0.24463
102.16	0.27843
102.94	0.36653
100.31	0.21452
99.76	0.19371
99.11	0.25877
98.95	0.21868
98.63	0.25117
97.36	0.23194
96.86	0.23485
96.34	0.3266
96.05	0.29545
95.05	0.2658
93.99	0.31069
93.68	0.28137
92.85	0.24667
92.23	0.36069
91.34	0.24422
90.68	0.15573
90.51	0.34214
90.02	0.22493
89.3	0.34865
89.7	0.26175
90.32	0.17978
89.58	0.26868
88.62	0.25643
88.85	0.17679
88.95	0.36038
88.44	0.24948
87.27	0.26109
87.06	0.25983
86.84	0.38774
86.93	0.21066
87.24	0.35549
86.91	0.28827
87.27	0.2928
87.31	0.34074
87.34	0.29046
88.09	0.38866
88.79	0.35174
89.23	0.36231
89.73	0.3739
90.38	0.29453
90.89	0.465
90.85	0.30793
91.02	0.47042
91.79	0.40355
92.17	0.32359
92.13	0.45578
92.51	0.24201
92.4	0.40081
91.99	0.26186
91.64	0.45048
91.72	0.38674
90.42	0.37523
89.78	0.22765
88.49	0.32613
86.93	0.33684
85.59	0.3179
84.35	0.26398
82.79	0.20299
81.54	0.24133
81.06	0.39698
80.12	0.36456
79.21	0.32989
77.89	0.25598
76.86	0.39215
76.25	0.28995
75.28	0.27211
74.64	0.2567
73.2	0.32939
72.67	0.29918
71.85	0.28369
70.81	0.28265
70.07	0.24196
69.14	0.40929
68.29	0.29526
67.52	0.33706
66.84	0.43084
66.26	0.3282
65.03	0.34258
63.97	0.33146
63.12	0.33749
61.91	0.29512
60.84	0.31494
59.76	0.31273
58.12	0.30776
56.76	0.30381
55.45	0.29819
53.22	0.21381
51.14	0.28185
49.37	0.19181
47.53	0.25738
45.26	0.24964
43.01	0.36889
41.14	0.22495
39	0.17302
36.81	0.25478
34.77	0.2968
32.89	0.21976
31.29	0.23735
29.35	0.23942
27.78	0.25049
26.45	0.33466
25.02	0.17119
23.66	0.24799
22.39	0.24976
21.23	0.081695
20.14	0.22335
19.05	0.2048
18.01	0.12551
17.07	0.23243
16.1	0.31444
15.24	0.22589
14.47	0.26876
13.58	0.23697
12.92	0.25555
12.53	0.17451
11.89	0.23608
11.37	0.19533
10.73	0.14065
10.26	0.33683
9.6	0.18059
9.15	0.22405
8.7	0.22204
8.38	0.26894
7.99	0.29032
7.48	0.32502
7.09	0.2642
6.79	0.18599
6.55	0.26488
6.12	0.30665
5.85	0.18203
5.58	0.1582
5.33	0.14053
5.04	0.21785
4.92	0.21001
4.63	0.32125
4.34	0.25955
4.18	0.14911
3.95	0.23543
3.81	0.15347
3.75	0.27138
3.52	0.34797
3.38	0.3627
3.33	0.27096
3.19	0.31933
2.91	0.30452
2.86	0.31005
2.66	0.26128
2.63	0.32927
2.55	0.33899
2.41	0.29982
2.24	0.29904
2.26	0.2972
2.19	0.26074
2.04	0.29177
1.87	0.199
1.86	0.26709
1.8	0.30421
1.81	0.34783
1.57	0.27745
1.66	0.14773
1.67	0.26652
1.55	0.35132
1.56	0.27428
1.56	0.30446
1.34	0.26652
1.55	0.32876
1.31	0.29669
1.36	0.28759
1.41	0.28981
1.17	0.16002
1.4	0.35451
1.29	0.40124
1.24	0.20644
1.22	0.2778
1.19	0.31825
1.23	0.38707
1.21	0.3076
1.28	0.29199
1.16	0.30625
1.19	0.39589
1.19	0.40883
1.1	0.32756
1.21	0.33089
1.2	0.33737
1.2	0.34256
1.04	0.20633
1.14	0.38481
1.1	0.4368
1.17	0.32711
1.08	0.24051
0.97	0.3084
1.05	0.36785
1.03	0.23769
1.02	0.2894
1.08	0.28311
0.87	0.20531
0.85	0.27303
0.86	0.25722
0.83	0.17559
0.88	0.15662
0.85	0.13554
0.81	0.25125
0.72	0.035382
0.73	0.083302
0.8	0.067922
0.79	0.13803
0.78	0.13845
0.86	0.077202
0.71	0.12662
0.67	0.13384
0.73	0.017484
0.89	0.12473
0.78	0.12245
0.81	0.17244
0.78	0.052731
0.76	0
0.89	0.12119
0.76	0.035709
0.72	0.10615
0.83	0.095098
0.8	0.059712
0.8	0.15456
0.79	0.075225
0.84	0.12426
0.81	0.12728
0.81	0.25998
0.86	0.20846
0.86	0.175
0.83	0.10674
0.75	0.18871
0.78	0.19895
0.9	0.18878
0.87	0.1855
0.78	0.31459
0.86	0.34923
0.79	0.16375
0.8	0.28522
0.86	0.25885
0.82	0.18618
0.87	0.16478
0.7	0.17648
0.81	0.30595
0.94	0.22451
0.74	0.17634
0.81	0.089803
0.68	0.20465
0.72	0.20934
0.66	0.10835
0.65	0.088987
0.77	0.15932
0.8	0.17091
0.69	0.16529
0.77	0.15794
0.62	0.16621
0.7	0.094186
0.65	0.16822
0.67	0.16778
0.58	0.16819
0.67	0.1699
0.68	0.21296
0.68	0.23276
0.6	0.20107
0.72	0.16417
0.57	0.20594
0.68	0.1695
0.68	0.077366
0.63	0.13636
0.68	0.25292
0.76	0.22526
0.62	0.18604
0.7	0.14635
0.58	0.15784
0.61	0.16142
0.68	0.018832
0.67	0.23911
0.55	0.035719
0.52	0.059728
0.6	0.12827
0.68	0.12274
0.56	0.097616
0.62	0.11648
0.68	0.25728
0.66	0.20531
0.59	0.17571
0.7	0.057194
0.72	0.1778
0.57	0.18802
0.72	0.17647
0.73	0.12922
0.71	0.24881
0.71	0.2383
0.67	0.20594
0.6	0.16648
0.58	0.16481
0.55	0.085851
0.65	0.058691
0.69	0.11365
0.56	0.098268
0.69	0.12935
0.62	0.080989
0.71	0.080178
0.68	0.2111
0.68	0.14245
0.79	0.10736
0.76	0.14615
0.66	0.15701
0.65	0.16981
0.6	0.12048
0.71	0.24416
0.61	0.13962
0.76	0.22343
0.73	0.2345
0.71	0.20284
0.6	0.21656
0.75	0.21196
0.64	0.096675
0.71	0.16044
0.7	0.27544
0.58	0.20265
0.74	0.28522
0.7	0.29743
0.75	0.11866
0.59	0.23904
0.74	0.19052
0.77	0.23095
0.73	0.34924
0.77	0.23053
0.69	0.20673
0.71	0.28624
0.75	0.34465
0.83	0.36359
0.72	0.28109
0.84	0.28952
0.65	0.26087
0.85	0.29909
0.83	0.24905
0.79	0.18751
0.84	0.25681
0.75	0.16646
0.86	0.23562
0.69	0.1826
0.79	0.21397
0.75	0.30327
0.69	0.26857
0.64	0.24314
0.73	0.1595
0.82	0.19809
0.66	0.2379
0.6	0.14211
0.71	0.33326
0.77	0.30584
0.64	0.24533
0.7	0.16831
0.62	0.24161
0.54	0.25819
0.6	0.24568
0.53	0.23566
0.72	0.23404
0.68	0.32989
0.65	0.25971
0.71	0.25997
0.73	0.26235
0.72	0.2668
0.63	0.27225
0.75	0.34754
0.77	0.31973
110.65	0.23286
110.15	0.39574
109.12	0.29464
108.96	0.28952
109.04	0.37465
109.16	0.30704
107.72	0.36185
107.23	0.44109
107.09	0.33816
107.84	0.34626
108.87	0.38398
107.97	0.31191
107.16	0.30359
107.02	0.45046
107.31	0.34183
107.95	0.3411
106.9	0.41884
106.38	0.47911
106.42	0.50837
106.87	0.47557
106.63	0.37052
105.77	0.41787
106.01	0.37526
106.88	0.4004
106.83	0.4673
105.89	0.29613
105.59	0.41107
105.91	0.40994
105.97	0.33083
105.69	0.31923
105.42	0.337
106.15	0.34382
106.12	0.4175
105.43	0.33386
106.14	0.41926
107.11	0.3086
107.4	0.34631
107.26	0.30428
107.33	0.32785
107.77	0.2844
107.87	0.30437
107.87	0.26122
108.2	0.24704
108.87	0.19506
108.79	0.42761
108.19	0.23924
107.86	0.18594
107.86	0.25828
107.64	0.21771
107.22	0.22148
107.17	0.18713
107.85	0.30578
107.63	0.19842
107.51	0.23089
107.4	0.14819
107.09	0.17842
106.7	0.17697
107.23	0.32529
107.46	0.1342
106.98	0.24543
107.13	0.26163
107.51	0.3604
108.46	0.39097
108.37	0.18968
107.5	0.19892
107.88	0.40341
108.22	0.38459
108.25	0.30373
108.26	0.41653
108.58	0.327
108.72	0.39079
108.94	0.38869
109.45	0.34692
109.6	0.48146
110.25	0.49229
110.58	0.51983
110.97	0.49889
111.56	0.43237
111.49	0.44661
111.68	0.4408
111.74	0.51711
111.81	0.38932
111.95	0.4135
111.8	0.45281
111.98	0.41139
112.29	0.49138
112.64	0.4871
112.26	0.4185
112.1	0.37688
112.15	0.53402
112.31	0.38467
112.48	0.53667
112.28	0.37514
111.69	0.41036
111.41	0.3735
111.84	0.3043
111.21	0.2909
110.62	0.33484
110.21	0.45546
109.96	0.33563
109.25	0.28688
108.91	0.41131
108.52	0.38893
108	0.3555
107.59	0.33884
106.99	0.33938
106.22	0.34813
105.74	0.25271
105.06	0.23
104.82	0.20908
104.32	0.27235
103.79	0.38852
102.49	0.26791
102.33	0.27045
102.13	0.23474
101.77	0.28146
101.26	0.19809
100.96	0.25124
101.18	0.37581
101.07	0.22358
100.47	0.30661
100.85	0.26836
100.74	0.23762
101.42	0.1929
101.55	0.28976
101.84	0.25834
102.28	0.37764
102.56	0.39585
102.7	0.29488
102.95	0.43922
103.23	0.2519
103.67	0.33572
103.86	0.24384
104.08	0.38829
104.74	0.31896
107.03	0.38381
107.16	0.3209
106.63	0.31843
107.22	0.33087
107.7	0.3213
108.32	0.32169
107.85	0.31133
108.1	0.30974
108.3	0.26584
108.18	0.3399
107.46	0.21566
107.35	0.32533
107.06	0.28521
106.71	0.28112
106.07	0.32612
106.22	0.15403
106.02	0.18621
104.99	0.20547
104.77	0.19218
105	0.2198
105.04	0.20208
105.22	0.25254
105.26	0.26359
105.3	0.31573
105.39	0.33632
104.99	0.27085
105.15	0.32475
105.01	0.37924
104.71	0.35606
104.83	0.32034
104.78	0.31767
104.87	0.32548
104.57	0.45294
104.45	0.33788
104.49	0.33485
104.4	0.29483
104.37	0.4608
103.91	0.31357
103.93	0.33279
104.22	0.41684
103.96	0.34561
103.68	0.35407
103.52	0.46362
103.63	0.40374
103.53	0.33067
103.25	0.44364
103.04	0.41754
102.81	0.25833
103.16	0.43635
103.3	0.44178
103.09	0.37541
103.02	0.32159
103.56	0.34804
104.03	0.32055
103.88	0.3437
104.02	0.2849
104.43	0.31226
105.13	0.35316
105.56	0.35401
105.69	0.31714
106.03	0.27027
108.07	0.22538
108.04	0.29579
108.02	0.28623
108.38	0.27494
109.81	0.2679
110.91	0.26751
111.13	0.40187
110.58	0.29221
110.66	0.42055
110.87	0.27503
111.01	0.31866
110.77	0.24229
110.96	0.38549
112.01	0.40103
112.91	0.31288
113.89	0.31919
114.03	0.31928
114.61	0.24722
115.31	0.30907
115.99	0.29374
116.29	0.20566
116.35	0.27163
116.05	0.22124
116.08	0.17447
116.04	0.23692
115.45	0.22745
114.84	0.23109
114.8	0.22433
114.34	0.22484
113.67	0.23324
112.72	0.27507
111.79	0.24056
111.41	0.15725
110.81	0.23096
110.05	0.14709
109.45	0.17518
109.11	0.15853
108.79	0.2722
108.19	0.16401
107.71	0.1953
108.38	0.16089
108.08	0.20096
107.65	0.29292
107.5	0.29638
107.47	0.14865
107.09	0.18332
106.83	0.27195
106.24	0.24134
105.96	0.19029
105.84	0.3424
105.56	0.37469
104.88	0.27925
104.6	0.32291
104.59	0.20916
104.44	0.2972
103.74	0.37456
103.22	0.20476
103.07	0.36213
102.86	0.15643
102.49	0.31743
102.29	0.27835
101.67	0.30476
100.85	0.40633
100.14	0.28635
100.41	0.3929
100.2	0.32058
99.63	0.32762
99.17	0.45877
98.97	0.34017
99.03	0.34914
98.76	0.34185
98.43	0.34539
98.02	0.3908
97.36	0.25213
96.84	0.40725
96.43	0.33204
96.38	0.37285
96.08	0.29253
95.67	0.3186
95.31	0.32968
95.05	0.27431
95.04	0.26468
94.94	0.33155
94.75	0.25316
94.47	0.1998
94.37	0.34795
94.09	0.23288
93.8	0.27002
93.48	0.17488
93.19	0.28917
92.46	0.26162
92.31	0.20478
91.89	0.24255
91.49	0.32286
90.77	0.26263
90.67	0.3431
90.41	0.31423
89.8	0.33248
89.58	0.38991
89.13	0.2313
89.11	0.39587
89.19	0.31977
88.86	0.23579
88.96	0.34702
88.98	0.33987
88.53	0.31552
88.01	0.30213
87.18	0.2143
86.52	0.29561
85.47	0.28704
84.42	0.27823
83.81	0.27202
82.65	0.18211
82.02	0.34653
81.01	0.22768
80.02	0.26023
79.07	0.17233
79.43	0.28306
79.15	0.17255
78.84	0.186
78.69	0.1366
79.02	0.28578
79.23	0.30469
79.06	0.3083
79.6	0.24603
79.73	0.38338
79.05	0.25472
79.02	0.20709
79.58	0.19083
79.83	0.25614
79.62	0.30027
79.55	0.37132
79.89	0.22096
80.42	0.35062
80.18	0.29235
79.81	0.34084
[truncated: 776 more rows]
