# Supplementary material for: How Variability and Effort Determine Coordination at Large Forces
Source: PLoS One. 2016 Mar 2;11(3):e0149512. doi: 10.1371/journal.pone.0149512 (PMC4774921; doi:10.1371/journal.pone.0149512)
Supplement: S1 Dataset — (ZIP) [file pone.0149512.s001.zip › par10_Lllevel4.txt]

24.85	0.42739
24.71	0.33069
24.86	0.2893
25	0.39166
24.97	0.40201
25	0.4342
24.98	0.35045
25.19	0.35374
25.16	0.27958
25.28	0.38825
25.45	0.38595
25.45	0.33546
25.86	0.29052
26.06	0.23753
26.13	0.27297
26.27	0.25376
26.32	0.18928
26.42	0.29226
26.77	0.335
26.84	0.35124
27.05	0.27939
27.22	0.36856
27.33	0.44088
27.52	0.42321
27.78	0.43791
27.89	0.4948
27.95	0.48825
27.98	0.33842
28	0.40623
28.21	0.44585
28.11	0.40473
28.15	0.47461
28.1	0.30255
28.08	0.5088
27.84	0.39856
27.94	0.34823
27.83	0.4237
27.69	0.28788
27.54	0.24299
27.57	0.41092
27.36	0.24319
27.26	0.22569
27.17	0.40492
27.04	0.21219
26.83	0.37685
26.7	0.41362
26.38	0.31468
26.36	0.24462
26.23	0.30279
26.09	0.27545
26.06	0.30099
25.95	0.19733
25.96	0.26266
25.81	0.22323
25.83	0.16752
25.78	0.23442
25.78	0.13843
25.71	0.12862
25.83	0.14872
25.79	0.26365
25.79	0.27967
25.75	0.11742
25.87	0.24126
25.81	0.21759
25.98	0.22907
25.97	0.3082
26.04	0.2705
26.05	0.33846
25.91	0.26977
26.18	0.40581
26.08	0.30793
26.27	0.30788
26.18	0.22922
26.29	0.2959
26.1	0.30026
26.09	0.28266
26.38	0.27845
26.45	0.40089
26.36	0.21727
26.46	0.28906
26.43	0.2023
26.49	0.2738
26.72	0.23057
26.73	0.28708
26.7	0.29872
26.78	0.25788
26.59	0.26714
26.69	0.26603
26.64	0.39928
26.54	0.29064
26.64	0.2893
26.62	0.25209
26.54	0.33447
26.6	0.30343
26.51	0.20256
26.42	0.40012
26.38	0.41859
26.34	0.27655
26.22	0.30934
26.03	0.31033
25.95	0.2434
25.91	0.30217
25.84	0.24032
25.71	0.27673
25.75	0.35618
25.49	0.32138
25.63	0.29193
25.5	0.37512
25.57	0.39759
25.5	0.37528
25.38	0.25112
25.4	0.28186
25.4	0.32263
25.43	0.39878
25.45	0.31408
25.44	0.38877
25.37	0.32682
25.41	0.41921
25.41	0.4353
25.49	0.3565
25.79	0.36357
25.76	0.31692
25.7	0.35772
25.79	0.34747
25.81	0.20549
25.91	0.30766
25.85	0.38324
25.82	0.43674
25.84	0.40746
25.72	0.33257
25.74	0.35375
25.67	0.36143
25.52	0.31534
25.34	0.33756
25.3	0.32591
25.19	0.45214
25.22	0.3412
25.19	0.33783
25.01	0.34157
24.99	0.34224
25.03	0.34496
24.83	0.3271
24.85	0.32475
24.92	0.19523
24.91	0.25574
24.85	0.19887
24.99	0.30186
25.02	0.38255
25.05	0.17995
25.02	0.2623
25.13	0.26339
25.13	0.27414
25.37	0.26952
25.22	0.25069
25.33	0.26247
25.29	0.2625
25.49	0.34725
25.38	0.27454
25.43	0.19048
25.42	0.30779
25.56	0.31534
25.56	0.19681
25.58	0.21418
25.65	0.24657
25.69	0.21347
25.65	0.19775
25.7	0.34794
25.73	0.24579
25.92	0.16616
26.01	0.23765
26.15	0.24168
26.23	0.249
26.28	0.14762
26.37	0.30105
26.28	0.19619
26.32	0.18928
26.31	0.1381
26.4	0.20451
26.17	0.21399
26.3	0.19948
26.18	0.072686
26.41	0.18059
26.3	0.27257
26.29	0.28391
26.44	0.29557
26.59	0.31158
26.52	0.22406
26.71	0.35864
26.82	0.2032
27.04	0.27464
27.14	0.27116
27.02	0.17953
27.15	0.1721
27.18	0.26835
27.32	0.23677
27.41	0.2729
27.33	0.14585
27.51	0.18268
27.44	0.18445
27.61	0.12801
27.53	0.15234
27.46	0.089796
27.32	0.16535
27.33	0.16246
27.22	0.15879
27.16	0.24882
26.97	0.18
27.23	0.19504
27.09	0.15754
27.05	0.071826
26.89	0.14222
26.89	0.16691
27.13	0.16472
26.9	0.28701
26.83	0.096356
26.83	0.18534
26.95	0.27742
26.79	0.12605
26.82	0.1196
26.76	0.1766
26.88	0.18997
26.93	0.23319
26.97	0.056028
26.91	0.12925
27.06	0.2582
27.1	0.059566
27.53	0.25007
27.5	0.083093
27.71	0.045157
28.1	0.11603
28.36	0.092341
28.44	0.01291
28.55	0.10072
28.56	0.061215
28.7	0.10634
28.76	0.18962
28.74	0.078488
28.83	0.13187
28.54	0.052162
28.49	0.093099
28.33	0.17579
28.21	0.088588
28.04	0.13272
27.95	0.13286
27.94	0.10386
27.68	0.1481
27.7	0.10104
27.52	0.18801
27.4	0.15478
27.39	0.15844
27.21	0.082637
27.35	0.15662
27.16	0.12344
27.14	0.15512
27.1	0.24007
27.14	0.16878
27.13	0.18314
26.96	0.14511
26.84	0.19117
26.88	0.15473
26.93	0.2254
26.81	0.1075
26.8	0.17979
26.77	0.10067
26.84	0.17048
26.75	0.088216
26.59	0.065352
26.73	0.14322
26.59	0.13713
26.51	0.058307
26.54	0.039611
26.55	0.15885
26.63	0.08954
26.49	0.25038
26.39	0.09947
26.45	0.27612
26.39	0.23064
26.45	0.20016
26.25	0.2186
26.3	0.34064
26.37	0.25349
26.22	0.29217
26.37	0.38732
26.31	0.29117
26.19	0.43061
26.17	0.4456
26.27	0.35028
26.19	0.35996
26.12	0.31296
26.09	0.2317
26.24	0.41078
26.21	0.32008
26.2	0.39994
26.08	0.27926
26.07	0.27365
26.07	0.23819
26.12	0.46411
26.02	0.27588
26.16	0.38254
26.09	0.31486
26.18	0.32173
26.32	0.29321
26.32	0.39207
26.45	0.41143
26.33	0.28891
26.5	0.24213
26.42	0.31376
26.44	0.23229
26.41	0.16321
26.45	0.33408
26.39	0.25671
26.41	0.38648
26.32	0.18637
26.43	0.26361
26.44	0.153
26.52	0.16527
26.54	0.23492
26.52	0.12477
26.68	0.1994
26.68	0.27359
26.72	0.1239
26.75	0.2019
26.79	0.19639
26.83	0.29323
26.86	0.22397
26.89	0.34304
26.96	0.33712
26.78	0.18986
26.99	0.35856
26.97	0.28456
26.87	0.33711
26.91	0.37856
26.81	0.34302
26.82	0.28366
26.66	0.27117
26.65	0.31139
26.66	0.392
26.53	0.30934
26.48	0.21883
26.51	0.29292
26.4	0.21165
26.41	0.19503
26.36	0.28955
26.42	0.2438
26.41	0.20551
26.52	0.27584
26.54	0.24409
26.56	0.20982
26.6	0.23898
26.41	0.19573
26.54	0.23654
26.42	0.1451
26.52	0.2135
26.56	0.299
26.47	0.35145
26.48	0.33496
26.47	0.22402
26.43	0.23718
26.37	0.19868
26.47	0.2244
26.51	0.24567
26.35	0.061006
26.33	0.20362
26.4	0.24048
26.53	0.24745
26.33	0.12395
26.55	0.18855
26.37	0.16736
26.55	0.16132
26.62	0.14813
26.55	0.25891
26.54	0.069172
26.58	0.13417
26.53	0.086191
26.66	0.15856
26.49	0.2452
26.57	0.11557
26.53	0.16575
26.44	0.17101
26.38	0.18515
26.42	0.14713
26.41	0.0034498
26.38	0.1121
26.27	0.14561
26.28	0.056482
26.35	0.077484
26.21	0
26.35	0.065301
26.39	0.099947
26.28	0.092337
26.24	0.098313
26.22	0.10178
26.18	0.11875
26.15	0.085209
26.11	0.1252
26.17	0.08823
26.03	0.08655
26.08	0.084011
25.93	0.12067
26.07	0.21147
26.02	0.1834
26.04	0.19927
26.13	0.2605
26.01	0.12013
25.97	0.16248
26.09	0.3241
26.01	0.17777
26.09	0.17418
26.09	0.24469
26.02	0.22301
25.98	0.23309
25.88	0.17548
25.81	0.090203
25.68	0.11865
25.66	0.18254
25.72	0.1758
25.64	0.25114
25.64	0.2213
25.44	0.20071
25.49	0.17194
25.5	0.17017
25.38	0.084336
25.38	0.098982
25.46	0.16349
25.42	0.072393
25.37	0.22559
25.31	0.022592
25.46	0.13964
25.44	0.18887
25.43	0.1082
25.31	0.15662
25.38	0.017781
25.48	0.14432
25.39	0.10265
25.43	0.13073
25.56	0.21938
25.51	0.017604
25.62	0.060021
25.65	0.13087
25.73	0.050674
25.74	0.20712
25.77	0.16263
25.72	0.14435
25.66	0.073514
25.74	0.14885
25.7	0.16521
25.7	0.073334
25.64	0.058451
25.67	0.044134
25.76	0.20902
25.68	0.13416
25.72	0.12899
25.8	0.095814
25.75	0.017147
25.76	0.055096
25.76	0.071888
25.77	0.18885
25.74	0.02904
25.73	0.14525
25.72	0.039262
25.84	0.12152
25.73	0.087341
25.68	0.11287
25.63	0.12684
25.87	0.12377
25.85	0.095411
25.85	0.26085
25.79	0.16243
25.81	0.12824
25.96	0.29826
26.15	0.2
26.07	0.17498
26.19	0.20312
26.13	0.12501
26.1	0.20936
26.34	0.10965
26.37	0.094594
26.42	0.16609
26.46	0.24481
26.47	0.17989
26.4	0.13253
26.58	0.17879
26.62	0.023031
26.78	0.16898
26.92	0.15634
27.12	0.27975
27.2	0.17695
27.6	0.26154
27.8	0.25884
27.89	0.18892
28.35	0.32169
28.42	0.24379
28.63	0.21248
28.5	0.24676
28.58	0.37208
28.69	0.23282
28.66	0.17556
28.62	0.16419
28.49	0.19859
28.62	0.23301
28.58	0.29473
28.39	0.22015
28.35	0.14269
28.43	0.30889
28.37	0.15748
28.46	0.31468
28.27	0.14822
28.29	0.13623
28.2	0.22005
28.16	0.20525
28.13	0.12831
28.12	0.1397
28.09	0.26562
27.97	0.1174
27.93	0.22763
27.85	0.10402
28.02	0.14241
27.91	0.10042
27.84	0.15778
27.86	0.20696
27.85	0.24596
27.85	0.26962
27.91	0.29082
27.78	0.23766
27.82	0.25097
27.81	0.21586
27.84	0.33818
27.8	0.17982
27.74	0.24622
27.73	0.16275
27.8	0.31783
27.8	0.33483
27.75	0.29182
27.74	0.18315
27.74	0.25753
27.87	0.35822
27.8	0.28006
27.8	0.18604
27.81	0.21085
27.78	0.34281
27.91	0.35703
27.91	0.31438
27.93	0.27765
27.83	0.16558
27.79	0.32782
27.96	0.28288
27.89	0.18563
27.8	0.33396
27.82	0.13111
27.73	0.2527
27.76	0.15529
27.77	0.091573
27.58	0.11834
27.76	0.1673
27.75	0.13089
27.71	0.15303
