# Supplementary material for: How Variability and Effort Determine Coordination at Large Forces
Source: PLoS One. 2016 Mar 2;11(3):e0149512. doi: 10.1371/journal.pone.0149512 (PMC4774921; doi:10.1371/journal.pone.0149512)
Supplement: S1 Dataset — (ZIP) [file pone.0149512.s001.zip › par10_Lllevel6.txt]

41.91	0.11228
42.07	0.15383
42.08	0.16079
42.18	0.14993
42.41	0.15067
42.44	0.16372
42.57	0.17229
42.52	0.090474
42.6	0.078756
42.75	0.10934
42.77	0.10245
42.82	0.26203
42.73	0.23454
42.85	0.17365
42.9	0.14702
42.84	0.32309
42.76	0.31742
42.71	0.36909
42.88	0.26418
42.71	0.27927
42.68	0.25886
42.78	0.33305
42.57	0.29321
42.51	0.28056
42.36	0.24085
42.43	0.27689
42.52	0.40724
42.34	0.29226
42.18	0.20721
42.25	0.32232
42.1	0.29345
42.14	0.38111
41.77	0.37675
41.59	0.30594
41.54	0.44974
41.38	0.30119
41.21	0.34492
41.06	0.33889
40.81	0.24769
40.9	0.40777
40.79	0.40077
40.65	0.41737
40.68	0.3021
40.66	0.38086
40.64	0.31817
40.72	0.43057
40.71	0.43554
40.76	0.26878
41.03	0.34812
40.97	0.34267
40.89	0.34675
41.05	0.24788
41.28	0.17416
41.36	0.32818
41.33	0.19751
41.26	0.17332
41.45	0.22931
41.39	0.22622
41.37	0.15
41.16	0.29009
40.79	0.093283
40.8	0.16484
40.69	0.28143
40.57	0.33308
40.48	0.2787
40.49	0.2768
40.27	0.18005
40.18	0.22503
40.27	0.25808
40.22	0.37292
40.01	0.26128
39.89	0.2587
39.86	0.2718
39.98	0.40694
39.76	0.26196
39.86	0.28591
39.79	0.24757
39.77	0.33061
39.54	0.21307
39.56	0.18076
39.52	0.16723
39.51	0.27479
39.42	0.36422
39.36	0.32737
39.46	0.30398
39.27	0.32451
39.23	0.30828
39.44	0.27142
39.27	0.2984
39.47	0.29357
39.43	0.29183
39.45	0.28638
39.49	0.28273
39.46	0.24217
39.53	0.40259
39.33	0.29342
39.48	0.37858
39.66	0.2666
39.68	0.39126
39.81	0.33121
39.85	0.31931
39.98	0.36607
40.37	0.40644
40.87	0.34485
41.11	0.25222
41.28	0.32395
41.39	0.32472
41.67	0.40273
42.27	0.23232
42.42	0.4258
42.59	0.41228
43.02	0.46945
42.95	0.40868
43	0.32478
43.12	0.29774
43.32	0.36129
43.23	0.39524
43.31	0.34042
43.54	0.32904
43.42	0.41465
43.34	0.34924
43.51	0.30479
43.47	0.3746
43.41	0.42275
43.35	0.43837
43.34	0.44232
43.42	0.45783
43.32	0.31355
43.3	0.34582
43.24	0.37545
43.18	0.36496
43.11	0.30963
43.14	0.28492
42.98	0.23771
42.93	0.30458
43.01	0.29277
42.98	0.23829
42.87	0.2264
42.91	0.21664
42.9	0.21313
42.94	0.24034
42.88	0.14671
42.99	0.30123
42.84	0.18636
43	0.35111
42.81	0.24676
42.74	0.12049
42.72	0.24346
42.63	0.27628
42.64	0.16392
42.54	0.17517
42.53	0.33303
42.41	0.24111
42.62	0.24072
42.44	0.19235
42.46	0.23953
42.4	0.2927
42.46	0.24354
42.43	0.15905
42.35	0.23033
42.47	0.23666
42.47	0.15129
42.48	0.21261
42.52	0.12256
42.54	0.28627
42.57	0.2107
42.55	0.20637
42.43	0.21555
42.34	0.30094
42.22	0.16088
42.21	0.18243
42.07	0.092823
42.07	0.11635
41.93	0.1847
42.07	0.25023
41.88	0.13778
41.91	0.21523
41.92	0.23563
41.77	0.085721
41.74	0.19656
41.69	0.10273
41.53	0.22423
41.47	0.18328
41.56	0.25945
41.48	0.2884
41.44	0.21881
41.48	0.28061
41.26	0.20511
41.31	0.2512
41.19	0.20738
41.31	0.23632
41.24	0.36658
41.2	0.25357
41.07	0.21919
41.11	0.21386
40.97	0.25739
41.04	0.17601
41.05	0.18669
40.9	0.21799
40.91	0.17534
40.96	0.29626
40.92	0.13296
40.9	0.33802
40.79	0.2359
40.86	0.19643
40.93	0.19995
40.88	0.22634
40.84	0.24191
40.78	0.22589
40.78	0.18178
40.9	0.17933
40.93	0.30324
40.86	0.23116
40.82	0.27181
40.82	0.23702
40.96	0.24623
40.97	0.21493
40.85	0.37
40.89	0.35069
40.77	0.32139
40.72	0.25056
40.81	0.46352
40.65	0.33516
40.79	0.41425
40.77	0.33995
40.61	0.30059
40.59	0.35138
40.63	0.41758
40.5	0.34643
40.67	0.33512
40.65	0.29187
40.66	0.46021
40.76	0.351
40.65	0.29746
40.76	0.2893
40.6	0.32411
40.72	0.41437
40.56	0.32184
40.7	0.35943
40.75	0.32731
40.71	0.33365
40.81	0.37768
40.66	0.24423
40.76	0.40108
40.85	0.36557
40.78	0.3295
40.92	0.32881
40.98	0.32067
40.87	0.16362
41.06	0.25138
41.05	0.1899
41.09	0.20908
41.12	0.18913
41.01	0.20965
41.12	0.21733
40.97	0.21165
41.12	0.21528
41.21	0.21631
41.1	0.13594
41.2	0.081212
41.21	0.22831
41.3	0.27354
41.28	0.32569
41.29	0.13169
41.37	0.21588
41.48	0.23832
41.78	0.28243
41.99	0.19902
42.07	0.30525
42.2	0.37663
42.29	0.27608
42.47	0.28237
42.54	0.28236
42.93	0.29625
42.99	0.37964
43.16	0.38014
43.18	0.27015
43.26	0.35301
43.33	0.32233
43.49	0.45402
43.61	0.38152
43.43	0.25441
43.43	0.29424
43.5	0.32689
43.57	0.41254
43.67	0.27829
43.38	0.13374
43.46	0.28342
43.25	0.28161
43.17	0.18918
43.23	0.32173
43.16	0.32898
42.95	0.23417
42.86	0.22597
42.8	0.34403
42.57	0.2425
42.46	0.1444
42.51	0.28343
42.48	0.37653
42.33	0.27428
42.16	0.17777
42.23	0.25187
42.14	0.26978
42.04	0.18261
42.14	0.27763
41.98	0.23574
41.95	0.24541
41.95	0.24433
41.83	0.19764
41.88	0.36994
41.83	0.17308
41.85	0.24753
41.83	0.20544
41.86	0.24141
42.08	0.29115
42.03	0.19312
42.36	0.23891
42.23	0.23747
42.21	0.37015
42.26	0.39161
42.3	0.40835
42.21	0.31688
42.32	0.28743
42.16	0.33821
42.15	0.33288
42.14	0.40799
42.07	0.23814
41.96	0.30991
41.77	0.27121
41.79	0.30249
41.69	0.29742
41.82	0.279
41.7	0.41315
41.61	0.30301
41.71	0.39321
42.13	0.23854
42.29	0.18628
42.32	0.29817
42.25	0.32145
42.28	0.28207
42.5	0.17866
42.64	0.25357
42.7	0.34968
42.77	0.35827
42.77	0.27951
43.06	0.32153
42.9	0.30289
43.07	0.43846
43.05	0.32591
43.14	0.32052
43.11	0.28491
43.12	0.2788
42.95	0.27479
43.05	0.37485
43.01	0.21322
43.25	0.28023
43.1	0.27945
43.09	0.36445
42.95	0.16716
43.1	0.21744
43.16	0.21814
43.14	0.29269
43.02	0.21
42.93	0.22671
42.88	0.23663
42.93	0.23983
42.81	0.24344
42.83	0.32013
42.89	0.25359
42.71	0.30052
42.64	0.26872
42.72	0.35843
42.62	0.2927
42.71	0.20323
42.56	0.36463
42.66	0.41776
42.53	0.4426
42.54	0.37174
42.62	0.42735
42.56	0.37981
42.56	0.42479
42.5	0.42596
42.45	0.38074
42.44	0.29735
42.45	0.36058
42.39	0.31493
42.49	0.42396
42.4	0.42362
42.39	0.30343
42.34	0.43178
42.32	0.27386
42.31	0.47925
42.28	0.31868
42.22	0.25874
42.4	0.42108
42.37	0.37685
42.38	0.30912
42.31	0.36566
42.27	0.2886
42.53	0.42091
42.43	0.33599
42.56	0.37163
42.64	0.3396
42.99	0.33526
43.07	0.30059
43.16	0.32298
43.23	0.23592
43.35	0.25574
43.29	0.28421
43.22	0.19081
43.24	0.21496
43.21	0.19696
43.17	0.36026
43.05	0.25034
43.1	0.24469
43.04	0.25367
43.09	0.17523
42.98	0.21405
42.91	0.18968
43.01	0.094681
42.95	0.19702
43.02	0.31492
42.89	0.25331
42.87	0.17496
42.78	0.13006
42.91	0.30574
42.65	0.11162
42.67	0.28998
42.63	0.16875
42.64	0.21016
42.66	0.13861
42.66	0.11076
42.66	0.11062
42.61	0.12317
42.87	0.20047
42.73	0.029065
42.66	0.13815
42.79	0.057819
42.81	0.13391
42.93	0.05081
42.98	0.11076
43.03	0.12438
42.87	0.079634
43.06	0.25306
43.01	0.18802
42.9	0.083549
42.93	0.2488
43.12	0.26954
43.08	0.17385
43	0.16065
42.95	0.24098
43.13	0.22477
43.17	0.22077
43.09	0.12774
43.09	0.2474
43.11	0.3043
43.22	0.35731
43.1	0.42184
43.09	0.28557
43.22	0.31187
43.29	0.40751
43.23	0.38226
43.11	0.38642
43.36	0.38052
43.36	0.3539
43.3	0.3609
43.22	0.35314
43.22	0.26339
43.24	0.24288
43.09	0.26239
43.08	0.28958
43.13	0.23525
42.99	0.3005
42.91	0.13689
42.9	0.20412
42.95	0.23686
42.93	0.22807
42.9	0.35422
42.88	0.32072
42.83	0.18157
42.91	0.26271
42.9	0.22457
42.85	0.18154
42.89	0.36499
42.76	0.20259
42.92	0.20609
43.01	0.32399
42.85	0.25567
42.77	0.18313
42.75	0.28016
42.7	0.25064
42.67	0.21562
42.65	0.28245
42.45	0.15957
42.61	0.1132
42.55	0.21272
42.6	0.20639
42.51	0.28975
42.61	0.20607
42.64	0.25627
42.56	0.15278
42.6	0.27013
42.65	0.19585
42.71	0.30754
42.68	0.23956
42.48	0.15188
42.51	0.23663
42.49	0.23105
42.55	0.23691
42.57	0.22514
42.42	0.22274
42.46	0.36189
42.49	0.17053
42.36	0.24534
42.37	0.16185
42.38	0.23619
42.25	0.19599
42.3	0.16834
42.18	0.21042
42.19	0.24704
42.16	0.1339
42.17	0.1593
42.03	0.15319
42.02	0.10822
41.96	0.091183
41.92	0.022759
41.96	0.17402
41.8	0.13403
41.93	0.13084
41.92	0.13461
41.95	0.099397
41.79	0.15462
42.01	0.15138
41.88	0.15427
42	0.073287
41.97	0.23285
42.06	0.2551
42.06	0.27184
42.11	0.12213
42.19	0.24412
42.1	0.14525
42.33	0.17309
42.46	0.24432
42.48	0.15484
42.46	0.16029
42.46	0.14632
42.61	0.18895
42.78	0.14914
42.84	0.13328
43.03	0.12968
43.03	0.12458
43.3	0.12096
43.41	0.10963
43.31	0.10304
43.55	0.14045
43.6	0.057352
