# Supplementary material for: How Variability and Effort Determine Coordination at Large Forces
Source: PLoS One. 2016 Mar 2;11(3):e0149512. doi: 10.1371/journal.pone.0149512 (PMC4774921; doi:10.1371/journal.pone.0149512)
Supplement: S1 Dataset — (ZIP) [file pone.0149512.s001.zip › par10_Lllevel8.txt]

50.19	0.18846
50.14	0.12784
50.24	0.31341
50.32	0.33387
50.38	0.26086
50.36	0.16165
50.38	0.24207
50.25	0.26111
50.3	0.1675
50.38	0.18222
50.47	0.12667
50.44	0.20573
50.58	0.11478
50.63	0.26018
50.73	0.14828
50.96	0.18507
51.21	0.19481
51.6	0.15054
51.94	0.32629
52.11	0.20997
52.38	0.13535
52.88	0.29686
53.28	0.14408
53.77	0.18545
53.91	0.24686
54.21	0.16812
54.56	0.30092
54.75	0.21671
54.96	0.22881
54.98	0.15114
55.03	0.22009
55.26	0.22875
55.41	0.34406
55.31	0.15305
55.33	0.14042
55.43	0.35087
55.28	0.16043
55.29	0.19149
55.35	0.20851
55.4	0.17531
55.16	0.13868
55.19	0.23065
55.05	0.32725
54.97	0.18009
54.82	0.2178
54.77	0.13998
54.71	0.30999
54.58	0.19587
54.63	0.13153
54.57	0.25078
54.4	0.21383
54.47	0.22613
54.35	0.12726
54.26	0.28562
54.29	0.26885
54.24	0.27186
54.26	0.36643
54.09	0.26247
54.05	0.28501
54.06	0.28491
54.06	0.41492
53.99	0.26898
53.86	0.42252
53.74	0.23696
53.9	0.31385
53.74	0.40357
53.73	0.27433
53.77	0.40257
53.63	0.31435
53.7	0.32725
53.62	0.24458
53.52	0.21809
53.48	0.29361
53.48	0.31789
53.58	0.31848
53.6	0.35947
53.68	0.37862
53.63	0.32048
53.65	0.40985
53.68	0.25539
53.91	0.32977
53.83	0.19748
53.81	0.25218
53.93	0.28325
53.85	0.26215
54.05	0.26327
53.94	0.1673
53.96	0.20471
53.94	0.15435
53.9	0.13287
53.91	0.19622
53.85	0.18504
53.75	0.188
53.75	0.18522
53.42	0.19036
53.39	0.15749
53.47	0.19349
53.28	0.19489
53.24	0.23849
53.03	0.20492
52.92	0.33469
52.8	0.15199
52.69	0.22997
52.63	0.15092
52.62	0.17877
52.51	0.13196
52.52	0.14062
52.52	0.22362
52.49	0.095222
52.72	0.17083
52.82	0.16951
52.84	0.21822
53.1	0.31604
53.24	0.16166
53.49	0.21518
53.45	0.13768
53.51	0.13237
53.75	0.16051
53.78	0.092139
53.86	0.25034
53.97	0.17131
53.89	0.26181
54.03	0.32583
54.34	0.18359
54.51	0.28373
54.54	0.16195
54.59	0.28773
54.66	0.3345
54.77	0.2086
54.93	0.34011
54.82	0.17972
55	0.31003
54.98	0.22885
54.95	0.21124
55.07	0.25413
55.01	0.19735
54.91	0.20029
54.85	0.22444
54.79	0.096368
54.8	0.20456
54.59	0.11141
54.6	0.18198
54.55	0.094035
54.46	0.11475
54.49	0.16026
54.31	0.067979
54.22	0.14563
54.24	0.054683
54.1	0.048124
54.17	0.12191
54.03	0.15797
54.07	0.25786
54.09	0.14923
54.07	0.20743
53.93	0.10664
53.77	0.18899
53.85	0.3215
53.9	0.33211
53.74	0.15035
53.64	0.18329
53.72	0.15361
53.71	0.27506
53.73	0.09753
53.62	0.18577
53.68	0.10678
53.77	0.094035
53.66	0.169
53.77	0.15132
53.78	0.11784
53.72	0.10652
53.65	0.14892
53.67	0.15807
53.75	0.15625
53.79	0.029726
53.62	0.099934
53.69	0.22618
53.53	0.15416
53.64	0.15351
53.45	0.068158
53.52	0.074564
53.46	0.11278
53.46	0.13633
53.4	0.090912
53.24	0.080479
53.24	0.040085
53.16	0.11923
53.36	0.12031
53.09	0.16008
53.08	0.12917
53.01	0.22217
53.02	0.16763
53.08	0.17569
52.86	0.10003
52.91	0.17492
52.88	0.30988
52.77	0.19716
52.9	0.28698
52.74	0.13574
52.9	0.14169
52.85	0.13615
53.1	0.19209
53.11	0.23369
53.23	0.18236
53.27	0.19013
53.46	0.15576
53.61	0.37126
53.61	0.23133
53.73	0.23094
53.82	0.23904
54.2	0.24719
54.24	0.34732
54.26	0.38578
54.33	0.36907
54.39	0.34965
54.52	0.28319
54.45	0.33164
54.61	0.28658
54.5	0.31249
54.48	0.26061
54.54	0.28822
54.55	0.28906
54.39	0.28196
54.4	0.28119
54.38	0.23353
54.49	0.35635
54.32	0.19792
54.19	0.26763
54.07	0.26524
54.06	0.38992
53.88	0.2462
53.78	0.39763
53.6	0.43091
53.38	0.28834
53.47	0.33463
53.21	0.32542
53.22	0.46596
53.17	0.47735
52.97	0.3153
52.86	0.44714
52.84	0.381
52.7	0.30537
52.61	0.2786
52.48	0.24548
52.39	0.23384
52.31	0.32563
52.4	0.27395
52.3	0.22627
52.17	0.26
52.24	0.26242
52.3	0.30963
52.26	0.26451
52.24	0.26294
52.48	0.26905
52.41	0.27056
52.43	0.31436
52.45	0.2727
52.61	0.35896
52.63	0.41741
52.66	0.22991
52.66	0.30803
52.7	0.43431
52.61	0.33391
52.7	0.24483
52.66	0.30097
52.71	0.44015
52.54	0.41972
52.52	0.2475
52.5	0.36044
52.51	0.25237
52.4	0.28672
52.35	0.2187
52.24	0.27009
52.06	0.27386
52.03	0.30187
52.16	0.22523
52.16	0.25743
52.13	0.34877
51.99	0.27699
52.19	0.40486
52.21	0.37957
52.27	0.32041
52.45	0.45824
52.51	0.47649
52.59	0.42484
52.92	0.42817
53.29	0.35138
53.33	0.35654
53.69	0.42449
53.8	0.45827
54.17	0.46384
54.3	0.42733
54.38	0.31265
54.43	0.39023
54.55	0.46941
54.46	0.42883
54.51	0.3381
54.59	0.49301
54.58	0.31084
54.57	0.3825
54.78	0.36801
54.62	0.27298
54.64	0.38947
54.69	0.41466
54.75	0.34707
54.7	0.25627
54.77	0.40744
54.67	0.42985
54.58	0.35168
54.74	0.38363
54.65	0.47462
54.51	0.38367
54.47	0.37971
54.35	0.4138
54.4	0.38171
54.09	0.42383
54.08	0.37292
54.05	0.41358
54.19	0.46167
54.08	0.29986
54.07	0.49845
53.9	0.29865
53.87	0.28628
53.96	0.34995
54.1	0.45867
54.01	0.3578
54.13	0.33436
53.92	0.25542
54.05	0.42006
54.07	0.34686
54.02	0.32822
54.19	0.32329
54.2	0.36389
54.12	0.25463
53.96	0.14216
54.11	0.27783
54.17	0.35433
54.17	0.27461
54.08	0.25973
53.94	0.17568
53.94	0.18127
53.78	0.29252
53.93	0.36711
53.68	0.25519
53.61	0.25443
53.39	0.26755
53.38	0.28193
53.65	0.28017
53.48	0.22323
53.45	0.3028
53.38	0.35331
53.5	0.3676
53.52	0.42433
53.41	0.23612
53.49	0.23827
53.37	0.26996
53.54	0.38341
53.63	0.30115
53.56	0.40796
53.5	0.35171
53.42	0.32816
53.51	0.29542
53.51	0.23831
53.44	0.31273
53.55	0.29685
53.43	0.33016
53.31	0.20315
53.4	0.18777
53.34	0.26425
53.41	0.29861
53.43	0.25646
53.26	0.24418
53.25	0.16612
53.35	0.16251
53.48	0.188
53.49	0.33935
53.5	0.35317
53.46	0.28644
53.66	0.2216
53.76	0.35879
53.59	0.25991
53.69	0.28912
53.68	0.32089
53.68	0.36908
53.72	0.35121
53.67	0.3075
53.77	0.27299
53.91	0.2703
53.87	0.34676
53.81	0.3006
54	0.24971
53.93	0.28253
53.87	0.19922
53.9	0.31472
53.95	0.26693
53.89	0.30377
53.95	0.31278
53.91	0.27537
54.01	0.24562
53.9	0.2341
53.97	0.39841
53.86	0.37174
53.89	0.21178
53.76	0.24363
53.93	0.37064
53.85	0.22361
53.91	0.27937
53.83	0.17908
53.91	0.25852
53.98	0.261
54.24	0.24273
54.31	0.16102
54.33	0.1413
54.46	0.26234
54.59	0.30543
54.74	0.27039
54.78	0.31744
54.85	0.17372
54.81	0.30647
54.87	0.31382
55	0.40012
54.84	0.2095
54.93	0.27641
54.99	0.29352
54.89	0.29136
54.93	0.20273
54.88	0.21227
54.63	0.17029
54.84	0.2375
54.72	0.18571
54.61	0.29545
54.56	0.226
54.68	0.35563
54.6	0.30163
54.47	0.22743
54.43	0.27682
54.4	0.14638
54.33	0.38779
54.28	0.26581
54.18	0.21739
54.26	0.25817
54.06	0.25506
53.92	0.27317
53.89	0.21162
53.87	0.28748
53.86	0.25672
53.84	0.38382
53.8	0.32038
53.78	0.3707
53.72	0.39721
53.69	0.33061
53.62	0.38537
53.72	0.47052
53.66	0.28331
53.6	0.26874
53.58	0.33223
53.64	0.41739
53.73	0.46517
53.65	0.25205
53.6	0.37418
53.56	0.26441
53.56	0.46534
53.5	0.43089
53.33	0.34028
53.28	0.35498
53.27	0.30934
53.44	0.35927
53.42	0.2567
53.49	0.35501
53.51	0.39991
53.38	0.32251
53.4	0.28225
53.52	0.35431
53.37	0.32813
53.56	0.32365
53.57	0.31095
53.43	0.30902
53.61	0.39837
53.79	0.32082
53.82	0.4045
53.69	0.29063
53.8	0.41458
53.82	0.26239
53.72	0.19728
53.8	0.34648
53.75	0.29436
53.72	0.29498
53.87	0.3175
53.8	0.36913
53.98	0.44022
53.88	0.3285
53.91	0.29174
53.81	0.24876
53.76	0.19485
53.62	0.29315
53.69	0.18374
53.66	0.24451
53.49	0.15174
53.61	0.26291
53.5	0.27426
53.52	0.14377
53.4	0.222
53.36	0.13335
53.43	0.21518
53.4	0.20723
53.25	0.11116
53.25	0.23307
53.22	0.15002
53.11	0.19524
53.06	0.27682
53.01	0.16107
53.01	0.16939
52.97	0.32857
53.1	0.23098
53.14	0.23694
53.06	0.31519
52.95	0.12864
52.85	0.24919
53.04	0.19351
52.99	0.31461
52.97	0.15776
53.04	0.21642
53.01	0.31594
53.04	0.15728
53.03	0.15124
53.17	0.16646
53.16	0.29525
53.27	0.26594
53.05	0.17272
53.18	0.34508
53.25	0.16515
53.22	0.24983
53.32	0.24225
53.11	0.23831
53.21	0.20679
53.09	0.18374
53.06	0.22929
52.99	0.22586
52.76	0.22313
52.87	0.3055
52.86	0.15216
52.91	0.1469
52.88	0.13317
52.82	0.16016
52.83	0.19212
53	0.13077
52.98	0.16965
53.07	0.25834
53.23	0.23676
53.18	0.20707
53.36	0.20957
53.29	0.2227
53.39	0.14665
53.44	0.29782
53.39	0.308
53.38	0.28237
53.21	0.16716
