# Supplementary material for: How Variability and Effort Determine Coordination at Large Forces
Source: PLoS One. 2016 Mar 2;11(3):e0149512. doi: 10.1371/journal.pone.0149512 (PMC4774921; doi:10.1371/journal.pone.0149512)
Supplement: S1 Dataset — (ZIP) [file pone.0149512.s001.zip › par10_Rilevel10.txt]

72.06	0.18307
72.17	0.18897
72.01	0.26967
71.98	0.27906
71.83	0.16172
71.76	0.30778
71.54	0.28612
71.31	0.21741
71.28	0.25115
71.21	0.20405
70.85	0.25355
70.74	0.15962
70.65	0.30833
70.58	0.19614
70.42	0.18697
70.2	0.18412
70.05	0.1301
70.02	0.16763
69.74	0.14418
69.69	0.13552
69.61	0.12695
69.52	0.074972
69.34	0.065783
69.14	0.1337
69.13	0.089509
68.86	0.12429
68.91	0.081396
68.77	0.04002
68.63	0.20551
68.46	0.17504
68.47	0.14684
68.36	0.19305
68.19	0.041871
68.13	0.12707
68.18	0.15645
68.3	0.1958
68.19	0.076614
68.37	0.099655
68.45	0.024391
68.63	0.17707
68.75	0.22295
68.73	0.01524
68.87	0.089904
69.08	0.088279
69.18	0.14137
69.15	0.22032
69.17	0.050094
69.2	0.098349
69.21	0.014863
69.15	0.12997
69.15	0.08562
69.23	0.10562
69.07	0.19976
68.92	0.04688
68.92	0.052216
68.96	0.081704
68.85	0.081051
68.65	0.1194
68.67	0.14846
68.67	0.080493
68.63	0.085206
68.7	0.08579
68.55	0.12903
68.58	0.21552
68.73	0.099361
68.74	0.10251
68.8	0.10539
68.73	0.066208
68.76	0.14063
68.75	0.043257
68.88	0.1188
68.95	0.20641
69.02	0.13835
69.1	0.10793
69.03	0.14493
69.08	0.16187
69.29	0.16905
69.26	0.077929
69.38	0.11031
69.43	0.23804
69.37	0.12622
69.54	0.29007
69.67	0.055554
69.74	0.17917
69.8	0.19064
69.86	0.18274
69.98	0.3195
69.97	0.19707
70.11	0.22066
70.13	0.057783
70.22	0.24787
70.28	0.21628
70.21	0.11418
70.33	0.14282
70.33	0.17229
70.23	0.19138
70.36	0.22441
70.12	0.09842
70.14	0.26558
70.2	0.1587
70.09	0.24133
70.11	0.20721
70.11	0.20434
70.03	0.17955
69.92	0.2501
69.96	0.35023
69.98	0.36838
69.79	0.2679
69.82	0.27849
69.92	0.37988
69.96	0.35906
69.92	0.40298
69.86	0.32385
69.79	0.33318
69.91	0.29985
69.91	0.28651
70.03	0.40176
69.92	0.31666
70.01	0.31546
70.14	0.43985
70.13	0.46318
70.13	0.36529
70.23	0.31676
70.32	0.35922
70.29	0.28162
70.31	0.2977
70.21	0.22767
70.36	0.20474
70.34	0.3983
70.34	0.15013
70.48	0.21311
70.38	0.19901
70.49	0.36402
70.38	0.17834
70.43	0.099231
70.49	0.17564
70.49	0.084502
70.51	0.10786
70.47	0.06517
70.49	0.1312
70.67	0.22143
70.61	0.10172
70.72	0.14703
70.71	0.026218
70.66	0.18951
70.73	0.071891
70.79	0.17431
70.86	0.22886
70.88	0.20005
70.87	0.18657
71.03	0.14363
71.08	0.11314
71.22	0.1454
71.23	0.17393
71.08	0.21203
71.16	0.08893
71.18	0.20715
71.36	0.18037
71.26	0.14376
71.14	0.18117
71.27	0.26093
71.12	0.28959
71.16	0.21844
71.12	0.13989
71.1	0.30903
71.18	0.24545
71.12	0.24287
71.08	0.15019
71.02	0.22371
71	0.19523
71.07	0.17626
70.88	0.12228
70.85	0.14463
70.76	0.18615
70.85	0.052553
70.78	0.11367
70.78	0.23058
70.76	0.12128
70.74	0.20229
70.74	0.24742
70.72	0.15256
70.71	0.15904
70.61	0.27446
70.51	0.2151
70.55	0.25968
70.48	0.17683
70.39	0.13843
70.47	0.21988
70.4	0.29568
70.34	0.26666
70.27	0.26783
70.31	0.36789
70.17	0.1939
70.04	0.27446
69.98	0.18603
70	0.21504
69.96	0.29113
69.94	0.19345
69.99	0.36316
69.98	0.37794
69.94	0.28259
69.8	0.2514
69.9	0.15988
69.9	0.28163
69.84	0.31049
69.94	0.21435
69.9	0.24543
70	0.24443
70.02	0.21608
70.08	0.33249
70.08	0.20882
70.19	0.16545
70.19	0.15212
70.18	0.17918
70.33	0.13058
70.42	0.096933
70.39	0.16318
70.47	0.12035
70.56	0.2424
70.66	0.1256
70.76	0.25211
70.65	0.27797
70.94	0.2122
71.02	0.22751
71.02	0.22503
70.95	0.19916
71.19	0.19033
71.28	0.21817
71.25	0.17672
71.16	0.12581
71.23	0.19417
71.41	0.23578
71.36	0.11602
71.24	0.14144
71.45	0.178
71.5	0.2716
71.29	0.11471
71.44	0.17943
71.28	0.19
71.38	0.19809
71.19	0.20144
71.27	0.27464
71.14	0.2164
71.17	0.18012
71.07	0.17847
71.06	0.30254
71.08	0.19205
71.1	0.22073
71.09	0.22145
71.03	0.22834
70.81	0.19421
70.9	0.26104
70.7	0.1452
70.67	0.21751
70.73	0.21685
70.47	0.13004
70.49	0.20424
70.3	0.19478
70.4	0.20304
70.27	0.28552
70.16	0.12718
70.1	0.25404
70.12	0.17745
69.92	0.25945
69.93	0.26885
69.74	0.18118
69.85	0.27508
69.68	0.19369
69.73	0.32374
69.65	0.3769
69.78	0.26757
69.74	0.4093
69.72	0.26189
69.65	0.3157
69.76	0.27191
69.95	0.29686
70.02	0.38664
70.19	0.38286
70.14	0.31813
70.23	0.40343
70.22	0.25556
70.48	0.33357
70.64	0.32473
70.8	0.31504
70.95	0.44186
70.86	0.27848
70.92	0.23985
71.04	0.43647
71.06	0.24286
71.02	0.23083
71.12	0.36544
71.12	0.37994
71.02	0.27594
70.98	0.24919
71.13	0.29269
70.98	0.43034
70.96	0.31382
70.98	0.21791
71.05	0.33557
70.98	0.30752
70.96	0.31
70.99	0.37483
70.91	0.25766
70.82	0.22184
70.91	0.41512
70.77	0.22081
70.69	0.29084
70.56	0.27685
70.54	0.19515
70.45	0.23315
70.51	0.16038
70.42	0.27764
70.29	0.10565
70.33	0.20446
70.34	0.16357
70.32	0.27931
70.28	0.12935
70.26	0.31687
70.3	0.22473
70.17	0.22811
70.35	0.23886
70.32	0.31701
70.28	0.39074
70.2	0.31816
70.31	0.37617
70.29	0.23106
70.15	0.22976
70.16	0.21522
70.19	0.27086
70.31	0.26298
70.4	0.24412
70.37	0.20385
70.41	0.28442
70.45	0.16861
70.41	0.23647
70.43	0.14715
70.39	0.13099
70.4	0.16129
70.39	0.26811
70.34	0.11491
70.37	0.17954
70.45	0.26984
70.45	0.20808
70.51	0.21588
70.36	0.079837
70.49	0.20133
70.51	0.20496
70.6	0.1517
70.54	0.26965
70.5	0.19372
70.57	0.2127
70.8	0.17214
70.84	0.20912
70.93	0.30358
70.91	0.26679
71.02	0.23652
70.96	0.28294
71.03	0.34385
70.81	0.28142
70.75	0.27772
70.81	0.19465
70.69	0.23012
70.73	0.17887
70.68	0.19382
70.65	0.30656
70.6	0.18402
70.56	0.35204
70.54	0.11768
70.42	0.19237
70.38	0.23458
70.42	0.26503
70.39	0.10874
70.28	0.11064
70.23	0.067022
70.28	0.21592
70.31	0.25525
70.25	0.083838
70.23	0.16458
70.18	0.13112
70.25	0.26915
70.12	0.19313
70.09	0.14032
70.11	0.19218
70.13	0.19679
70.12	0.33507
70.01	0.17627
69.99	0.17346
70.11	0.22143
70.06	0.26875
69.97	0.1534
70.03	0.16557
70.11	0.16379
70.05	0.20463
70.04	0.15938
70.12	0.26849
69.98	0.20278
70.22	0.33632
70.11	0.23773
70.17	0.37059
70.19	0.40579
70.2	0.25889
70.24	0.2258
70.11	0.24982
70.24	0.20939
70.29	0.35231
70.31	0.21606
70.29	0.25136
70.25	0.21318
70.23	0.16462
70.15	0.15716
70.25	0.29443
70.2	0.34993
70.22	0.32392
70.09	0.21503
70.2	0.30833
70.16	0.37597
70.06	0.26222
70.13	0.37494
70.19	0.29855
70.17	0.22757
70.25	0.3839
70.31	0.30033
70.22	0.26424
70.28	0.20334
70.42	0.22992
70.46	0.23031
70.41	0.3745
70.51	0.21707
70.48	0.379
70.51	0.19604
70.65	0.23284
70.6	0.19082
70.51	0.20265
70.59	0.24269
70.56	0.13508
70.66	0.20981
70.57	0.16353
70.57	0.11653
70.67	0.18708
70.55	0.13536
70.59	0.17785
70.58	0.21497
70.58	0.1811
70.58	0.23431
70.48	0.28463
70.52	0.097272
70.46	0.12629
70.44	0.1964
70.42	0.19895
70.3	0.19306
70.27	0.092902
70.32	0.049727
70.34	0.12186
70.28	0.15188
70.13	0.14404
70.27	0.13587
70.1	0.18548
70.14	0.16566
70.24	0.17296
70.06	0.17647
70.22	0.18187
70.05	0.18954
70.04	0.14777
70.1	0.10234
70.12	0.048126
70.05	0.23897
70.11	0.16359
70.03	0.11682
69.99	0.15411
69.97	0.16274
70.07	0.18184
70.11	0.12987
70.07	0.081804
70.08	0.24576
70.05	0.21858
70.07	0.18544
70.11	0.27094
70.07	0.20956
70.15	0.23085
69.95	0.18592
69.98	0.30781
70.05	0.073525
69.99	0.12552
70.02	0.1964
70.13	0.19066
70.07	0.14901
70.09	0.16499
70.18	0.22268
70.13	0.23887
70.23	0.2035
70.5	0.20564
70.53	0.17263
70.69	0.2588
70.95	0.22238
71.12	0.30452
71.27	0.27891
71.49	0.33357
71.52	0.31795
71.61	0.37025
71.6	0.31
71.85	0.39581
71.94	0.28795
71.81	0.19545
71.94	0.34482
71.82	0.21325
72.03	0.28201
71.93	0.13571
71.97	0.28012
72.04	0.37913
72.06	0.29995
72.1	0.22951
72.03	0.30565
72	0.33398
71.92	0.21561
71.94	0.18836
72.01	0.38199
71.99	0.28007
72.07	0.3607
72	0.15291
71.97	0.26981
71.89	0.24093
71.91	0.13253
71.86	0.27773
71.95	0.2639
71.9	0.2824
71.67	0.24205
71.68	0.15734
71.72	0.33126
71.75	0.29774
71.5	0.26093
71.47	0.2998
71.36	0.22453
71.3	0.27818
71.32	0.31178
71.25	0.35657
71.29	0.28761
71.13	0.28558
71.22	0.29575
71.12	0.29868
71.05	0.25405
70.93	0.23697
70.83	0.27097
70.9	0.39588
70.76	0.28523
70.71	0.28299
70.73	0.20291
70.7	0.36703
70.76	0.42548
70.7	0.34552
70.65	0.22823
70.68	0.26155
70.84	0.35622
70.69	0.31197
70.81	0.37794
70.66	0.256
70.66	0.26063
