# Supplementary material for: How Variability and Effort Determine Coordination at Large Forces
Source: PLoS One. 2016 Mar 2;11(3):e0149512. doi: 10.1371/journal.pone.0149512 (PMC4774921; doi:10.1371/journal.pone.0149512)
Supplement: S1 Dataset — (ZIP) [file pone.0149512.s001.zip › par10_Rilevel12.txt]

82.88	0.34978
82.9	0.35696
82.73	0.49722
82.58	0.37149
82.26	0.24546
82.22	0.34595
82.03	0.47266
81.88	0.3646
81.74	0.21515
81.51	0.31644
81.47	0.24337
81.22	0.31117
81.22	0.4116
81.02	0.29209
81.03	0.30491
80.73	0.34544
80.65	0.27756
80.69	0.48419
80.47	0.24161
80.55	0.40298
80.47	0.46177
80.34	0.43871
80.29	0.46557
80.26	0.29268
80.36	0.38609
80.11	0.38327
80.18	0.45508
80.07	0.28802
80.03	0.47067
79.86	0.37299
79.91	0.4557
79.79	0.29798
79.73	0.35669
79.71	0.49548
79.66	0.45717
79.63	0.51365
79.71	0.39596
79.56	0.41229
79.49	0.46401
79.59	0.54366
79.49	0.30339
79.42	0.39569
79.42	0.43809
79.44	0.44239
79.43	0.48123
79.32	0.38593
79.33	0.52703
79.27	0.37913
79.25	0.32686
79.21	0.47739
79.14	0.34941
79.11	0.38577
79.11	0.31978
79.04	0.39478
79.01	0.36366
78.85	0.21736
78.93	0.40759
78.9	0.32633
78.82	0.32742
78.78	0.2313
78.91	0.37903
78.84	0.44842
78.91	0.32788
79	0.45548
78.9	0.34949
78.88	0.36919
79.04	0.28265
78.95	0.33992
78.91	0.34192
79.11	0.323
79.06	0.40347
79.04	0.32429
79.09	0.37368
79.15	0.33686
79.32	0.33602
79.27	0.29574
79.35	0.32023
79.32	0.362
79.31	0.31761
79.38	0.3144
79.52	0.3108
79.43	0.22842
79.45	0.29801
79.39	0.24489
79.4	0.19033
79.31	0.25454
79.32	0.24517
79.47	0.33285
79.31	0.38111
79.34	0.19157
79.41	0.19178
79.47	0.35111
79.45	0.32632
79.54	0.24034
79.62	0.17443
79.66	0.25646
79.75	0.30969
79.62	0.26034
79.69	0.24934
79.72	0.29329
79.74	0.27066
79.71	0.27302
79.87	0.22446
79.91	0.38827
79.95	0.28409
79.81	0.28255
79.83	0.28453
79.76	0.28645
79.87	0.33923
79.82	0.20372
79.72	0.23277
79.75	0.26692
79.69	0.26398
79.8	0.34513
79.71	0.26122
79.82	0.22836
79.96	0.39741
79.91	0.24937
79.99	0.37428
80.11	0.20935
80.17	0.28559
80.1	0.29513
80.13	0.27809
80.25	0.28287
80.33	0.35253
80.29	0.33395
80.44	0.29957
80.53	0.3852
80.52	0.40305
80.52	0.25329
80.63	0.32164
80.69	0.31959
80.9	0.32293
80.92	0.31255
80.99	0.17013
81.03	0.3685
81.05	0.29142
81.28	0.32917
81.26	0.20287
81.4	0.26948
81.38	0.2436
81.31	0.26522
81.4	0.30331
81.37	0.2141
81.44	0.34331
81.27	0.27072
81.43	0.40259
81.45	0.29814
81.33	0.42462
81.44	0.33237
81.32	0.28809
81.33	0.46078
81.27	0.34313
81.11	0.26574
81.12	0.28171
81.06	0.31571
80.89	0.32031
80.78	0.2969
80.82	0.41654
80.73	0.27188
80.71	0.27024
80.57	0.30511
80.6	0.38747
80.65	0.31768
80.54	0.38609
80.59	0.32024
80.53	0.28612
80.61	0.41029
80.52	0.3292
80.59	0.33113
80.6	0.23707
80.64	0.47789
80.57	0.34007
80.61	0.32836
80.67	0.24333
80.72	0.31359
80.7	0.41123
80.67	0.27278
80.81	0.38891
80.97	0.31411
80.81	0.32591
81.04	0.32796
81.1	0.35653
81.25	0.32804
81.24	0.233
81.2	0.30437
81.22	0.21589
81.38	0.23966
81.43	0.26263
81.2	0.16683
81.32	0.19825
81.34	0.26546
81.24	0.18882
81.38	0.18035
81.21	0.20909
81.21	0.21613
81.27	0.21911
81.22	0.16894
81.21	0.12318
81.27	0.15609
81.15	0.10482
81.23	0.086264
81.18	0.021676
81.17	0.16692
81.17	0.21666
81.15	0.1843
81.15	0.070211
81.05	0.15243
81.11	0.089327
81.15	0.076395
81.14	0.26525
81.1	0.27874
81.18	0.18616
81.11	0.19178
81.07	0.20886
81.19	0.18849
81.06	0.21814
81.14	0.12314
81.22	0.11264
81.2	0.26924
81.09	0.10952
81.08	0.26614
80.99	0.061908
80.97	0.094149
81.01	0.3033
80.98	0.096744
80.96	0.2644
80.77	0.094325
80.74	0.18462
80.65	0.15725
80.81	0.17536
80.78	0.18846
80.62	0.2607
80.68	0.20353
80.59	0.24913
80.45	0.26445
80.56	0.23685
80.39	0.24491
80.27	0.32717
80.16	0.26289
80.17	0.18028
80.04	0.25115
80.13	0.25354
80	0.17008
79.91	0.18634
79.91	0.13114
79.82	0.29274
79.91	0.21477
79.71	0.20831
79.74	0.12979
79.76	0.24771
79.74	0.30958
79.59	0.2275
79.54	0.22962
79.47	0.19072
79.42	0.24332
79.41	0.28504
79.36	0.2385
79.4	0.19789
79.38	0.15015
79.53	0.22828
79.34	0.22578
79.5	0.3008
79.65	0.22628
79.69	0.23102
79.7	0.24449
79.64	0.11986
79.73	0.14465
79.86	0.28841
80.06	0.29877
80.04	0.14027
80.18	0.20779
80.32	0.22245
80.24	0.23542
80.44	0.099243
80.58	0.19333
80.46	0.20217
80.63	0.20124
80.69	0.15525
80.72	0.14189
80.81	0.2339
80.93	0.19821
80.92	0.19755
80.89	0.19694
81	0.11899
81.01	0.24251
81.26	0.2015
81.14	0.20205
81.35	0.11791
81.47	0.18963
81.5	0.2014
81.37	0.10965
81.52	0.30658
81.58	0.28156
81.53	0.22394
81.71	0.18721
81.66	0.26974
81.8	0.29642
81.89	0.37962
81.9	0.26862
81.83	0.40341
81.81	0.18476
81.87	0.29794
81.93	0.38309
81.93	0.25632
81.94	0.25427
81.79	0.27187
81.74	0.28638
81.76	0.24201
81.78	0.2185
81.8	0.16975
81.77	0.32545
81.6	0.24948
81.66	0.15844
81.6	0.18696
81.7	0.22415
81.64	0.14832
81.57	0.28858
81.53	0.33755
81.55	0.24006
81.5	0.16402
81.51	0.23889
81.65	0.29643
81.46	0.1704
81.36	0.22743
81.54	0.22533
81.33	0.1931
81.35	0.22792
81.21	0.2165
81.25	0.30908
81.24	0.19534
81.14	0.31768
81.11	0.296
81.12	0.2649
81.02	0.31542
81.06	0.27403
80.9	0.20225
80.91	0.18301
80.75	0.16417
80.73	0.23228
80.63	0.13353
80.61	0.11011
80.64	0.30699
80.6	0.28521
80.44	0.26293
80.65	0.26804
80.57	0.16312
80.57	0.25685
80.72	0.2485
80.62	0.24238
80.73	0.23895
80.79	0.27655
80.74	0.21056
80.68	0.20284
80.76	0.19523
80.74	0.27227
80.91	0.27782
80.97	0.23559
80.93	0.3671
80.93	0.18224
81.04	0.26497
80.88	0.26376
81.13	0.34631
81.19	0.27986
81.11	0.18043
81.19	0.26502
81.29	0.26503
81.15	0.26524
81.2	0.29418
81.41	0.25412
81.42	0.2664
81.5	0.30908
81.36	0.27397
81.4	0.27543
81.48	0.18741
81.4	0.26118
81.4	0.26031
81.51	0.33708
81.53	0.2627
81.56	0.34548
81.44	0.28693
81.53	0.41856
81.39	0.31759
81.49	0.22945
81.49	0.26635
81.52	0.29561
81.49	0.29706
81.52	0.27681
81.37	0.31246
81.31	0.3263
81.45	0.42118
81.53	0.35722
81.28	0.3248
81.45	0.37524
81.17	0.34326
81.31	0.34608
81.2	0.33357
81.19	0.28718
81.18	0.32336
81.22	0.31471
81.31	0.3524
81.44	0.43834
81.52	0.32847
81.62	0.50513
81.65	0.3232
81.76	0.36706
81.75	0.41195
81.76	0.28021
81.72	0.35706
81.82	0.41727
81.93	0.43295
81.96	0.35904
82	0.30778
82.03	0.26992
82.09	0.42519
82.13	0.38406
82.17	0.33347
82.2	0.28676
82.15	0.24081
82.17	0.32085
82.27	0.38835
82.25	0.30417
82.3	0.38418
82.23	0.31553
82.25	0.24309
82.35	0.39992
82.36	0.31695
82.51	0.40397
82.33	0.27993
82.56	0.31644
82.4	0.32867
82.49	0.27435
82.51	0.3097
82.64	0.37888
82.6	0.43781
82.61	0.45804
82.65	0.35226
82.55	0.28036
82.55	0.23302
82.67	0.2936
82.72	0.39691
82.57	0.21693
82.64	0.27927
82.66	0.32154
82.72	0.29384
82.68	0.20899
82.5	0.26256
82.58	0.18528
82.53	0.21206
82.46	0.2787
82.5	0.23373
82.35	0.2803
82.32	0.15592
82.32	0.23592
82.29	0.2399
82.04	0.14854
82.05	0.30412
82	0.13831
81.99	0.22027
81.85	0.21766
81.87	0.21395
81.92	0.22485
81.9	0.16919
81.92	0.17434
81.83	0.25158
81.95	0.21479
81.88	0.13003
81.87	0.24157
81.91	0.21119
82.04	0.34467
82.07	0.31774
81.97	0.25
82.02	0.1851
82.05	0.26058
82.07	0.26882
82.16	0.25617
82.13	0.24591
81.99	0.28768
81.98	0.21988
82.02	0.29799
81.84	0.30286
81.87	0.18329
81.83	0.25775
81.88	0.33766
81.87	0.22995
81.84	0.21861
81.67	0.28946
81.72	0.22226
81.71	0.34368
81.63	0.21735
81.59	0.25769
81.6	0.22176
81.5	0.21048
81.5	0.20851
81.51	0.27088
81.45	0.23736
81.38	0.23397
81.31	0.236
81.36	0.2827
81.25	0.25262
81.33	0.24957
81.23	0.3365
81.25	0.35359
81.11	0.2883
80.98	0.33168
80.98	0.21752
80.96	0.29707
80.66	0.2056
80.56	0.18094
80.6	0.24793
80.45	0.23398
80.41	0.15183
80.44	0.29741
80.24	0.27026
80.27	0.3276
80.34	0.25598
80.24	0.25965
80.17	0.27762
80.33	0.31676
80.35	0.36696
80.28	0.28863
80.35	0.20918
80.37	0.28566
80.36	0.20211
80.41	0.39523
80.54	0.2726
80.46	0.26993
80.57	0.19516
80.64	0.22253
80.82	0.22593
80.76	0.24016
81	0.23475
81.01	0.144
81.13	0.13547
81.25	0.20585
81.53	0.24495
81.66	0.33065
81.9	0.21929
82.52	0.31673
82.62	0.17715
82.98	0.25726
83.09	0.34421
83.33	0.43136
83.61	0.29692
83.71	0.33607
83.85	0.27766
83.95	0.36595
84.13	0.24223
84.27	0.29561
84.25	0.21049
84.55	0.23201
84.58	0.39419
84.69	0.314
84.78	0.19862
84.87	0.3947
84.89	0.21316
