# Supplementary material for: How Variability and Effort Determine Coordination at Large Forces
Source: PLoS One. 2016 Mar 2;11(3):e0149512. doi: 10.1371/journal.pone.0149512 (PMC4774921; doi:10.1371/journal.pone.0149512)
Supplement: S1 Dataset — (ZIP) [file pone.0149512.s001.zip › par10_Rilevel14.txt]

98.76	0.24715
98.92	0.37868
98.97	0.21114
99.13	0.31406
99.2	0.37333
99.23	0.42387
99.22	0.45332
99.14	0.38087
99.26	0.28181
99.24	0.27644
99.2	0.38763
99.11	0.38159
99.18	0.2423
99.14	0.2192
99	0.29366
99.08	0.21164
98.89	0.2672
98.9	0.24814
98.85	0.37645
98.51	0.27532
98.47	0.27226
98.45	0.28236
98.16	0.15755
98.04	0.31224
97.78	0.34398
97.74	0.27053
97.54	0.18535
97.38	0.21163
97.38	0.30554
97.06	0.17708
96.94	0.31905
96.93	0.24224
96.75	0.37906
96.56	0.23718
96.2	0.26824
96.15	0.28343
95.97	0.1926
95.94	0.18433
95.85	0.23676
95.9	0.32159
95.81	0.33048
95.88	0.38077
95.82	0.32724
95.72	0.30861
95.65	0.36303
95.74	0.32749
95.77	0.2421
95.88	0.30388
95.97	0.29998
96.19	0.2561
96.27	0.36562
96.36	0.28708
96.21	0.29458
96.43	0.25058
96.55	0.32724
96.44	0.16931
96.47	0.39127
96.45	0.19641
96.53	0.34983
96.29	0.28148
96.37	0.18896
96.19	0.27713
96.1	0.2581
95.96	0.31083
96.08	0.26188
95.96	0.34351
96.06	0.24193
95.95	0.19362
95.76	0.26776
95.64	0.21814
95.69	0.21085
95.69	0.18874
95.58	0.17987
95.52	0.30492
95.44	0.22622
95.41	0.35491
95.11	0.16668
95.18	0.2479
95.2	0.17435
95.27	0.23748
95.2	0.3667
95.08	0.24132
95.25	0.29621
95.51	0.26181
95.69	0.40373
95.76	0.38899
95.99	0.35026
96.14	0.36841
96.37	0.338
96.64	0.3507
96.71	0.29941
97.85	0.41182
97.95	0.2523
98.16	0.40273
98.51	0.45597
98.56	0.34617
99.04	0.35397
99.2	0.25943
99.4	0.26062
99.57	0.23694
99.79	0.28532
100.08	0.19029
99.99	0.2479
100.17	0.37332
100.08	0.17987
100.3	0.2977
100.38	0.38465
100.35	0.20481
100.41	0.36742
100.41	0.32399
100.67	0.39046
100.65	0.23613
100.65	0.29627
100.62	0.22662
100.65	0.37294
100.69	0.21131
100.65	0.26635
100.65	0.18649
100.7	0.29553
100.75	0.30702
100.73	0.25358
100.86	0.38797
100.85	0.36579
100.89	0.31078
101.04	0.39822
101.09	0.32853
101.11	0.38346
100.86	0.29782
100.81	0.32894
100.97	0.33196
100.7	0.32092
100.64	0.44699
100.52	0.37269
100.46	0.34272
100.57	0.30257
100.51	0.42501
100.56	0.44236
100.63	0.48403
100.48	0.29035
100.57	0.36652
100.52	0.29229
100.61	0.35506
100.54	0.25562
100.56	0.42978
100.45	0.32568
100.56	0.31887
100.6	0.3233
100.26	0.36046
100.35	0.37793
100.22	0.28439
100.19	0.40485
99.87	0.33429
99.96	0.33612
99.95	0.33207
100.06	0.28198
99.77	0.32402
99.62	0.22565
99.75	0.29244
99.71	0.28516
99.63	0.36224
99.52	0.41806
99.39	0.34884
99.43	0.32692
99.55	0.33267
99.61	0.46793
99.61	0.35821
99.79	0.34823
99.82	0.26323
99.75	0.33751
99.66	0.33832
99.8	0.31672
99.91	0.43714
99.81	0.23973
99.85	0.32071
99.99	0.4028
99.92	0.3711
99.85	0.33771
99.97	0.2787
100.08	0.45498
99.99	0.47736
99.86	0.31999
99.94	0.43882
99.66	0.28588
99.44	0.41442
99.2	0.36521
98.98	0.43142
98.84	0.36509
98.48	0.31036
98.33	0.44178
98.15	0.36144
97.89	0.40326
97.83	0.35612
97.62	0.39708
97.52	0.36908
97.17	0.39941
97.09	0.44819
96.75	0.28589
96.69	0.27418
96.41	0.29615
96.31	0.41133
96.17	0.41332
96.06	0.32261
96.03	0.32873
95.79	0.25293
95.64	0.33062
95.79	0.27472
95.68	0.25162
95.58	0.19735
95.42	0.2179
95.35	0.21206
95.43	0.31964
95.2	0.19978
95.17	0.23359
95.23	0.15473
95.24	0.14421
95.18	0.17535
95.13	0.27864
95.16	0.20689
95.16	0.20244
95.19	0.16794
95.14	0.29924
95.14	0.19254
95.18	0.30554
95.19	0.19464
95.28	0.27823
95.5	0.12682
95.56	0.14054
95.63	0.3441
95.62	0.1383
95.78	0.17135
95.82	0.23843
95.96	0.12969
96.02	0.12789
96.05	0.21919
96.08	0.31757
96.17	0.29949
96.14	0.18233
96.26	0.27599
96.3	0.21578
96.42	0.25766
96.56	0.24768
96.55	0.28149
96.49	0.29801
96.48	0.17434
96.38	0.25233
96.38	0.25144
96.47	0.25207
96.46	0.20472
96.37	0.14673
96.57	0.35436
96.68	0.24402
96.56	0.15789
96.45	0.22709
96.54	0.23082
96.39	0.24483
96.53	0.35392
96.55	0.24489
96.76	0.25939
96.81	0.26478
96.94	0.27044
96.95	0.2747
97.15	0.21905
97.12	0.25719
97.26	0.21438
97.47	0.29088
97.47	0.33673
97.51	0.17728
97.45	0.25521
97.63	0.16999
97.73	0.24748
97.56	0.24025
97.58	0.18172
97.63	0.35225
97.71	0.24108
97.64	0.29538
97.49	0.30336
97.65	0.27143
97.66	0.24394
97.67	0.18344
97.53	0.25873
97.47	0.33751
97.68	0.25831
97.69	0.29857
97.56	0.22278
97.5	0.18689
97.37	0.34471
97.57	0.26101
97.46	0.26146
97.55	0.34017
97.68	0.31729
97.54	0.33902
97.65	0.38052
97.58	0.23065
97.81	0.26796
97.77	0.17103
97.74	0.18911
97.77	0.24901
97.92	0.31199
97.9	0.15576
98.04	0.22195
98.04	0.27288
98.13	0.2444
98.24	0.15874
98.29	0.21809
98.31	0.22848
98.44	0.22957
98.38	0.22235
98.46	0.21867
98.63	0.31355
98.51	0.24457
98.42	0.16236
98.55	0.36339
98.62	0.25956
98.64	0.26637
98.73	0.3434
98.68	0.23254
98.72	0.24423
98.71	0.26682
98.73	0.26803
98.61	0.18341
98.72	0.36898
98.56	0.26438
98.57	0.18284
98.46	0.21129
98.5	0.32918
98.57	0.31103
98.55	0.25892
98.29	0.21557
98.16	0.17857
98.19	0.38535
98.14	0.30982
97.94	0.22473
97.97	0.26147
97.7	0.18423
97.79	0.35496
97.73	0.265
97.66	0.29998
97.66	0.22763
97.56	0.17954
97.71	0.34855
97.52	0.26259
97.57	0.21974
97.52	0.16391
97.49	0.19574
97.48	0.24089
97.49	0.30784
97.52	0.23049
97.52	0.23228
97.6	0.24367
97.53	0.25166
97.59	0.29591
97.81	0.33636
97.86	0.26912
97.84	0.19036
97.96	0.35126
97.99	0.28297
98.01	0.36571
98.13	0.3706
98.18	0.34506
98.1	0.3284
98.26	0.45193
98.3	0.43765
98.18	0.36474
98.36	0.44866
98.43	0.38103
98.53	0.51714
98.53	0.40067
98.52	0.43696
98.54	0.40654
98.61	0.48442
98.6	0.41676
98.78	0.52737
98.7	0.46359
98.64	0.42558
98.66	0.42875
98.75	0.33458
98.78	0.40578
98.73	0.34307
98.82	0.45032
98.98	0.49689
98.86	0.29602
98.93	0.33203
98.95	0.36219
98.99	0.32293
98.93	0.34415
99.09	0.31869
99.13	0.40736
98.99	0.33502
99.13	0.41539
99.11	0.3459
99.1	0.43109
99.1	0.36493
99.09	0.35785
99.06	0.31921
99.05	0.47297
98.88	0.4517
98.67	0.41269
98.64	0.50555
98.52	0.31793
98.39	0.40261
98.23	0.39088
98.21	0.50809
98.14	0.39664
98.14	0.2936
98.16	0.45933
98.12	0.34144
98.19	0.46055
98.23	0.49507
98.24	0.46903
98.26	0.37092
98.06	0.31374
98.22	0.39402
98.1	0.51027
98.16	0.42791
98.07	0.29372
98.08	0.36575
98.25	0.28952
98.21	0.2721
98.32	0.40219
98.34	0.31301
98.68	0.31623
99.64	0.35043
101.1	0.31813
101.92	0.3258
102.36	0.31307
102.9	0.39797
103.56	0.41159
104.21	0.29445
104.64	0.37539
105.01	0.34121
105.41	0.30346
105.83	0.28771
106.17	0.26706
106.36	0.30494
106.44	0.2083
106.72	0.39839
106.81	0.28687
106.97	0.32917
107.02	0.38197
107.05	0.22502
106.89	0.27026
107.05	0.37624
106.96	0.22135
107.04	0.24583
106.92	0.18069
106.86	0.2582
106.68	0.25619
106.62	0.19373
106.43	0.23157
106.16	0.18675
105.91	0.27266
105.88	0.19017
105.57	0.34896
105.4	0.37483
104.97	0.35626
104.86	0.34206
104.56	0.39607
104.29	0.30305
104.08	0.33785
103.95	0.33168
103.69	0.32759
103.67	0.45251
103.47	0.29213
103.21	0.33276
103.06	0.37436
102.96	0.29658
102.75	0.24897
102.6	0.17259
102.46	0.19512
102.16	0.25707
101.97	0.32242
101.76	0.15694
101.64	0.22649
101.3	0.32037
101.07	0.25635
101.06	0.25623
100.99	0.2452
100.82	0.25991
100.69	0.26548
100.67	0.25633
100.56	0.29877
100.69	0.30586
100.64	0.40087
100.44	0.25457
100.35	0.2952
100.3	0.42902
100.21	0.40828
100.05	0.42535
99.95	0.42943
99.87	0.37368
99.75	0.42921
99.66	0.38679
99.18	0.38321
99.12	0.50353
99.02	0.38854
98.76	0.39102
98.63	0.38465
98.68	0.51163
98.59	0.4057
98.63	0.3045
98.69	0.37538
98.55	0.50012
98.41	0.39202
98.5	0.45698
98.61	0.42308
98.61	0.4004
98.51	0.48946
98.46	0.40279
98.29	0.40459
98.22	0.35341
98.28	0.42669
98.27	0.34618
98.27	0.49208
98.07	0.37963
97.99	0.33302
98.03	0.49941
97.95	0.29929
97.86	0.37637
97.87	0.35709
97.88	0.31088
97.99	0.34964
97.99	0.28223
97.91	0.1945
98.08	0.41887
98.16	0.17448
98.17	0.23664
98.2	0.34515
98.27	0.27074
98.33	0.41079
98.38	0.367
98.41	0.31419
98.5	0.32711
98.46	0.36655
98.41	0.46741
98.5	0.34951
98.48	0.38904
98.54	0.35907
98.46	0.44929
98.41	0.46308
98.37	0.41992
98.35	0.43165
98.37	0.3963
98.3	0.44496
98.02	0.40179
97.91	0.39157
98.14	0.51419
97.97	0.4855
97.82	0.41547
97.78	0.41055
97.7	0.32712
97.58	0.40127
97.66	0.38245
97.56	0.36528
97.43	0.39936
97.33	0.27015
97.18	0.30311
