# Supplementary material for: How Variability and Effort Determine Coordination at Large Forces
Source: PLoS One. 2016 Mar 2;11(3):e0149512. doi: 10.1371/journal.pone.0149512 (PMC4774921; doi:10.1371/journal.pone.0149512)
Supplement: S1 Dataset — (ZIP) [file pone.0149512.s001.zip › par10_Rilevel16.txt]

106.17	0.3682
105.93	0.41518
105.97	0.36322
106.01	0.37854
106.23	0.44852
106.22	0.32896
106.28	0.27998
106.33	0.38478
106.44	0.34593
106.59	0.2556
106.7	0.39324
106.9	0.3615
107.09	0.33264
107.18	0.23906
107.64	0.30614
107.73	0.39946
107.82	0.27316
108.1	0.38577
108.22	0.26729
108.61	0.44178
108.73	0.2097
108.81	0.30542
109.06	0.35324
109.09	0.30537
109.19	0.31172
109.21	0.29004
109.16	0.21854
109.35	0.28895
109.39	0.40558
109.4	0.25249
109.73	0.24262
109.69	0.27717
110.21	0.32938
110.48	0.29368
110.74	0.31747
110.67	0.24341
110.95	0.28599
111.08	0.4148
111.23	0.30169
111.31	0.30303
111.27	0.25817
111.46	0.26063
111.46	0.3413
111.52	0.28661
111.44	0.24164
111.42	0.27386
111.36	0.19158
111.43	0.22252
111.3	0.24517
111.3	0.23826
111.24	0.2377
111	0.14678
110.93	0.18176
110.77	0.13252
110.76	0.15619
110.59	0.22741
110.48	0.22569
110.39	0.23884
110.13	0.16346
110.03	0.21107
109.9	0.26266
109.83	0.22609
109.6	0.14126
109.46	0.16744
109.35	0.253
109.41	0.30244
109.58	0.26662
109.42	0.23093
109.22	0.37321
109.13	0.19527
109.14	0.27055
109.05	0.26523
108.96	0.39234
108.84	0.2919
108.91	0.40569
108.87	0.22853
108.82	0.39131
108.61	0.32743
108.73	0.31661
108.75	0.32073
108.73	0.43391
108.62	0.29835
108.67	0.36775
108.51	0.33203
108.6	0.3346
108.49	0.33691
108.62	0.36319
108.53	0.33155
108.55	0.41041
108.56	0.33858
108.34	0.25435
108.36	0.45282
108.57	0.34042
108.41	0.3419
108.43	0.24558
108.32	0.35742
108.27	0.33216
108.34	0.31205
108.3	0.22243
108.24	0.20251
108.3	0.32268
108.25	0.35933
108.04	0.27897
108.03	0.18856
107.98	0.26781
107.94	0.23625
107.75	0.22184
107.67	0.36871
107.57	0.25633
107.62	0.39496
107.51	0.33126
107.53	0.43199
107.45	0.25478
107.49	0.36314
107.4	0.33849
107.4	0.24419
107.34	0.31457
107.48	0.2101
107.44	0.20265
107.48	0.2608
107.62	0.24785
107.83	0.3758
108.08	0.17378
108.69	0.25262
108.98	0.26094
109.44	0.26097
109.58	0.22071
109.7	0.15241
110.05	0.27619
110.2	0.23767
110.31	0.23379
110.2	0.14437
110.26	0.17409
110.23	0.22015
110.13	0.12592
110.12	0.27708
110.05	0.2843
109.98	0.18028
109.85	0.13886
109.83	0.21021
109.69	0.22426
109.62	0.34279
109.55	0.26765
109.26	0.19732
109.33	0.2495
109.12	0.25605
108.99	0.13401
108.88	0.14166
108.86	0.20556
108.62	0.20693
108.76	0.15739
108.69	0.18339
108.56	0.064285
108.55	0.13628
108.41	0.16718
108.42	0.075664
108.58	0.062042
108.64	0.25405
108.66	0.24323
108.5	0.21861
108.6	0.099841
108.68	0.14632
108.69	0.11792
108.79	0.095227
108.9	0.1979
109	0.19445
109.37	0.16777
109.57	0.17134
109.67	0.2227
109.65	0.15905
109.69	0.27991
109.5	0.20926
109.7	0.30107
109.68	0.28025
109.8	0.24739
109.7	0.26212
109.54	0.25915
109.63	0.22502
109.74	0.21234
109.79	0.24347
109.62	0.24282
109.61	0.36694
109.62	0.25757
109.66	0.26299
109.61	0.27143
109.62	0.27609
109.49	0.28164
109.6	0.26742
109.6	0.26906
109.46	0.22763
109.52	0.26278
109.63	0.34545
109.78	0.1863
109.72	0.17278
109.87	0.15673
109.98	0.22981
110.19	0.13942
110.32	0.18997
110.37	0.10569
110.48	0.30674
110.28	0.20441
110.46	0.28507
110.38	0.35179
110.18	0.29386
110.32	0.41012
110.29	0.30001
110.2	0.23105
110.2	0.22205
110.21	0.24287
110.14	0.27682
110.19	0.33949
110.22	0.17629
110.22	0.16716
110.31	0.20046
110.24	0.32073
110.3	0.2856
110.23	0.19173
110.23	0.36409
110.07	0.26957
110.24	0.32353
110.11	0.19666
109.95	0.26673
109.86	0.27923
109.93	0.26509
109.86	0.17945
109.93	0.19788
109.77	0.24053
109.7	0.32106
109.67	0.20069
109.67	0.14751
109.46	0.18463
109.52	0.22487
109.26	0.22226
109.36	0.33314
109.18	0.27032
109.14	0.20589
109.04	0.25188
109.05	0.25638
108.84	0.21962
108.72	0.24315
108.64	0.23862
108.6	0.28652
108.57	0.24985
108.57	0.3761
108.61	0.27484
108.59	0.40747
108.63	0.35071
108.38	0.27652
108.35	0.45075
108.35	0.2934
108.26	0.33894
108.47	0.41242
108.35	0.33781
108.48	0.34802
108.37	0.3309
108.46	0.2947
108.75	0.32978
108.79	0.23111
109	0.29822
109.12	0.33237
109.42	0.29016
109.58	0.41675
109.68	0.3039
110.34	0.23114
111.24	0.43219
111.34	0.19415
111.61	0.30549
111.78	0.20205
112.05	0.26997
112.25	0.27645
112.37	0.33538
112.59	0.27403
112.41	0.22633
112.73	0.27283
112.76	0.31575
113.01	0.40719
113.12	0.41916
113.16	0.31601
113.16	0.33096
113.4	0.34065
113.21	0.3448
113.25	0.29195
113.27	0.3132
112.9	0.31273
112.94	0.35213
112.57	0.35405
112.55	0.44049
112.22	0.46524
112	0.32079
111.68	0.36459
111.56	0.36666
111.3	0.28387
111.14	0.38511
111.08	0.37175
111.1	0.46514
110.75	0.43945
110.49	0.40913
110.44	0.34512
110.19	0.42335
110.09	0.3895
109.83	0.33444
109.51	0.31694
109.52	0.30158
109.41	0.46411
109.06	0.42846
109.02	0.35006
108.88	0.26777
108.78	0.30202
108.83	0.47188
108.69	0.47317
108.54	0.35328
108.46	0.39627
108.43	0.33279
108.67	0.42281
108.64	0.37219
108.47	0.4827
108.8	0.33448
109.15	0.32418
109.23	0.3652
109.28	0.35559
109.38	0.48017
109.66	0.30996
109.77	0.34832
109.7	0.30989
109.78	0.34312
109.69	0.38349
109.83	0.32493
109.77	0.32743
109.68	0.45129
109.76	0.34751
109.68	0.34824
109.68	0.34237
109.69	0.47261
109.6	0.28458
109.67	0.34169
109.61	0.25582
109.38	0.36776
109.38	0.2871
109.24	0.29863
109.35	0.30097
109.3	0.29418
109.25	0.21568
109.31	0.36012
109.3	0.37229
109.26	0.29967
109.25	0.25701
109.03	0.33571
109.08	0.44061
108.78	0.24179
108.78	0.30493
108.79	0.30581
108.71	0.44128
108.7	0.41643
108.55	0.32751
108.47	0.21446
108.63	0.45406
108.65	0.35142
108.64	0.294
108.54	0.2736
108.46	0.4344
108.41	0.34371
108.5	0.28288
108.61	0.44124
108.43	0.25354
108.28	0.2502
108.43	0.38929
108.51	0.31199
108.43	0.31685
108.36	0.42346
108.17	0.36688
108.24	0.42877
108.17	0.39291
108.15	0.40639
108.02	0.37887
107.84	0.41388
108	0.37927
107.87	0.32857
107.65	0.44519
107.69	0.49411
107.64	0.47087
107.65	0.39547
107.55	0.39817
107.28	0.40977
107.3	0.44631
107.37	0.48079
107.36	0.39755
107.49	0.52524
107.61	0.41908
107.74	0.46308
107.9	0.42343
108.08	0.37142
108.15	0.40951
108.26	0.34777
108.46	0.37834
108.49	0.4491
108.42	0.36849
108.65	0.368
108.69	0.23375
108.63	0.38453
108.83	0.34311
108.72	0.24055
108.77	0.30413
108.62	0.25103
108.69	0.29636
108.61	0.28167
108.58	0.39876
108.55	0.34024
108.73	0.21892
108.88	0.4258
108.74	0.32003
108.93	0.36887
108.99	0.36389
108.89	0.45273
108.96	0.44925
109.15	0.4956
109.21	0.43997
109.26	0.40938
109.14	0.33206
109.3	0.39685
109.15	0.34566
109.28	0.36312
109.12	0.35031
109.26	0.29802
109.2	0.3348
109.22	0.45179
109.15	0.2997
109.34	0.33157
109.46	0.45579
109.67	0.43964
109.7	0.32977
109.44	0.26698
109.66	0.21909
109.8	0.28523
110.16	0.29925
110.49	0.27585
110.54	0.39421
110.55	0.28807
110.91	0.25712
111.1	0.20999
111.43	0.15267
111.67	0.17459
111.77	0.22288
111.89	0.12712
112.01	0.23279
112.24	0.32148
112.34	0.22228
112.28	0.31512
112.15	0.1607
112.06	0.12386
112.2	0.36038
112.07	0.28197
112.02	0.24947
111.9	0.15364
111.9	0.15246
111.91	0.24212
111.69	0.22241
111.59	0.17004
111.56	0.28414
111.46	0.1361
111.39	0.34561
111.38	0.19307
111.42	0.27308
111.09	0.16291
111.05	0.2276
110.86	0.24285
110.9	0.18327
110.52	0.13919
110.5	0.11688
110.36	0.23654
110.11	0.19559
110.03	0.18771
109.85	0.18845
109.86	0.15422
109.84	0.20289
109.58	0.28217
109.45	0.21171
109.23	0.21571
109.21	0.13536
109.23	0.21711
109.08	0.17703
108.96	0.2444
108.92	0.33474
108.91	0.26969
108.86	0.24963
108.8	0.17016
108.75	0.16901
108.67	0.15644
108.93	0.12673
109.23	0.27269
109.47	0.14919
109.58	0.18815
109.5	0.19133
109.89	0.19715
109.84	0.16644
110.11	0.27607
110.14	0.21232
110.4	0.17391
110.46	0.2559
110.56	0.18079
110.55	0.18319
110.79	0.2526
110.73	0.21687
110.71	0.13913
110.7	0.33191
110.64	0.22975
110.7	0.19506
110.47	0.18547
110.43	0.13779
110.46	0.18002
110.21	0.19715
110.23	0.31906
110.15	0.25483
109.88	0.22394
109.75	0.2383
109.67	0.24802
109.54	0.25649
109.55	0.24607
109.36	0.37195
109.32	0.39661
109.29	0.25321
109.06	0.29652
109.02	0.2183
109.15	0.38346
109.03	0.21559
109.02	0.39766
108.93	0.2095
108.95	0.27989
108.94	0.3326
108.95	0.36657
108.85	0.30683
108.82	0.2917
108.89	0.2205
108.75	0.21061
108.89	0.19028
108.8	0.24579
108.79	0.27806
109.04	0.23334
109.02	0.15059
109.02	0.14058
109.09	0.1323
109.22	0.11339
109.12	0.21328
109.3	0.25238
109.22	0.14201
109.26	0.099801
109.41	0.17928
109.49	0.10537
109.64	0.17227
109.39	0.15892
109.59	0.16174
109.65	0.12962
109.64	0.036448
109.58	0.1523
109.83	0.27631
110.07	0.25343
110.11	0.26871
