# Supplementary material for: How Variability and Effort Determine Coordination at Large Forces
Source: PLoS One. 2016 Mar 2;11(3):e0149512. doi: 10.1371/journal.pone.0149512 (PMC4774921; doi:10.1371/journal.pone.0149512)
Supplement: S1 Dataset — (ZIP) [file pone.0149512.s001.zip › par10_Rilevel18.txt]

121.92	0.18998
122.26	0.23019
122.29	0.14949
122.26	0.24403
122.31	0.33732
122.36	0.27675
122.26	0.20632
122.48	0.24479
122.72	0.26067
122.76	0.17855
122.7	0.19453
122.93	0.30817
123.13	0.24025
123.32	0.19705
123.21	0.22889
123.32	0.23728
123.6	0.24441
123.71	0.23378
123.68	0.19026
123.65	0.14668
123.77	0.34521
123.67	0.15096
123.69	0.22028
123.68	0.17559
123.56	0.1307
123.67	0.12803
123.52	0.26162
123.46	0.23762
123.54	0.19806
123.39	0.074465
123.32	0.23488
123.27	0.29514
123.1	0.25827
123.16	0.21927
123.02	0.26525
123.12	0.38194
123	0.27911
123.17	0.40378
123.14	0.38559
123.14	0.41331
123.12	0.39554
123.03	0.35536
123.08	0.28317
123.19	0.26307
123.37	0.32754
123.28	0.39814
123.31	0.22879
123.44	0.16525
123.5	0.27293
123.55	0.27458
123.71	0.35064
123.65	0.25783
123.75	0.13533
123.85	0.34258
123.95	0.1844
124.01	0.21182
123.89	0.18868
124.19	0.13471
124.22	0.09216
124.32	0.26266
124.34	0.063465
124.23	0.29342
124.24	0.098643
124.33	0.13508
124.44	0.14223
124.25	0.16461
124.31	0.18146
124.24	0.12036
124.33	0.20887
124.33	0.09383
124.4	0.12821
124.42	0.24948
124.4	0.048587
124.42	0.079071
124.74	0.26967
124.68	0.17164
124.85	0.093983
124.88	0.068066
125	0.15621
125.05	0.25396
125.15	0.039102
125.19	0.10191
125.24	0.10323
125.56	0.15153
125.53	0.15076
125.65	0.091109
125.64	0.014883
125.85	0.12772
125.69	0.1318
125.67	0.12851
125.74	0.082359
125.88	0.20824
125.84	0.11313
125.71	0.15314
125.54	0.1567
125.6	0.076502
125.62	0.16042
125.75	0.11
125.61	0.10948
125.59	0.14465
125.6	0.05775
125.81	0.18197
125.84	0.14311
125.99	0.23352
126.09	0.12685
126.3	0.081441
126.55	0.25518
126.67	0.14004
126.72	0.18197
127.06	0.13094
127.35	0.3014
127.4	0.21072
127.62	0.11842
127.7	0.15726
127.77	0.15314
127.93	0.19929
127.99	0.13983
128.04	0.17046
128.28	0.17913
128.47	0.18278
128.33	0.14527
128.31	0.093819
128.24	0.17104
128.35	0.1287
128.19	0.12029
127.98	0.067427
127.88	0.054453
127.85	0.17523
127.82	0.13348
127.65	0.17673
127.43	0.14369
127.21	0.1564
127.32	0.13094
127.14	0.081115
127.16	0.15728
127.08	0.19649
126.93	0.16284
126.76	0.16391
126.71	0.084513
126.72	0.16997
126.56	0.21454
126.47	0.13265
126.27	0.085171
126.32	0.11449
126.29	0.11949
126.05	0.15353
126.14	0.22825
126.12	0.24418
126.02	0.22824
125.92	0.11986
125.95	0.11992
125.97	0.071868
125.94	0.1307
126.17	0.069337
126.19	0.17019
126.24	0.17858
126.12	0.10347
126.18	0.10873
126.44	0.14752
126.57	0.24545
126.59	0.17309
126.73	0.29952
126.92	0.33219
127.17	0.36944
127.25	0.19419
127.49	0.27054
127.72	0.41412
127.97	0.34833
127.94	0.26612
128.15	0.2489
128.26	0.17313
128.43	0.28424
128.29	0.22014
128.34	0.19878
128.54	0.14511
128.43	0.17025
128.42	0.12733
128.25	0.18607
128.28	0.22284
128.27	0.1844
128.06	0.31829
127.83	0.13073
127.81	0.13129
127.83	0.29195
127.71	0.34592
127.57	0.2455
127.53	0.23337
127.27	0.16558
127.09	0.25619
126.97	0.080439
126.98	0.20598
126.75	0.19939
126.92	0.19373
126.99	0.19842
126.67	0.1888
126.62	0.20686
126.31	0.12211
126.4	0.27901
126.32	0.20833
126.04	0.16754
126.01	0.12155
125.79	0.19223
125.74	0.11902
125.55	0.17725
125.5	0.08717
125.63	0.15867
125.35	0.16486
125.23	0.11785
125.28	0.20255
125.1	0.12187
125.17	0.25499
124.92	0.18615
124.93	0.14726
124.97	0.15216
124.91	0.18621
124.8	0.11204
124.78	0.1731
124.97	0.21337
124.89	0.1395
124.88	0.094944
124.96	0.16463
125.11	0.13095
125.04	0.081473
125.26	0.14438
125.49	0.1452
125.81	0.15357
125.87	0.15173
125.7	0.15519
125.93	0.082587
126.13	0.11473
126.19	0.024763
126.04	0.045742
126.16	0.19787
126.24	0.077636
126.07	0.11926
126.06	0.12001
125.91	0.0085463
125.77	0.087241
125.57	0.068803
125.42	0.10978
125.44	0.1082
125.5	0.10623
125.35	0.24985
125.32	0.2345
125.2	0.21967
125.37	0.19554
125.4	0.2101
125.56	0.22741
125.68	0.13878
125.99	0.20772
126.17	0.12083
126.56	0.19328
126.62	0.19047
126.58	0.099422
126.82	0.17776
126.91	0.13031
127.89	0.17434
128.07	0.17119
128.27	0.29531
128.3	0.20062
128.71	0.33177
128.8	0.19556
128.91	0.32644
128.92	0.14008
128.94	0.24154
129.26	0.20592
129.23	0.26984
129.26	0.23977
129.14	0.22533
129.31	0.19709
129.28	0.18968
129.2	0.14452
129.24	0.29343
129.15	0.13258
129.16	0.24446
129.22	0.16747
129.2	0.29111
128.86	0.14575
128.72	0.20603
128.47	0.13338
128.27	0.19976
128.12	0.20514
128.06	0.19081
127.84	0.19832
128	0.28193
128.04	0.17935
127.92	0.21839
127.89	0.30549
127.78	0.23971
127.93	0.24661
127.63	0.15583
127.43	0.19436
127.43	0.2328
127.27	0.30558
127.06	0.35901
126.87	0.20795
126.62	0.25909
126.48	0.18498
126.45	0.2619
126.48	0.25462
126.26	0.36457
126.33	0.26333
126.07	0.17914
126.13	0.34796
126.28	0.2774
126.29	0.32365
126.43	0.35927
126.53	0.37527
126.73	0.4504
126.96	0.42503
127.37	0.44963
127.47	0.38573
127.73	0.3477
127.97	0.3431
128.22	0.36767
128.47	0.35811
128.57	0.34285
128.62	0.25081
128.73	0.31956
128.86	0.31563
128.84	0.26451
128.81	0.20647
128.72	0.26863
128.74	0.39894
128.53	0.28483
128.6	0.36459
128.35	0.29638
128.23	0.26892
128.19	0.31141
128.1	0.29682
127.95	0.29882
127.62	0.28786
127.8	0.24399
127.73	0.23984
127.69	0.18546
127.67	0.33669
127.58	0.25811
127.53	0.2956
127.27	0.17686
127.15	0.16636
127.14	0.29052
127.02	0.24038
126.75	0.19497
126.75	0.22065
126.54	0.22795
126.31	0.28066
126.17	0.19412
125.98	0.31375
125.77	0.20621
125.73	0.2887
125.43	0.12903
125.37	0.18866
125.28	0.35753
125.2	0.19504
125.32	0.23563
125.34	0.35412
125.32	0.2643
125.31	0.23446
125.28	0.38373
125.2	0.2454
125.27	0.28947
125.22	0.40603
125.11	0.25987
125.08	0.43389
125.01	0.31491
125.01	0.36894
125.01	0.25485
125.19	0.44189
125.42	0.38733
125.48	0.33712
125.43	0.38327
125.41	0.25832
125.52	0.38624
125.62	0.37696
125.65	0.41768
125.55	0.38866
125.36	0.26222
125.52	0.26287
125.43	0.28475
125.45	0.22694
125.29	0.32249
125.16	0.26901
125.12	0.2277
125.1	0.34917
124.87	0.31747
124.65	0.29011
124.67	0.19982
124.5	0.27318
124.53	0.28076
124.43	0.18446
124.32	0.24719
124.48	0.24003
124.49	0.33163
124.31	0.21403
124.28	0.16047
124.34	0.24136
124.55	0.1555
124.61	0.18385
124.63	0.20167
124.68	0.19961
124.88	0.20613
125.09	0.20026
124.97	0.080381
125.03	0.23292
125.01	0.11079
125.32	0.18088
125.44	0.091781
125.58	0.073701
125.64	0.11503
125.79	0.13783
125.92	0.22723
125.89	0.19251
126	0.16685
125.86	0.18238
126.15	0.2785
126.22	0.1746
126.26	0.25072
126.29	0.090636
126.42	0.29017
126.34	0.30813
126.46	0.35552
126.37	0.30078
126.34	0.30912
126.61	0.30309
126.6	0.39013
126.55	0.27646
126.61	0.43307
126.7	0.32778
126.76	0.246
126.87	0.27893
127.04	0.30284
127.12	0.30724
127.33	0.20137
127.31	0.2652
127.36	0.22595
127.61	0.21712
127.41	0.24528
127.46	0.31985
127.48	0.29715
127.46	0.17513
127.31	0.20911
127.3	0.33511
127.41	0.22275
127.36	0.20656
127.09	0.23391
127.11	0.3286
126.99	0.22118
126.9	0.20219
126.86	0.3261
126.86	0.26113
126.9	0.30812
126.87	0.21981
126.72	0.26203
126.65	0.22955
126.61	0.12857
126.57	0.10647
126.47	0.24265
126.45	0.11912
126.32	0.052854
126.35	0.15074
126.35	0.15444
126.23	0.077542
126.23	0.26226
126.11	0.031434
125.94	0.1552
126	0.1984
125.9	0.12083
125.77	0.0007004
125.52	0.084448
125.59	0.13573
125.57	0.090038
125.5	0.11443
125.65	0.11336
125.5	0.004794
125.5	0.11886
125.65	0.20094
125.62	0.13453
125.68	0.18033
125.69	0.23394
125.89	0.18723
125.83	0.24108
125.95	0.20532
125.7	0.21712
125.88	0.22325
125.78	0.26391
125.8	0.1918
125.93	0.26848
125.88	0.32146
125.87	0.25395
125.78	0.17417
125.82	0.28656
125.82	0.30235
125.72	0.39289
125.7	0.23501
125.54	0.31675
125.63	0.29806
125.47	0.29998
125.54	0.29958
125.55	0.32648
125.53	0.34172
125.35	0.30344
125.31	0.26189
125.32	0.29799
125.37	0.38261
125.17	0.22218
125.15	0.28715
125.25	0.19954
125.24	0.2316
125.35	0.34788
125.22	0.21475
125.19	0.12861
125.32	0.18708
125.46	0.3548
125.5	0.24799
125.61	0.27379
125.67	0.28363
125.75	0.26701
125.83	0.40768
126.01	0.16181
126.23	0.27479
126.29	0.19006
126.56	0.30181
126.61	0.26516
126.74	0.2414
126.95	0.12733
126.9	0.1452
126.95	0.26506
126.94	0.1316
126.86	0.19423
127.05	0.31371
127.03	0.34478
126.88	0.33559
126.91	0.34735
127.03	0.42575
126.85	0.25211
126.86	0.36918
126.74	0.45814
126.76	0.30877
126.7	0.30235
126.73	0.28178
126.66	0.32917
126.42	0.19516
126.45	0.27867
126.4	0.23121
126.22	0.21935
126.01	0.2514
125.85	0.28088
125.72	0.21027
125.64	0.32621
125.51	0.21471
125.52	0.34127
125.31	0.22891
125.22	0.2627
125.1	0.39878
125.05	0.41087
124.97	0.31622
