# Supplementary material for: How Variability and Effort Determine Coordination at Large Forces
Source: PLoS One. 2016 Mar 2;11(3):e0149512. doi: 10.1371/journal.pone.0149512 (PMC4774921; doi:10.1371/journal.pone.0149512)
Supplement: S1 Dataset — (ZIP) [file pone.0149512.s001.zip › par10_Rilevel20.txt]

145.46	0.46236
145.53	0.40056
145.38	0.47219
145.41	0.40045
145.33	0.4032
145.28	0.44138
145.29	0.39543
145.38	0.39458
146.15	0.38164
146.19	0.33606
146.16	0.36732
146.39	0.39742
146.49	0.27041
147.1	0.24972
147.64	0.27017
147.92	0.21675
148.47	0.31899
149.12	0.22103
149.68	0.29769
150.2	0.26324
150.41	0.34698
150.66	0.28379
150.77	0.23548
151	0.23788
151.13	0.27036
151.38	0.18666
151.32	0.32972
151.26	0.16759
151.3	0.28362
151.27	0.24879
151.29	0.20275
151.06	0.29033
151.02	0.24131
151.02	0.21115
151.02	0.36887
150.81	0.34643
150.51	0.32793
150.63	0.20686
150.53	0.28601
150.28	0.29848
150.11	0.28675
149.95	0.19191
149.73	0.25414
149.41	0.17712
149.26	0.32876
148.92	0.20647
148.85	0.23554
148.71	0.37015
148.59	0.26214
148.32	0.19142
148.25	0.25342
147.76	0.26124
147.62	0.35042
147.3	0.17735
147.13	0.24811
147.02	0.34245
146.99	0.35729
146.77	0.3733
146.42	0.29222
146.36	0.35381
146.31	0.45632
146.07	0.43285
145.87	0.36055
145.98	0.44332
146.11	0.42606
146.24	0.39565
146.19	0.38554
146.25	0.33521
146.4	0.45832
146.52	0.41838
146.33	0.3322
146.47	0.23674
146.6	0.46662
146.7	0.36118
146.62	0.34499
146.77	0.33276
146.89	0.24795
147	0.33472
147.11	0.31273
147.13	0.432
147.3	0.36161
147.26	0.36642
147.24	0.30127
147.19	0.29569
147.12	0.29285
147.04	0.31211
147.16	0.30386
147.11	0.20854
147.04	0.40532
147.1	0.2538
146.88	0.33218
146.86	0.20819
146.85	0.27714
146.76	0.41591
146.89	0.33279
146.85	0.26106
147.14	0.37654
147.58	0.23481
148.38	0.31265
148.69	0.42278
148.86	0.31044
149.15	0.40357
149.4	0.23828
149.71	0.28131
149.59	0.40343
149.78	0.44265
149.85	0.46468
150.05	0.34753
149.91	0.40818
149.77	0.38688
149.88	0.42657
149.77	0.29655
149.59	0.35342
149.47	0.3544
149.44	0.34544
149.34	0.46587
149.21	0.26019
149.03	0.46636
148.93	0.40029
148.76	0.49283
148.56	0.34761
148.48	0.3279
148.31	0.33919
148.4	0.36044
148.15	0.39624
148.17	0.46504
148.28	0.31482
148.16	0.35509
148.13	0.31529
147.87	0.35022
148.13	0.38499
147.82	0.24431
147.66	0.31745
147.88	0.26873
147.83	0.34586
147.78	0.30269
147.73	0.41632
147.97	0.31764
147.97	0.19034
148.03	0.26216
147.77	0.29066
147.94	0.20376
148.06	0.38057
148.07	0.17882
148.17	0.21935
148.2	0.21221
148.05	0.24159
148.12	0.20544
148.08	0.34605
148.04	0.20413
148.02	0.20159
148.04	0.15737
148.33	0.31313
148.37	0.11884
148.37	0.12342
148.38	0.27975
148.4	0.16544
148.38	0.12434
148.3	0.22021
148.37	0.23711
148.24	0.21361
148.31	0.24503
148.12	0.21585
148.21	0.27355
148.66	0.1551
148.71	0.22632
148.49	0.22844
148.69	0.18323
148.69	0.22024
148.82	0.29625
148.93	0.31978
148.97	0.25046
148.92	0.33902
148.7	0.23765
148.66	0.24055
148.51	0.18882
148.4	0.37922
148.39	0.27334
148.04	0.21995
148.06	0.3019
147.92	0.14233
147.78	0.38927
147.63	0.34849
147.59	0.27612
147.3	0.20059
147.09	0.2686
147.21	0.28965
147.07	0.27304
147.06	0.26047
147.35	0.25786
147.32	0.26741
147.57	0.26721
147.76	0.17857
147.71	0.24772
147.69	0.2456
147.87	0.37089
147.96	0.34569
148.07	0.35877
147.95	0.30391
148.16	0.35573
148.11	0.33163
148.19	0.2402
148.28	0.34996
148.35	0.34849
148.21	0.22857
148.21	0.33472
148.19	0.37768
148.15	0.27326
148.12	0.38782
147.87	0.18214
147.9	0.42908
147.85	0.4448
147.58	0.2862
147.45	0.37325
147.33	0.28593
147.2	0.30323
147.25	0.28226
147.15	0.21272
147.08	0.24292
147.28	0.2212
147.18	0.16796
147.31	0.14542
147.19	0.20751
147.15	0.33398
146.95	0.13692
146.98	0.20776
147.12	0.29929
147.04	0.24004
146.93	0.37281
146.81	0.20949
146.87	0.26403
146.77	0.27341
146.63	0.39644
146.6	0.29517
146.68	0.45201
146.74	0.36509
146.54	0.29704
146.63	0.34343
146.72	0.46193
146.57	0.40483
146.55	0.31208
146.48	0.47303
146.51	0.41746
146.4	0.26002
146.44	0.48104
146.24	0.32396
146.28	0.41083
146.29	0.35802
146.29	0.43301
146.1	0.37695
146.09	0.44449
145.98	0.37968
145.76	0.37449
145.76	0.46213
145.75	0.38209
145.78	0.46784
145.86	0.47174
145.67	0.31729
145.69	0.51999
145.64	0.40229
145.7	0.533
145.56	0.37407
145.56	0.48514
145.5	0.51311
145.42	0.46952
145.56	0.52317
145.36	0.26685
145.29	0.50366
145.28	0.33696
145.29	0.47739
145.35	0.4787
145.62	0.42884
145.74	0.49828
145.78	0.3276
145.82	0.49583
145.91	0.45646
145.87	0.4103
146.08	0.40721
146.52	0.43448
146.77	0.40985
146.93	0.35307
147.06	0.29339
147.26	0.48614
147.42	0.28706
147.39	0.26249
147.71	0.36528
147.97	0.32486
147.99	0.33011
148.24	0.3041
148.38	0.22205
148.58	0.3851
148.98	0.3035
148.94	0.1726
149.14	0.31614
149.21	0.14836
149.56	0.13608
149.93	0.30681
149.92	0.34981
150.04	0.33689
150.36	0.25546
150.43	0.23086
150.57	0.20421
150.51	0.3569
150.6	0.23074
150.57	0.38284
150.52	0.27673
150.15	0.28437
150.17	0.34018
150.16	0.2525
149.91	0.21368
149.84	0.27038
149.56	0.26932
149.46	0.26681
149.39	0.16969
149.21	0.15589
148.84	0.23115
148.63	0.22461
148.39	0.3445
148.17	0.23011
147.76	0.24018
147.56	0.16933
147.43	0.11658
147.23	0.22592
147.16	0.20615
147.25	0.20216
147	0.15338
146.77	0.32051
146.58	0.18471
146.51	0.22029
146.41	0.22264
146.35	0.31095
146.24	0.25232
146.11	0.15606
146.16	0.32107
146.27	0.25297
146.04	0.17313
146.07	0.23506
146.13	0.27463
146.04	0.25195
146.24	0.36777
146.32	0.34445
145.98	0.20322
146.01	0.2828
146.03	0.15682
145.9	0.26831
146.01	0.16684
145.92	0.094793
145.87	0.11917
146.1	0.17679
146.07	0.26501
146.06	0.17957
146.02	0.22414
146.04	0.1608
146.06	0.12529
145.97	0.2016
146.04	0.10614
146.04	0.1788
146.43	0.17124
146.62	0.088087
146.67	0.16678
146.49	0
146.65	0.14329
146.75	0.17981
146.8	0.1388
146.75	0.14725
146.76	0.10154
146.76	0.16092
146.74	0.16385
146.65	0.16119
146.88	0.16493
146.74	0.21032
146.86	0.186
146.62	0.19018
146.73	0.10968
146.87	0.10109
146.7	0.17535
146.65	0.25441
146.48	0.18092
146.37	0.13693
146.49	0.26881
146.47	0.16943
146.26	0.16844
146.15	0.239
146.09	0.12134
146.22	0.11874
146.04	0.093733
146.14	0.20846
146.3	0.17268
146.58	0.28897
146.7	0.18957
146.48	0.15892
146.81	0.29713
146.96	0.14212
147.07	0.22192
147.16	0.1683
147.19	0.079858
147.35	0.23647
147.48	0.05657
147.53	0.084759
147.6	0.14679
147.55	0.10076
147.65	0.18914
147.79	0.13881
147.76	0.067618
147.75	0.064761
147.77	0.051089
147.81	0.1277
147.8	0.11746
147.8	0.11391
147.59	0.036728
147.78	0.11695
148.03	0.08548
147.86	0.078443
147.74	0.15683
147.69	0.20643
147.75	0.064931
147.66	0.1836
147.64	0.19996
147.64	0.17776
147.54	0.096354
147.64	0.20535
147.46	0.31365
147.25	0.16553
147.36	0.20224
147.23	0.16387
147.3	0.17513
147.88	0.21254
147.7	0.15324
147.86	0.19364
148.11	0.1922
147.96	0.28182
148.07	0.21471
148.27	0.17262
148.5	0.13341
149.07	0.25071
149.02	0.26046
149.07	0.087111
149.19	0.19319
149.6	0.32395
149.57	0.31326
149.44	0.2388
149.51	0.15029
149.5	0.24572
149.68	0.25447
149.65	0.32779
149.45	0.20287
149.45	0.36666
149.44	0.36028
149.6	0.29448
149.2	0.34359
149.17	0.30378
149.08	0.23571
148.89	0.29877
148.8	0.28852
148.63	0.32998
148.53	0.32771
148.3	0.28925
148.3	0.42551
148.24	0.40419
148.06	0.38102
148.13	0.38953
147.86	0.27249
147.95	0.31215
147.81	0.42059
147.7	0.25354
147.8	0.40208
147.62	0.40417
147.54	0.25633
147.47	0.33192
147.5	0.27469
147.64	0.40556
147.57	0.36369
147.65	0.3145
147.66	0.36664
147.65	0.41488
147.72	0.3109
147.95	0.33757
148.35	0.33322
148.38	0.46368
148.37	0.35251
148.54	0.38456
148.67	0.35439
148.71	0.2723
148.51	0.38949
148.75	0.33467
148.81	0.37415
148.77	0.28752
148.79	0.36127
148.71	0.41855
148.75	0.29605
148.45	0.28961
148.52	0.31797
148.35	0.32304
148.02	0.31667
147.9	0.2148
147.76	0.3286
147.69	0.2502
147.64	0.36625
147.43	0.24611
147.21	0.1919
147.01	0.27298
146.97	0.26371
146.85	0.3933
146.59	0.22802
146.45	0.18256
146.58	0.35079
146.46	0.27886
146.42	0.28139
146.09	0.17784
146.01	0.12703
145.98	0.24512
145.88	0.22751
145.74	0.34629
145.54	0.35711
145.54	0.34454
145.2	0.211
145.07	0.20532
144.9	0.20162
145.01	0.2624
145.01	0.16172
144.87	0.25859
144.95	0.18163
144.84	0.22013
144.83	0.13832
144.89	0.11764
144.87	0.23763
144.95	0.27659
144.91	0.080177
145.14	0.14175
145.4	0.18476
145.14	0.19595
145.19	0.061665
145.44	0.11074
145.57	0.030938
145.6	0.097364
145.85	0.04035
146.27	0.056864
146.79	0.1834
146.84	0.025728
147.09	0.10975
147.47	0.11182
147.57	0.16618
147.83	0.26929
148.17	0.19871
148.39	0.1002
148.78	0.22595
148.79	0.20252
148.56	0.20858
148.81	0.28335
149.01	0.21257
149.02	0.2313
148.89	0.35953
148.87	0.21591
148.92	0.25958
148.77	0.17072
148.81	0.29109
