# Supplementary material for: How Variability and Effort Determine Coordination at Large Forces
Source: PLoS One. 2016 Mar 2;11(3):e0149512. doi: 10.1371/journal.pone.0149512 (PMC4774921; doi:10.1371/journal.pone.0149512)
Supplement: S1 Dataset — (ZIP) [file pone.0149512.s001.zip › par10_Rilevel22.txt]

173.34	0.26162
173.14	0.2246
173.11	0.22451
172.76	0.18038
172.38	0.23452
172.13	0.18763
171.67	0.26019
171.43	0.18123
171.02	0.30135
170.61	0.19417
170.1	0.145
169.72	0.053004
169.26	0.27315
168.94	0.24603
168.47	0.3217
168.11	0.30051
167.78	0.15664
167.33	0.3437
166.67	0.27057
166.17	0.27465
165.95	0.26681
165.42	0.2612
165.11	0.23618
164.7	0.21826
164.24	0.12464
163.88	0.22698
163.32	0.22034
162.89	0.29843
162.39	0.09657
162.09	0.16118
161.73	0.20972
161.16	0.12195
160.97	0.23289
160.48	0.30686
159.95	0.21457
159.59	0.22347
159.27	0.22576
158.79	0.24306
158.09	0.24475
157.86	0.2344
157.43	0.36505
156.98	0.2613
156.64	0.13989
155.98	0.20759
155.63	0.20139
155.26	0.23834
155.03	0.17477
154.62	0.24524
154.11	0.22036
153.8	0.13759
153.62	0.21185
153.27	0.16499
152.93	0.24825
152.65	0.078968
152.36	0.22519
152.42	0.19734
152.17	0.27982
151.86	0.29896
151.73	0.26496
151.53	0.25351
151.61	0.34313
151.35	0.24008
151.29	0.27591
151.37	0.22962
152.5	0.35107
152.62	0.36733
152.49	0.28647
152.6	0.33665
152.64	0.34677
152.94	0.23896
152.97	0.26272
152.99	0.28773
152.86	0.20304
152.77	0.26567
152.88	0.2946
152.91	0.17653
152.81	0.11972
152.83	0.17662
152.7	0.29955
152.51	0.13541
152.37	0.10888
152.02	0.22495
151.89	0.15759
151.78	0.11197
151.79	0.1656
151.8	0.12819
151.62	0.17385
151.64	0.25023
151.68	0.18077
152.77	0.10735
153.28	0.097638
153.23	0.17744
153.15	0.17804
153.36	0.2509
153.56	0.26259
153.52	0.076229
153.52	0.072661
153.61	0.18254
153.64	0.098394
153.69	0.072976
153.96	0.12627
154.42	0.092161
154.7	0.052964
154.79	0.073815
154.9	0.11217
154.85	0
154.87	0.012758
155.07	0.041971
155.09	0.082586
155.18	0.084048
155.27	0.036915
155.51	0.12796
155.79	0.062268
156.17	0.1081
156.05	0.11235
156.19	0
156.26	0.02602
156.43	0.13637
156.58	0.021381
156.99	0.091821
157.14	0.045953
157.3	0.011165
157.56	0.093583
158.04	0.086452
158.33	0.012403
158.39	0.084061
158.93	0.090412
159.33	0.10362
159.37	0.10529
159.47	0.10843
159.83	0.081991
160.02	0.20899
159.99	0.14385
160.4	0.10811
160.4	0.15103
160.77	0.073237
161.01	0.15667
161.31	0.14795
161.57	0.063742
162.1	0.18369
162	0.019342
162.08	0.095254
162.43	0.12746
162.66	0.039156
162.97	0.1624
162.9	0.1164
163.18	0.13258
163.74	0.096355
163.92	0.13362
163.79	0.23425
163.75	0.076443
163.6	0.23957
163.46	0.17251
163.49	0.22765
163.51	0.20087
163.08	0.19531
162.84	0.13022
162.58	0.19689
162.31	0.20096
162.11	0.15406
161.88	0.2736
161.68	0.20176
161.28	0.12879
161.19	0.28722
160.96	0.21671
160.89	0.31204
160.77	0.31845
160.74	0.38034
160.78	0.29493
161.1	0.38111
161.42	0.45095
162.83	0.43166
163.08	0.32319
163.39	0.39855
163.74	0.37338
164.52	0.41454
165.04	0.36602
165.32	0.35508
165.61	0.2755
166.02	0.25499
166.57	0.3626
166.91	0.43884
167.27	0.32364
167.55	0.2335
168.17	0.35384
168.53	0.32787
168.77	0.23719
169.16	0.28848
169.44	0.28262
169.97	0.3757
170.14	0.33689
170.07	0.2535
170.07	0.38356
170.13	0.35696
169.95	0.24201
169.91	0.34707
169.95	0.26387
169.85	0.22315
169.86	0.23886
169.51	0.21918
169.31	0.25782
169.17	0.24295
168.7	0.11212
168.42	0.13606
168.14	0.076484
167.95	0.18004
167.51	0.082184
166.94	0.14028
166.69	0.27232
166.36	0.082793
165.93	0.12629
165.47	0.11733
164.62	0.16564
164.1	0.21231
163.63	0.074968
163.13	0.073664
162.71	0.14979
162.25	0.1552
161.94	0.2808
161.62	0.12242
161.33	0.17278
161.11	0.061957
160.76	0.089766
160.51	0.078861
160.28	0.045205
160.01	0.032336
159.62	0.093822
159.41	0.056686
159.15	0.09362
159.05	0.096079
158.75	0.18945
158.76	0.21564
158.74	0.15105
158.42	0.25167
158.55	0.27801
158.26	0.30833
158.09	0.24325
158.06	0.12051
157.95	0.20032
157.91	0.14931
157.64	0.17031
157.66	0.18975
157.63	0.30817
157.52	0.21211
157.58	0.17163
157.31	0.30269
157.38	0.32475
157.59	0.30481
157.62	0.2618
157.68	0.35498
158.04	0.38553
158.12	0.14466
158.24	0.24198
158.69	0.35885
159	0.20524
159.3	0.35007
159.43	0.34416
159.69	0.25007
159.93	0.25142
160.05	0.36086
159.93	0.3019
160.2	0.37876
160.25	0.25719
160.13	0.30082
160.16	0.30906
160.18	0.30042
160.47	0.17284
160.52	0.3083
160.44	0.18948
160.41	0.25582
160.53	0.16205
160.59	0.22388
160.74	0.1475
160.86	0.20559
160.97	0.12338
161.49	0.2711
161.65	0.16193
161.36	0.10916
161.51	0.10277
161.78	0.085629
161.92	0.16423
161.82	0.27376
162.02	0.24995
162.98	0.018737
163.31	0.13207
163.35	0.18226
163.68	0.27016
164.5	0.22711
164.87	0.13841
164.88	0.15836
164.93	0.12029
165.45	0.27975
165.83	0.026667
165.63	0.24794
165.84	0.1813
166.04	0.10023
166.23	0.30912
165.85	0.22913
165.68	0.22042
165.77	0.13094
165.8	0.12255
165.59	0.29606
165.28	0.16654
165.1	0.15611
165.04	0.10294
164.96	0.055825
165.03	0.25694
164.69	0.16553
164.42	0.16536
164.26	0.1669
164.77	0.26245
165.03	0.16955
165.12	0.28233
165.49	0.30179
165.5	0.28208
165.41	0.17394
165.43	0.28653
165.32	0.26358
165.27	0.17556
165.36	0.15452
165.34	0.21816
165.25	0.22553
165.09	0.25781
165.09	0.29929
165.23	0.23502
164.87	0.16354
164.66	0.28178
164.52	0.16381
164.6	0.31794
164.39	0.2786
163.95	0.24341
163.75	0.25672
163.77	0.25255
163.48	0.26734
163.16	0.2589
162.92	0.34052
162.62	0.14447
162.64	0.2531
162.49	0.16829
162.2	0.36402
162.26	0.21175
162.36	0.31763
162.31	0.2616
162	0.26302
161.75	0.19391
161.93	0.37779
161.79	0.23568
161.7	0.39181
161.68	0.28617
161.89	0.33248
162.04	0.27068
161.8	0.21038
162.01	0.24861
162.32	0.18229
162.29	0.24987
162.15	0.10876
162.08	0.20912
162.3	0.12402
162.86	0.18815
162.87	0.27401
162.58	0.1507
163.03	0.24258
163.49	0.16326
163.01	0.21225
162.9	0.21627
162.74	0.24909
162.89	0.1806
162.79	0.21271
162.58	0.3483
162.39	0.32852
162.26	0.26234
161.92	0.26455
161.67	0.27854
161.62	0.28951
161.37	0.27971
160.99	0.18668
160.78	0.17407
160.71	0.15899
160.85	0.22396
160.55	0.12814
160.12	0.18778
160.19	0.18796
160.34	0.19027
160.32	0.23793
160.07	0.24026
159.98	0.17406
160.17	0.29911
160.64	0.19029
160.86	0.31764
161.25	0.24603
161.49	0.24699
161.78	0.25914
161.92	0.37982
162.22	0.24162
162.32	0.18651
162.58	0.21904
162.85	0.17193
163.03	0.19984
162.75	0.21229
162.83	0.2074
162.83	0.21088
163.05	0.20953
162.78	0.21579
162.7	0.34579
162.56	0.28315
162.47	0.25333
162.54	0.2604
162.41	0.26888
162.18	0.27772
162.22	0.22393
162.34	0.3414
162.48	0.39853
162.94	0.20932
162.82	0.28429
162.84	0.28538
162.94	0.21073
163.38	0.1465
163.7	0.27428
163.49	0.11532
163.47	0.34185
163.84	0.22392
164.28	0.31101
164.01	0.12619
163.59	0.22885
163.69	0.33266
163.51	0.24624
163.38	0.24996
163.35	0.23978
163.29	0.38606
163.07	0.32737
162.83	0.24159
162.51	0.28326
162.53	0.3737
162.23	0.31113
162.05	0.29864
161.96	0.29386
161.65	0.26012
161.46	0.25626
161.5	0.19424
161.46	0.34455
161.36	0.26731
161.18	0.26288
161.19	0.39068
160.97	0.28574
161.01	0.25855
160.81	0.28666
160.93	0.20499
161.31	0.40758
161.41	0.28306
161.49	0.19771
161.74	0.27247
162.15	0.2701
162.31	0.28096
162.1	0.38719
162.12	0.40455
161.93	0.31168
161.88	0.40311
161.83	0.42528
161.84	0.36443
161.97	0.40309
161.94	0.3604
162.11	0.28363
162.02	0.34861
162.1	0.33583
162.14	0.33106
162.21	0.3615
162.13	0.23434
161.92	0.43836
161.86	0.28354
162.29	0.35972
162.14	0.32204
162.09	0.31547
162.12	0.32899
162.37	0.39565
162.2	0.32945
162.06	0.36685
162.13	0.33187
162.18	0.29216
162.06	0.32846
162.26	0.23237
162.49	0.21619
162.56	0.36087
162.63	0.3657
162.75	0.29307
162.78	0.24472
162.69	0.20433
162.9	0.2448
163	0.22546
163.4	0.37187
163.34	0.38501
163.3	0.28105
163.53	0.29383
163.42	0.21711
163.41	0.30061
163.24	0.28874
163.44	0.27269
163.38	0.2713
163.31	0.18265
163.5	0.17691
163.6	0.19873
163.19	0.22618
162.98	0.13354
163.05	0.11058
163.43	0.18346
163.54	0.18455
163.53	0.26708
163.42	0.189
163.53	0.1558
164.38	0.33312
166.2	0.14583
166.3	0.13938
166.55	0.16054
167.2	0.070906
167.85	0.1841
168.39	0.074367
168.46	0.14735
168.56	0.14868
168.77	0.18915
169.24	0.29375
169.64	0.14224
169.51	0.196
169.35	0.2041
169.31	0.21334
169.31	0.30227
169.28	0.21879
169.1	0.23155
168.98	0.36482
168.8	0.3916
168.5	0.29397
168.49	0.33504
168.23	0.26952
168.17	0.27585
167.78	0.30346
167.74	0.20388
167.74	0.23131
167.36	0.25647
167	0.1694
167.1	0.23656
166.86	0.2254
166.5	0.31389
166.34	0.24275
166.21	0.11313
166.38	0.23109
166.13	0.31507
165.92	0.16023
165.57	0.21951
165.57	0.13075
165.29	0.26102
165.03	0.30846
164.76	0.18002
164.57	0.31065
164.4	0.24095
164.37	0.25932
164.18	0.34393
163.91	0.26495
163.98	0.2791
