# Supplementary material for: How Variability and Effort Determine Coordination at Large Forces
Source: PLoS One. 2016 Mar 2;11(3):e0149512. doi: 10.1371/journal.pone.0149512 (PMC4774921; doi:10.1371/journal.pone.0149512)
Supplement: S1 Dataset — (ZIP) [file pone.0149512.s001.zip › par10_Rilevel24.txt]

177.63	0.17129
177.01	0.13492
177.45	0.093495
177.56	0.16403
177.49	0.25929
177.06	0.17964
176.54	0.13858
176.8	0.30898
176.52	0.090216
176.39	0.16281
176.08	0.10428
175.83	0.091719
176.01	0.29614
175.8	0.20911
175.76	0.18648
175.57	0.31776
175.27	0.226
175.26	0.33328
175.31	0.25457
175.01	0.34704
174.63	0.16157
174.65	0.26288
174.46	0.14168
174.28	0.36443
173.9	0.2554
173.5	0.28258
173.27	0.1754
173.42	0.24572
173.42	0.17816
173.32	0.23201
173.05	0.14322
172.85	0.28978
172.87	0.30884
173.03	0.36181
172.79	0.30753
173	0.27767
173.12	0.30007
173.13	0.30179
172.91	0.34306
173.02	0.29749
173.32	0.21092
173.62	0.1998
174	0.26798
174.02	0.26234
174.25	0.33378
175.31	0.29738
176.19	0.18445
176.83	0.22434
177	0.25952
177.63	0.25905
178.62	0.20415
179.04	0.18861
179.39	0.23174
180.71	0.10564
181.33	0.12244
181.9	0.18456
182.07	0.26619
182.4	0.15178
182.99	0.1809
183.45	0.2359
183.51	0.3397
183.6	0.32311
183.56	0.20525
183.84	0.38395
183.98	0.3329
183.73	0.30662
183.6	0.34355
183.68	0.21962
183.62	0.3918
183.5	0.35066
183.29	0.22628
183.09	0.34024
182.79	0.21234
182.64	0.38092
182.13	0.3791
181.91	0.29895
181.68	0.4384
181.27	0.32742
180.98	0.47394
180.66	0.3621
180.2	0.27438
180.09	0.48251
179.9	0.48987
179.21	0.30471
178.91	0.48874
178.5	0.42495
178.17	0.53494
177.72	0.41633
176.89	0.40408
176.84	0.50553
176.58	0.55078
175.97	0.40197
175.39	0.50714
175.13	0.47983
174.92	0.45001
174.55	0.44076
174.09	0.42242
173.77	0.42583
173.76	0.45472
173.45	0.53543
173.12	0.46477
172.79	0.42633
172.71	0.34209
172.44	0.37058
171.88	0.399
171.49	0.24892
171.27	0.34029
170.88	0.32595
170.62	0.28081
170.49	0.43564
170.26	0.3144
170.14	0.45266
169.82	0.3016
169.77	0.42488
169.46	0.364
169.5	0.4794
169.37	0.37956
169.16	0.19758
168.92	0.43493
168.74	0.35171
168.66	0.47701
168.44	0.47661
168.11	0.36544
168.06	0.39342
168.26	0.34405
168.18	0.38522
168.1	0.28503
167.96	0.33799
167.85	0.41831
167.69	0.33757
167.97	0.20915
167.77	0.30714
167.5	0.26838
167.55	0.29923
167.16	0.27938
167.08	0.39702
166.75	0.34344
166.59	0.34949
166.65	0.32056
166.71	0.40901
166.42	0.43062
166.22	0.26643
166.09	0.46583
165.42	0.35788
165	0.44899
164.33	0.32831
164.07	0.31126
163.37	0.48852
162.36	0.36496
161.55	0.32369
160.64	0.30281
160.19	0.29856
159.46	0.33889
158.68	0.31395
158.24	0.3479
157.73	0.43683
157.63	0.28938
157.54	0.2454
157.52	0.35716
157.92	0.36436
158.34	0.3671
158.95	0.31303
159.98	0.35942
160.04	0.33598
160.08	0.45979
160.74	0.4757
161.31	0.36646
161.92	0.29047
161.81	0.27897
162.19	0.35437
162.67	0.42169
162.61	0.32779
162.91	0.40624
163.04	0.25575
163.16	0.37922
163.32	0.34092
162.96	0.32746
162.97	0.24251
162.98	0.21522
162.93	0.25091
162.72	0.27197
162.54	0.21803
162.64	0.1149
162.71	0.17852
162.58	0.12996
162.39	0.15225
162.42	0.17475
162.49	0.25243
162.55	0.19045
162.61	0.10755
162.82	0.23115
162.73	0.28675
162.69	0.22052
162.98	0.2152
162.97	0.13444
163.11	0.22381
163.42	0.26504
163.57	0.21897
164.02	0.26116
164.19	0.14148
164.31	0.26999
164.6	0.23524
164.84	0.23027
165.34	0.18971
165.56	0.1778
165.71	0.2263
165.77	0.21902
166.22	0.21632
166.88	0.34134
167.09	0.36661
167.05	0.39807
167.14	0.29936
167.5	0.31275
167.84	0.32882
167.66	0.41163
167.54	0.41913
167.8	0.3802
167.86	0.47856
167.79	0.37886
167.62	0.47209
167.78	0.39728
167.9	0.47853
167.92	0.49491
167.59	0.45519
167.6	0.46792
167.38	0.33988
167.49	0.5001
167.55	0.37635
167.87	0.31415
168.34	0.41798
168.46	0.36721
168.69	0.37177
168.93	0.30793
169.41	0.29653
169.8	0.37848
169.74	0.24456
170.21	0.30901
170.38	0.38345
170.41	0.1838
170.75	0.3348
170.99	0.36997
171.03	0.22108
171.16	0.29132
171.08	0.23351
171.19	0.28425
171.57	0.36072
171.45	0.31673
171.52	0.29022
172.34	0.41738
172.94	0.32068
173.06	0.3692
173.6	0.41306
173.92	0.34423
174.24	0.35323
174.76	0.34253
175.71	0.38862
177	0.47675
177.1	0.27514
177.8	0.26362
178.35	0.33358
178.48	0.41698
178.64	0.33681
178.83	0.31349
179.08	0.31988
178.78	0.28681
178.38	0.32146
178.03	0.1782
177.97	0.19422
177.87	0.25923
177.79	0.20668
177.33	0.27821
177.07	0.31345
177.12	0.20865
176.77	0.16861
176.37	0.28085
176.18	0.25076
175.69	0.33108
175.46	0.33402
175.09	0.27002
174.86	0.28692
174.39	0.28794
174.18	0.29413
174.01	0.41532
173.48	0.30152
173.16	0.43411
172.88	0.24641
172.55	0.23949
171.93	0.23038
171.5	0.11467
171.09	0.25331
171.04	0.13829
170.77	0.12026
170.31	0.10039
169.91	0.29096
169.73	0.2779
169.63	0.1971
169.61	0.2918
169.24	0.23549
169.07	0.21556
168.92	0.24544
168.88	0.32493
168.58	0.26134
168.71	0.25626
168.7	0.30217
168.56	0.27416
168.71	0.27894
168.77	0.27128
168.8	0.27294
168.64	0.23327
168.42	0.30668
168.18	0.3121
168.01	0.19029
168.27	0.21923
168.31	0.16784
168.76	0.32672
168.99	0.20272
169	0.18449
169.42	0.18352
170.16	0.17757
170.55	0.34898
170.68	0.26779
170.96	0.23619
171.89	0.28726
172.39	0.1772
172.59	0.21959
173.14	0.36781
173.29	0.34204
173.34	0.23234
173.2	0.22319
173.5	0.23085
173.83	0.23273
173.43	0.16776
173.24	0.30851
173.18	0.19386
173.14	0.23142
172.91	0.23151
172.88	0.23131
172.92	0.3268
172.73	0.2025
172.7	0.24639
172.46	0.33378
172.47	0.18104
172.27	0.25755
172.25	0.33091
172.09	0.26741
172.03	0.14358
171.74	0.15432
171.96	0.23476
172.42	0.23096
172.15	0.12941
172.24	0.10641
172.49	0.18511
172.96	0.23269
173.21	0.1899
173.81	0.18306
174.81	0.192
175.45	0.16382
175.69	0.20271
176.27	0.11282
176.91	0.31221
177.39	0.16395
177.43	0.15927
177.72	0.15851
178.1	0.15115
178.28	0.24243
178.16	0.14591
177.74	0.058006
177.79	0.083575
177.72	0.15598
177.74	0.24168
177.65	0.24155
177.86	0.25749
177.71	0.29074
177.48	0.24038
177.32	0.25444
177.04	0.21412
176.81	0.1671
176.63	0.23693
176.41	0.22796
176.02	0.31079
175.59	0.19284
175.05	0.23174
174.84	0.24251
174.5	0.24344
174.43	0.20357
174.08	0.22815
173.75	0.23404
173.45	0.14953
173.26	0.21892
173.14	0.21484
173.05	0.13182
172.58	0.11577
172.21	0.096053
172.01	0.17203
171.88	0.16422
171.63	0.19823
171.35	0.16685
171.19	0.090472
171.11	0.047095
171.04	0.15361
170.95	0.1094
170.83	0.26438
170.87	0.15329
171.12	0.16376
171.29	0.098316
171.33	0.21644
171.18	0.23428
171.36	0.22926
172.34	0.15703
172.76	0.15591
173.04	0.20796
172.95	0.20654
173.33	0.28681
173.53	0.084169
173.89	0.19937
174.38	0.2915
174.39	0.17809
174.38	0.21579
174.68	0.20395
175.13	0.22392
175.55	0.27046
175.87	0.2245
176.07	0.23224
176.4	0.15009
176.56	0.26845
176.5	0.31832
176.65	0.36874
176.49	0.26544
176.34	0.35587
176.38	0.30527
176.35	0.26896
176.49	0.21829
176.42	0.27811
175.94	0.40756
176.01	0.28883
176.16	0.2012
176.29	0.35969
176.18	0.21347
176.22	0.33004
176.18	0.27467
176.38	0.14497
176.42	0.26294
176.57	0.24682
176.38	0.25238
175.98	0.23943
176.07	0.19111
175.98	0.32614
175.94	0.20933
175.67	0.20309
175.6	0.23732
175.57	0.23697
175.41	0.24461
175.36	0.10368
175.38	0.17096
175.17	0.3354
175.05	0.13951
175.05	0.29306
174.86	0.21624
174.7	0.235
174.62	0.28811
174.83	0.11045
174.92	0.1905
174.94	0.2583
174.57	0.22286
174.04	0.17839
173.95	0.28744
173.88	0.2745
173.92	0.33094
173.67	0.21571
173.6	0.21452
173.66	0.26299
173.78	0.21646
173.51	0.16434
173.73	0.22147
173.87	0.22243
173.92	0.13886
173.83	0.16062
174.1	0.19375
174.32	0.19866
174.04	0.15241
173.94	0.18318
174.07	0.14812
174.45	0.10359
174.38	0.088568
174.05	0.07022
173.93	0.14142
173.88	0.21935
173.38	0.14633
173.08	0.15345
173.33	0.20671
173.33	0.18701
173.19	0.19461
172.99	0.19048
172.8	0.32518
172.54	0.22647
172.54	0.14487
172.57	0.22274
172.51	0.31232
172.26	0.24773
172.34	0.23482
172.18	0.19377
172.42	0.24436
172.4	0.29041
172.51	0.32921
172.84	0.21545
173.48	0.16978
174.55	0.37801
175.07	0.2305
175.48	0.22051
176.1	0.24484
176.85	0.24974
177.33	0.26307
177.63	0.15902
178.77	0.27445
179.75	0.15609
179.59	0.18375
179.79	0.2152
180.5	0.16477
180.3	0.080837
180.34	0.30325
180.23	0.20044
180.25	0.24566
180.24	0.20829
180.02	0.21555
179.98	0.15311
180.26	0.21298
180.3	0.21507
180.14	0.20997
180	0.082904
180.17	0.10324
180.24	0.17983
180.62	0.30164
180.89	0.10384
181.22	0.21349
181.13	0.15036
180.91	0.11577
181.1	0.27488
180.97	0.22797
180.52	0.16377
179.63	0.19793
179.34	0.16341
179.25	0.34113
178.9	0.35218
178.09	0.16064
177.26	0.24501
176.9	0.33776
176.75	0.28192
176.25	0.27205
175.76	0.2587
175.38	0.31749
175.28	0.32957
174.92	0.20086
174.32	0.18735
173.66	0.25813
173.18	0.25804
172.81	0.37547
