# Supplementary material for: How Variability and Effort Determine Coordination at Large Forces
Source: PLoS One. 2016 Mar 2;11(3):e0149512. doi: 10.1371/journal.pone.0149512 (PMC4774921; doi:10.1371/journal.pone.0149512)
Supplement: S1 Dataset — (ZIP) [file pone.0149512.s001.zip › par10_Rilevel4.txt]

26.44	0.32349
26.39	0.26659
26.27	0.2179
26.39	0.20038
26.37	0.26527
26.24	0.21229
26.21	0.23621
26.26	0.27359
26.18	0.24042
26.18	0.1622
26.07	0.10258
26.17	0.21164
26.24	0.20754
26.07	0.19653
26.22	0.18922
26.06	0.19372
26.06	0.12401
26.13	0.32165
26.11	0.25577
26.07	0.30809
26.04	0.15811
26.08	0.15218
26.09	0.15687
26.13	0.21431
26.26	0.33474
26.33	0.33918
26.46	0.36935
26.95	0.27821
27.01	0.38333
27.2	0.4115
27.44	0.33939
27.46	0.29698
27.58	0.32737
27.81	0.4629
27.86	0.34883
28.23	0.33838
28.23	0.21087
28.27	0.28141
28.47	0.23131
28.63	0.23515
28.71	0.17376
28.75	0.23122
28.75	0.23461
28.83	0.22681
28.93	0.26851
28.9	0.18917
28.97	0.19174
29.14	0.18516
29.16	0.21937
29.17	0.26057
29.17	0.3017
29.09	0.23556
29.15	0.24286
29.06	0.33737
29.13	0.18725
29.04	0.34482
28.89	0.22466
28.82	0.30774
28.81	0.19122
28.72	0.2093
28.7	0.21298
28.47	0.23345
28.48	0.15002
28.47	0.16618
28.16	0.11956
27.98	0.10461
27.86	0.12899
27.8	0.28137
27.64	0.17592
27.5	0.09265
27.39	0.13061
27.34	0.13495
27.12	0.17838
27.01	0.11877
27.08	0.1517
26.92	0.076642
27.01	0.23743
26.96	0.16962
26.89	0.16816
26.87	0.13395
26.75	0.17344
26.81	0.10467
26.86	0.29478
26.76	0.14586
26.9	0.18458
26.7	0.19302
26.73	0.15384
26.76	0.20448
26.7	0.14699
26.73	0.14717
26.62	0.18339
26.56	0.18178
26.58	0.14399
26.51	0.13391
26.6	0.17417
26.54	0.051333
26.52	0.15666
26.43	0.067585
26.54	0.054851
26.54	0.16902
26.61	0.12571
26.54	0.010765
26.5	0.19868
26.52	0.093192
26.68	0.14203
26.66	0.17998
26.46	0.061682
26.53	0.15506
26.58	0.23269
26.71	0.17104
26.68	0.26077
26.64	0.27423
26.58	0.22477
26.68	0.23638
26.52	0.32189
26.53	0.26214
26.42	0.30482
26.43	0.26747
26.53	0.27459
26.42	0.23851
26.32	0.22461
26.5	0.2608
26.43	0.21102
26.47	0.24405
26.46	0.32386
26.25	0.21074
26.32	0.33577
26.3	0.26338
26.4	0.357
26.26	0.29093
26.4	0.41278
26.25	0.27666
26.24	0.30926
26.23	0.3169
26.16	0.26778
26.23	0.22147
26.16	0.27448
26.23	0.27412
26.19	0.35315
26.22	0.35919
26.23	0.41688
26.19	0.27966
26.32	0.32297
26.38	0.33111
26.33	0.24254
26.43	0.30799
26.38	0.28985
26.36	0.29154
26.5	0.3712
26.43	0.37788
26.58	0.44289
26.69	0.42292
26.7	0.36021
26.71	0.37165
26.75	0.37173
26.72	0.32825
26.91	0.35159
26.82	0.4246
26.79	0.35044
26.94	0.30446
26.88	0.2508
27.08	0.32278
27.02	0.36043
27.06	0.43463
27.06	0.23642
27.17	0.30998
27.13	0.1925
27.05	0.29813
27.1	0.28774
27.15	0.26326
27.16	0.35263
27.03	0.18995
26.97	0.27442
27	0.22802
27.03	0.26052
26.97	0.34495
26.77	0.25878
26.93	0.39759
26.89	0.29078
26.7	0.25879
26.68	0.3434
26.68	0.34314
26.75	0.31475
26.63	0.2585
26.63	0.29556
26.62	0.42903
26.48	0.23107
26.58	0.33973
26.51	0.30145
26.49	0.43595
26.42	0.33201
26.51	0.40073
26.48	0.34411
26.46	0.25995
26.32	0.25303
26.3	0.22255
26.28	0.2043
26.37	0.25646
26.39	0.32674
26.33	0.16809
26.34	0.19638
26.34	0.19202
26.31	0.23242
26.22	0.18596
26.32	0.28984
26.27	0.22524
26.34	0.14515
26.35	0.22224
26.44	0.30543
26.26	0.24045
26.38	0.35956
26.44	0.3395
26.54	0.24455
26.57	0.16338
26.59	0.35193
26.73	0.41296
27.22	0.37942
27.31	0.30117
27.35	0.26816
27.48	0.28563
27.63	0.23213
27.73	0.28689
27.86	0.14413
27.95	0.24529
27.97	0.24148
28.09	0.10678
28.13	0.34057
28.2	0.22218
28.17	0.15029
28.12	0.21935
28.35	0.21566
28.27	0.14892
28.16	0.11697
28.16	0.14189
28.29	0.26783
28.4	0.14856
28.41	0.17983
28.17	0.10009
28.35	0.054826
28.34	0.040316
28.22	0.12974
28.27	0.1266
28.16	0.032836
28.16	0.10652
28.13	0.07269
28.14	0.24787
28.21	0.14022
28.07	0.015151
28.18	0.13954
28.15	0.14505
28.19	0.11466
28.2	0.050012
28.07	0.11987
28.11	0.094877
28.06	0.044985
28.13	0.1132
27.99	0.2403
28.04	0.22957
27.82	0.078063
27.9	0.16015
27.96	0.17935
27.81	0.23282
27.78	0.18913
27.69	0.13994
27.63	0.1927
27.71	0.32546
27.58	0.13758
27.58	0.12171
27.64	0.19537
27.5	0.20461
27.56	0.20659
27.28	0.18678
27.23	0.11008
27.3	0.19304
27.42	0.19265
27.11	0.10576
27.12	0.17385
27.05	0.044359
27.06	0.1183
27.1	0.14829
26.97	0.14089
26.81	0.14675
26.89	0.22713
26.99	0.30004
26.85	0.20298
26.85	0.2121
26.84	0.096627
26.8	0.21561
26.91	0.21369
26.81	0.11441
26.89	0.1421
26.85	0.17287
26.81	0.14314
26.77	0.13106
26.7	0.15973
26.86	0.16728
26.64	0.21393
26.73	0.13588
26.8	0.13467
26.81	0.17772
26.74	0.18071
26.72	0.2254
26.82	0.3122
26.79	0.29914
26.79	0.24166
26.7	0.25232
26.7	0.3067
26.69	0.27781
26.67	0.22963
26.65	0.17559
26.72	0.16458
26.76	0.19241
26.68	0.17336
26.68	0.1984
26.6	0.1083
26.68	0.26687
26.8	0.19902
26.76	0.20013
26.73	0.20459
26.78	0.24806
26.68	0.22891
26.6	0.22259
26.82	0.22651
26.66	0.14602
26.52	0.1787
26.56	0.1247
26.5	0.23467
26.53	0.27913
26.61	0.203
26.6	0.17005
26.53	0.29595
26.56	0.19716
26.57	0.23335
26.49	0.35306
26.6	0.20828
26.43	0.12976
26.55	0.2294
26.5	0.23478
26.49	0.23502
26.62	0.34268
26.53	0.36508
26.55	0.27696
26.42	0.28489
26.49	0.37813
26.54	0.40199
26.48	0.24208
26.43	0.26403
26.45	0.21943
26.42	0.20852
26.4	0.18025
26.3	0.22819
26.31	0.35321
26.37	0.19829
26.32	0.10987
26.21	0.093427
26.22	0.1214
26.26	0.1885
26.33	0.2035
26.2	0.24681
26.18	0.26963
26.26	0.21411
26.22	0.3569
26.13	0.38497
26.09	0.41521
26.12	0.31594
26.07	0.32366
26.12	0.29947
26.02	0.45968
25.96	0.34479
25.98	0.33306
25.96	0.33591
26.11	0.29551
26.06	0.2524
26.24	0.2603
26.12	0.28866
26.23	0.36616
26.27	0.3712
26.34	0.29892
26.39	0.22178
26.41	0.30025
26.37	0.21729
26.53	0.23493
26.48	0.25466
26.59	0.24729
26.54	0.1242
26.61	0.17975
26.69	0.17349
26.71	0.33304
26.75	0.3461
26.87	0.23523
26.88	0.25374
26.96	0.26607
26.92	0.36639
26.96	0.28706
26.95	0.27722
27.14	0.41155
27.05	0.22562
27.07	0.30378
27.13	0.25089
27.12	0.28731
27.1	0.2041
27.1	0.16952
27.11	0.32996
27.16	0.37677
27.16	0.35531
27.17	0.28175
27.09	0.20979
27.01	0.2165
27.03	0.28249
27.1	0.22433
26.92	0.24494
26.92	0.23881
26.97	0.24365
26.84	0.24817
26.89	0.24245
26.86	0.24547
26.85	0.24556
26.96	0.33158
26.71	0.17645
26.73	0.20694
26.66	0.20102
26.71	0.23606
26.69	0.14958
26.68	0.28904
26.64	0.3078
26.75	0.23972
26.64	0.20372
26.58	0.24078
26.48	0.17108
26.57	0.32121
26.61	0.32345
26.54	0.21006
26.48	0.25356
26.46	0.21325
26.33	0.30517
26.33	0.26005
26.33	0.16459
26.51	0.24191
26.39	0.32486
26.38	0.25856
26.43	0.2508
26.53	0.24925
26.43	0.22092
26.33	0.25987
26.36	0.24903
26.41	0.24745
26.4	0.24689
26.3	0.28894
26.27	0.21538
26.35	0.25042
26.26	0.25065
26.37	0.25118
26.36	0.2519
26.28	0.24572
26.33	0.33567
26.2	0.22254
26.15	0.21786
26.24	0.33964
26.3	0.31182
26.3	0.32284
26.26	0.27825
26.18	0.20264
26.19	0.20011
26.31	0.26174
26.39	0.2534
26.32	0.24182
26.46	0.36309
26.51	0.2625
26.6	0.27289
26.57	0.23231
26.64	0.35613
26.74	0.33273
26.57	0.28523
26.75	0.20412
26.82	0.23511
26.6	0.23558
26.64	0.17304
26.83	0.23131
26.79	0.30722
26.89	0.19706
26.81	0.23317
26.89	0.31766
26.93	0.25687
26.78	0.17624
26.78	0.2393
26.84	0.2039
26.85	0.19902
26.75	0.22169
26.77	0.30072
26.68	0.23657
26.62	0.19367
26.84	0.23441
26.67	0.24031
26.78	0.24342
26.83	0.23386
26.6	0.14852
26.81	0.22589
26.76	0.30936
26.82	0.23598
26.65	0.1074
26.58	0.21366
26.66	0.097174
26.51	0.11817
26.6	0.21364
26.56	0.16747
26.59	0.13504
26.5	0.079491
26.48	0.076544
26.6	0.1545
26.51	0.14464
26.63	0.14084
26.43	0.1418
26.67	0.19464
26.57	0.12942
26.57	0.16769
26.54	0.12909
26.48	0.16958
26.45	0.21665
26.49	0.26277
26.48	0.24254
26.38	0.21257
26.35	0.26893
26.5	0.37039
26.51	0.39601
26.35	0.29088
26.49	0.25648
26.43	0.30625
26.61	0.31247
26.46	0.21792
26.66	0.27313
26.59	0.35507
26.69	0.20171
26.64	0.26919
26.69	0.17708
26.69	0.34006
26.61	0.22387
26.74	0.20201
26.58	0.2445
26.7	0.24039
26.57	0.29339
26.59	0.28561
26.67	0.38079
26.58	0.28325
26.75	0.2897
26.59	0.34037
26.59	0.30575
26.8	0.30911
26.65	0.25472
26.83	0.41975
26.76	0.44143
26.84	0.41582
26.79	0.43417
26.71	0.24278
26.8	0.49547
26.67	0.38074
26.69	0.28574
