# Supplementary material for: How Variability and Effort Determine Coordination at Large Forces
Source: PLoS One. 2016 Mar 2;11(3):e0149512. doi: 10.1371/journal.pone.0149512 (PMC4774921; doi:10.1371/journal.pone.0149512)
Supplement: S1 Dataset — (ZIP) [file pone.0149512.s001.zip › par10_Rilevel6.txt]

44.64	0.18722
44.6	0.23098
44.68	0.32777
44.52	0.42638
44.59	0.36669
44.5	0.29898
44.52	0.4025
44.47	0.30374
44.47	0.34218
44.34	0.24326
44.21	0.26513
44.12	0.30194
44.09	0.28518
44.03	0.40942
44.04	0.37818
43.99	0.31577
43.7	0.32422
43.72	0.41282
43.61	0.30676
43.5	0.37454
43.24	0.24659
43.2	0.31996
43.2	0.2768
42.86	0.33902
42.86	0.38685
42.71	0.304
42.62	0.35602
42.53	0.31958
42.29	0.28427
42.28	0.31759
42.09	0.2636
42.16	0.25686
41.91	0.28278
41.94	0.19176
41.88	0.38857
41.9	0.23062
41.61	0.26757
41.78	0.2269
41.59	0.26004
41.57	0.18652
41.43	0.15285
41.35	0.22478
41.31	0.1752
41.4	0.16659
41.24	0.27835
41.32	0.20876
41.13	0.17564
41.05	0.16745
41.22	0.12371
41.1	0.28635
41.12	0.16034
41.13	0.27961
41.13	0.25449
41.23	0.22655
41.27	0.28614
41.26	0.32855
41.37	0.39903
41.37	0.41893
41.45	0.27655
41.57	0.24244
41.57	0.23516
41.63	0.38938
41.67	0.34533
41.64	0.29061
41.8	0.42029
41.88	0.40749
41.93	0.35132
42.02	0.42987
42.16	0.35907
42.08	0.45537
42	0.33387
42.06	0.27916
42.21	0.39447
42.2	0.47346
42.21	0.32274
42.1	0.42798
41.95	0.35877
41.97	0.32959
42.1	0.36123
41.92	0.30007
42	0.42363
41.89	0.33802
41.76	0.29211
41.85	0.20097
41.8	0.34405
41.66	0.22404
41.73	0.36056
41.7	0.32187
41.78	0.24194
41.72	0.33366
41.58	0.28948
41.57	0.30038
41.55	0.20546
41.6	0.35585
41.66	0.37483
41.65	0.2968
41.49	0.29802
41.6	0.34008
41.61	0.40496
41.53	0.24336
41.64	0.30634
41.63	0.30793
41.66	0.39447
41.58	0.23375
41.62	0.20521
41.68	0.2413
41.68	0.27291
41.69	0.26708
41.78	0.24584
41.99	0.24786
41.88	0.29741
42.04	0.22187
42.05	0.21337
42.11	0.20441
42.13	0.32485
42.19	0.21034
42.29	0.19583
42.29	0.064147
42.2	0.20906
42.3	0.12495
42.24	0.13408
42.42	0.078917
42.57	0.10188
42.53	0.10817
42.59	0.17625
42.68	0.015008
42.79	0.24984
42.81	0.066099
43.02	0.14503
43.4	0.15117
43.46	0.0621
43.41	0.15484
43.65	0.13901
43.61	0.15116
43.71	0.10973
43.81	0.10283
43.69	0.06717
43.74	0.22235
43.76	0.10889
43.74	0.059403
43.57	0.051014
43.58	0.12727
43.6	0.052396
43.49	0.10896
43.49	0.19387
43.36	0.13139
43.28	0.14478
43.28	0.1477
43.1	0.29093
43.07	0.19391
42.83	0.024132
42.66	0.09115
42.64	0.16711
42.53	0.085445
42.44	0
42.46	0.10377
42.27	0.24439
42.17	0.057693
42.22	0.081904
42.25	0.20865
42.13	0.073643
42.12	0.23841
42.09	0.19497
41.95	0.13295
42.12	0.1839
41.97	0.13733
41.95	0.23284
41.92	0.18947
41.89	0.1461
42.01	0.19074
41.9	0.064542
42.02	0.26464
41.94	0.18505
42.08	0.099422
42.11	0.26143
42.12	0.23076
42.16	0.13113
42.18	0.23621
42.35	0.15985
42.44	0.16992
42.41	0.32445
42.46	0.34007
42.42	0.16266
42.55	0.36263
42.67	0.22664
42.66	0.2361
42.58	0.26382
42.77	0.29356
42.74	0.31537
42.85	0.18015
42.84	0.34219
42.75	0.27498
42.82	0.2344
42.7	0.18209
42.9	0.28722
42.83	0.38996
42.78	0.27058
42.79	0.26984
42.99	0.27575
42.92	0.29136
42.96	0.29205
43.07	0.27573
43.12	0.27659
43.13	0.27771
42.94	0.27804
42.9	0.31827
42.85	0.15285
42.94	0.17482
42.95	0.2852
42.79	0.1591
42.77	0.13928
42.62	0.19434
42.71	0.15881
42.63	0.15614
42.53	0.17708
42.45	0.095184
42.39	0.087835
42.44	0.19742
42.18	0.16141
42.11	0.11984
42.12	0.15275
42.07	0.20479
42.1	0.18184
41.87	0.13679
42.03	0.21758
42.02	0.27632
41.96	0.21202
41.99	0.21323
41.8	0.13357
41.78	0.17548
41.87	0.16846
41.97	0.15048
41.81	0.14022
41.95	0.2554
41.97	0.19081
42.09	0.19336
42.08	0.32485
42.14	0.31147
42.37	0.25512
42.35	0.33996
42.46	0.36482
42.52	0.3085
42.63	0.30578
42.72	0.34728
42.9	0.32019
42.74	0.232
42.91	0.37965
42.94	0.30662
43.03	0.22187
43.04	0.28586
43.19	0.28013
43.18	0.28816
43.31	0.31535
43.46	0.27436
43.32	0.32556
43.36	0.24728
43.43	0.36915
43.48	0.21286
43.42	0.32312
43.5	0.41614
43.36	0.30389
43.4	0.31333
43.31	0.26158
43.45	0.31214
43.33	0.22542
43.38	0.36342
43.47	0.246
43.4	0.23478
43.33	0.4001
43.27	0.32987
43.26	0.30483
43.19	0.33751
43.15	0.35276
43.19	0.32998
43	0.36074
43.08	0.28099
42.92	0.23457
42.92	0.25986
42.97	0.32927
42.89	0.20181
42.91	0.38756
42.84	0.19309
42.74	0.18617
42.67	0.25879
42.67	0.24704
42.8	0.38192
42.61	0.25364
42.7	0.34862
42.65	0.24835
42.73	0.28906
42.78	0.33851
42.65	0.37373
42.62	0.22395
42.64	0.28807
42.81	0.33714
42.74	0.3027
42.74	0.33918
42.92	0.29097
42.84	0.38704
43.05	0.36109
42.96	0.32263
43.08	0.3684
43.05	0.28838
43.2	0.28794
43.18	0.44121
43.16	0.28478
43.06	0.27847
43.06	0.30593
43.23	0.26641
43.06	0.26282
43.13	0.40288
43.25	0.25277
43.24	0.24849
43.14	0.28136
43.21	0.3263
43.28	0.29444
43.22	0.36126
43.13	0.20955
43.12	0.28795
43.2	0.41639
43.28	0.30407
42.98	0.22078
43.02	0.19736
43.05	0.32267
43.04	0.20112
43.1	0.33503
42.94	0.2553
43.02	0.26105
42.93	0.18677
42.87	0.16412
42.84	0.15795
42.75	0.17088
42.81	0.28416
42.64	0.11822
42.77	0.19169
42.62	0.19628
42.63	0.24512
42.61	0.13015
42.58	0.27427
42.61	0.21539
42.54	0.21934
42.48	0.13829
42.54	0.20537
42.53	0.13302
42.44	0.19437
42.41	0.23331
42.56	0.19319
42.57	0.20235
42.45	0.24429
42.39	0.22039
42.51	0.22472
42.36	0.22329
42.37	0.22831
42.34	0.23263
42.4	0.31558
42.23	0.24656
42.27	0.20775
42.39	0.20516
42.18	0.15886
42.23	0.10411
42.16	0.11131
42.28	0.088773
42.19	0.068943
42.29	0.0037934
42.44	0.062843
42.43	0
42.6	0.07986
42.57	0
42.67	0.066884
42.82	0.16229
43.1	0.093974
43.3	0.06719
43.46	0.10752
43.56	0.12545
43.79	0.13521
43.87	0.13069
43.91	0.13681
43.93	0.14841
44.05	0.11278
44.18	0.068225
44.07	0.1844
44.15	0.023566
44.1	0.13203
44.22	0.25664
44.28	0.19573
44.05	0.13208
44.09	0.038469
44.03	0.12585
43.98	0.20971
43.77	0.15944
43.64	0.15339
43.74	0.28429
43.69	0.19791
43.67	0.16748
43.58	0.11799
43.5	0.19598
43.48	0.20308
43.48	0.23199
43.53	0.19522
43.38	0.1574
43.43	0.2913
43.16	0.2223
43.28	0.2255
43.24	0.18197
43.11	0.30711
42.98	0.24717
43.12	0.36715
42.9	0.26395
42.88	0.27036
42.95	0.36998
43.05	0.29557
42.93	0.30364
43.12	0.2506
43.02	0.29083
43.05	0.29424
43.11	0.19672
43.16	0.39248
43.32	0.40729
43.31	0.39095
43.19	0.32275
43.34	0.24261
43.34	0.25025
43.33	0.22655
43.5	0.36621
43.36	0.1923
43.39	0.25546
43.48	0.34249
43.34	0.18808
43.42	0.18166
43.49	0.2358
43.3	0.15816
43.46	0.22683
43.37	0.3349
43.5	0.31692
43.43	0.21212
43.29	0.20818
43.29	0.25896
43.48	0.39165
43.45	0.40111
43.36	0.3727
43.3	0.27212
43.43	0.32523
43.46	0.37872
43.45	0.41901
43.5	0.3371
43.35	0.33116
43.36	0.38345
43.47	0.35071
43.43	0.38849
43.39	0.2985
43.41	0.24963
43.42	0.44827
43.43	0.37418
43.42	0.25075
43.42	0.18535
43.47	0.37872
43.44	0.2729
43.48	0.37101
43.49	0.28559
43.42	0.24895
43.55	0.302
43.35	0.16187
43.46	0.3556
43.45	0.35303
43.49	0.40672
43.54	0.39056
43.46	0.44777
43.56	0.36808
43.5	0.37016
43.5	0.45791
43.46	0.424
43.36	0.38712
43.56	0.46191
42.92	0.4351
42.95	0.53081
42.65	0.37318
42.47	0.36471
42.32	0.31852
42.12	0.37952
42.07	0.4976
41.83	0.32228
41.78	0.44113
41.58	0.45387
41.5	0.30664
41.36	0.29449
41.11	0.34554
41.03	0.47675
41.08	0.48269
40.74	0.27526
40.7	0.27003
40.72	0.43574
40.61	0.32343
40.66	0.42522
40.47	0.3732
40.51	0.26218
40.56	0.34576
40.45	0.37321
40.42	0.33906
40.47	0.36715
40.47	0.3237
40.5	0.33395
40.45	0.28953
40.41	0.31803
40.36	0.27208
40.43	0.21379
40.43	0.36526
40.5	0.28558
40.46	0.28493
40.52	0.23696
40.37	0.18866
40.45	0.31181
40.36	0.17557
40.47	0.24212
40.43	0.36233
40.33	0.12854
40.36	0.20342
40.35	0.35514
40.3	0.21528
40.36	0.25325
40.22	0.15018
40.12	0.28113
40.04	0.20918
40.16	0.18486
40.13	0.13734
40.22	0.16047
40.09	0.20463
40	0.19188
40.08	0.1041
40.07	0.048198
39.97	0.075788
39.93	0.18902
39.82	0.14397
40.05	0.13598
39.87	0.098846
39.75	0.14973
39.84	0.16206
39.87	0.24246
39.88	0.089087
39.85	0.12372
39.93	0.12786
39.92	0.16667
40.06	0.16743
39.96	0.15493
40.11	0.1659
39.98	0.17293
40.11	0.010658
40.1	0.15444
40.2	0.27962
40.28	0.21551
40.09	0.22378
40.28	0.2747
40.31	0.23381
40.22	0.28948
40.3	0.16379
40.35	0.19761
40.44	0.2357
