# Supplementary material for: How Variability and Effort Determine Coordination at Large Forces
Source: PLoS One. 2016 Mar 2;11(3):e0149512. doi: 10.1371/journal.pone.0149512 (PMC4774921; doi:10.1371/journal.pone.0149512)
Supplement: S1 Dataset — (ZIP) [file pone.0149512.s001.zip › par10_Rilevel8.txt]

53.84	0.185
53.74	0.14458
53.59	0.18854
53.39	0.11293
53.42	0.19171
53.27	0.13715
52.96	0.17162
52.92	0.30347
52.76	0.15283
52.61	0.15948
52.52	0.19656
52.44	0.20646
52.31	0.21227
52.38	0.28196
52.19	0.1337
52.16	0.1294
52.19	0.24555
52.06	0.12472
52.14	0.19502
52.27	0.30787
52.16	0.20956
52.12	0.18048
52.28	0.12718
52.27	0.12759
52.25	0.32859
52.25	0.33204
52.35	0.22512
52.34	0.14766
52.44	0.15107
52.55	0.23988
52.43	0.1402
52.5	0.19312
52.57	0.1029
52.61	0.13788
52.55	0.13569
52.51	0.11832
52.44	0.15712
52.47	0.15112
52.45	0.074263
52.39	0.10611
52.44	0.058729
52.43	0.048797
52.52	0
52.57	0.09045
52.58	0.093148
52.53	0.090989
52.8	0.053919
52.78	0.097219
52.82	0.070975
52.99	0.23752
53.32	0.13424
53.87	0.056552
54.48	0.22678
54.63	0.29082
54.85	0.15767
55.16	0.017024
55.59	0.16728
55.8	0.27062
56.02	0.32038
56.12	0.19796
56.29	0.20468
56.6	0.23595
56.6	0.16251
56.65	0.18693
56.67	0.16469
56.8	0.2016
56.89	0.20108
56.68	0.11038
56.65	0.27148
56.65	0.15823
56.44	0.19959
56.46	0.19926
56.31	0.3263
56.16	0.15005
56.21	0.21471
55.92	0.22412
56	0.27065
55.8	0.325
55.71	0.32478
55.55	0.26901
55.48	0.27806
55.41	0.28705
55.27	0.20489
55.23	0.26977
55.19	0.34549
55	0.2309
54.88	0.18059
54.79	0.24774
54.79	0.29733
54.64	0.34437
54.5	0.25929
54.38	0.26402
54.33	0.15059
54.22	0.13439
54.16	0.19213
54.04	0.16676
53.92	0.19378
54.06	0.18208
53.93	0.14488
53.84	0.18907
53.82	0.3159
53.7	0.21342
53.62	0.17425
53.68	0.088048
53.77	0.20592
53.67	0.12383
53.73	0.13426
53.69	0.16352
53.79	0.24662
53.81	0.10327
53.85	0.086158
53.84	0.12233
53.82	0.16278
54.01	0.16266
54.05	0.14867
53.87	0.15623
53.88	0.16791
53.93	0.090618
53.94	0.16348
53.93	0.12117
53.91	0.20149
53.79	0.20903
53.95	0.17343
54	0.18723
53.79	0.19119
53.9	0.20286
53.94	0.16065
53.96	0.11014
54	0.099587
53.96	0.16987
54.25	0.20877
54.3	0.12486
54.45	0.16134
55.13	0.16987
55.36	0.13914
55.29	0.091569
55.38	0.15693
55.65	0.11983
55.72	0.15536
55.69	0.15294
55.79	0.070345
55.74	0.23659
55.67	0.24987
55.72	0.31399
55.59	0.17064
55.71	0.30094
55.57	0.25447
55.54	0.17256
55.34	0.28702
55.24	0.28252
55.3	0.34361
55.32	0.26583
54.98	0.18283
55.02	0.22699
55.01	0.25943
54.8	0.17069
54.72	0.056977
54.62	0.27685
54.47	0.080284
54.46	0.26807
54.37	0.22706
54.34	0.2789
54.15	0.1461
53.99	0.2092
53.91	0.18824
53.99	0.21739
53.93	0.21577
53.77	0.33259
53.75	0.23633
53.79	0.24086
53.73	0.24963
53.73	0.33989
53.49	0.27568
53.57	0.30865
53.45	0.15091
53.61	0.30571
53.5	0.18771
53.34	0.2048
53.48	0.23543
53.47	0.22323
53.26	0.10794
53.15	0.20232
53.1	0.16231
53.1	0.15523
53.21	0.14186
53.04	0.17074
53.13	0.096317
53.16	0.16354
53.26	0.1213
53.29	0.1581
53.13	0.1608
53.27	0.20159
53.43	0.21914
53.43	0.18596
53.46	0.19673
53.61	0.28806
53.73	0.22438
53.73	0.14329
53.77	0.21554
53.71	0.13557
53.87	0.25272
53.83	0.11949
54.02	0.2718
53.86	0.080981
53.74	0.101
53.75	0.18013
53.81	0.21048
53.89	0.14075
53.7	0.11891
53.68	0.25258
53.62	0.1505
53.65	0.10311
53.66	0.12766
53.49	0.25282
53.54	0.19025
53.35	0.17986
53.39	0.2272
53.43	0.24788
53.27	0.22547
53.32	0.13602
53.36	0.33921
53.49	0.23843
53.34	0.2403
53.41	0.19659
53.48	0.14933
53.67	0.32134
53.6	0.14857
53.61	0.1336
53.83	0.11581
53.98	0.27214
54.03	0.29261
54.09	0.16048
54.08	0.077566
54.2	0.28046
54.35	0.26546
54.45	0.137
54.61	0.19596
54.65	0.11698
54.75	0.166
54.67	0.18937
54.72	0.091793
54.85	0.25405
54.81	0.17883
55.01	0.14669
55.05	0.058583
55.07	0.20657
55.21	0.26815
55.1	0.22805
54.98	0.10892
55.06	0.27241
55.02	0.1807
55.1	0.26129
54.99	0.2177
55.02	0.17352
54.9	0.31163
54.87	0.31817
54.93	0.34108
54.73	0.18459
54.73	0.26397
54.68	0.36393
54.69	0.28776
54.49	0.28269
54.46	0.27296
54.41	0.24524
54.48	0.36946
54.37	0.28548
54.27	0.37
54.36	0.3421
54.39	0.31118
54.34	0.32217
54.28	0.39919
54.26	0.33324
54.18	0.32712
54.36	0.32462
54.27	0.41175
54.25	0.34179
54.29	0.33222
54.43	0.41694
54.34	0.38947
54.46	0.27294
54.62	0.29225
54.56	0.41133
54.6	0.46696
54.68	0.34796
54.69	0.46838
54.85	0.45851
54.85	0.40132
54.86	0.39966
54.69	0.38844
54.81	0.39519
54.75	0.38299
54.69	0.28551
54.71	0.3511
54.55	0.21566
54.7	0.31421
54.43	0.21582
54.46	0.27285
54.21	0.27074
54.17	0.17245
54.19	0.25015
54.02	0.15458
53.99	0.31416
53.91	0.36349
53.78	0.20916
53.63	0.21528
53.54	0.25191
53.67	0.26813
53.62	0.26046
53.4	0.32818
53.42	0.26313
53.42	0.39844
53.28	0.29553
53.13	0.2152
53.09	0.335
53.25	0.29368
53.18	0.42612
53.1	0.26094
53.28	0.34007
53.26	0.44578
53.25	0.3369
53.37	0.25921
53.36	0.27384
53.54	0.40333
53.62	0.28653
53.6	0.30243
53.66	0.1269
53.75	0.23219
53.98	0.14036
54.14	0.22387
54.27	0.21343
54.17	0.1137
54.38	0.069052
54.36	0.12676
54.55	0.082042
54.66	0.1433
54.89	0.13161
54.97	0.17704
54.94	0.067699
55.08	0.057856
55.17	0.18117
55	0.14503
55.11	0.10482
55.04	0.17768
55.06	0.23845
54.97	0.22611
54.94	0.2336
54.76	0.12102
54.83	0.25106
54.62	0.17839
54.46	0.16838
54.5	0.20121
54.43	0.19581
54.42	0.25072
54.31	0.16577
54.17	0.20612
54.17	0.16996
54.11	0.1223
54.18	0.1525
54.02	0.26347
53.97	0.27975
53.98	0.20713
53.95	0.25578
54	0.23557
53.85	0.20697
54.07	0.24
53.96	0.19093
54.05	0.23068
54.02	0.26894
54.11	0.10471
54.19	0.21501
54.26	0.1684
54.31	0.20709
54.22	0.11827
54.34	0.26294
54.29	0.28931
54.22	0.2168
54.26	0.13998
54.21	0.17124
54.25	0.13762
54.28	0.24407
54.24	0.10919
54.24	0.2186
54.28	0.2317
54.2	0.28423
54.28	0.22377
54.19	0.30528
54.23	0.33796
54.4	0.27296
54.25	0.27983
54.21	0.2791
54.33	0.33077
54.4	0.29257
54.42	0.24256
54.3	0.27994
54.44	0.23751
54.56	0.23058
54.55	0.17143
54.75	0.19369
54.76	0.18555
54.71	0.12737
54.76	0.2788
54.75	0.11705
54.78	0.10798
54.87	0.17859
54.89	0.13499
55	0.1787
54.87	0.16202
54.81	0.16951
54.81	0.094876
54.8	0.25071
54.75	0.18511
54.66	0.18617
54.59	0.14775
54.63	0.14412
54.65	0.23723
54.58	0.06519
54.51	0.087651
54.52	0.15613
54.34	0.11507
54.25	0.067785
54.31	0.12444
54.31	0.13431
54.11	0.099644
54.21	0.13268
54.06	0.13561
53.98	0.10447
54.1	0.14359
53.81	0.060239
54.02	0.096118
53.81	0.090025
53.77	0
53.91	0.19236
53.75	0.11559
53.86	0
53.88	0.1088
53.89	0
53.87	0.027032
53.91	0.041924
53.93	0.072093
54.07	0.084109
54.28	0.079994
54.17	0.093327
54.43	0.061929
54.52	0.10771
54.53	0.19854
54.48	0.13272
54.73	0.14151
54.73	0.23443
54.87	0.26318
54.89	0.28909
54.99	0.26173
54.99	0.28324
54.9	0.30686
54.89	0.23404
54.98	0.27163
55.03	0.22627
55	0.26281
55	0.2594
55.02	0.25149
55.12	0.33929
54.98	0.26568
54.88	0.35714
54.87	0.24552
54.84	0.37055
54.69	0.22061
54.7	0.28572
54.52	0.24661
54.63	0.31308
54.68	0.2819
54.57	0.22467
54.59	0.31024
54.49	0.31433
54.52	0.32562
54.38	0.37016
54.29	0.21508
54.41	0.25593
54.29	0.20443
54.3	0.18611
54.22	0.33264
54.07	0.19905
54.16	0.23883
54.04	0.15108
54.12	0.18464
54.18	0.35418
54.17	0.14554
54.35	0.34885
54.3	0.15496
54.39	0.2405
54.65	0.24981
54.68	0.23241
54.68	0.24689
54.69	0.22989
54.8	0.24238
54.96	0.20025
55.09	0.23444
55.03	0.23478
55.22	0.31765
55.09	0.20494
55.19	0.1987
55.35	0.19844
55.22	0.14999
55.13	0.13586
55.07	0.14801
55.11	0.13852
55.14	0.25583
54.98	0.09561
54.98	0.17144
54.87	0.17737
55	0.26716
54.82	0.2037
54.72	0.15257
54.68	0.11961
54.84	0.19587
54.75	0.28385
54.79	0.32908
54.66	0.30752
54.65	0.3758
54.65	0.24871
54.61	0.29996
54.55	0.21775
54.38	0.1992
54.46	0.30848
54.47	0.21237
54.32	0.16387
54.35	0.14119
54.32	0.21332
54.31	0.21567
54.24	0.11531
54.12	0.18403
54.21	0.22983
54.1	0.20216
54.15	0.2852
54	0.21189
54.04	0.14309
54.07	0.30606
54.09	0.27631
54.01	0.20378
54.02	0.19021
54.07	0.1017
54.25	0.1797
54.23	0.20109
54.3	0.1461
54.39	0.13649
54.24	0.12753
54.43	0.13184
54.42	0.12386
54.58	0.11099
54.38	0.14759
54.37	0.10699
54.35	0.10357
54.34	0.1413
54.37	0.2291
54.42	0.16389
54.43	0.081716
54.43	0.1624
54.53	0.1722
