# Supplementary material for: How Variability and Effort Determine Coordination at Large Forces
Source: PLoS One. 2016 Mar 2;11(3):e0149512. doi: 10.1371/journal.pone.0149512 (PMC4774921; doi:10.1371/journal.pone.0149512)
Supplement: S1 Dataset — (ZIP) [file pone.0149512.s001.zip › par10_RiLllevel10.txt]

37.19	30.746
37.09	30.618
37.01	30.769
36.74	30.677
37.1	30.644
37.21	30.797
37.34	30.848
37.21	30.674
37.62	30.828
37.73	30.768
37.83	30.661
37.77	30.638
37.84	30.688
38.11	30.691
38.49	30.71
38.53	30.574
38.78	30.474
38.61	30.489
38.56	30.414
38.6	30.452
38.53	30.324
38.95	30.155
38.98	30.23
38.62	30.229
39.01	30.156
38.91	30.149
38.55	29.95
38.95	29.915
39.16	29.863
38.91	29.802
38.72	29.743
38.18	29.718
38.76	29.764
38.94	29.654
38.77	29.619
38.15	29.461
38.65	29.542
38.35	29.47
38.24	29.463
37.95	29.262
37.94	29.329
38.16	29.223
38.08	29.127
37.87	29.155
37.89	29.146
38.26	29.041
38.02	28.994
37.7	28.998
38.06	29.019
38.05	28.996
37.95	28.886
37.64	28.775
37.83	28.866
38.79	28.802
38.99	28.596
39.19	28.53
39.32	28.555
39.38	28.433
39.26	28.319
39.17	28.238
38.94	28.263
38.77	28.262
38.51	28.043
38.45	27.893
38.74	27.907
38.55	27.809
37.93	27.606
37.83	27.454
37.67	27.399
37.75	27.529
37.54	27.253
37.38	27.288
37.54	27.192
37.62	27.022
37.53	27.086
37.15	26.885
37.17	26.908
37.39	26.845
37.32	26.787
37.06	26.578
36.73	26.494
36.7	26.429
37.05	26.476
36.69	26.287
36.42	26.161
36.39	26.431
36.25	26.251
36.05	26.434
35.54	26.427
36.37	26.493
36.71	26.505
36.25	26.475
36.12	26.428
37.41	26.724
37.81	26.731
37.79	26.686
38.14	26.928
38.03	27.046
38.18	27.106
38.13	27.085
38.06	27.187
38.11	27.101
38.53	27.044
38.61	27.087
38.34	26.998
38.25	26.942
38.54	26.986
38.56	27.009
38.61	26.96
38.27	26.727
37.92	26.809
38.25	26.702
37.73	26.698
37.77	26.731
38.09	26.523
38.19	26.488
38.32	26.562
37.99	26.412
37.91	26.534
38.06	26.374
38.39	26.434
38.09	26.509
38.09	26.416
38.66	26.501
38.91	26.369
38.97	26.325
38.77	26.307
39.26	26.231
39.59	26.243
39.49	26.115
39.62	26.115
39.9	26.122
39.71	26.261
38.98	26.054
38.24	26.15
38.2	26.071
38.13	26.064
37.84	26.181
37.18	25.955
36.97	25.939
36.93	25.946
36.72	25.841
36.39	25.761
36.45	25.776
36.8	25.661
37.07	25.53
36.84	25.461
36.52	25.482
36.41	25.351
36.36	25.238
36.33	25.124
35.91	25.057
36.09	24.735
36.19	24.695
35.9	24.544
35.74	24.385
35.43	24.177
35.65	24.158
35.91	24.019
35.99	23.78
35.71	23.695
35.58	23.58
36.16	23.565
36.71	23.381
36.25	23.232
35.95	23.098
36.54	23.169
37.26	23.016
37.31	22.924
36.94	22.763
37.78	22.855
38.13	22.856
38.48	22.889
38.52	22.783
39.48	22.802
39.91	22.851
40.3	22.978
40.11	22.998
40.72	22.889
41.39	22.864
41.75	23.044
41.88	22.992
41.72	23.249
42.2	23.078
42.71	23.322
42.67	23.398
42.91	23.457
43.51	23.535
43.72	23.497
43.8	23.61
44.11	23.658
44.22	23.743
44.57	23.791
44.62	24.004
44.51	24.003
44.93	24.281
45.32	24.385
45.29	24.365
45.29	24.545
45.18	24.593
45.51	24.861
45.73	25.255
45.84	25.315
45.77	25.218
45.8	25.288
45.78	25.616
45.65	25.53
45.47	25.66
45.49	25.591
45.32	25.738
45.15	26.025
45.18	26.008
45.22	26.13
45.01	26.166
44.98	26.22
45	26.215
45.11	26.204
44.84	26.237
44.86	26.297
44.96	26.319
44.96	26.124
44.74	26.023
44.6	26.078
44.77	26.052
44.84	26.138
44.52	26.193
44.23	26.035
44.02	25.867
43.88	25.959
43.73	26.113
43.51	26.151
43.51	26.102
43.43	26.155
43.46	26.373
43.43	26.358
43.17	26.441
43.03	26.447
43.07	26.547
43.27	26.654
43.15	26.659
42.89	26.581
42.85	26.69
42.86	26.773
42.95	26.853
42.77	26.801
42.88	26.825
43.01	26.823
42.9	26.972
43.04	27.006
42.97	27.031
42.75	26.857
42.98	26.948
42.93	27.011
42.85	26.89
42.56	26.956
42.45	26.943
42.28	26.957
42.42	26.832
42.12	26.717
42	26.773
42.16	26.827
42.15	26.935
42.3	27.016
42.02	26.962
42.01	26.918
42.09	26.9
42.17	27.04
41.96	27.057
41.9	26.979
41.88	26.982
41.95	26.95
41.75	27.001
41.73	26.952
41.77	27.019
41.83	26.983
41.87	27.068
41.81	27.046
41.65	27.096
41.9	27.077
42.17	27.172
42.15	27.246
42.62	27.233
43.39	27.434
44.06	27.532
44.38	27.651
44.07	27.561
44.47	27.741
45.03	27.783
44.8	27.671
44.54	27.779
44.44	27.631
44.46	27.643
44.28	27.711
43.82	27.572
43.57	27.598
43.41	27.44
43.32	27.493
43.05	27.384
42.8	27.287
42.8	27.324
42.89	27.193
42.8	27.28
42.92	27.201
42.73	27.129
42.59	27.145
42.81	27.115
42.76	27.229
43.22	27.051
43.1	27.026
43.16	27.051
43.21	27.078
43.49	27.072
43.62	27.046
43.68	26.79
43.69	26.793
43.83	26.878
44.05	26.929
43.98	26.99
44.17	27.024
44.2	27.105
44.12	26.945
44.25	27.041
43.99	26.932
44.03	26.964
44.05	26.997
43.9	27.022
43.73	26.992
43.56	26.941
43.71	26.858
43.48	26.883
43.22	26.906
43.1	26.802
43.17	26.898
43.1	27.018
42.62	26.875
42.3	26.704
42.32	26.84
42.32	26.761
42.22	26.823
42.07	26.621
42.11	26.579
42.46	26.643
42.86	26.525
42.7	26.528
42.61	26.394
42.36	26.356
42.83	26.276
42.89	26.258
42.6	26.213
42.54	26.161
42.4	26.165
42.32	26.133
42.19	25.981
41.94	26.105
41.67	26.045
41.52	25.898
41.37	25.938
41.56	25.863
41.54	25.886
41.64	26.02
41.72	25.888
42.09	25.844
42.3	25.828
42.72	25.95
42.92	26.045
43.47	26.007
44.19	26.069
44.75	26.107
44.99	26.153
45.11	26.06
45.44	26.147
45.68	26.086
46.01	26.216
45.97	26.191
46.04	26.071
46.11	26.115
46.4	26.152
46.18	26.248
46.12	26.041
46.27	26.228
46.31	26.212
46.22	26.058
46.27	26.255
46.24	26.128
46.48	26.101
46.64	26.079
46.48	26.057
46.4	26.015
46.2	26.017
46.2	25.829
46.58	25.741
47.21	25.642
47.58	25.616
47.78	25.761
48.04	25.591
48.09	25.424
48.43	25.414
48.59	25.461
48.76	25.223
48.67	25.176
48.31	25.276
48.17	25.209
48.39	25.302
48.31	25.191
48.19	25.313
48.02	25.208
48.32	25.324
48.34	25.259
47.99	25.421
47.81	25.502
47.71	25.534
47.4	25.503
47.08	25.405
46.95	25.642
46.91	25.636
46.63	25.447
46.4	25.517
46.11	25.519
46.25	25.581
46.21	25.486
45.89	25.503
45.64	25.385
45.47	25.448
45.49	25.478
45.36	25.546
45.43	25.514
45.05	25.685
44.66	25.651
44.82	25.557
44.88	25.57
44.93	25.744
44.68	25.74
44.66	25.791
44.61	25.73
44.67	25.716
44.71	25.741
44.59	25.825
44.58	25.882
44.65	25.77
44.7	25.819
44.79	25.751
44.89	25.88
44.85	25.889
44.51	25.763
44.62	25.804
44.9	25.801
45.05	26.065
45.12	25.926
44.99	26.144
44.73	26.165
45.22	26.395
45.62	26.239
45.75	26.523
45.39	26.538
45.67	26.561
45.99	26.5
46.25	26.602
46.4	26.79
46.04	26.664
45.97	26.728
45.9	26.841
45.58	26.898
45.6	26.777
45.72	26.945
45.54	26.779
45.3	26.83
45.29	26.871
45.37	26.909
45.16	26.931
45.11	26.928
45.2	27.123
45.23	26.96
45.39	27.017
45.78	26.993
45.96	27.13
45.98	27.164
46.11	27.128
46.38	27.029
46.72	27.073
46.75	27.172
46.45	27.051
46.53	27.075
46.52	27.066
46.54	26.945
46.6	27.008
46.4	26.981
46.05	26.842
45.97	26.888
45.92	26.816
45.73	26.88
45.25	26.816
44.97	26.703
45.05	26.765
44.94	26.957
44.64	26.725
44.38	26.785
44.36	26.822
44.6	26.884
44.65	26.819
44.31	26.839
44.21	26.688
44.26	26.799
44.21	26.795
44.27	26.823
44.42	26.951
44.22	26.842
44.23	26.91
44.13	26.844
44.38	26.894
44.22	26.991
43.68	26.955
43.59	26.889
43.95	26.886
43.88	26.893
43.76	26.978
43.51	26.89
43.78	27.049
44.06	26.906
43.91	26.782
44.09	26.934
44.36	26.757
44.71	26.947
44.61	26.845
44.7	26.664
44.87	26.687
45.18	26.561
45.23	26.656
45.23	26.48
44.99	26.504
45.08	26.393
45.24	26.344
45.04	26.35
44.93	26.384
44.83	26.453
44.51	26.402
44.46	26.403
44.28	26.456
44.16	26.473
43.82	26.573
43.69	26.423
43.59	26.512
43.54	26.572
43.2	26.592
43.25	26.739
43.16	26.809
43.03	26.746
42.8	26.7
42.72	26.806
42.73	26.757
42.98	26.76
42.95	26.794
42.94	26.929
42.97	26.798
43.05	26.797
43.1	26.803
42.99	26.938
34.63	16.366
34.76	16.323
34.54	16.243
34.49	16.203
34.25	16.211
34.7	16.232
34.84	16.294
34.64	16.247
34.02	16.078
33.73	16.142
33.39	16.173
33	16.291
32.31	16.163
32.05	16.234
31.72	16.302
31.94	16.201
31.95	16.333
31.61	16.17
31.28	16.257
31.83	16.345
32.36	16.268
33.45	16.491
34.13	16.645
34.25	16.809
34.7	16.901
35.69	17.248
36.16	17.454
35.93	17.657
35.25	17.995
35.63	18.363
36.59	18.734
36.23	19.024
35.35	19.498
35.47	19.889
35.38	20.247
34.95	20.561
34.3	20.781
34.1	20.904
33.98	21.181
33.26	21.142
32.78	21.206
33.32	21.271
32.3	21.226
32.98	21.237
32.56	21.203
32.4	21.214
33.14	21.342
33.03	21.227
33.02	21.184
32.47	21.218
32.54	21.178
33.42	21.172
34.49	21.229
34.69	21.272
35.39	21.116
36.18	21.142
37.16	21.348
37.23	21.165
37.78	21.197
38.68	21.185
39.9	21.111
40.23	21.106
40.23	21.023
41.11	21.084
42.3	21.193
42.95	20.982
43.12	21.088
42.66	21.127
43.2	21.102
43.55	21.232
43.41	21.281
43.06	21.331
42.46	21.457
42.3	21.512
41.85	21.665
41.14	21.652
40.63	21.756
40.23	21.912
39.9	21.861
39.88	21.961
39	21.841
38.6	21.957
38.05	21.906
37.6	21.947
37.14	21.919
36.64	21.955
36.45	21.974
36.52	21.976
36.14	21.988
35.68	21.783
35.48	21.93
35.76	21.841
35.6	21.818
35.91	21.835
35.66	21.682
35.75	21.622
35.66	21.741
35.43	21.724
35.28	21.709
35.04	21.603
34.69	21.675
34.81	21.683
34.54	21.546
34.86	21.517
34.44	21.485
34	21.465
34.06	21.387
34.06	21.381
34.03	21.311
33.55	21.191
34.08	21.015
33.54	20.983
32.99	21.085
32.98	20.866
33.31	20.792
33.7	20.725
33.51	20.762
33.5	20.852
34.61	20.898
35.22	20.946
34.94	21.057
35.41	21.239
35.76	21.446
35.8	21.333
35.83	21.448
35.68	21.447
35.88	21.639
35.49	21.791
35.75	21.594
35.78	21.722
35.6	21.64
35.38	21.757
35.08	21.819
35.01	21.697
34.85	21.884
34.35	21.783
34.02	21.722
34.04	21.886
33.27	21.94
32.98	21.895
32.67	21.897
32.48	21.874
32.35	21.942
31.86	21.951
31.32	22.038
30.45	21.934
30.08	22.025
31.59	21.88
30.7	21.913
31.28	21.991
30.46	21.814
30.16	21.836
31.16	21.889
31.12	21.679
32.22	21.767
31.65	21.73
31.98	21.716
32.62	21.696
33.37	21.578
34.17	21.519
34.63	21.478
34.78	21.309
34.7	21.283
34.83	21.13
35.2	21.013
35.59	20.843
35.45	20.907
35.13	20.798
35.33	20.547
36.1	20.62
36.5	20.469
36.7	20.365
36.74	20.444
36.88	20.258
36.96	20.337
36.77	19.95
36.77	19.863
36.91	19.78
36.81	19.669
36.8	19.529
36.9	19.352
36.75	19.252
36.62	19.065
36.44	19.073
36.25	19.059
35.99	19.023
35.8	18.883
35.64	18.779
35.56	18.732
35.42	18.802
34.94	18.717
34.76	18.624
34.71	18.708
34.56	18.483
34.65	18.654
34.61	18.63
34.76	18.573
35.02	18.607
35.24	18.505
35.48	18.593
35.71	18.583
35.97	18.448
36.22	18.555
36.29	18.419
36.34	18.319
36.44	18.189
36.39	18.123
36.59	18.111
36.01	18.038
36.05	18.016
35.91	17.839
36.12	17.865
36.25	17.695
36.11	17.668
36.3	17.606
36.47	17.538
36.39	17.785
36.52	17.856
36.65	18.011
37.42	18.153
38.03	18.244
38.33	18.446
39.46	18.556
40.81	18.928
41.71	18.953
42.13	19.002
42.86	19.171
44.08	19.249
45.27	19.364
46.27	19.437
47.63	19.56
48.55	19.569
49.75	19.677
50.1	19.876
51.07	19.791
51.96	19.766
52.64	19.885
53.19	19.81
54.02	20.044
54.89	19.988
55.23	20.02
55.77	20.02
56.63	20.128
57.16	20.011
57.73	20.09
57.95	20.192
58.19	20.178
58.04	20.162
58.19	20.168
57.98	20.237
58.14	20.049
58.3	20.068
57.77	19.922
57.6	19.924
57.42	19.798
57.28	19.895
56.67	19.7
56.18	19.596
56.13	19.627
55.93	19.662
55.76	19.639
55.43	19.512
55.6	19.608
55.29	19.44
54.94	19.579
54.27	19.437
53.89	19.361
53.33	19.294
52.87	19.326
52.17	19.18
52.05	19.198
51.68	19.201
51.27	19.217
50.67	19.161
50.34	19.219
50.42	19.268
50.11	19.364
49.68	19.307
49.45	19.322
49.46	19.348
49.1	19.37
48.8	19.557
48.58	19.376
48.57	19.431
48.13	19.406
47.82	19.416
47.64	19.466
47.66	19.409
47.77	19.456
47.34	19.461
47.33	19.47
47.08	19.479
46.99	19.353
47	19.556
46.53	19.488
46.4	19.493
46.41	19.539
46.56	19.592
46.53	19.546
46.45	19.545
46.52	19.597
46.5	19.572
46.64	19.662
46.61	19.589
46.8	19.638
47.03	19.781
47.11	19.812
47.34	19.852
47.33	19.714
47.7	19.947
48.11	19.913
48.37	19.978
48.71	20.048
49.07	20.081
49.36	20.014
49.38	19.983
49.42	20.037
49.55	20.005
49.69	19.955
50.05	20.019
50.25	20.02
50.14	19.899
50.22	20.003
50.37	20.13
50.57	20.159
50.53	20.182
50.62	20.125
50.49	20.29
50.62	20.295
50.75	20.238
50.9	20.336
50.92	20.403
50.88	20.408
50.78	20.385
50.81	20.315
50.78	20.455
50.67	20.432
50.63	20.48
50.46	20.407
50.49	20.453
50.48	20.561
50.6	20.494
50.63	20.546
51.01	20.685
50.98	20.561
50.89	20.749
50.87	20.781
51.04	20.659
51.28	20.805
51.24	20.697
51.42	20.805
51.38	20.814
51.42	20.735
51.39	20.832
51.29	20.837
51.29	20.945
51.44	20.799
51.5	20.966
51.42	20.92
51.3	20.849
51.26	20.936
51.43	20.85
51.3	20.901
51.31	20.975
51.11	20.857
51.08	21.07
51.05	21.05
51.04	21.083
50.95	21.029
50.85	21.038
50.59	21.026
50.55	21.061
50.59	21.02
50.39	21.01
50.09	21.049
50.09	21.093
49.96	21.147
49.82	21.034
49.56	20.994
49.26	20.991
49.12	21.024
49.08	20.97
48.98	20.94
48.84	20.925
48.59	20.955
48.48	20.822
48.63	20.874
48.43	20.73
48.16	20.823
48.14	20.848
48.15	20.703
48.17	20.853
47.97	20.764
47.77	20.812
47.96	20.811
47.84	20.762
47.75	20.857
47.64	20.9
47.62	20.923
47.77	20.941
47.74	21.005
47.76	21.088
47.68	20.999
47.73	21.058
47.83	21.251
47.84	21.217
47.82	21.125
48.12	21.344
48.2	21.274
48.11	21.31
48.11	21.447
48.41	21.315
48.64	21.39
48.68	21.397
48.59	21.375
48.75	21.514
48.95	21.355
48.78	21.362
48.63	21.357
48.84	21.435
48.92	21.403
48.82	21.299
48.72	21.545
48.67	21.405
48.88	21.286
48.98	21.304
48.94	21.414
48.03	21.349
48	21.359
48.27	21.436
48.17	21.376
47.95	21.43
47.82	21.306
47.83	21.298
47.72	21.373
47.92	21.405
47.8	21.368
47.77	21.442
47.81	21.38
47.76	21.394
47.77	21.27
47.66	21.374
47.68	21.375
47.79	21.449
47.83	21.249
47.67	21.437
47.57	21.38
47.76	21.423
47.78	21.388
47.78	21.378
47.56	21.273
47.62	21.415
47.5	21.336
47.46	21.279
47.45	21.218
47.35	21.319
47.15	21.327
47.2	21.439
46.93	21.329
46.63	21.21
46.46	21.209
46.39	21.276
46.31	21.31
46.29	21.161
45.96	21.345
45.81	21.282
45.75	21.209
45.85	21.411
45.73	21.3
45.68	21.323
45.59	21.235
45.86	21.354
45.83	21.336
45.79	21.324
45.79	21.328
45.81	21.371
45.81	21.393
45.63	21.358
45.59	21.319
45.78	21.488
45.86	21.387
46.08	21.347
47.14	21.509
47.86	21.45
48.16	21.429
47.92	21.462
48.05	21.517
48.67	21.587
48.84	21.6
48.84	21.498
48.99	21.722
49.3	21.808
49.46	21.814
49.68	21.681
49.61	21.822
49.86	21.749
50.14	21.754
50.32	21.83
50.42	21.747
50.54	21.758
50.74	21.833
50.85	21.762
50.88	21.933
50.89	21.738
51.05	21.863
50.71	21.881
50.87	21.804
50.75	21.896
50.3	21.89
49.78	21.788
49.52	21.903
49.24	21.864
49.23	21.789
48.72	21.856
48.41	21.935
48.57	21.96
48.49	21.884
48.28	21.93
48.04	22.081
47.84	21.991
47.87	22.043
47.84	22.057
47.65	21.959
47.46	22.133
47.49	22.099
47.39	22.16
47.31	22.137
47.34	22.15
47.29	22.139
47.1	22.098
46.9	22.055
46.65	22.123
46.29	22.163
45.86	22.25
45.11	22.226
44.18	22.162
43.26	22.265
42.35	22.119
41.36	22.197
40.77	22.06
40.18	22.033
39.73	22.011
39.44	22.011
38.99	21.993
38.81	21.96
38.61	22.07
38.48	22.034
37.72	21.91
37.47	21.936
37.52	21.926
37.43	21.921
37.15	21.853
36.93	21.823
37.22	21.681
37.56	21.724
37.57	21.733
29.78	18.263
29.9	18.17
29.48	18.415
28.89	18.46
28.61	18.434
28.92	18.431
28.82	18.459
28.43	18.635
27.66	18.587
29.28	18.82
29.48	18.842
29.4	18.911
30.18	18.986
31.15	19.044
32.37	19.248
33.44	19.234
33.21	19.215
33.41	19.138
33.87	19.291
34.11	19.289
33.76	19.254
34.2	19.427
34.32	19.42
33.45	19.297
33.34	19.383
33.46	19.398
33.46	19.507
33.29	19.266
33.37	19.453
33.32	19.309
33.02	19.424
33.03	19.428
33.09	19.373
32.75	19.263
32.31	19.274
31.46	19.353
31.12	19.256
30.71	19.185
30.61	19.239
30.04	19.277
29.2	19.235
28.44	19.216
29.53	19.336
28.14	19.277
27.6	19.198
26.89	19.1
26.38	19.205
27.01	19.075
26.59	19.074
27.02	19.168
26.03	19.078
26.05	19.117
25.7	19.06
24.97	19.015
24.32	19.005
23.53	18.893
23.11	18.947
22.83	18.961
22.27	18.945
21.99	18.89
21.82	18.871
22.17	18.868
22.1	18.854
22.7	18.964
22.73	18.755
22.98	18.86
22.87	18.815
23.93	18.849
23.85	18.848
23.66	18.702
23.77	18.693
23.77	18.665
24.09	18.64
23.99	18.478
24.15	18.586
24.06	18.397
23.68	18.262
23.37	18.28
23.03	18.22
22.53	18.135
22.22	17.975
22.42	17.989
22.3	17.816
21.91	17.612
21.51	17.426
21.25	17.307
21.14	17.366
20.58	17.135
20.12	17.148
19.66	16.986
19.48	16.913
19.6	16.678
20.03	16.605
21.56	16.475
21.71	16.193
22.18	16.145
22.8	16.017
23.25	15.907
23.91	15.706
24.09	15.705
24.66	15.666
24.98	15.501
25.35	15.288
25.44	15.227
25.87	15.105
26.08	15.048
26.32	14.987
26.37	14.689
26.46	14.759
26.45	14.554
26.51	14.589
26.62	14.385
26.63	14.243
26.68	13.999
26.67	14.042
26.92	13.999
27.45	13.943
27.85	14.039
28.18	13.92
28.39	13.907
28.84	13.969
29.25	13.794
29.55	13.982
29.83	13.93
30.36	14.144
30.26	14.056
30.5	14.155
30.67	14.215
30.77	14.467
30.93	14.471
31.45	14.611
31.47	14.915
31.64	15.169
32.99	15.541
34.42	15.507
35.64	15.723
36.04	15.993
36.72	16.257
37.7	16.226
38.39	16.341
39.31	16.479
40.09	16.648
40.64	16.757
41.51	16.841
41.85	16.943
42.85	16.916
44.03	17.116
44.73	17.194
45.2	17.097
45.98	17.182
46.29	17.095
46.86	17.337
47.55	17.374
47.89	17.107
48.51	17.32
48.59	17.301
48.76	17.42
49.25	17.392
49.53	17.437
50.19	17.492
50.6	17.309
50.59	17.437
50.72	17.27
51.56	17.377
51.9	17.282
51.47	17.375
51.02	17.386
50.87	17.462
51.2	17.409
51.43	17.287
51.65	17.373
51.09	17.373
50.72	17.286
50.69	17.511
50.39	17.315
50.99	17.405
51.17	17.453
51.27	17.509
50.64	17.546
50.38	17.509
50.42	17.627
50.15	17.706
49.94	17.706
49.59	17.738
49.37	17.813
48.78	17.736
48.25	17.627
47.98	17.784
47.48	17.754
47.21	17.63
47.02	17.811
46.9	17.612
46.68	17.694
46.46	17.679
45.91	17.582
45.99	17.786
46.28	17.782
46.31	17.81
46.37	17.574
46.15	17.769
46.14	17.673
46.04	17.739
45.96	17.605
45.77	17.613
45.71	17.492
45.77	17.404
45.71	17.359
45.65	17.253
45.81	17.279
45.86	17.309
45.85	17.151
45.73	17.108
45.78	17.152
45.71	16.922
45.83	17.118
46.16	16.958
46.38	16.926
45.47	16.896
45.12	16.811
45.06	16.877
45.15	16.88
44.94	16.782
44.61	16.758
44.3	16.607
44.29	16.7
44.16	16.713
43.91	16.728
43.74	16.677
43.55	16.536
43.55	16.779
43.26	16.665
42.9	16.657
42.81	16.56
42.83	16.667
42.8	16.562
42.88	16.526
42.69	16.63
42.62	16.626
42.54	16.594
42.41	16.625
42.38	16.762
42.13	16.589
42.16	16.54
41.96	16.611
42.03	16.614
42.02	16.569
42.17	16.707
42	16.684
41.93	16.581
42.1	16.618
41.94	16.577
41.93	16.62
41.97	16.563
42.01	16.586
42.02	16.714
41.97	16.73
42.1	16.798
42.17	16.912
42.37	16.885
42.69	17.105
42.76	17.213
43.19	17.293
44.09	17.588
44.37	17.786
44.45	17.978
44.49	18.081
44.73	18.353
44.95	18.445
44.96	18.927
44.89	19.118
45.09	19.435
45.28	19.448
45.32	19.546
45.34	19.517
45.58	19.658
45.78	19.748
45.85	19.715
46.24	19.802
46.4	19.845
46.36	19.815
46.58	19.926
46.71	19.955
47.02	20.25
47.11	20.367
47.23	20.327
47.8	20.54
48.04	20.769
48.14	20.735
48.11	20.986
48.24	21.004
48.45	21.117
48.6	21.128
48.61	21.4
48.43	21.468
48.57	21.591
48.75	21.732
48.76	21.792
48.74	21.945
48.59	21.866
48.53	22.017
48.53	21.918
48.62	21.949
48.55	21.975
48.52	22.023
48.56	22.049
48.47	22.054
48.38	21.822
48.21	21.801
48.15	21.857
47.96	21.83
47.82	21.793
47.55	21.665
47.41	21.553
47.4	21.597
47.23	21.554
46.9	21.508
46.7	21.46
46.39	21.384
46.26	21.355
46.16	21.315
45.93	21.233
45.82	21.229
45.59	21.148
45.45	21.024
45.36	21.054
45.14	20.841
44.92	20.903
44.56	20.763
44.69	20.657
44.77	20.681
44.97	20.576
44.95	20.617
45.55	20.526
46.69	20.529
46.77	20.381
47.02	20.458
47.44	20.439
48.03	20.324
48.61	20.375
48.76	20.434
48.92	20.189
49.24	20.313
49.03	20.08
49.19	20.252
49.29	20.104
49.34	20.134
49.2	19.997
48.68	20.072
47.81	20.113
47.15	20.175
46.71	20.017
45.98	19.998
45.1	20.125
43.78	20.176
42.34	20.187
41.58	19.976
40.69	20.012
40.32	20.014
39.26	19.996
38.34	20.093
37.59	19.908
37.35	19.897
36.75	19.835
35.94	19.805
35.6	19.816
35.31	19.769
35.15	19.831
34.61	19.693
34.21	19.669
34.05	19.731
34.47	19.717
34.8	19.836
34.36	19.71
34.02	19.712
34.29	19.635
34.24	19.873
34.12	19.687
33.83	19.874
33.23	19.817
33.06	19.749
32.86	19.981
32.92	20.041
32.98	20.058
32.84	19.961
32.64	19.943
32.4	20.017
31.95	20.108
31.87	20.119
31.73	20.087
31.24	20.108
31.05	20.221
30.91	20.17
30.74	20.138
30.34	20.098
29.81	20.227
29.65	20.247
28.95	20.252
28.54	20.35
28.22	20.343
28.08	20.214
28.09	20.424
28	20.284
28.01	20.247
27.92	20.229
27.78	20.423
27.65	20.373
27.96	20.237
28.12	20.186
28.4	20.261
28.6	20.309
28.53	20.205
28.72	20.22
28.93	20.132
29.32	20.208
29.3	19.987
29.12	20.103
28.96	19.916
28.92	19.993
28.92	19.969
28.6	19.802
28.35	19.772
28.22	19.844
27.8	19.704
27.15	19.529
25.75	19.498
24.68	19.32
23.47	19.415
22.67	19.258
21.56	19.226
20.8	19.006
20.06	18.966
19.85	19.035
19.33	18.844
18.99	18.817
18.52	18.664
18.01	18.395
17.49	18.343
16.85	18.185
16.47	18.16
15.97	18.05
15.76	18.033
15.47	18.015
15.13	17.96
14.67	18.008
14.12	17.855
13.73	17.737
13.39	17.731
12.96	17.641
12.42	17.673
11.96	17.659
11.86	17.627
11.42	17.608
11.26	17.63
10.81	17.458
10.41	17.423
10.2	17.341
10.22	17.506
10.36	17.404
9.87	17.281
9.84	17.379
9.74	17.329
9.66	17.242
9.44	17.325
9.29	17.312
9.28	17.275
9.32	17.385
9.16	17.182
9.38	17.3
9.45	17.211
9.52	17.236
9.73	17.23
9.71	17.161
9.68	17.158
9.73	17.092
9.86	16.987
9.96	17.03
9.95	17.124
9.99	16.991
9.79	17.006
9.88	16.991
9.76	16.865
9.94	16.922
9.77	16.803
9.77	16.899
9.6	16.839
9.77	16.729
9.64	16.791
9.59	16.812
9.52	16.728
9.52	16.572
9.72	16.528
9.67	16.579
9.84	16.629
9.84	16.386
9.68	16.287
9.71	16.367
9.79	16.255
9.77	16.116
9.67	16.115
9.69	16.07
9.73	16.034
9.44	15.894
9.29	16.046
9.26	15.907
9.06	15.787
9.12	15.952
9.02	15.938
8.66	15.649
8.72	15.71
8.38	15.677
7.79	15.616
7.45	15.73
6.93	15.61
6.43	15.604
6.17	15.629
5.8	15.578
5.47	15.572
5.23	15.461
4.94	15.436
4.44	15.45
4.49	15.506
4.45	15.493
4.19	15.353
4.27	15.462
4.37	15.467
4.4	15.385
4.6	15.237
4.46	15.364
4.46	15.324
4.53	15.216
4.56	15.301
4.76	15.245
4.53	15.203
4.58	15.219
4.39	15.159
4.28	15.065
4.06	15.026
3.86	15.159
3.5	15.109
3.49	15.091
3.21	15.037
3.11	15.032
2.79	14.948
2.56	15.041
2.54	15.072
2.84	15.026
2.83	14.854
2.91	14.91
2.84	14.946
2.85	14.972
3.07	14.956
3.32	14.859
3.7	14.817
4.13	14.929
4.72	14.927
5.08	14.834
38.28	26.729
38.4	26.856
38.41	27.088
38.47	27.214
38.39	27.3
38.43	27.497
38.28	27.625
38.26	27.881
38.19	28.141
38.06	28.253
37.84	28.454
37.91	28.698
37.89	29.004
37.91	29.446
37.78	29.961
37.86	30.203
38.04	30.367
38.06	30.688
37.96	30.926
38.26	31.173
38.35	31.417
38.47	31.577
38.75	31.779
39.08	32.003
39.48	32.14
39.68	32.132
40.03	32.293
40.89	32.497
41.5	32.617
41.78	32.719
41.86	32.943
42.14	32.824
42.71	33.124
42.8	33.017
43.01	33.083
43	33.144
43.02	33.135
43.21	33.187
43.04	33.197
42.91	33.015
42.77	32.919
42.94	33.009
42.59	32.691
42.36	32.565
42.24	32.418
42.26	32.318
42.05	32.26
41.98	32.093
41.54	32.036
41.32	31.905
41.38	31.82
41.49	31.652
41.31	31.551
40.94	31.418
40.93	31.315
41.16	31.089
40.87	31.095
40.72	31.044
40.58	30.917
40.35	30.707
40.25	30.733
39.93	30.546
39.78	30.412
39.36	30.306
39.37	30.332
39.25	30.185
38.92	30.178
39.09	30.117
39.14	30.11
38.94	30.077
38.86	29.95
38.93	29.954
39.06	29.916
39.22	29.84
39.62	29.795
39.86	29.833
40.02	29.898
40.08	29.677
40.29	29.722
40.47	29.617
40.57	29.588
40.69	29.717
40.71	29.687
40.86	29.688
40.91	29.555
40.82	29.587
40.82	29.502
40.92	29.466
40.96	29.642
40.89	29.464
40.89	29.407
40.81	29.377
40.9	29.356
40.72	29.38
40.85	29.336
40.76	29.188
40.44	29.236
40.51	29.297
40.4	29.118
40.39	29.159
40.19	29.214
40.01	29.219
39.89	29.131
39.91	29.061
39.83	29.009
39.74	29.026
39.67	29.038
39.65	29.092
39.91	29.001
40.12	28.991
40.21	29.073
40.33	29.038
40.74	29.081
40.37	29.121
40.19	29.099
40.33	29.286
40.31	29.364
40.35	29.461
40.41	29.312
40.37	29.387
40.53	29.477
40.57	29.467
40.52	29.399
40.55	29.643
40.58	29.444
40.65	29.58
40.59	29.428
40.55	29.549
40.55	29.489
40.51	29.59
40.5	29.657
40.56	29.627
40.43	29.448
40.45	29.602
40.6	29.663
40.57	29.59
40.46	29.579
40.4	29.528
40.44	29.627
40.65	29.631
40.66	29.498
40.54	29.61
40.6	29.53
40.46	29.531
40.42	29.557
40.56	29.545
40.58	29.51
40.55	29.621
40.54	29.594
40.59	29.604
40.66	29.697
40.64	29.637
40.56	29.743
40.48	29.636
40.51	29.516
40.58	29.544
40.49	29.603
40.38	29.598
40.47	29.446
40.47	29.499
40.34	29.412
40.25	29.39
40.3	29.566
40.24	29.349
40.16	29.417
40.11	29.319
40.2	29.431
39.94	29.353
39.96	29.402
39.96	29.58
39.93	29.438
39.9	29.415
39.76	29.498
39.64	29.522
39.89	29.584
39.75	29.5
39.76	29.51
39.78	29.569
39.74	29.623
39.59	29.64
39.71	29.734
39.7	29.815
39.74	29.781
39.73	29.859
39.68	29.983
39.7	29.998
39.91	30.297
39.94	30.377
39.98	30.562
40.28	30.636
40.29	30.915
40.39	31.11
40.47	31.033
40.43	31.015
40.54	31.218
40.5	31.188
40.54	31.233
40.52	31.169
40.4	31.191
40.36	31.306
40.37	31.448
40.35	31.534
40.19	31.371
40.22	31.448
40.06	31.448
40.22	31.641
40.11	31.504
40.11	31.541
40.1	31.654
40.08	31.646
40.09	31.637
39.89	31.594
39.98	31.694
39.79	31.719
39.83	31.645
39.83	31.772
39.78	31.583
39.85	31.708
39.61	31.668
39.67	31.532
39.56	31.556
39.51	31.647
39.56	31.573
39.42	31.593
39.35	31.58
39.29	31.461
39.16	31.572
39.15	31.433
39.21	31.452
39.17	31.513
39.01	31.459
38.97	31.332
38.93	31.292
39.07	31.353
38.88	31.464
39.04	31.413
38.75	31.406
38.75	31.503
38.85	31.496
38.77	31.52
38.67	31.529
38.48	31.506
38.56	31.607
38.61	31.582
38.45	31.724
38.52	31.758
38.32	31.796
38.3	31.844
38.26	31.884
38.28	31.892
38.34	32.005
38.22	32.046
38.16	32.087
38.14	32.085
38.12	31.992
38.18	32.093
38.03	31.981
38.08	32.012
37.98	32.042
38	32.162
37.98	32.021
37.9	32.009
37.79	32.056
37.87	32.148
37.64	31.954
37.63	32.089
37.48	32.1
37.5	32.2
37.53	32.182
37.48	32.145
37.7	32.219
37.72	32.326
37.67	32.236
37.66	32.327
37.59	32.266
37.7	32.371
37.7	32.439
37.52	32.458
37.58	32.538
37.57	32.488
37.61	32.61
37.55	32.564
37.49	32.5
37.52	32.635
37.56	32.608
37.72	32.629
37.61	32.674
37.63	32.692
37.65	32.682
37.71	32.69
37.61	32.704
37.68	32.758
37.86	32.9
37.94	32.934
37.9	32.976
37.93	32.939
38.03	32.979
38.04	33.185
38.03	33.063
38.01	33.212
38.24	33.166
38.24	33.331
38.2	33.262
38.22	33.445
38.25	33.297
38.51	33.396
38.38	33.476
38.49	33.416
38.37	33.441
38.48	33.568
38.43	33.443
38.46	33.664
38.39	33.567
38.29	33.72
38.27	33.597
38.28	33.686
38	33.684
38.09	33.646
37.87	33.531
37.89	33.712
37.83	33.731
37.71	33.781
37.49	33.712
37.6	33.723
37.51	33.713
37.37	33.628
37.33	33.611
37.18	33.668
37.13	33.703
37.27	33.784
37.1	33.669
36.97	33.675
[truncated: 224 more rows]
