# Supplementary material for: How Variability and Effort Determine Coordination at Large Forces
Source: PLoS One. 2016 Mar 2;11(3):e0149512. doi: 10.1371/journal.pone.0149512 (PMC4774921; doi:10.1371/journal.pone.0149512)
Supplement: S1 Dataset — (ZIP) [file pone.0149512.s001.zip › par10_RiLllevel12.txt]

32.86	39.865
32.71	40.047
32.75	40.016
32.83	39.924
32.53	39.973
32.57	40.053
32.52	40.042
32.44	40.254
32.69	40.251
32.62	40.263
32.77	40.481
32.76	40.679
32.71	40.786
32.89	40.747
32.79	40.66
32.69	40.726
32.76	40.597
32.76	40.711
32.43	40.783
32.53	40.747
32.78	40.761
32.84	40.937
32.68	41.036
32.54	41.09
32.77	41.184
32.94	41.129
32.92	41.488
32.76	41.622
33.03	41.847
33.24	42.058
33.28	42.289
33.17	42.609
33.04	42.669
33.17	42.843
33.15	42.925
33.26	43.027
32.96	42.98
32.84	43.084
32.85	43.195
32.41	43.169
32.59	43.168
32.43	43.149
32.47	43.092
32.45	43.305
32.26	43.196
32.28	43.286
32.44	43.348
32.57	43.466
32.46	43.613
32.46	43.665
32.66	44.04
32.77	44.038
32.95	44.493
32.84	44.664
32.95	44.924
33.11	45.176
33.45	45.663
33.3	46.231
33.32	46.945
33.15	47.155
33.35	47.612
33.51	47.806
33.7	48.036
33.46	48.167
33.4	48.285
33.53	48.516
33.6	48.624
33.58	48.633
33.51	48.775
33.14	48.665
33.27	48.728
33.31	48.636
33.43	48.595
33.1	48.674
32.95	48.615
32.92	48.564
32.95	48.451
32.84	48.506
32.75	48.406
32.77	48.319
32.83	48.269
32.81	48.263
32.75	48.146
32.6	48.129
32.58	48.125
32.72	47.923
32.66	47.738
32.5	47.778
32.63	47.802
32.43	47.705
32.49	47.507
32.49	47.438
32.55	47.515
32.64	47.471
32.64	47.501
32.63	47.467
32.7	47.588
32.69	47.698
32.76	47.771
32.78	47.778
32.84	47.909
32.75	48.068
32.67	48.063
32.71	48.209
32.58	48.409
32.55	48.514
32.45	48.615
32.24	48.536
32.46	48.743
32.55	48.832
32.28	48.775
32.16	48.818
32.11	48.809
32.25	48.94
32.13	48.845
31.9	48.89
31.87	48.74
31.7	48.684
31.8	48.748
31.81	48.674
31.71	48.645
31.47	48.604
31.49	48.624
31.41	48.402
31.26	48.259
31.21	48.233
31.04	48.164
31.14	48.133
31.26	48.221
31.19	48.063
31.09	48.116
31.11	48.054
30.91	47.993
31.13	47.927
31.06	48.133
31	48.102
31.15	48.1
30.99	48.065
30.96	48.119
30.98	48.236
31.05	48.296
31.06	48.286
31.13	48.232
30.98	48.387
30.68	48.687
30.72	48.762
30.58	48.924
30.24	49.073
30.39	49.171
30.34	49.259
30.24	49.312
30.29	49.488
30.32	49.709
30.47	49.985
30.35	50.121
30.48	50.307
30.6	50.346
30.91	50.531
30.84	50.583
30.86	50.726
30.86	50.784
30.92	50.694
31.06	50.964
31.17	50.866
31.06	50.998
31.13	51.043
30.84	51.002
30.99	51.053
31.07	51.153
31.13	51.158
31.15	51.227
31.11	51.301
31.15	51.223
31.39	51.379
31.36	51.204
31.18	51.212
31.15	51.167
31.32	51.272
31.31	51.152
31.34	51.072
31.29	51.093
31.31	51.158
31.51	51.071
31.67	51.123
31.56	51.118
31.6	51.126
31.56	51.046
31.73	51.24
31.77	51.141
31.78	51.144
31.78	51.148
31.72	51.152
31.54	51.127
31.33	50.98
31.13	50.954
31.03	51.092
30.86	51.04
30.8	50.937
30.68	50.82
30.57	50.666
30.56	50.83
30.27	50.574
30.38	50.709
30.57	50.629
30.55	50.597
30.33	50.458
30.04	50.396
29.96	50.493
30.14	50.33
30.07	50.408
29.87	50.461
29.7	50.377
29.86	50.416
29.93	50.488
29.72	50.387
29.79	50.468
29.61	50.385
29.77	50.429
29.71	50.558
29.41	50.697
29.58	50.876
29.45	50.986
29.34	51.044
29.27	51.232
29.41	51.514
29.37	51.565
29.38	51.85
29.32	52.036
29.28	52.031
29.66	52.377
29.58	52.393
29.78	52.574
29.68	52.61
29.65	52.536
29.75	52.662
29.9	52.667
29.87	52.586
29.92	52.672
29.92	52.768
29.84	52.721
29.94	52.646
29.82	52.685
29.6	52.872
29.71	52.863
29.72	52.794
29.7	52.891
29.49	52.846
29.65	52.831
29.45	52.739
29.61	52.803
29.6	52.805
29.58	52.706
29.51	52.682
29.31	52.657
29.33	52.644
29.29	52.49
29.36	52.65
29.24	52.555
29.2	52.534
29.18	52.471
29.33	52.528
29.25	52.491
29.14	52.465
29.21	52.492
29.3	52.613
29.23	52.764
29	52.676
29.09	52.876
29.17	52.775
28.99	52.864
29.02	52.864
28.9	52.923
28.93	52.964
28.9	52.852
28.86	52.907
28.83	52.787
28.46	52.901
28.35	52.77
28.29	52.865
28.36	52.952
28.19	52.747
28.21	52.826
28.13	52.771
28.14	52.898
28.2	52.861
28.13	52.846
27.99	52.863
27.95	52.826
28	52.793
28.11	52.945
27.93	52.917
27.89	52.929
27.88	52.897
27.95	52.952
28.07	52.978
28.06	52.984
27.87	52.952
28.21	52.871
28.31	52.994
28.19	52.874
28.3	52.942
28.34	52.68
28.29	52.719
28.35	52.567
28.44	52.665
28.31	52.673
28.27	52.416
28.38	52.584
28.53	52.477
28.47	52.377
28.44	52.456
28.29	52.42
28.38	52.208
28.37	52.315
28.26	52.373
27.97	52.161
27.98	52.154
28.06	52.322
28	52.383
27.98	52.607
27.98	52.476
28.02	52.443
28.29	52.534
28.28	52.697
28.16	52.537
28.44	52.483
28.52	52.569
28.56	52.505
28.31	52.5
28.61	52.382
28.69	52.441
28.73	52.392
28.55	52.235
28.55	52.36
28.71	52.125
28.82	52.082
29.18	51.894
29.04	51.769
29.08	51.649
29.68	51.615
30.1	51.87
30.22	51.877
30.36	51.916
30.66	51.983
31.14	51.912
31.34	52.216
31.5	52.189
31.76	52.241
31.69	52.083
31.86	52.142
32.11	52.265
32.54	52.188
32.59	52.315
32.68	52.073
32.68	52.114
32.73	52.237
32.83	52.105
32.71	52.133
32.47	51.933
32.56	51.994
32.42	51.932
32.32	51.796
32.45	51.66
32.45	51.666
32.32	51.537
32.19	51.503
32.11	51.474
32.04	51.42
32.14	51.465
31.66	51.347
31.38	51.315
31.54	51.284
31.53	51.083
31.58	51.111
31.31	51.01
31.3	50.996
31.03	50.773
30.94	50.772
30.76	50.721
30.5	50.571
30.15	50.455
30.08	50.408
29.71	50.347
29.72	50.191
29.25	50.187
29	49.954
29.1	50.082
28.98	49.986
28.78	49.883
28.49	49.917
28.32	49.787
28.34	49.844
28.21	49.804
28	49.774
27.57	49.841
27.29	49.87
27.37	50.054
27.17	49.962
27.08	50.115
27.01	50.172
26.96	50.27
26.99	50.421
26.72	50.483
26.98	50.612
26.71	50.652
26.57	50.944
26.46	51.057
26.5	50.95
26.43	51.113
26.25	51.282
26.3	51.429
26.17	51.51
26.29	51.67
26.6	51.79
26.67	51.776
26.82	51.986
26.83	51.993
27.02	52.074
27.18	52.438
27.24	52.292
27.25	52.548
27.4	52.599
27.58	52.7
27.55	52.677
27.66	52.928
27.68	52.95
27.93	53.017
27.8	52.959
27.75	53.045
28.04	53.276
28.15	53.249
28.18	53.171
27.97	53.155
28.12	53.187
28.23	53.254
28.39	53.207
28.43	53.285
28.38	53.474
28.49	53.74
28.6	54.129
28.7	54.36
28.63	54.849
28.83	54.94
29.03	55.226
29.04	55.474
28.98	55.698
29.12	55.879
29.28	56.135
29.32	56.165
29.36	56.236
29.29	56.236
29.3	56.326
29.37	56.358
29.34	56.183
29.39	56.186
29.39	56.305
29.41	56.401
29.43	56.371
29.53	56.288
29.43	56.306
29.52	56.326
29.5	56.202
29.51	56.084
29.57	56.036
29.7	56.079
29.62	56.041
29.64	55.909
29.58	55.903
29.59	55.83
29.63	55.88
29.71	55.678
29.59	55.49
29.59	55.505
29.46	55.268
29.7	55.43
29.53	55.269
29.51	55.286
29.32	54.998
29.19	55.083
29.23	54.967
29.07	54.89
29.08	54.912
28.88	54.807
28.76	54.86
28.82	54.781
29.09	54.707
29.01	54.592
29	54.581
28.89	54.586
29.21	54.752
29.14	54.662
29.07	54.655
28.86	54.75
29.1	54.821
29.26	55.157
29.23	55.395
28.9	55.474
29.17	55.696
29.05	55.726
29.17	55.834
28.9	55.82
28.93	55.891
29.15	55.918
29.02	55.997
28.97	55.957
28.9	55.935
29.11	55.955
28.84	56.008
28.83	55.811
28.8	55.822
28.81	55.969
28.67	55.975
28.51	55.978
28.41	55.888
28.47	55.986
28.38	55.801
28.13	55.986
28	55.733
27.87	55.862
27.74	55.56
27.66	55.616
27.67	55.628
27.34	55.611
27.06	55.548
26.84	55.538
26.94	55.619
26.73	55.577
26.66	55.442
26.59	55.626
26.43	55.554
26.62	55.684
26.61	55.567
26.59	55.608
26.41	55.593
26.33	55.63
26.19	55.685
26.11	55.516
26.2	55.55
26.14	55.71
26.09	55.687
25.97	55.611
26.06	55.642
25.92	55.62
25.96	55.589
25.98	55.612
25.87	55.557
25.9	55.632
25.78	55.843
25.55	55.795
25.48	55.787
25.44	55.859
25.41	55.952
25.33	56.09
25.21	55.876
25.32	55.932
25.09	55.787
