# Supplementary material for: How Variability and Effort Determine Coordination at Large Forces
Source: PLoS One. 2016 Mar 2;11(3):e0149512. doi: 10.1371/journal.pone.0149512 (PMC4774921; doi:10.1371/journal.pone.0149512)
Supplement: S1 Dataset — (ZIP) [file pone.0149512.s001.zip › par10_RiLllevel14.txt]

35.32	40.921
35.28	41.753
35.03	42.558
34.81	43.034
34.84	43.526
34.63	44.17
34.38	44.669
34.4	45.198
34.6	45.553
34.35	45.803
34.14	46.182
33.85	46.475
33.8	46.776
33.78	47.251
33.27	47.28
33	47.696
33.02	47.905
32.93	48.016
32.7	48.223
32.18	48.343
32.12	48.647
32.19	48.721
31.96	48.857
31.55	48.997
31.4	48.914
31.14	49.051
31.02	49.161
30.53	49.235
30.38	49.34
30.35	49.312
30.13	49.336
29.75	49.299
29.45	49.322
29.53	49.421
29.43	49.519
29.36	49.384
29.15	49.477
29.01	49.507
28.85	49.58
28.74	49.437
28.49	49.593
28.43	49.373
28.19	49.356
28.05	49.331
28.17	49.331
27.95	49.356
27.9	49.274
27.89	49.173
28.19	49.227
28.04	49.04
27.98	48.822
27.77	48.436
27.79	48.296
27.73	48.277
27.65	47.992
27.5	47.69
27.47	47.586
27.46	47.614
27.45	47.543
27.19	47.208
26.94	47.12
26.89	47.067
26.75	46.811
26.76	46.805
26.47	46.682
26.39	46.679
26.39	46.648
26.18	46.535
26	46.532
25.87	46.614
25.98	46.475
25.96	46.568
25.76	46.428
25.78	46.537
25.61	46.581
25.69	46.363
25.6	46.302
25.25	46.257
25.29	46.314
25.25	46.149
25.02	45.992
24.95	45.803
24.97	45.847
24.88	45.525
24.73	45.223
24.68	45.026
24.41	44.908
24.24	44.759
24.07	44.492
23.94	44.405
23.94	44.269
23.81	43.973
23.58	43.774
23.22	43.526
23.2	43.449
23.51	43.12
23.48	42.801
23.21	42.309
23.15	42.022
23.39	41.56
23.17	41.117
22.98	40.317
23.07	39.903
23.26	39.374
23.24	39.018
23.13	38.594
23.37	38.004
23.48	37.618
23.55	37.152
23.64	36.825
24.13	36.502
24.22	36.195
23.93	35.809
23.84	35.635
23.93	35.382
23.51	35.014
23.06	34.851
22.91	34.627
22.44	34.345
22.21	34.3
22.01	33.992
21.76	33.907
21.54	33.749
21.44	33.433
21.36	33.366
21.77	33.211
21.57	32.868
21.53	32.61
21.66	32.505
21.57	32.054
22.2	31.792
22.31	31.556
22.13	31.083
22.06	30.658
21.75	30.223
21.7	29.663
21.19	29.011
20.62	28.46
19.6	27.98
17.95	27.491
17.15	26.909
16.26	26.195
15.27	25.768
14.47	25.447
13.53	24.77
12.75	23.977
11.97	23.403
11.34	22.683
10.68	22.296
10.1	21.771
9.48	21.186
8.98	20.679
8.52	20.14
7.84	19.759
7.33	19.421
7.04	18.987
6.63	18.577
6.32	18.227
5.95	17.696
5.55	17.31
5.21	16.958
4.95	16.747
4.68	16.188
4.4	15.848
4.14	15.497
3.99	15.11
3.79	14.717
3.34	14.209
3.2	13.964
3.09	13.735
2.87	13.187
2.64	12.867
2.49	12.601
2.47	12.417
2.18	12.202
2.03	11.989
1.98	11.704
1.87	11.171
1.64	10.551
1.54	10.155
1.52	9.8133
1.52	9.281
1.31	8.4951
1.35	8.134
1.26	7.6463
1.04	7.1859
1.18	6.7904
0.99	6.3328
1.06	6.0149
0.93	5.5769
0.88	5.2744
0.98	4.9983
0.82	4.6996
0.79	4.3425
0.74	4.2335
0.62	3.8398
0.75	3.7281
0.63	3.4739
0.51	3.3121
0.64	3.0979
0.45	2.9511
0.51	2.8454
0.46	2.571
0.44	2.5903
0.34	2.3851
0.38	2.1814
0.36	2.1804
0.34	1.9423
0.4	1.9224
0.31	1.8111
0.18	1.6729
0.36	1.6307
0.32	1.5815
0.27	1.4364
0.25	1.3979
0.24	1.3715
0.16	1.109
0.3	1.2343
0.3	1.1764
0.22	1.1755
0.09	1.0111
0.19	0.90865
0.11	0.9177
0.16	0.94983
0.14	0.91206
0.25	0.91059
0.15	0.6816
0.23	0.72865
0	0.69714
0.14	0.78237
0.01	0.63341
0.18	0.62966
0.19	0.62101
0.09	0.47573
0.11	0.52372
0.11	0.43816
0.12	0.49051
0.11	0.42488
0.06	0.39219
0.22	0.5056
0.16	0.41769
0.25	0.37183
0.06	0.35205
0.22	0.33992
0.12	0.3312
0.14	0.38703
0.14	0.29703
0.12	0.15722
0.05	0.29453
0.02	0.32942
0.09	0.20178
0.08	0.12846
0.07	0.14281
0.06	0.14041
0	0.029826
0.14	0.10723
0	0.13392
0	0.049941
0.13	0.034463
0.05	0
0.06	0.096728
0.14	0.05253
0.03	0.081412
0.08	0
0.03	0
0.11	0
0.07	0.10724
0	0.031463
0.14	0.023138
0.07	0.026994
0.12	0.031493
0.03	0.079189
0.07	0.11696
0	0.046317
0.1	0.13507
0.06	0
0.05	0.14784
0.06	0
0.05	0.097339
0.02	0
0.05	0
0.05	0.12578
0.05	0.16455
0.05	0
0	0.17575
0	0.0777
0.03	0.048203
0.03	0.16261
0.03	0.11985
0.03	0.054927
0.03	0.034789
0.03	0
0	0
0.11	0.034948
0	0
0.04	0.13898
0.08	0
0	0.02901
0	0.033845
0	0.033661
0	0.039271
0.11	0.022652
0.03	0.068874
0.07	0
0	0.027431
0.13	0.068839
0	0.031321
0	0
0	0.021286
0.03	0.024834
0.04	0.024401
0	0
0.11	0.054221
0.12	0.063258
0.14	0.027807
0.03	0.028302
0.12	0.028953
0.14	0.11867
0.1	0.086967
0.1	0
0.18	0.086283
0.12	0.13839
0.12	0.11419
0.2	0.11344
0.21	0.11785
0.23	0.095047
0.24	0.13895
0.05	0.096601
0.25	0.17856
0.3	0.23186
0.19	0.16597
0.09	0.17779
0.16	0.18427
0.17	0.11398
0.12	0.18812
0.13	0.22327
0.12	0.020586
0.08	0
0.2	0.17591
0	0.14378
0.14	0.051498
0.19	0.15021
0.24	0.086921
0.14	0.10141
0.13	0.046544
0.23	0.15768
0.16	0.090481
0.24	0.080526
0.03	0.079461
0.01	0.075803
0.04	0.080679
0.18	0.067846
0.09	0.064074
0.2	0.061331
0.1	0.015863
0.07	0
0.11	0
0	0.023566
0	0
0.06	0.049039
0.05	0
0	0.012122
0	0.014142
0.11	0.012572
0	0.057114
0.04	0.016013
0	0.018681
0	0
0.03	0.017418
0	0
0.02	0
0.02	0
0	0
0.15	0
0	2.108e-05
0.04	0.042471
0.13	0.04955
0.06	0.1427
0.2	0.081592
0.08	0.18008
0	0.082754
0.09	0.17436
0.04	0.025377
0.08	0.048269
0.06	0.17006
0.14	0.083491
0.03	0.041167
0.07	0.061414
0.03	0.06742
0.02	0.028166
0	0.089411
0.16	0.17529
0.06	0
0	0.10252
0.05	0.10837
0	0.079285
0	0.077597
0.11	0.061315
0.04	0
0.13	0.054448
0	0.045462
0	0
0.01	0.069339
0	0.070676
0.03	0.1249
0	0
0	0.0017271
0	0.044462
0.01	0.12521
0	0.091851
0	0.0014491
0.01	0.086584
0.1	0.05828
0	0.018137
0	0.042738
0.11	0.034553
0.17	0
0.07	0
0.03	0.10082
0.07	0
0	0.022583
0.15	0.063035
0.19	0.031094
0.17	0.036276
0.19	0.11041
0.04	0.043921
0.13	0.13237
0.09	0.059034
0.2	0.06369
0.08	0.068259
0.1	0.18857
0.24	0.085343
0.13	0.035058
0	0
0.06	0.10534
0.1	0.069074
0.18	0.049157
0.09	0.12802
0.04	0
0.09	0.14351
0.22	0.14988
0.11	0.078449
0	0.08333
0	0
0	0.075882
0.06	0.064611
0	0
0.02	0.12222
0	0.17115
0.15	0.072331
0.01	0.15663
0	0.0021822
0	0.0025459
0.04	0.025047
0	0.085591
0	0.0029074
0	0
0	0
0.06	0.061392
0.1	0.025003
0.08	0.099799
0.09	0.031053
0	0.078676
0.02	0.049342
0.06	0
0	0
0	0
0.11	0.10625
0.04	0.025953
0.09	0.022055
0.05	0.068178
0.14	0.079541
0.08	0.13524
0.08	0.055183
0	0.060055
0.07	0.10883
0.07	0
0.14	0.059907
0.03	0.047351
0.06	0
0.07	0.036037
0.16	0.023904
0.17	0.070334
0.05	0.029625
0.09	0.11156
0.18	0.045265
0.12	0
0	0.085266
0	0.045308
0	0
0.1	0.029328
0	0.069118
0	0
0.07	0.10887
0.04	0
0.04	0
0.12	0.029686
0.18	0.10801
0	0
0	0.02297
0.15	0.026799
0.04	0
0.07	0
0.14	0.0083159
0.08	0.13704
0.09	0.11361
0.16	0.043182
0.06	0.050379
0.1	0.14367
0.13	0.12378
0.1	0.20646
0.1	0.094601
0.05	0.018277
0.13	0.18271
0.09	0.14677
0.17	0.2355
0.14	0.15545
0.19	0.16559
0.05	0.19014
0.2	0.14893
0.22	0.14929
0.14	0.050025
0.27	0.11735
0.16	0.024415
0.18	0.081688
0.13	0.070482
0.16	0.057348
0.07	0
0.21	0.03901
0.05	0.041442
0.03	0.077182
0.05	0
0.16	0.026293
0.18	0.11557
0.04	0.12833
0	0.01547
0.08	0
0.09	0.0051845
0	0.08656
0	0
0.17	0.01789
0.06	0.018294
0.06	0.14868
0	0.045259
0.06	0.080822
0.07	0.0093989
0.05	0
0.13	0.13228
0.19	0.044647
0	0.044545
0	0
0.07	0
0.2	0.079379
0	0.028116
0.06	0
0.02	0
52.75	46.621
52.94	46.897
52.43	46.98
52.81	47.067
53.18	47.094
53.3	47.09
53.01	46.829
53.24	46.987
53.33	46.861
53.2	46.869
52.95	46.661
53.15	46.463
53.05	46.317
53.01	46.078
52.75	45.947
52.5	45.709
52.38	45.465
52.13	45.214
51.98	44.945
51.38	44.799
51.19	44.438
50.97	44.481
50.74	44.316
50.21	44.252
50.25	44.264
49.98	44.132
49.91	44.081
49.9	44.057
49.42	44.013
49.12	43.846
48.89	43.904
48.79	44.036
48.18	43.944
48.06	44.137
48.01	44.158
47.61	44.21
47.31	44.303
47.23	44.432
47.29	44.556
47.07	44.499
46.58	44.768
46.32	44.903
46.41	44.918
46.19	44.957
45.88	45.194
45.46	45.267
45.45	45.35
45.22	45.297
45.02	45.233
44.78	45.279
44.6	45.505
44.8	45.503
44.99	45.571
45.04	45.701
45.04	45.779
44.99	45.735
45.32	45.858
45.23	46.003
45.1	46.075
45.24	46.052
45.66	46.267
45.94	46.313
46	46.432
46	46.546
46.19	46.539
47.29	46.578
47.43	46.502
47.51	46.576
47.55	46.601
47.59	46.44
47.87	46.636
48.01	46.603
48.1	46.407
48.29	46.464
48.24	46.399
48.52	46.434
48.8	46.443
48.8	46.289
49.05	46.27
49.09	46.28
49.44	46.26
49.55	46.146
49.81	46.096
49.98	46.106
49.75	46.292
49.81	46.336
50.09	46.221
49.84	46.149
49.84	46.37
49.78	46.414
49.78	46.434
49.61	46.323
48.8	46.383
48.21	46.464
48.06	46.395
48.24	46.604
48.03	46.505
47.38	46.536
47.36	46.731
47.56	46.775
47.43	46.966
46.91	46.899
46.43	47.007
46.78	47.425
46.6	47.371
45.97	47.47
45.73	47.554
47.87	47.663
47.39	47.561
47.45	47.668
47.67	47.675
48.47	47.625
49.18	47.721
49.18	47.646
49.23	47.533
49.78	47.553
50.39	47.49
50.75	47.425
52.16	47.46
52.53	47.429
52.91	47.327
53.52	47.29
53.91	47.214
54.14	47.094
54.34	47.203
54.64	47.165
54.89	47.01
54.95	47.049
55.46	46.979
55.81	46.917
55.84	46.827
55.7	46.856
55.58	46.787
55.81	46.914
56.25	46.818
56.41	46.801
56.21	46.84
56	46.922
55.94	46.902
56.17	46.857
55.78	46.906
55.5	46.924
55.72	46.98
55.59	46.948
55.53	46.87
55.13	46.915
54.81	46.832
54.78	46.646
54.58	46.676
54.28	46.715
54.12	46.604
54.12	46.553
54.17	46.676
53.9	46.554
53.79	46.533
53.62	46.503
53.58	46.528
53.37	46.609
53.06	46.471
53.01	46.415
53.13	46.522
53.26	46.313
53.04	46.235
52.81	46.087
52.94	45.896
53.14	45.98
53.19	45.762
52.96	45.84
52.82	45.774
52.95	45.849
53.04	45.884
53.15	45.995
53.1	46.076
52.95	46.116
52.85	46.088
53.55	46.043
53.43	46.027
53.13	45.989
52.84	45.933
52.9	45.987
53.04	45.928
53	45.909
52.8	45.804
52.7	45.9
52.3	45.895
52.41	46.007
52.35	46.105
52.07	45.883
51.73	45.939
51.48	45.86
51.31	45.94
51.34	45.843
51.04	45.842
50.66	45.751
50.69	45.889
50.64	45.809
50.23	45.83
50.09	45.827
49.98	45.867
49.91	45.929
49.52	45.893
49.46	45.992
49.72	45.934
49.78	46.164
49.58	45.959
49.44	46.007
49.68	46.026
49.84	45.862
49.57	45.765
49.49	45.698
49.69	45.739
49.85	45.695
49.67	45.809
49.43	45.758
49.45	45.927
49.7	45.965
50.08	46.172
50.04	46.252
49.8	46.368
49.9	46.342
50.06	46.412
50.04	46.614
49.65	46.475
49.71	46.682
49.96	46.734
50.56	46.757
50.13	46.814
49.76	46.721
50.34	46.762
50.18	46.605
50.01	46.626
50.13	46.859
50.34	46.781
49.97	46.749
49.78	46.789
50.01	46.693
50.14	46.704
49.93	46.933
49.82	46.788
50.05	47.007
49.97	47.213
49.66	47.045
49.54	47.314
49.56	47.378
49.34	47.391
49.01	47.243
48.81	47.29
48.93	47.416
48.87	47.518
48.79	47.499
48.53	47.729
48.11	47.683
48.63	47.875
48.76	48.079
48.52	47.918
48.39	47.946
48.84	48.024
48.83	48.166
48.82	48.299
48.54	48.251
48.84	48.561
48.91	48.622
48.75	48.679
48.82	48.934
48.65	48.87
48.71	49.143
48.61	49.367
48.43	49.364
48.55	49.605
48.5	49.717
48.18	49.689
48.09	49.78
47.83	49.891
47.61	49.936
47.62	49.779
47.39	49.96
47.21	50.09
47.24	50.141
47.35	50.013
47.35	50.068
47.35	50.286
46.91	50.213
46.69	50.064
46.86	50.221
46.86	50.341
46.61	50.174
46.49	50.155
46.33	50.23
46.1	50.258
46.19	50.519
45.99	50.506
45.8	50.561
45.52	50.587
45.51	50.604
45.46	50.661
45.46	50.685
45.16	50.842
45.05	50.847
44.98	50.763
44.72	50.789
44.59	50.98
44.28	50.902
44.21	51.039
43.86	50.944
43.8	51.059
43.65	51.274
43.45	51.153
43.15	51.237
42.92	51.44
42.85	51.438
43.25	51.586
43.22	51.638
43.19	51.889
43.15	51.955
43.44	51.913
43.46	51.908
43.62	52.088
43.43	52.291
43.38	52.358
43.59	52.552
43.7	52.659
43.7	53.039
43.84	53.579
44.12	53.837
44.29	54.04
44.24	54.289
43.94	54.263
44.07	54.509
44.32	54.622
44.73	54.626
44.81	54.681
44.73	54.746
44.99	54.742
45.61	54.738
45.58	54.8
45.46	54.871
45.31	54.818
45.41	54.66
45.48	54.646
45.54	54.504
45.37	54.455
45.22	54.513
45.46	54.419
45.43	54.464
45.17	54.391
45.1	54.372
44.98	54.359
44.85	54.375
44.58	54.241
44.31	54.161
44.38	54.08
44.3	54.117
43.71	54.034
43.61	53.977
43.49	53.933
43.14	53.81
42.64	53.892
42.54	53.897
42.64	53.959
42.52	54.084
42.48	54.151
42.29	54.293
42.23	54.19
42.05	54.112
42.08	54.349
42.01	54.181
41.8	54.186
41.8	54.381
41.77	54.285
41.81	54.357
41.6	54.4
41.53	54.479
41.49	54.698
41.77	54.666
41.56	54.941
41.18	54.784
41.11	54.933
41.12	55.094
41.4	55.202
41.51	55.291
41.12	55.265
41.11	55.472
41.32	55.52
41.7	55.548
41.83	55.733
41.59	55.722
41.24	55.671
41.05	55.746
41.13	55.699
41.04	55.894
40.95	55.921
40.84	55.912
40.81	55.91
40.65	56.022
40.61	56.245
40.62	56.219
40.53	56.396
40.48	56.476
40.46	56.826
40.6	57.002
40.39	57.043
40.26	57.35
40.18	57.51
40.3	57.512
40.23	57.711
40.21	57.66
39.79	57.678
39.93	57.647
40.01	57.755
40.05	57.795
39.89	57.555
39.93	57.537
40.12	57.429
40.49	57.053
40.57	56.936
40.28	56.75
39.92	56.786
40	56.534
39.98	56.427
39.72	56.365
39.54	56.355
39.5	56.331
39.26	56.255
39.26	56.336
39.1	56.406
38.79	56.328
38.79	56.409
38.67	56.676
38.66	56.746
38.77	56.984
38.71	57.038
38.83	57.114
38.84	57.444
38.86	57.487
38.94	57.568
39.23	57.708
39.14	57.777
39.11	57.845
39.41	57.954
39.58	58.032
39.86	58.152
40.01	58.311
39.85	58.273
39.94	58.344
40.32	58.451
40.36	58.648
40.23	58.604
40.4	58.78
40.57	58.695
40.72	58.88
40.87	58.994
40.75	58.882
40.53	58.886
40.56	58.734
40.68	58.868
40.84	58.909
40.37	58.64
40.44	58.811
40.63	58.799
40.39	58.682
40.3	58.864
39.7	58.644
39.84	58.814
39.78	58.942
39.6	58.796
39.09	58.815
39.01	58.765
39.02	58.7
38.89	58.766
38.61	58.694
38.57	58.677
38.45	58.781
38.22	58.742
38.22	58.876
38.32	58.852
38.31	58.878
38.19	59.081
38.31	59.174
38.71	59.288
38.66	59.23
38.72	59.208
38.58	59.305
38.9	59.47
39.38	59.689
39.23	59.756
39.03	59.843
39.46	59.949
39.49	60.014
39.41	60.147
39.25	60.012
39.17	60.012
39.32	60.125
39.21	60.069
39.08	59.866
38.81	59.904
38.65	59.886
38.77	60.077
38.68	59.857
38.34	59.822
38.26	59.687
38.13	59.651
38.13	59.527
38.1	59.52
37.75	59.379
37.52	59.348
37.44	59.249
37.12	59.182
36.82	58.954
36.52	58.86
36.45	58.816
36.31	58.685
36.16	58.888
35.88	58.669
35.85	58.919
35.48	58.886
35.27	58.813
35.1	58.707
35.1	58.72
34.71	58.643
34.01	58.512
33.94	58.62
33.88	58.587
33.47	58.525
33.19	58.492
33.03	58.764
33.12	58.934
33.92	58.944
32.65	58.961
32.64	59.076
32.5	59.343
32.5	59.354
32.36	59.424
32.31	59.589
32.25	59.694
32.23	59.755
32.14	59.739
31.91	59.633
31.88	59.71
31.94	59.645
32.14	59.764
31.96	59.766
32.31	59.813
33.22	59.885
33.49	59.787
33.83	59.938
33.69	59.925
33.72	60.036
33.96	60.328
34.13	60.275
34.32	60.271
34.44	60.369
34.57	60.4
34.54	60.334
34.63	60.292
34.5	60.338
34.53	60.221
