# Supplementary material for: How Variability and Effort Determine Coordination at Large Forces
Source: PLoS One. 2016 Mar 2;11(3):e0149512. doi: 10.1371/journal.pone.0149512 (PMC4774921; doi:10.1371/journal.pone.0149512)
Supplement: S1 Dataset — (ZIP) [file pone.0149512.s001.zip › par10_RiLllevel16.txt]

57.36	50.54
57.24	50.897
57.5	51.165
57.66	51.578
57.22	51.847
57.03	52.052
57.23	52.346
57.14	52.588
56.87	52.74
56.23	52.891
55.9	53.023
55.71	53.185
55.62	53.197
55.2	53.214
54.84	53.463
54.82	53.516
54.55	53.598
54.32	53.709
54.01	53.837
53.77	53.855
53.89	54.048
53.61	54.307
53.11	54.467
52.91	54.636
53.37	54.77
53.43	55.092
53.27	55.351
53.42	55.482
53.47	55.779
53.31	56.054
53.22	56.098
53.61	56.563
53.45	56.892
52.82	57.127
52.79	57.352
52.88	57.568
52.61	57.814
51.93	58.022
51.72	58.21
51.75	58.433
51.53	58.613
51.31	58.703
51.09	58.808
50.91	58.939
50.82	58.976
50.96	59.152
50.87	59.071
50.49	59.218
50.14	59.244
50.18	59.422
50.41	59.538
50.41	59.518
50.2	59.677
50.03	59.923
50.26	59.824
50.19	59.934
50.11	60.043
50.19	60.003
50.15	60.354
50.47	60.341
50.76	60.427
50.6	60.509
50.55	60.799
50.31	61.102
50.51	61.438
51.11	61.494
51.17	61.799
50.84	62.099
51.31	62.273
51.18	62.596
50.95	62.662
51.14	62.856
51.22	63.245
50.56	63.308
50.39	63.481
50.47	63.543
50.47	63.648
50.36	63.78
49.71	63.784
50.08	63.906
49.99	63.807
49.95	63.723
49.69	63.778
49.41	63.905
49.53	63.713
49.22	63.639
49.18	63.696
48.84	63.691
48.53	63.634
48.26	63.632
48.13	63.575
47.95	63.65
47.44	63.642
47.29	63.591
47.13	63.627
46.77	63.541
46.38	63.408
45.9	63.41
45.77	63.414
45.48	63.3
45.54	63.415
45.47	63.351
45.02	63.299
45.08	63.196
44.75	63.287
44.38	63.242
43.97	63.171
43.85	63.099
43.82	63.108
43.48	63.263
43.19	63.301
43.16	63.226
43.41	63.151
42.83	63.202
42.7	63.26
42.78	63.174
43.06	63.238
42.95	63.24
42.71	63.425
42.82	63.335
42.92	63.347
42.9	63.546
42.88	63.597
43.16	63.656
43.28	63.61
43.44	63.868
43.4	63.87
43.44	64.094
43.7	64.177
43.79	64.221
43.45	64.238
43.59	64.512
43.79	64.577
44.01	64.615
43.94	64.73
43.58	64.645
43.64	64.755
43.69	64.796
43.68	64.705
43.33	64.805
42.93	64.69
42.9	64.74
42.99	64.737
43.04	64.855
42.68	64.668
42.58	64.815
42.52	64.878
42.67	64.816
42.65	64.829
42.63	64.995
42.45	65.049
42.52	65.003
42.48	65.067
42.32	65.109
42.56	65.198
42.67	65.316
42.58	65.191
42.42	65.222
42.41	65.248
42.94	65.314
43	65.333
42.68	65.251
42.65	65.304
42.73	65.317
42.66	65.499
42.52	65.529
42.53	65.562
42.16	65.699
41.61	65.764
41.43	65.924
41.22	65.867
41.56	66.051
41.31	66.26
41.13	66.311
41	66.487
40.81	66.581
40.48	66.615
40.77	66.836
40.25	66.72
40.53	66.958
40.58	67.122
40.25	67.169
40.29	67.262
40.13	67.205
40.24	67.456
40.53	67.454
40.35	67.509
40.49	67.481
40.65	67.772
40.78	67.739
40.96	67.871
41.16	67.984
41.25	68.19
41.38	68.181
41.63	68.291
41.43	68.341
41.25	68.546
41.6	68.428
41.83	68.51
41.61	68.523
41.52	68.519
41.8	68.676
41.89	68.697
41.93	68.784
41.95	68.703
41.96	68.69
41.91	68.762
41.84	68.649
41.58	68.683
41.4	68.708
41.35	68.624
41.33	68.529
41.06	68.575
40.76	68.52
40.32	68.535
40.1	68.549
40.11	68.578
39.95	68.502
39.89	68.49
40.04	68.697
40.04	68.724
39.9	68.711
39.99	68.775
40.09	68.736
40.29	68.819
40.67	68.84
40.73	68.859
40.92	69.054
41.15	69.142
41.63	69.168
41.77	69.226
41.65	69.375
41.81	69.588
42.51	69.635
42.9	69.59
42.78	69.745
42.77	69.704
42.83	69.632
42.83	69.639
42.76	69.597
42.4	69.301
42.08	69.312
42.09	69.289
42.01	69.232
42	69.08
41.57	68.993
41.26	68.9
41.3	68.873
41.13	68.889
40.98	68.789
40.64	68.656
40.57	68.684
40.32	68.733
40.12	68.583
39.91	68.574
39.86	68.454
39.9	68.59
39.62	68.489
39.71	68.406
39.81	68.504
39.54	68.492
39.45	68.456
39.24	68.518
39.01	68.481
38.94	68.578
38.66	68.633
39.11	68.699
38.8	68.697
38.86	68.684
38.62	68.761
38.56	68.706
38.72	68.634
38.82	68.793
38.57	68.809
38.65	68.872
38.49	68.763
38.47	68.73
38.56	68.831
38.56	69.134
38.68	69.146
38.56	68.937
38.62	68.966
38.56	68.921
38.43	68.936
37.9	68.902
38.53	68.947
38.7	69.076
39.64	69.052
38.8	69.073
38.57	69.096
38.51	69.086
38.47	69.109
38.55	69.285
38.25	69.281
38.11	69.273
38.12	69.303
38.1	69.382
37.86	69.342
39.15	69.394
39.01	69.37
38.77	69.174
38.8	69.153
39.04	69.2
39.11	69.176
39.1	69.012
39.03	69.165
38.95	69.036
39.36	69.144
39.58	68.964
39.02	68.929
39.09	69.043
39.1	68.938
39.3	69.006
39.37	68.983
39.47	68.986
39.67	69.038
39.55	68.868
39.84	68.941
39.93	69.057
40.23	69.027
40.19	69.119
40.79	69.217
41.04	69.361
41.32	69.388
41.51	69.273
41.47	69.357
41.34	69.227
41.69	69.356
41.55	69.312
41.41	69.172
41.23	69.283
41.35	69.228
41.1	69.313
40.96	69.221
40.78	69.164
41.05	69.247
40.9	69.114
40.61	69.095
40.32	69.058
40.21	68.989
39.98	69.087
40.15	69.018
39.85	69.002
40.62	68.944
40.16	68.925
40.28	68.999
40.03	68.942
39.63	68.887
39.5	69.037
39.15	69.01
38.77	69.067
38.43	69.036
39.23	69.094
38.95	69.044
38.9	69.173
38.56	69.157
38.61	69.172
38.77	69.28
39.03	69.226
39.34	69.213
38.52	69.22
38.47	69.273
38.49	69.375
38.28	69.476
38.36	69.645
38.03	69.717
37.95	69.799
38.03	69.76
37.91	69.781
37.51	69.832
37.41	69.821
37.18	69.881
36.97	69.81
36.83	70.03
36.78	69.817
36.53	69.815
36.43	69.813
36.17	69.972
36.21	70.211
36.11	69.987
36.08	70.185
35.96	70.374
36.01	70.51
35.86	70.472
35.8	70.685
35.84	70.802
35.92	71.074
36	71.191
36	71.22
35.94	71.344
35.96	71.624
36.11	71.718
36.14	71.783
36.33	71.84
36.94	72.113
37.06	72.156
37.16	72.287
37.25	72.297
37.78	72.085
38.02	72.211
37.73	72.1
37.85	72.218
38.34	72.08
38.82	72.256
38.44	72.114
38.64	72.098
39.22	72.183
39.44	71.964
39.46	72.03
39.48	72.035
39.61	71.937
39.64	71.952
39.54	71.914
39.56	71.693
39.66	71.68
39.57	71.705
39.43	71.667
39.27	71.874
39.82	71.867
39.52	72.151
39.33	72.229
39.12	72.062
39.06	72.213
39.16	72.439
38.92	72.619
38.74	72.613
38.38	72.549
38.17	72.758
38.02	72.848
37.58	72.832
38.12	72.867
38.15	72.994
37.94	73.069
37.73	73.29
37.43	73.236
37.57	73.261
37.14	73.2
36.76	73.277
38.56	73.396
38.66	73.456
37.71	73.535
38.46	73.539
38.04	73.765
38.13	73.676
38.01	73.935
38.16	73.76
38.24	73.883
38.24	74.11
38.19	74.21
37.9	74.257
38.18	74.437
38.74	74.593
38.74	74.456
38.6	74.429
38.21	74.635
37.96	74.529
37.67	74.671
37.87	74.727
38.2	74.899
37.91	74.85
38.04	74.886
37.79	74.903
37.65	74.772
37.65	74.78
37.52	74.887
37.24	74.808
37.23	74.88
36.97	74.834
36.34	74.802
37.53	74.848
37.07	74.884
36.99	74.727
36.61	74.616
36.21	74.622
36.28	74.635
36.07	74.599
35.9	74.637
35.13	74.41
36.07	74.545
35.92	74.575
35.56	74.48
35.47	74.375
35.19	74.331
34.94	74.488
34.59	74.436
33.9	74.455
34	74.451
34.65	74.464
33.71	74.401
33.55	74.556
33.42	74.576
33.34	74.597
33.1	74.706
32.76	74.704
32.6	74.797
32.44	74.964
32.36	75.156
32.28	75.164
32.02	75.368
31.89	75.521
32.03	75.43
32.01	75.677
31.99	75.721
31.65	76.026
31.8	76.051
32.04	76.012
31.99	76.067
31.69	76.175
31.77	76.165
31.79	76.273
31.92	76.225
31.94	76.261
31.98	76.293
32.07	76.27
32.24	76.415
32.23	76.311
32.28	76.368
32.21	76.386
32.13	76.444
32.14	76.388
32.37	76.426
32.14	76.361
32.2	76.571
32.12	76.517
32.2	76.487
32.42	76.631
32.3	76.538
32.29	76.864
32.39	77.041
32.39	77.001
32.29	76.959
32.36	77.141
32.2	77.241
32.18	77.219
32.23	77.334
32.21	77.559
32.15	77.404
32.24	77.661
32.16	77.815
32.33	77.957
32.26	78.146
32.14	78.286
32.19	78.433
32.09	78.435
32.08	78.665
32.04	78.698
32.26	78.748
32.02	78.782
32.08	78.968
32.03	79.099
31.89	79.087
31.91	79.321
31.98	79.756
32.06	79.834
31.93	80.021
31.83	80.344
