# Supplementary material for: How Variability and Effort Determine Coordination at Large Forces
Source: PLoS One. 2016 Mar 2;11(3):e0149512. doi: 10.1371/journal.pone.0149512 (PMC4774921; doi:10.1371/journal.pone.0149512)
Supplement: S1 Dataset — (ZIP) [file pone.0149512.s001.zip › par10_RiLllevel18.txt]

68.3	51.84
68.12	52
68.28	52.105
68.12	52.212
67.39	52.273
67.43	52.531
67.33	52.731
67.07	52.938
66.7	53.162
66.34	53.405
66.42	53.594
66.55	53.983
66.2	54.191
66.06	54.528
66.25	54.798
66.45	55.072
66.33	55.319
66.33	55.542
66.39	56.021
66.32	56.228
66.38	56.424
66.58	56.606
66.54	56.693
66.57	56.843
66.85	57.15
66.47	57.261
66.28	57.401
66.48	57.491
66.69	57.751
66.75	57.817
66.52	57.844
66.53	57.941
66.4	58.031
66.6	58.036
66.67	58.126
66.57	58.135
66.23	58.141
65.8	58.344
65.83	58.184
65.83	58.251
65.61	58.229
65.66	58.415
65.44	58.461
65.38	58.48
65.51	58.487
65.46	58.611
65.48	58.675
64.89	58.676
64.76	58.796
64.74	58.934
64.87	59.009
64.86	58.99
64.46	59.17
64.47	59.422
64.55	59.484
64.43	59.618
63.8	59.719
64.01	59.926
64.28	59.925
64.41	60.051
64.18	60.23
64.05	60.46
63.88	60.625
63.86	60.784
63.79	60.928
63.86	61.116
63.68	61.519
63.57	61.653
63.56	61.951
63.6	62.103
64.29	62.554
63.72	63.091
63.64	63.225
63.87	63.36
63.92	63.595
63.89	63.843
63.61	64.016
63.72	64
63.35	64.13
63.52	64.173
63.41	64.269
63.33	64.17
63.11	64.323
62.92	64.335
62.94	64.327
62.75	64.31
62.6	64.147
62.31	64.313
62.14	64.268
62.18	64.3
62.01	64.253
61.75	64.328
61.57	64.316
61.06	64.232
61.01	64.353
60.86	64.532
60.37	64.281
60.27	64.358
59.97	64.238
59.96	64.366
59.52	64.368
58.88	64.171
58.92	64.238
58.7	64.26
58.7	64.094
58.32	64.049
58.04	64.123
58.02	64.157
58.51	63.974
58.82	64.054
58.33	64.259
58.12	64.209
58.43	64.351
58.63	64.341
58.05	64.232
58.01	64.305
58.46	64.482
57.8	64.485
57.86	64.507
57.91	64.323
58.01	64.55
57.84	64.421
57.44	64.411
58.4	64.568
57.81	64.366
57.71	64.458
57.65	64.401
57.33	64.313
57.01	64.254
56.82	64.286
56.95	64.145
56.83	64.093
56.52	64
56.3	64.075
56.14	63.96
56.5	63.948
56.5	63.915
55.98	63.928
55.81	63.959
55.55	63.854
55.76	63.837
55.55	63.861
55.22	63.936
55	63.853
54.87	63.708
54.63	63.938
54.99	63.785
54.65	63.815
54.08	63.88
53.84	63.757
53.84	63.808
53.97	63.828
54.05	63.751
53.44	63.697
53.59	63.667
53.85	63.652
53.89	63.626
53.67	63.677
53.39	63.538
53.72	63.596
54	63.457
53.72	63.467
53.69	63.44
53.91	63.485
54.25	63.477
54.6	63.414
54.7	63.28
54.95	63.546
55.16	63.479
55.7	63.393
56.24	63.421
56.52	63.465
56.82	63.75
57.26	63.954
57.65	64.288
58.28	64.904
58.53	65.279
58.74	65.326
59.23	65.717
59.85	65.925
59.97	66.113
60.12	66.357
60.26	66.622
60.38	66.795
60.62	67.06
60.4	67.589
60.6	67.962
60.6	68.187
60.57	68.235
60.6	68.391
60.43	68.23
60.48	68.252
60.33	68.258
60.16	68.313
59.88	68.113
59.67	68.195
59.46	68.061
59.2	68.199
59.01	68.02
58.82	67.971
58.6	67.989
58.51	67.87
58.23	67.711
58.11	67.672
57.83	67.614
57.87	67.343
57.63	67.107
57.31	66.98
57.15	66.943
57.29	66.864
57.03	66.739
56.81	66.724
56.67	66.617
56.57	66.557
56.47	66.45
56.25	66.339
56.12	66.272
56.09	66.281
55.99	66.183
55.85	66.163
55.87	66.242
55.6	66.184
55.51	66.042
55.42	66.129
55.41	66.036
55.29	66.057
55.11	66.196
54.94	66.155
54.76	66.089
54.78	66.125
54.46	66.225
54.41	66.465
54.55	66.552
54.14	66.661
54.08	66.884
53.88	67.052
53.91	67.106
53.95	67.255
53.9	67.457
53.73	67.547
53.63	67.572
53.59	67.744
53.49	67.85
53.41	67.907
53.33	68.025
53.22	68.105
53.2	68.363
53.17	68.339
53.25	68.335
53.35	68.364
53.4	68.506
53.43	68.445
53.42	68.586
53.55	68.627
53.85	68.506
54.02	68.7
54.21	68.52
53.92	68.49
53.79	68.347
53.87	68.3
54.04	68.223
54	68.143
53.92	68.166
54.01	67.942
53.92	68.044
53.8	68.044
53.68	68.226
53.79	68.452
53.9	68.712
53.92	69.053
53.84	69.348
53.71	69.481
53.72	69.69
53.79	69.981
53.99	70.023
54	70.227
53.69	70.458
53.73	70.876
53.86	70.904
53.7	71.015
53.69	71.138
53.34	71.12
53.41	71.485
53.35	71.629
53.19	71.708
53.14	71.823
52.88	71.937
52.81	72.031
52.83	72.037
52.83	72.19
52.82	72.313
52.59	72.564
52.67	72.923
52.82	72.944
52.82	73.223
52.3	73.48
52.26	73.632
52.46	73.853
53.7	73.88
53.46	73.952
53.53	74.073
53.52	74.214
53.82	74.311
54.17	74.345
54.59	74.338
54.95	74.444
54.89	74.252
54.65	74.343
54.83	74.348
55.36	74.434
55.66	74.365
55.44	74.309
55.28	74.403
55.17	74.371
55.14	74.375
55.27	74.492
55.34	74.259
55.06	74.208
54.73	74.345
54.66	74.341
54.41	74.208
55.33	74.331
55.07	74.215
54.86	74.216
54.71	74.237
54.42	74.262
54.16	73.974
53.97	74
53.92	74.049
53.63	73.978
53.28	73.893
53.05	73.959
53.08	73.829
52.97	73.673
52.73	73.738
52.79	73.655
52.45	73.7
52.06	73.7
52.05	73.551
51.82	73.488
51.58	73.616
51.38	73.482
51.16	73.573
51.05	73.382
50.88	73.439
50.43	73.389
51.47	73.605
51.32	73.541
51.47	73.493
51.5	73.639
51.56	73.715
51.7	73.769
51.66	73.839
51.59	73.846
51.52	73.65
51.65	73.907
51.54	74.024
51.47	73.812
51.31	73.722
51.18	73.786
51.21	73.724
51.01	73.778
51.05	73.738
51.06	73.895
51.06	73.754
50.96	73.706
50.87	73.746
50.68	73.783
50.75	73.875
50.82	73.872
50.4	73.764
50.56	73.986
50.55	73.984
50.57	74.144
50.59	74.019
50.38	73.959
50.5	73.992
50.28	73.95
50.19	74.072
50.08	74.06
49.87	74.109
49.49	73.879
49.58	74.031
49.37	74.044
48.98	73.997
48.72	74.114
48.69	74.114
48.47	74.196
48.42	74.351
48.26	74.317
48.31	74.455
48.5	74.512
48.25	74.451
48.43	74.664
48.6	74.631
48.65	74.853
48.67	74.792
48.57	74.839
48.88	74.903
48.95	75.113
49.1	75.066
48.96	75.059
49.09	75.273
49.01	75.43
49.03	75.603
48.96	75.642
49.11	75.611
49.18	75.788
49.19	75.831
49.09	75.856
49.27	75.898
49.24	75.941
49.47	76.165
49.52	76.44
49.36	76.415
49.45	76.55
49.4	76.701
49.34	76.658
49.27	76.698
49.06	76.656
49.01	76.739
49.02	76.515
48.75	76.654
48.74	76.654
48.65	76.561
48.66	76.546
48.69	76.683
48.42	76.626
48.53	76.621
48.25	76.531
48.31	76.781
48.03	77.287
47.93	77.515
47.93	77.748
47.74	78.063
47.7	78.106
47.64	78.37
47.58	78.423
47.65	78.701
47.43	78.86
47.42	79.035
47.42	79.19
47.29	79.412
47.29	79.492
47.14	79.709
47.35	79.893
47.17	79.908
47.13	80.028
46.93	80.215
47.04	80.251
46.81	80.256
46.77	80.317
46.57	80.428
46.6	80.367
46.42	80.477
46.15	80.302
46.08	80.31
45.75	80.351
45.79	80.424
45.48	80.263
45.37	80.313
45.28	80.357
45.06	80.449
44.9	80.466
44.63	80.345
44.19	80.317
44.16	80.36
44.15	80.36
44.12	80.43
43.95	80.255
43.79	80.367
43.85	80.29
43.8	80.236
43.79	80.216
43.65	80.137
43.64	80.245
43.36	80.225
43.27	80.087
43.1	80.147
43.03	80.262
42.84	80.241
42.84	80.452
42.62	80.321
42.64	80.444
42.61	80.579
42.54	80.632
42.36	81.079
42.41	81.311
42.37	81.56
42.41	81.874
42.34	81.962
42.39	82.184
42.61	82.453
42.68	83.153
42.86	83.97
42.94	85.126
42.82	85.441
43.02	85.644
43.05	85.879
43.24	86.333
43.26	86.642
43.35	86.895
43.27	86.586
43.4	86.615
43.33	86.398
43.22	86.239
43.13	85.96
43.17	85.634
43.16	85.391
43.12	84.72
43	84.483
42.83	84.105
42.91	83.584
42.91	83.199
42.74	82.707
42.63	82.244
42.62	81.828
42.45	81.406
42.55	81.086
42.32	80.734
42.2	80.49
42.26	80.113
42.2	79.827
42.24	79.775
42.02	79.557
42.02	79.234
42.03	79.152
41.82	79.161
41.8	79.22
41.93	79.255
41.79	79.332
41.67	79.476
41.74	79.742
41.64	79.966
41.66	80.048
41.57	80.138
41.7	80.314
41.71	80.709
41.7	81.294
41.67	81.304
41.5	81.555
41.57	81.792
41.81	82.08
41.78	82.394
41.71	82.407
41.63	82.676
41.78	82.693
41.82	82.928
41.86	83.112
41.79	83.231
41.8	83.284
41.87	83.215
41.76	83.09
41.67	83.202
41.5	83.048
41.54	82.975
48.6	68.703
48.65	68.819
48.74	68.924
48.59	69.05
48.54	69.138
49.21	69.367
49.06	69.605
49.17	69.948
49.2	70.033
49.6	70.452
49.86	70.968
50.22	71.277
50.5	71.556
50.59	71.782
50.95	72.201
51.01	72.492
51.03	72.746
52.06	72.949
52.83	72.926
52.95	73.244
53.11	73.248
53.46	73.374
53.78	73.521
53.68	73.574
54	73.682
54.38	73.755
54.34	73.839
54.57	73.917
54.62	73.856
54.86	73.86
54.96	73.805
55.1	73.813
55.23	73.936
55.17	73.727
55.09	73.791
55.25	73.949
55.51	73.761
55.54	73.71
55.42	73.757
55.08	73.592
55.51	73.516
55.21	73.487
54.99	73.314
54.9	73.333
55.02	73.092
54.88	73.051
54.61	72.846
54.51	72.697
54.56	72.764
54.46	72.627
54.23	72.592
54.04	72.43
54.16	72.361
54.14	72.305
54.16	72.186
53.98	72.155
53.77	71.997
53.86	72.095
53.63	72.051
53.55	72.008
53.49	72.106
53.41	72.098
53.26	72.072
53.04	71.983
53.02	72.015
53.02	72.101
52.94	71.93
52.95	71.944
53.02	71.966
53.19	71.92
52.88	71.692
52.94	71.751
52.77	71.637
52.99	71.755
52.9	71.89
52.68	71.8
52.82	71.903
52.85	72.438
53.03	73.123
52.78	73.521
52.8	73.75
52.95	73.905
52.97	74.281
52.82	74.461
53.04	74.684
53.09	74.878
53.01	75.151
52.85	75.274
52.82	75.354
52.95	75.461
52.68	75.505
52.49	75.652
52.74	75.651
52.72	75.671
52.71	75.724
52.37	75.811
52.36	75.777
52.42	75.755
52.24	75.899
52.25	75.937
52	75.888
52.11	76.071
52.15	76.077
52.02	76.174
51.86	75.965
51.66	76.012
51.86	76.16
51.91	76.089
51.57	76.049
51.45	76.156
51.47	76.315
51.48	76.493
51.29	76.421
51.1	76.349
51.15	76.441
51.14	76.743
50.96	76.815
50.74	76.826
50.78	76.851
50.98	76.892
50.95	77.01
50.88	76.885
50.78	77.024
50.53	76.929
50.79	76.985
50.67	77.043
50.41	77.048
50.46	76.948
50.45	77.063
50.44	77.042
50.25	76.84
50.23	76.891
50.32	77.077
50.26	77.141
50.18	76.984
50.27	77.102
50.06	77.145
50.2	77.188
50.18	77.376
50.25	77.458
50.17	77.494
50.03	77.305
50.07	77.247
49.92	77.341
49.92	77.293
49.74	77.181
49.67	77.044
49.69	77.255
49.58	77.256
49.44	77.072
49.15	77.078
49.27	77.188
49.2	77
49.03	77.042
49.02	76.964
48.87	76.988
48.95	76.931
48.9	77.058
48.85	77.11
48.69	76.994
48.89	77.084
48.89	77.143
48.88	77.22
48.67	77.29
48.51	77.15
48.65	77.303
48.1	77.637
47.92	77.804
47.59	77.732
47.67	77.89
47.4	78.014
46.9	78.174
46.95	78.222
46.75	78.334
46.61	78.391
46.35	78.475
46.42	78.594
46.43	78.664
46.39	78.823
46.16	78.905
45.95	79.033
46.14	78.956
45.93	79.016
45.76	79.159
45.78	79.173
45.84	79.175
45.7	79.242
45.84	79.417
45.65	79.526
45.72	79.544
45.79	79.691
45.79	79.565
45.71	79.661
45.78	79.787
45.93	79.703
45.84	79.857
45.76	79.842
45.97	79.973
45.8	79.94
45.93	80.008
45.84	80.059
45.97	80.093
45.92	80.092
45.87	80.239
45.84	80.119
45.95	80.223
45.93	80.208
45.75	80.227
45.59	80.164
45.76	80.279
45.66	80.178
45.44	80.171
45.58	80.377
45.29	80.317
45.07	80.258
44.96	80.339
44.97	80.281
45.02	80.385
44.79	80.386
44.5	80.312
44.53	80.406
44.5	80.545
44.51	80.419
44.55	80.467
44.51	80.311
44.35	80.353
44.48	80.344
44.57	80.395
44.62	80.434
44.42	80.259
44.53	80.377
44.52	80.466
44.52	80.444
44.51	80.368
44.41	80.399
44.45	80.635
44.44	80.677
44.43	80.755
44.33	80.595
44.17	80.632
44.26	80.629
44.35	80.713
44.42	80.676
44.33	80.578
44.38	80.618
44.46	80.828
44.53	80.819
44.6	80.794
44.59	80.898
44.68	81.036
44.52	80.767
44.74	80.969
44.86	81.036
44.94	81.076
44.96	81.021
44.92	80.934
45.28	81.089
45.33	81.024
45.24	80.98
45.25	80.794
45.3	80.883
45.4	80.833
45.42	80.832
45.23	80.843
45.27	80.65
45.23	80.626
45.34	80.71
45.12	80.733
45.32	80.716
45.34	80.652
45.27	80.525
45.23	80.678
45.21	80.503
45.57	80.635
45.57	80.749
45.48	80.595
45.51	80.692
46.07	80.736
46.21	80.817
46.06	80.933
46.02	80.921
46.07	80.89
46.2	80.881
47.16	80.82
47.15	80.863
47.16	80.937
47.22	80.685
47.8	80.778
48.02	80.803
48.04	80.885
48.18	80.803
48.18	80.781
48.56	80.797
48.56	80.843
48.52	80.722
48.47	80.78
48.52	80.734
48.57	80.684
48.62	80.58
48.59	80.536
48.51	80.462
48.73	80.367
48.64	80.306
48.74	80.285
48.8	80.321
48.67	80.413
48.9	80.616
48.98	80.531
48.99	80.483
48.94	80.601
49.05	80.775
49.25	80.793
49.43	80.865
49.38	80.751
49.15	80.881
49.22	80.758
49.17	80.67
49.2	80.352
48.94	80.309
48.83	80.362
48.69	79.936
48.77	79.8
48.58	79.442
48.39	79.121
48.38	78.838
48.44	78.754
48.31	78.472
48.23	78.293
48.09	77.974
48.25	78.08
48.36	77.911
48.04	77.771
47.96	77.739
48.17	77.774
48.18	77.656
48.21	77.755
48.06	77.899
47.94	77.835
47.93	77.554
47.94	77.602
47.73	77.508
47.81	77.552
47.65	77.494
47.85	77.522
47.63	77.687
47.49	77.573
47.58	77.584
47.5	77.505
47.51	77.634
47.46	77.568
47.34	77.59
47.53	77.848
47.35	77.807
47.33	77.857
47.3	77.767
47.23	77.843
47.13	77.927
47.06	77.941
47.1	78.048
47.1	77.867
47.15	77.884
47.05	77.891
46.91	77.842
46.89	77.783
46.98	77.697
46.88	77.669
46.83	77.718
46.96	77.689
46.84	77.536
46.88	77.749
46.78	77.8
46.72	77.695
46.83	77.734
46.85	77.868
47.02	77.839
46.96	77.811
46.77	77.856
46.82	77.84
46.74	78.028
46.85	78.012
46.74	77.956
46.7	78.234
46.56	78.213
46.64	78.529
46.58	78.57
46.33	78.536
46.43	78.548
46.51	78.643
46.25	78.757
46.27	78.88
46.38	78.847
46.31	78.856
46.29	78.95
46.25	78.831
46.34	78.928
46.52	79.021
46.46	78.88
46.52	79.012
46.52	78.98
46.44	79.005
46.58	79.102
46.59	79.285
46.49	79.268
46.53	79.396
46.57	79.38
46.72	79.57
46.66	79.606
46.62	79.616
46.47	79.675
46.47	79.679
46.58	79.559
46.43	79.599
46.43	79.471
46.48	79.616
46.4	79.479
46.39	79.403
46.27	79.462
46.29	79.44
46.22	79.222
46.01	79.114
46.11	79.181
46.07	79.186
46.12	79.012
45.96	78.814
45.96	78.958
45.87	78.677
46	78.721
45.9	78.474
45.87	78.426
46.02	78.404
45.9	78.269
45.91	78.159
45.98	78.235
45.95	78.11
45.96	78.143
46	78.142
46.14	78.12
46.05	78.114
46.15	78.221
46.18	78.154
46.34	78.199
46.32	78.293
46.3	78.449
46.43	78.675
46.52	78.581
46.45	78.822
46.59	78.926
46.68	79.031
46.79	79.128
46.98	79.246
46.8	79.187
46.81	79.121
47.02	79.153
47.12	79.301
46.96	79.16
47.09	79.273
47.09	79.33
47.22	79.322
47.17	79.35
47.18	79.316
47.13	79.257
47.27	79.339
47.17	79.129
47.33	79.309
47.31	79.217
47.25	79.115
47.31	79.049
47.4	78.916
47.57	79.008
47.44	78.788
47.34	78.717
47.31	78.438
48.07	78.548
48.23	78.445
48.17	78.266
48.37	78.051
48.59	78.068
48.63	78.091
48.72	78.1
48.89	77.915
48.97	77.899
48.81	77.874
49.02	77.756
49.09	77.828
49.32	77.782
49.13	77.633
49.33	77.716
49.33	77.817
49.38	77.955
49.52	77.891
49.51	77.782
49.61	77.934
49.58	77.885
49.62	77.854
49.57	77.625
49.54	77.368
49.58	77.427
49.62	77.47
49.63	77.358
49.67	77.403
49.61	77.196
49.83	77.21
49.79	77.258
49.6	77.011
49.68	76.911
49.77	76.871
49.58	76.817
49.46	76.794
49.49	76.631
49.3	76.611
49.19	76.688
49.05	76.53
49	76.355
49.01	76.197
49.06	76.21
48.98	76.143
48.82	76.179
48.87	75.993
48.8	76.103
48.81	76.087
48.76	76.067
48.69	75.969
48.62	75.892
48.75	75.96
48.7	76.106
48.64	76.066
48.83	76.363
48.77	76.259
48.58	76.66
48.77	76.777
48.86	76.889
48.82	76.983
48.9	77.129
48.75	77.019
48.73	77.079
48.69	77.214
48.57	77.099
48.62	77.161
48.57	77.293
48.37	77.254
48.44	77.113
48.48	77.181
48.55	77.28
48.24	77.215
48.4	77.287
48.15	77.165
48.1	77.301
48.38	77.363
48.09	77.335
48.24	77.355
48.13	77.409
48.16	77.449
48.13	77.516
48.09	77.627
48.05	77.506
48.23	77.785
