# Supplementary material for: How Variability and Effort Determine Coordination at Large Forces
Source: PLoS One. 2016 Mar 2;11(3):e0149512. doi: 10.1371/journal.pone.0149512 (PMC4774921; doi:10.1371/journal.pone.0149512)
Supplement: S1 Dataset — (ZIP) [file pone.0149512.s001.zip › par10_RiLllevel20.txt]

56.96	79.32
56.78	79.458
56.68	79.821
56.77	79.97
56.67	80.113
56.47	80.242
56.43	80.566
56.46	80.623
56.29	80.927
56.21	81.044
56.09	81.071
56.12	81.422
56.11	81.649
55.88	81.65
55.81	81.898
55.7	81.829
55.59	82.04
55.59	82.185
55.59	82.275
55.54	82.633
55.36	82.756
55.31	82.868
55.26	82.921
55.16	83.044
55.09	83.172
55.11	83.261
55.02	83.516
55.06	83.623
55.07	83.571
54.92	83.828
54.89	83.768
54.86	83.853
54.83	84.036
54.75	84.105
54.78	84.364
54.59	84.453
54.67	84.694
54.76	84.877
54.83	85.017
54.76	85.084
54.76	85.077
54.75	85.139
54.76	85.085
54.68	85.078
54.65	84.833
54.59	84.919
54.56	84.935
54.61	84.773
54.46	84.424
54.51	84.145
54.66	83.861
54.58	83.43
54.63	83.052
54.38	82.468
54.49	82.099
54.44	81.504
54.62	81.111
54.5	80.3
54.44	79.629
54.32	79.113
54.16	78.446
54.37	78.191
54.07	77.704
54	77.187
54.19	77.119
54.25	76.872
54.18	76.525
54.19	76.077
54.16	75.933
54.23	75.512
54.5	75.202
54.58	74.669
54.44	73.978
54.18	73.458
54.48	73.045
54.52	72.422
54.61	71.916
54.45	71.542
54.45	71.433
54.53	71.181
54.58	71.125
54.72	71.461
54.78	71.724
54.8	72.519
54.9	73.166
55.22	73.285
55.15	73.815
55.26	74.419
55.22	74.996
55.33	75.748
55.66	76.391
55.82	77.121
55.84	77.545
55.85	78.447
56.13	79.065
56.22	79.406
56.57	79.781
56.73	80.139
56.71	80.614
57.03	80.933
57.3	81.159
57.4	81.494
57.33	81.61
57.38	81.94
57.45	82.33
57.48	82.478
57.55	82.613
57.49	82.8
57.69	83.253
57.57	83.429
57.59	83.74
57.65	83.908
57.54	83.784
57.55	84.245
57.53	84.325
57.52	84.644
57.34	84.668
57.28	84.667
57.33	84.857
57.2	85.298
57.15	85.376
57.13	85.54
57.01	85.77
56.97	86.039
56.86	86.406
56.89	86.633
56.81	86.715
56.58	86.869
56.72	87.519
56.77	87.935
56.67	88.275
56.67	88.973
56.48	89.052
56.59	89.288
56.61	89.753
56.5	90.056
56.51	90.311
56.53	90.703
56.49	91.148
56.52	91.289
56.42	91.417
56.32	91.687
56.33	91.831
56.39	91.976
56.16	92.157
56.1	92.302
56.13	92.322
56.05	92.3
55.88	92.336
55.79	92.735
55.65	92.789
55.61	92.743
55.44	92.644
55.43	92.701
55.44	92.762
55.33	92.809
55.15	92.855
55.21	92.703
55.12	92.628
54.95	92.659
54.86	92.556
54.83	92.26
54.73	92.415
54.61	92.495
54.61	92.557
54.6	92.371
54.59	92.424
54.38	92.494
54.37	92.592
54.46	92.397
54.35	92.412
54.13	92.207
54.23	92.256
54.24	92.385
54.1	92.521
54.03	92.372
53.9	92.45
53.94	92.363
53.85	92.551
53.79	92.706
53.7	92.779
53.72	93.059
53.78	92.991
53.75	92.925
53.65	93.158
53.8	93.106
53.69	92.906
53.72	92.838
53.59	92.854
53.65	92.928
53.69	92.847
53.71	92.634
53.71	92.631
53.75	92.512
53.61	92.412
53.78	92.75
53.96	92.65
53.79	92.61
53.85	92.818
53.99	92.657
53.93	92.826
53.78	92.923
53.92	93.181
54.07	93.361
53.89	93.621
53.92	93.994
53.96	94.189
53.99	94.485
54	94.575
53.91	94.649
53.95	94.821
53.83	94.959
53.94	95.257
53.71	95.428
53.71	95.485
53.72	95.497
53.59	95.44
53.64	95.648
53.5	95.543
53.47	95.647
53.34	95.929
53.45	95.831
53.43	95.896
53.22	95.895
53.18	95.741
53.13	95.715
52.92	95.467
52.92	95.491
52.75	95.381
52.67	95.423
52.41	95.242
52.55	94.951
52.49	94.908
52.42	94.641
52.24	94.178
52.16	93.801
52.08	93.773
52	93.746
51.96	93.468
51.8	93.06
51.56	92.873
51.58	92.507
51.54	92.423
51.34	92.287
51.45	92.175
51.3	92.155
51.22	91.908
51.16	91.978
51.31	92.032
51.34	91.777
51.29	92.135
51.24	91.962
51.41	91.928
51.37	91.792
51.42	92.092
51.48	92.272
51.55	92.337
51.82	92.909
51.89	92.945
51.97	93.265
51.81	93.588
51.99	93.722
52.11	93.868
52.11	94.155
52.19	94.442
52.06	94.638
52.27	94.558
52.32	94.867
52.35	95.246
52.39	95.216
52.47	95.09
52.41	95.335
52.52	95.337
52.21	95.288
52.27	95.041
52.21	95.139
52.21	95.02
52.13	94.712
51.86	94.693
51.75	94.594
51.71	94.265
51.54	93.907
51.56	93.976
51.42	93.684
51.26	93.473
51.39	93.201
51.21	92.769
51.16	92.495
51.09	92.333
51.16	92.192
51.11	91.809
51.23	91.917
51.1	91.775
51.14	92.249
51.19	92.277
51.19	92.292
51.29	92.33
51.17	92.398
51.31	92.502
51.3	92.629
51.4	92.646
51.65	92.79
51.66	92.654
51.87	92.654
52.27	92.382
52.68	92.384
53.11	92.425
53.52	92.364
53.75	92.104
54.15	91.927
54.55	91.851
54.86	91.635
54.93	91.333
55.08	91.162
55.48	91.089
55.78	91.077
55.9	90.821
55.87	90.685
55.94	90.79
56.12	91.067
56.1	90.936
56.2	91.082
56.16	91.083
56.21	91.15
56.34	91.549
56.16	91.333
56.09	91.484
56.2	91.55
56.12	91.84
56.23	92.125
56.13	91.967
56	91.945
55.98	92.192
56.11	92.469
56.07	92.446
56	92.414
56.07	92.616
56.03	92.813
55.79	92.747
55.82	92.751
55.78	92.886
55.78	92.965
55.65	92.811
55.5	92.938
55.45	92.843
55.6	92.9
55.45	92.903
55.26	92.51
55.07	92.248
55.17	92.26
55	92.036
55.02	91.977
54.95	91.822
54.9	91.962
54.79	92.084
54.64	91.928
54.79	91.782
54.62	91.877
54.48	92.099
54.5	92.249
54.37	92.107
54.45	91.967
54.35	91.53
54.35	91.472
54.32	91.241
54.17	90.988
54.26	90.844
54.36	90.445
54.44	90.476
54.29	90.437
54.28	90.303
54.3	89.764
54.35	89.839
54.31	90.417
54.29	90.111
54.42	89.929
54.52	89.867
54.56	90.181
54.38	90.025
54.56	89.578
54.69	89.489
54.74	89.501
54.78	89.652
54.51	90.031
54.71	90.371
54.64	90.079
54.68	90.262
54.71	90.559
54.74	90.243
54.91	90.746
54.77	90.638
54.79	90.731
54.9	90.852
54.89	90.986
54.87	91.152
54.86	91.05
54.79	91.373
54.71	91.608
54.8	91.521
54.66	91.398
54.71	91.015
54.64	90.839
54.79	90.835
54.63	89.857
54.6	89.41
54.76	88.867
54.73	88.424
54.75	88.021
55.04	87.849
55.02	87.43
55.13	86.633
54.89	86.685
54.92	86.607
55.2	86.457
55.27	85.927
55.15	85.847
55.19	85.673
55.2	85.717
55.37	85.908
55.57	86.114
55.62	86.272
55.92	86.555
55.95	87
56.08	87.595
56.23	87.919
56.56	88.305
56.76	88.983
56.94	89.473
57.06	90.054
57.4	90.677
57.67	91.051
57.82	91.594
57.78	91.774
57.88	92.158
57.85	92.466
57.88	92.255
57.83	92.498
57.83	92.564
57.96	93.163
57.81	92.99
57.84	92.908
57.71	93.059
57.78	93.577
57.81	93.534
57.62	93.341
57.71	93.909
57.65	94.33
57.64	94.457
57.53	93.288
57.44	93.332
57.41	93.458
57.23	92.661
57.07	92.425
57.02	92.087
56.77	91.674
56.78	91.271
56.6	91.118
56.4	91.413
56.29	91.244
56.26	91.104
56.21	90.669
56.16	90.611
56.05	90.612
56.12	90.308
56.09	89.94
55.8	89.577
55.73	89.649
55.75	89.956
55.65	89.719
55.49	89.748
55.56	89.546
55.4	89.414
55.42	89.799
55.24	89.731
55.18	89.86
55.16	89.836
55.23	89.884
55.24	90.302
55.12	89.665
55.15	89.951
55.14	90.221
55.1	90.454
55.12	90.38
55.14	90.223
55.23	90.273
55.2	90.454
55.08	90.027
55.25	89.87
55.1	90.125
55.09	90.321
55.03	90.541
55	90.598
54.98	90.269
54.98	90.165
54.96	90.384
54.94	90.777
54.84	90.392
54.69	90.357
54.81	90.415
54.7	90.499
54.65	90.772
54.73	91.026
54.71	91.174
54.72	91.141
54.87	91.389
54.9	91.58
55.03	91.545
55.03	91.419
54.96	91.672
55.08	91.931
55.21	91.724
55.13	91.408
55.32	91.47
55.28	91.394
55.33	91.559
55.37	91.71
55.4	91.58
55.4	91.779
55.46	92
55.28	91.507
55.31	91.286
55.17	91.809
55.3	91.89
55.16	91.738
55.07	91.695
54.99	92.023
54.98	92.486
54.91	92.259
54.8	91.939
54.82	92.566
54.7	92.839
54.77	92.933
54.78	93.007
54.68	93.047
54.66	93.062
54.63	93.314
54.7	93.817
54.69	93.753
54.72	93.665
54.72	93.895
54.74	94.076
54.84	94.373
54.65	94.169
54.77	94.45
54.78	94.666
54.79	94.71
54.8	94.391
54.75	94.394
54.8	94.516
54.77	94.909
54.64	94.61
54.53	94.424
54.48	94.854
54.44	95.398
54.25	95.12
54.21	95.028
43.05	99.79
43.83	100.14
43.65	100.29
43.19	100.46
43.35	100.62
43.63	101.04
43.52	101.24
43.21	101.6
43.14	101.82
43.34	102.26
43.72	102.87
43.74	103.22
43.14	103.46
42.87	103.69
43.47	103.95
43.57	104.36
43.25	104.61
42.99	105.02
43.1	105.49
43.35	105.19
43.16	105.27
42.71	106.02
42.75	106.34
42.79	106.05
42.48	106.19
42.08	106.35
42.29	106.53
42.3	106.87
41.93	106.96
41.49	106.81
41.58	106.96
41.83	107.23
41.5	107.52
41.03	107.33
41.01	107.6
41.05	107.95
41.01	108.16
40.7	108.27
40.27	108.31
40.23	108.26
40.48	108.2
40.43	108.19
39.78	108.29
39.46	107.99
39.79	107.85
39.63	107.79
39.4	107.72
39.15	107.68
38.96	107.54
39.17	107.25
39.03	107.49
38.67	107.36
38.5	107.47
38.27	107.22
38.41	107.12
38.37	107.4
38	107.64
38.15	107.98
38.13	108.28
37.94	108.75
39.26	108.9
38.22	108.81
38.6	109.13
38.67	109.49
38.59	109.9
38.15	109.93
39.2	109.8
39.4	109.92
39.5	110.4
39.12	110.84
38.91	110.87
39.34	110.99
39.66	110.76
39.78	110.73
39.32	110.66
39.06	110.72
39.51	110.35
39.45	110.24
39.12	110.29
39.22	110.17
39.37	110
39.43	109.92
39.12	109.51
39.19	109.39
39.07	108.99
39.34	108.71
39.34	108.49
39.03	108.34
38.97	108.39
38.89	108.27
39.16	108.24
39.17	108.07
39.1	108.05
38.9	107.96
38.8	107.88
39	107.48
38.89	107.35
38.63	107.44
38.46	107.47
38.9	107.13
38.96	106.93
39	106.41
39.23	106.46
39.8	106.39
40.02	105.91
39.99	105.58
39.91	105.31
40.36	105.29
41.01	105.1
40.75	104.59
40.79	104.41
41.3	104.6
41.36	104.4
41.23	104.33
41.23	104.03
41.48	103.98
41.68	104.04
41.31	104.29
41.39	104.31
41.93	104.35
41.75	104.44
41.71	104.6
42.05	104.87
42.9	104.8
43.28	105.05
44.01	105.33
43.92	105.4
44.63	105.57
45.15	105.48
44.59	105.42
44.68	105.35
45.17	105.27
45.29	105.25
45.36	105.11
45.14	105.27
45.23	105.24
45.29	105.14
45.35	105.16
45.14	105.06
45.28	105.09
45.09	104.76
45.02	104.89
45.06	104.98
45.1	105.08
45.26	104.83
44.91	104.91
44.76	104.89
44.84	104.89
44.59	104.58
44.17	104.63
44.12	104.72
44.15	104.78
44.1	104.54
43.67	104.61
43.39	104.66
43.26	104.54
43.21	104.34
43.09	104.39
42.71	104.32
42.42	104.36
42.26	104.31
42.43	104.44
42.13	104.42
41.76	104.04
41.82	104.25
42.01	104.27
41.89	104.3
41.75	104.15
41.31	104.15
41.27	104.51
41.35	104.47
41.37	104.63
41.33	104.65
41.09	104.56
40.75	104.54
40.96	104.8
40.51	104.68
40.12	104.57
39.83	104.72
39.62	104.66
39.6	104.73
39.72	104.93
39.46	104.71
39.3	104.82
39.6	104.92
39.59	105.18
39.21	105.3
39.17	105.15
39.37	105.26
40.58	105.46
40.1	105.51
39.89	105.74
40.05	105.94
40.02	106.02
39.75	106.15
39.74	106.1
39.63	106.19
39.42	106.78
39.61	106.71
39.46	106.74
39.45	106.92
39.07	107.44
39.1	107.65
39.26	107.79
39.03	107.76
38.62	108.1
38.65	108.68
38.67	108.67
38.68	108.8
38.41	109.01
39.93	109.48
39.04	109.49
38.93	109.46
39.06	109.55
38.91	109.46
38.78	109.58
38.55	109.76
38.38	109.68
38.46	109.97
38.4	110.25
38.19	110.43
38.13	110.57
38.28	110.83
38.69	111.03
37.92	111.2
37.75	111.36
37.55	111.56
37.15	111.72
37.31	111.53
37.33	111.4
37.32	111.22
36.95	111.24
36.98	111.28
36.82	111.33
36.36	110.96
36.19	110.71
35.75	110.54
35.72	110.51
35.77	110.21
35.21	110.07
34.51	109.92
34.61	109.74
34.97	109.7
34.5	109.48
34.04	109.61
33.76	109.4
33.68	109.11
33.86	109.26
33.3	109.22
32.58	109.31
34.26	109.39
34.3	109.68
34.4	109.95
34.28	109.89
34.35	109.71
34.82	109.94
35.21	110.21
35.32	110.12
35.22	110.11
35.42	109.93
35.51	110.06
35.41	110.03
35.41	110
35.42	110.07
35.54	109.93
35.73	109.85
35.51	109.99
35.4	109.93
35.65	109.97
35.56	109.74
35.44	109.92
35.18	109.88
35.38	110.21
35.54	110.21
35.48	110.34
35.04	110.65
35.36	110.85
35.48	111.06
35.45	111.71
35.35	112.3
35.46	112.5
35.82	112.85
35.86	113.23
35.92	113.42
35.75	113.7
35.81	113.98
35.83	114.1
35.91	114.05
35.67	114.02
35.62	114.03
35.65	114.09
35.45	114.11
35.3	114.11
35.24	113.86
35.13	113.88
35.04	113.73
34.99	113.84
34.65	113.79
34.5	113.65
34.42	113.58
34.39	113.4
34.28	113.39
34.08	113.31
34.07	113.19
34.08	113.15
33.77	113.17
33.63	113
33.52	112.34
33.46	112.01
33.41	111.94
33.21	111.95
33.33	111.88
33.11	111.48
32.87	111.25
32.9	111.08
33.11	110.98
32.92	110.86
32.81	110.65
32.76	110.47
32.62	110.38
32.74	110.31
32.6	110.15
32.71	109.91
32.18	110.04
32.09	110.18
32.13	109.8
32.02	109.76
31.72	109.87
31.47	109.77
31.43	109.9
31.62	109.85
31.58	109.91
31.42	109.84
31.2	110.22
31.58	110.38
31.77	110.42
31.33	110.6
31.46	110.8
31.81	111.04
32.12	111.27
32.04	111.41
31.96	111.58
31.85	111.49
32.6	111.52
33.07	111.6
32.63	111.48
32.64	111.37
32.59	111.2
32.63	111.07
32.67	111.12
32.57	111.17
32.68	111.16
32.82	111.04
32.9	110.93
33.07	110.87
32.71	111.04
32.99	110.89
33.04	110.25
32.74	109.99
32.54	109.83
32.54	109.7
32.89	109.52
33.47	108.86
33.46	108.68
33.41	108.63
32.79	108.39
32.95	108.17
33.31	107.47
33.02	107.67
32.82	107.46
32.68	107.13
32.92	106.84
33.26	106.83
33.29	106.85
33.51	106.38
33.75	105.9
34.22	105.69
34.86	105.21
35.39	104.89
35.31	104.69
35.65	104.16
36.48	103.74
36.56	103.46
36.59	103.25
36.66	103.02
37.44	102.95
37.4	102.54
37.21	102.34
37.4	102.32
37.63	102.21
37.96	102.25
37.91	102.13
37.96	102.14
38.21	102.54
38.43	102.83
38.48	103.01
38.27	103.48
38.58	103.88
38.9	104
38.67	104.15
38.71	104.46
38.96	104.7
39.42	105.07
39.52	105.27
39.41	105.19
39.4	105.45
39.56	105.65
39.62	105.9
39.48	105.87
39.43	106.09
39.39	106.45
39.26	106.45
39.21	106.46
39.28	106.59
39.11	107.05
39.15	107.47
39.06	107.64
39.11	107.58
38.88	108.15
38.86	108.33
39.03	108.33
38.84	108.3
38.72	108.2
38.65	108.51
38.49	108.74
38.55	109.02
38.47	109.18
38.41	109.24
38.23	109.37
38.25	109.31
38	109.66
37.9	109.85
37.85	109.83
37.84	109.97
37.91	110.24
37.64	110.14
37.49	110.26
37.34	110.2
37.59	110.27
37.29	110.32
37.02	110.29
36.96	110.44
36.96	110.34
36.98	110.41
36.79	110.22
36.46	110.33
36.4	110.55
36.35	110.61
36.29	110.57
35.97	110.34
35.83	110.91
35.81	111.05
35.84	111.01
35.75	110.99
35.66	111.36
35.7	111.44
35.76	111.4
35.92	111.38
35.72	111.73
35.68	111.99
35.76	112.05
36.03	111.98
35.78	111.86
35.63	112.03
35.99	112.08
35.83	111.97
35.84	112.04
35.9	112.22
35.87	112.36
35.83	112.16
35.76	111.84
35.54	111.94
35.66	112.1
35.7	112.04
35.5	111.81
35.45	111.79
35.35	111.7
35.53	111.75
35.26	111.65
35.19	111.71
35.17	111.78
35.17	111.6
35.1	111.54
34.77	111.47
34.56	111.44
34.71	111.31
34.51	110.98
34.31	110.83
34.06	110.84
34.15	111.07
34.12	110.88
33.9	110.69
33.79	110.51
33.66	110.5
33.69	110.31
33.52	110.23
33.21	110.21
33.27	110.25
33.13	110.09
33.09	110.1
32.78	110.11
32.78	110.13
32.79	110.2
32.84	110.28
32.33	110.18
32.24	110.37
31.98	110.32
32.27	110.44
32.57	110.65
31.97	110.63
31.91	110.83
32.28	110.86
32.55	111.04
32.51	111.05
32.33	111.21
32.85	111.35
33.65	111.47
33.96	111.49
33.9	111.44
33.75	111.72
34.11	111.67
33.9	111.64
33.77	111.63
33.82	111.73
33.98	111.87
33.89	111.77
33.9	111.83
33.98	111.69
33.76	111.65
33.58	112.02
34.07	112.18
34.05	112.03
34.04	112.11
34.26	112.35
34.64	112.63
34.69	112.52
34.54	112.41
34.58	112.56
34.88	112.76
35.15	112.75
34.9	112.98
35.14	113.05
35.37	113.5
35.42	113.83
35.47	114
35.14	113.96
35.35	113.95
35.38	114.27
35.3	114.36
35.36	114.49
35.13	114.36
35.26	114.34
35.25	114.7
35.27	114.94
35.13	115.04
35.01	114.83
