# Supplementary material for: How Variability and Effort Determine Coordination at Large Forces
Source: PLoS One. 2016 Mar 2;11(3):e0149512. doi: 10.1371/journal.pone.0149512 (PMC4774921; doi:10.1371/journal.pone.0149512)
Supplement: S1 Dataset — (ZIP) [file pone.0149512.s001.zip › par10_RiLllevel22.txt]

71.95	92.765
71.79	93.046
71.65	93.107
71.5	93.327
71.45	93.598
71.18	93.813
70.58	94.073
70.68	94.201
70.39	94.553
70.16	94.842
69.69	95.135
69.53	95.397
69.4	95.576
69.06	95.89
68.83	95.815
68.49	95.978
68.67	96.118
68.31	96.196
68.13	96.214
68.06	96.226
68.02	96.422
68.02	96.58
67.62	96.573
67.63	96.678
67.59	96.585
67.55	96.688
67.43	96.69
67.16	96.878
67.22	97.013
67.23	96.984
66.92	97.051
66.9	97.069
66.89	97.047
66.93	97.075
66.89	97.001
66.57	96.791
66.73	96.876
66.74	96.886
66.72	96.816
66.81	96.688
66.5	96.721
66.66	96.71
66.77	96.639
66.56	96.556
66.54	96.512
66.37	96.441
66.51	96.436
66.79	96.646
66.75	96.519
66.31	96.513
66.36	96.513
67.21	96.822
66.94	96.887
67.01	96.842
67.39	97.066
67.53	97.158
67.47	97.308
67.56	97.388
67.91	97.345
68.11	97.641
68.06	97.694
68.1	97.656
68.5	97.969
68.49	98.023
68.55	98.221
69.05	98.148
69	98.182
68.98	98.142
68.8	97.958
68.89	97.948
68.82	97.775
68.62	97.712
68.68	97.719
68.72	97.648
68.62	97.554
68.32	97.319
68.27	97.328
68.3	97.264
68.15	97.103
67.93	96.97
67.69	97
67.71	96.947
67.54	96.756
67.37	96.713
67.45	96.649
67.28	96.68
67.13	96.966
66.9	96.8
66.92	96.595
66.94	96.49
66.72	96.548
66.76	96.569
66.91	96.503
66.74	96.411
66.79	96.338
66.43	96.27
65.7	96.223
65.27	96.251
64.95	96.294
64.87	96.317
64.25	96.058
63.54	96.405
63.14	96.648
63	96.799
62.5	96.756
61.94	96.999
61.39	97.495
60.94	97.634
60.83	97.416
60.81	97.35
60.44	97.661
60.28	97.941
59.92	97.973
59.75	97.902
59.95	98.28
59.77	98.477
59.7	98.614
60.41	98.726
61.05	98.851
61.09	98.925
61.58	99.287
61.84	99.167
61.98	99.089
62.03	98.98
62.2	98.874
62.76	98.781
62.62	98.569
62.5	98.597
62.5	98.6
62.66	98.494
62.74	98.218
62.6	98.04
62.22	97.952
62.17	98.141
62.37	98.107
62.54	98.085
62.16	98.02
62.09	98.017
62.37	98.071
62.53	98.398
62.26	98.702
62.12	98.719
62.03	98.666
61.98	98.392
61.74	98.488
61.83	99.098
61.8	98.697
61.62	98.608
61.5	98.895
61.47	99.149
61.46	99.556
61.45	99.633
61.39	99.704
61.05	100.01
61.19	100.88
61.23	102.27
61.31	103.45
61.34	104.21
62.18	104.79
63.26	105.08
63.65	105.56
64.22	106.41
63.94	106.9
63.52	106.84
63.79	106.89
63.79	107.06
63.56	107.23
63.37	106.98
63.4	107.08
63.59	107.12
63.68	106.95
63.11	106.54
62.91	106.26
62.75	106.01
62.34	105.88
61.97	105.67
61.59	105.25
61.34	104.86
61.04	104.5
60.67	104.29
60.34	104.19
60.16	103.9
59.96	103.68
59.9	103.44
59.71	103.18
59.39	103.08
59.35	102.81
59.35	102.67
59.33	102.55
59.49	102.57
59.32	102.42
59.19	102.31
59.33	102.1
59.41	102.05
59.47	102.22
59.42	101.95
59.48	101.96
59.48	101.98
59.68	102.13
59.81	102.06
60.04	101.95
60.48	101.95
60.56	102.08
60.87	101.88
60.99	101.8
61.35	101.92
61.57	101.49
61.79	101.5
62.3	101.49
62.7	101.55
62.91	101.04
63.21	100.94
63.48	101.06
63.59	100.94
63.85	100.98
64	100.63
64.14	100.56
64.16	100.46
64.28	100.23
64.22	100.24
64.33	100.32
64.21	100.32
64.31	100.15
64.21	100.18
64.11	100.22
64.18	99.916
64.24	100.14
64.2	100.24
64.05	100.13
63.98	100.08
63.83	100.02
63.78	100.03
63.7	100.14
63.45	100.21
63.43	100.26
63.21	100.42
62.26	100.79
61.79	101.04
61.64	102
61.34	102.85
60.4	103.15
59.29	103.22
59.52	103.67
59.86	104.19
59.57	104.69
59.14	105.04
58.6	105.35
59.08	104.94
59.72	105.49
59.87	105.63
59.03	105.61
58.88	105.41
59.44	105.46
59.37	105.51
58.97	105.51
59.12	105.07
59.18	104.97
59.44	104.99
59.53	105.37
59.47	105.39
59.55	105.04
59.33	105.24
59.35	104.91
59.16	104.72
58.85	104.74
58.79	104.97
58.66	105.05
58.68	105.06
58.78	104.95
58.37	104.95
57.83	104.86
57.79	104.97
57.61	104.95
57.34	105.06
57.27	104.99
57	104.75
56.7	104.77
56.39	104.74
56.23	104.87
56.04	104.76
55.66	104.89
55.91	105.04
55.86	105.34
55.27	105.61
54.85	105.81
55.08	106.12
55.28	106.24
54.79	106.44
54.52	106.66
55.29	106.67
55.96	106.6
55.64	106.72
55.58	106.63
55.24	106.71
55.36	106.38
55.58	106.24
55.52	106.27
55.33	106.45
55.37	106.63
55.91	106.15
56	106.03
55.94	106.08
56.18	106.09
56.41	105.98
56.79	105.92
56.77	106.64
56.64	107.04
57.01	106.86
56.98	106.78
56.78	106.91
56.61	107.25
56.71	107.01
56.34	106.88
55.93	106.88
55.96	106.94
55.91	106.86
55.71	106.84
55.63	106.68
55.21	106.44
55.48	106.49
55.7	106.37
55.66	106.29
55.18	106.24
54.81	106.04
54.87	106.53
54.68	106.54
54.26	106.43
54.54	106.29
54.3	106.17
54.69	106.49
54.61	106.31
54.47	106.44
54.47	106.36
55.05	106.12
55.22	106.19
54.41	106.27
55.15	106.26
55.77	106.11
55.81	105.94
55.56	105.78
55.49	105.88
55.8	105.94
55.99	105.81
56.28	105.42
55.89	105.41
55.6	105.1
56.22	105.26
56.12	105.11
55.67	104.99
55.91	104.79
56.77	104.82
57.01	105.15
57.18	105.14
56.63	104.89
56.71	104.61
57.52	105.05
57.3	105.51
57.01	105.53
57.41	105.3
57.8	104.99
58.06	105.01
57.64	104.91
57.91	104.73
58.4	104.64
58.14	104.61
58.71	104.25
59.67	103.83
59.33	103.52
59.22	103.32
58.89	103.1
59.53	102.85
60.13	102.32
59.19	101.94
59.29	101.68
59.43	101.91
60.03	101.29
59.81	100.99
59.08	100.64
59.49	100.33
59.14	99.94
58.88	99.527
58.77	99.36
58.26	98.962
57.82	98.599
57.63	98.309
57.34	97.91
57.33	97.641
57.05	97.439
57.02	96.973
57.1	96.829
56.59	96.371
57.18	96.241
58.48	96.263
59.06	95.982
59.1	95.774
58.79	95.726
58.99	95.873
60.4	96.151
60.46	96.217
59.85	96.893
59.84	97.716
60.53	98.345
60.53	98.503
59.91	98.47
59.95	99.015
61.67	99.539
61.63	100.27
61.05	100.88
60.25	101.58
60.51	102.73
60.65	103.52
60.73	104.57
61.05	105.37
61.05	106.03
60.76	106.86
60.17	107.51
59.79	107.96
60.48	108.44
60.77	109.42
60.04	110.36
59.62	111.03
59.53	111.45
59.57	112.16
59.29	112.95
58.71	113.92
58.53	114.13
58.86	114.56
59.13	115.25
58.29	115.59
58.12	116.08
58.02	116.52
57.94	116.88
57.4	117.22
56.98	117.46
56.43	117.65
56.1	117.74
55.78	117.01
55.38	116.86
55.47	117.02
55	117.07
54.26	116.93
53.65	116.84
53.59	117.02
53.17	117.34
52.45	116.93
51.89	116.87
51.84	117.07
51.32	117.11
50.69	116.87
50.53	116.87
50.47	116.9
50.1	117
49.34	117.11
49.01	117.2
48.82	117.12
48.49	117.25
47.74	117.31
47.51	117.36
47.55	117.23
47.13	117.41
46.6	117.67
46.32	117.95
46.43	117.93
46.29	118.07
45.74	118.33
45.6	118.27
45.39	118.37
45.53	118.32
45.21	118.21
44.9	118.45
45.06	118.6
45.01	118.4
44.82	118.19
44.74	118.17
44.49	118.41
44.34	118.66
44.6	118.5
44.84	118.27
44.8	118.07
45.02	118.05
45.28	118.37
45.43	118.49
46.29	118.36
46.45	118.25
46.22	118.45
46.54	118.48
46.33	118.58
46.01	118.55
45.83	118.42
45.77	118.53
46.17	118.79
45.47	118.59
45.2	118.51
45.06	118.54
45.06	118.57
44.86	118.19
44.89	118.13
44.29	118.22
44.22	118.26
44.25	118.17
44.2	118.02
43.84	117.91
43.53	117.87
43.66	117.81
43.48	117.7
43.23	117.53
42.98	117.37
42.92	117.62
43.03	117.7
42.25	117.55
42.04	117.19
41.85	117.17
41.49	117.27
41.38	117.51
41.14	117.56
40.45	117.44
40.73	117.52
40.97	117.92
40.84	118.58
40.63	119.05
40.59	119.26
41.29	119.35
41.77	119.44
41.81	120.04
42.19	120.15
43.13	119.95
43.72	119.77
44.21	119.93
44.66	120.18
45.01	119.99
45.1	119.88
45.13	119.7
45.36	119.51
45.25	119.57
45.61	119.73
45.58	119.68
46.04	119.69
46.41	119.77
46.07	119.44
46.3	119.58
46.41	119.39
46.8	119.34
47.06	119.24
46.7	119.11
46.8	119.05
46.84	118.71
47	118.85
47.03	118.86
46.99	119.05
46.65	118.53
46.5	118.57
46.53	118.46
46.58	118.31
46.08	118.13
45.5	117.94
45.05	117.84
71.95	92.765
71.79	93.046
71.65	93.107
71.5	93.327
71.45	93.598
71.18	93.813
70.58	94.073
70.68	94.201
70.39	94.553
70.16	94.842
69.69	95.135
69.53	95.397
69.4	95.576
69.06	95.89
68.83	95.815
68.49	95.978
68.67	96.118
68.31	96.196
68.13	96.214
68.06	96.226
68.02	96.422
68.02	96.58
67.62	96.573
67.63	96.678
67.59	96.585
67.55	96.688
67.43	96.69
67.16	96.878
67.22	97.013
67.23	96.984
66.92	97.051
66.9	97.069
66.89	97.047
66.93	97.075
66.89	97.001
66.57	96.791
66.73	96.876
66.74	96.886
66.72	96.816
66.81	96.688
66.5	96.721
66.66	96.71
66.77	96.639
66.56	96.556
66.54	96.512
66.37	96.441
66.51	96.436
66.79	96.646
66.75	96.519
66.31	96.513
66.36	96.513
67.21	96.822
66.94	96.887
67.01	96.842
67.39	97.066
67.53	97.158
67.47	97.308
67.56	97.388
67.91	97.345
68.11	97.641
68.06	97.694
68.1	97.656
68.5	97.969
68.49	98.023
68.55	98.221
69.05	98.148
69	98.182
68.98	98.142
68.8	97.958
68.89	97.948
68.82	97.775
68.62	97.712
68.68	97.719
68.72	97.648
68.62	97.554
68.32	97.319
68.27	97.328
68.3	97.264
68.15	97.103
67.93	96.97
67.69	97
67.71	96.947
67.54	96.756
67.37	96.713
67.45	96.649
67.28	96.68
67.13	96.966
66.9	96.8
66.92	96.595
66.94	96.49
66.72	96.548
66.76	96.569
66.91	96.503
66.74	96.411
66.79	96.338
66.43	96.27
65.7	96.223
65.27	96.251
64.95	96.294
64.87	96.317
64.25	96.058
63.54	96.405
63.14	96.648
63	96.799
62.5	96.756
61.94	96.999
61.39	97.495
60.94	97.634
60.83	97.416
60.81	97.35
60.44	97.661
60.28	97.941
59.92	97.973
59.75	97.902
59.95	98.28
59.77	98.477
59.7	98.614
60.41	98.726
61.05	98.851
61.09	98.925
61.58	99.287
61.84	99.167
61.98	99.089
62.03	98.98
62.2	98.874
62.76	98.781
62.62	98.569
62.5	98.597
62.5	98.6
62.66	98.494
62.74	98.218
62.6	98.04
62.22	97.952
62.17	98.141
62.37	98.107
62.54	98.085
62.16	98.02
62.09	98.017
62.37	98.071
62.53	98.398
62.26	98.702
62.12	98.719
62.03	98.666
61.98	98.392
61.74	98.488
61.83	99.098
61.8	98.697
61.62	98.608
61.5	98.895
61.47	99.149
61.46	99.556
61.45	99.633
61.39	99.704
61.05	100.01
61.19	100.88
61.23	102.27
61.31	103.45
61.34	104.21
62.18	104.79
63.26	105.08
63.65	105.56
64.22	106.41
63.94	106.9
63.52	106.84
63.79	106.89
63.79	107.06
63.56	107.23
63.37	106.98
63.4	107.08
63.59	107.12
63.68	106.95
63.11	106.54
62.91	106.26
62.75	106.01
62.34	105.88
61.97	105.67
61.59	105.25
61.34	104.86
61.04	104.5
60.67	104.29
60.34	104.19
60.16	103.9
59.96	103.68
59.9	103.44
59.71	103.18
59.39	103.08
59.35	102.81
59.35	102.67
59.33	102.55
59.49	102.57
59.32	102.42
59.19	102.31
59.33	102.1
59.41	102.05
59.47	102.22
59.42	101.95
59.48	101.96
59.48	101.98
59.68	102.13
59.81	102.06
60.04	101.95
60.48	101.95
60.56	102.08
60.87	101.88
60.99	101.8
61.35	101.92
61.57	101.49
61.79	101.5
62.3	101.49
62.7	101.55
62.91	101.04
63.21	100.94
63.48	101.06
63.59	100.94
63.85	100.98
64	100.63
64.14	100.56
64.16	100.46
64.28	100.23
64.22	100.24
64.33	100.32
64.21	100.32
64.31	100.15
64.21	100.18
64.11	100.22
64.18	99.916
64.24	100.14
64.2	100.24
64.05	100.13
63.98	100.08
63.83	100.02
63.78	100.03
63.7	100.14
63.45	100.21
63.43	100.26
63.21	100.42
62.26	100.79
61.79	101.04
61.64	102
61.34	102.85
60.4	103.15
59.29	103.22
59.52	103.67
59.86	104.19
59.57	104.69
59.14	105.04
58.6	105.35
59.08	104.94
59.72	105.49
59.87	105.63
59.03	105.61
58.88	105.41
59.44	105.46
59.37	105.51
58.97	105.51
59.12	105.07
59.18	104.97
59.44	104.99
59.53	105.37
59.47	105.39
59.55	105.04
59.33	105.24
59.35	104.91
59.16	104.72
58.85	104.74
58.79	104.97
58.66	105.05
58.68	105.06
58.78	104.95
58.37	104.95
57.83	104.86
57.79	104.97
57.61	104.95
57.34	105.06
57.27	104.99
57	104.75
56.7	104.77
56.39	104.74
56.23	104.87
56.04	104.76
55.66	104.89
55.91	105.04
55.86	105.34
55.27	105.61
54.85	105.81
55.08	106.12
55.28	106.24
54.79	106.44
54.52	106.66
55.29	106.67
55.96	106.6
55.64	106.72
55.58	106.63
55.24	106.71
55.36	106.38
55.58	106.24
55.52	106.27
55.33	106.45
55.37	106.63
55.91	106.15
56	106.03
55.94	106.08
56.18	106.09
56.41	105.98
56.79	105.92
56.77	106.64
56.64	107.04
57.01	106.86
56.98	106.78
56.78	106.91
56.61	107.25
56.71	107.01
56.34	106.88
55.93	106.88
55.96	106.94
55.91	106.86
55.71	106.84
55.63	106.68
55.21	106.44
55.48	106.49
55.7	106.37
55.66	106.29
55.18	106.24
54.81	106.04
54.87	106.53
54.68	106.54
54.26	106.43
54.54	106.29
54.3	106.17
54.69	106.49
54.61	106.31
54.47	106.44
54.47	106.36
55.05	106.12
55.22	106.19
54.41	106.27
55.15	106.26
55.77	106.11
55.81	105.94
55.56	105.78
55.49	105.88
55.8	105.94
55.99	105.81
56.28	105.42
55.89	105.41
55.6	105.1
56.22	105.26
56.12	105.11
55.67	104.99
55.91	104.79
56.77	104.82
57.01	105.15
57.18	105.14
56.63	104.89
56.71	104.61
57.52	105.05
57.3	105.51
57.01	105.53
57.41	105.3
57.8	104.99
58.06	105.01
57.64	104.91
57.91	104.73
58.4	104.64
58.14	104.61
58.71	104.25
59.67	103.83
59.33	103.52
59.22	103.32
58.89	103.1
59.53	102.85
60.13	102.32
59.19	101.94
59.29	101.68
59.43	101.91
60.03	101.29
59.81	100.99
59.08	100.64
59.49	100.33
59.14	99.94
58.88	99.527
58.77	99.36
58.26	98.962
57.82	98.599
57.63	98.309
57.34	97.91
57.33	97.641
57.05	97.439
57.02	96.973
57.1	96.829
56.59	96.371
57.18	96.241
58.48	96.263
59.06	95.982
59.1	95.774
58.79	95.726
58.99	95.873
60.4	96.151
60.46	96.217
59.85	96.893
59.84	97.716
60.53	98.345
60.53	98.503
59.91	98.47
59.95	99.015
61.67	99.539
61.63	100.27
61.05	100.88
60.25	101.58
60.51	102.73
60.65	103.52
60.73	104.57
61.05	105.37
61.05	106.03
60.76	106.86
60.17	107.51
59.79	107.96
60.48	108.44
60.77	109.42
60.04	110.36
59.62	111.03
59.53	111.45
59.57	112.16
59.29	112.95
58.71	113.92
58.53	114.13
58.86	114.56
59.13	115.25
58.29	115.59
58.12	116.08
58.02	116.52
57.94	116.88
57.4	117.22
56.98	117.46
56.43	117.65
56.1	117.74
55.78	117.01
55.38	116.86
55.47	117.02
55	117.07
54.26	116.93
53.65	116.84
53.59	117.02
53.17	117.34
52.45	116.93
51.89	116.87
51.84	117.07
51.32	117.11
50.69	116.87
50.53	116.87
50.47	116.9
50.1	117
49.34	117.11
49.01	117.2
48.82	117.12
48.49	117.25
47.74	117.31
47.51	117.36
47.55	117.23
47.13	117.41
46.6	117.67
46.32	117.95
46.43	117.93
46.29	118.07
45.74	118.33
45.6	118.27
45.39	118.37
45.53	118.32
45.21	118.21
44.9	118.45
45.06	118.6
45.01	118.4
44.82	118.19
44.74	118.17
44.49	118.41
44.34	118.66
44.6	118.5
44.84	118.27
44.8	118.07
45.02	118.05
45.28	118.37
45.43	118.49
46.29	118.36
46.45	118.25
46.22	118.45
46.54	118.48
46.33	118.58
46.01	118.55
45.83	118.42
45.77	118.53
46.17	118.79
45.47	118.59
45.2	118.51
45.06	118.54
45.06	118.57
44.86	118.19
44.89	118.13
44.29	118.22
44.22	118.26
44.25	118.17
44.2	118.02
43.84	117.91
43.53	117.87
43.66	117.81
43.48	117.7
43.23	117.53
42.98	117.37
42.92	117.62
43.03	117.7
42.25	117.55
42.04	117.19
41.85	117.17
41.49	117.27
41.38	117.51
41.14	117.56
40.45	117.44
40.73	117.52
40.97	117.92
40.84	118.58
40.63	119.05
40.59	119.26
41.29	119.35
41.77	119.44
41.81	120.04
42.19	120.15
43.13	119.95
43.72	119.77
44.21	119.93
44.66	120.18
45.01	119.99
45.1	119.88
45.13	119.7
45.36	119.51
45.25	119.57
45.61	119.73
45.58	119.68
46.04	119.69
46.41	119.77
46.07	119.44
46.3	119.58
46.41	119.39
46.8	119.34
47.06	119.24
46.7	119.11
46.8	119.05
46.84	118.71
47	118.85
47.03	118.86
46.99	119.05
46.65	118.53
46.5	118.57
46.53	118.46
46.58	118.31
46.08	118.13
45.5	117.94
45.05	117.84
