# Supplementary material for: How Variability and Effort Determine Coordination at Large Forces
Source: PLoS One. 2016 Mar 2;11(3):e0149512. doi: 10.1371/journal.pone.0149512 (PMC4774921; doi:10.1371/journal.pone.0149512)
Supplement: S1 Dataset — (ZIP) [file pone.0149512.s001.zip › par10_RiLllevel24.txt]

73.51	85.126
73.34	84.672
73.39	84.144
73.34	83.804
73.36	83.752
72.95	83.323
73.2	83.447
73.22	83.328
73.57	82.895
73.27	82.658
73.43	82.561
73.21	82.689
73.17	82.775
73.08	82.98
73.51	82.824
73.33	82.809
73.1	82.978
73.04	83.153
73.4	83.429
73.5	83.079
73.2	82.57
72.92	82.487
72.98	82.872
73.01	82.868
73.12	82.605
73.05	82.526
72.94	82.731
72.99	82.347
72.99	82.132
72.9	81.67
72.99	81.684
72.94	81.331
72.77	81.098
72.86	80.55
72.67	79.904
72.8	79.313
72.98	78.621
72.94	78.084
72.89	77.412
72.89	76.634
72.85	75.537
72.98	74.951
73.02	74.466
73.25	73.609
71.65	72.466
71.27	71.771
71.01	70.888
70.56	70.339
69.85	69.481
69.28	68.793
69.1	67.756
68.86	67.427
68.42	67.019
68.66	66.297
68.5	65.638
67.95	65.198
67.8	64.814
67.79	64.166
67.86	63.733
67.81	63.475
68.29	63.412
68.13	62.86
67.97	62.534
67.88	62.602
67.88	62.71
68.11	62.625
67.99	62.621
67.97	63.091
67.8	63.735
68.85	64.391
68.62	64.969
67.99	65.784
67.73	66.268
68.37	66.84
68.21	67.74
68.11	68.256
67.89	68.591
67.37	69.441
67.99	70.904
68.09	71.411
68.59	71.684
68.37	72.297
69	73.255
69.4	73.72
69.12	74.02
69.08	74.54
69.55	74.549
70.04	74.627
70.26	75.068
70.23	75.887
69.95	76.028
70.82	75.427
71.11	75.446
71.12	75.965
70.46	76.242
70.92	76.131
71.8	76.063
71.16	76.254
70.91	76.007
70.84	75.844
71.32	75.65
71.65	75.528
70.39	74.759
70.56	73.916
70.79	73.822
70.7	73.655
69.88	74.044
69.92	74.773
70.01	74.648
69.45	74.77
69.44	75.31
69.79	75.841
69.82	76.013
69.76	76.389
70.27	76.807
70.57	77.273
71.27	76.752
71.52	76.606
71.93	76.323
72.08	76.142
72.25	75.777
73.08	75.273
73.6	75.196
73.78	74.876
74.6	74.508
74.63	74.151
74.9	73.71
74.86	73.28
75.16	73.003
75.56	72.775
75.81	72.741
75.66	72.294
75.4	71.761
75.54	71.465
75.56	70.742
75.09	70.361
75.06	69.709
74.87	69.278
74.52	68.695
73.97	68.148
73.62	67.758
73.12	67.155
72.46	66.305
71.55	65.427
70.07	64.246
68.53	62.322
66.79	60.143
62.63	57.616
59.5	55.021
57.28	52.863
54.04	50.201
51.24	47.714
48.56	45.218
46.01	42.515
43.84	40.092
41.64	38.006
39.11	35.803
36.83	33.733
34.92	31.946
33.08	30.1
31.2	28.392
29.62	26.832
27.92	25.295
26.3	23.888
24.82	22.248
23.4	21.067
22.19	19.846
20.87	18.766
19.61	17.466
18.45	16.481
17.56	15.562
16.58	14.644
15.56	13.777
14.68	13.031
13.81	12.292
12.96	11.381
12.32	10.684
11.48	10.152
10.88	9.59
10.29	8.9741
9.71	8.5061
9.12	7.8147
8.59	7.4637
8.19	6.9308
7.75	6.6574
7.15	6.1014
6.68	5.7856
6.4	5.4474
6.04	5.1113
5.68	4.8505
5.33	4.4221
5.12	4.2271
4.77	3.8824
4.41	3.7065
4.36	3.4723
4.14	3.2002
3.81	3.1239
3.59	2.7702
3.48	2.6698
3.32	2.497
3.02	2.3769
2.75	2.2396
2.75	1.9649
2.56	2.0005
2.33	1.7192
2.24	1.7593
2.03	1.4866
1.99	1.4884
1.83	1.2817
1.7	1.2892
1.64	1.26
1.58	1.007
1.47	1.012
1.46	0.93255
1.32	0.78947
1.17	0.74863
1.18	0.6634
1.02	0.64858
1.04	0.67291
1.05	0.50229
1	0.45443
0.98	0.44784
0.98	0.41191
0.94	0.37247
0.88	0.2375
0.72	0.32071
0.72	0.12864
0.71	0.11789
0.58	0.026437
0.53	0
0.6	0.14141
0.62	0
0.43	0.047644
0.55	0.078384
0.59	0.002148
0.47	0.12985
0.54	0.000578
0.48	0.085568
0.32	0.049442
0.41	0.087065
0.38	0
0.37	0.03713
0.25	0.043222
0.21	0.036164
0.15	0
0.36	0.061887
0.32	0
0.14	0.023567
0.12	0
0.19	0
0.16	0.05671
0.08	0
0.21	0.013401
0.22	0.054153
0.15	0.020732
0.23	0
0.03	0.014735
0.06	0
0.25	0.099851
0.05	0.022574
0.2	0.065328
0.11	0
0.25	0.07376
0.15	0.086054
0.13	0
0.06	0.037545
0.13	0
0	0
0.05	0.020621
0.2	0.052162
0.08	0
0.17	0
0.09	0
0	0
0.23	0
0	0
0.05	0
0.16	0
0	0
0	0
0.17	2.108e-05
0	2.459e-05
0	0
0.04	0
0.04	0.042476
0	0
0.02	0
0.03	0
0	0.0071003
0.07	0.050731
0.03	0
0.12	0.052106
0	0
0.13	0
0	0
0.06	0
0.06	0.0087055
0.05	0
0.06	0
0	0
0	0
0	0
0.16	0
0.05	0
0.09	2.108e-05
0	2.459e-05
0.06	0.042476
0.07	0.007108
0.14	0
0.07	0.050739
0	0
0.06	0.059188
0.02	0
0	0.018342
0	0
0.02	0.05539
0	0
0	0
0.01	0
0	0
0.1	0.0517
0.03	0
0	0
0.12	0.051085
0.01	0
0.18	0
0	0
0.06	0
0.03	0.0085352
0.1	0.0014436
0.07	0.086578
0.22	0.058561
0.09	0
0.18	0.068321
0.08	0.035838
0.2	0.041571
0.14	0
0.04	0
0.11	0.024309
0.02	0
0.05	0.053448
0	0
0.05	0.055427
0	0
0.03	0
0	0
0.11	0
0.04	0.051706
0.04	0
0.17	0
0.03	0
0.07	0
0.07	0
0.16	0
0.05	0
0.03	0
0.16	2.108e-05
0.04	0.042471
0.08	0.04955
0.07	0.057808
0	0
0.07	0.024996
0.05	0.071606
0	0
0.04	0
0.04	0.058568
0.04	0.06833
0	0
0.03	0
0	0
0	0.021171
0.02	0.057385
0	0
0	0
0.01	0.098007
0	0.029448
0	0
0	0.021264
0	0
0.01	0
0.1	0.05092
0.03	0
0.03	0.054499
0.04	0
0	0.017591
0.13	0.020523
0.05	0
0.05	0.10035
0.05	0.065545
0.06	0
0.19	0.031091
0.08	0.075299
0	0
0.07	0
0.07	0.017753
0	0
0.05	0.057977
0.04	0.055089
0.05	0
0	0
0.03	0
0.04	0
0.04	0.0092027
0.03	0
0.03	0
0.17	0
0.06	0.0015549
0.15	0
0.13	0.00028022
0.18	0.042774
0.08	0
0.02	0
0.23	0
0.03	0
0.1	0
0.09	0
0.17	0
0	0
0.03	0
0.12	0
0.08	0
0	2.108e-05
0.13	2.459e-05
0	0
0.19	0
0.16	2.869e-05
0.09	0
0.15	0
0.02	0
0.11	0
0.18	2.586e-05
0.14	0
0.11	0
0.19	0
0.05	0
0.25	0.042472
0.22	0
0.15	0
0.07	0.0070998
0.13	0
0.23	0
0.14	0
0.13	0.043651
0.17	0
0.14	0
0.19	0.09219
0.14	0.065108
0.09	0
0.22	0
0.14	0
0.1	0
0.12	0
0.12	0
0.12	0
0.07	0
0.23	0
0	2.108e-05
0.01	0
0.08	0.042471
0.16	0
0.05	0
0.06	0
0.07	0.049547
0.08	0
0.08	0.050726
0.06	0
0.07	0
0.07	0
0.07	0
0	0
0.05	0
0.05	0
0.05	2.108e-05
0.13	2.459e-05
0	0
0.01	0.042476
0	0.007108
0.04	0
0	0
0.15	0.050732
0.09	0
0.14	0
0.21	0.0084764
0.11	0.052336
0.12	0
0.08	0.052603
0.03	0
0.14	0
0.09	0
0.04	0.051235
0.07	0.10222
0.07	0
0.08	0
0.07	0.068044
0	0.036938
0.14	0
0.07	0.059965
0.07	0
0.11	0.027512
0	0
0.16	0.057047
0.04	0.024109
0	0
0.15	0
0.15	0.055994
0.09	0
0.08	0
0	0
0.09	0
0.25	0.0518
0.14	0
0.1	0.0086544
0.06	0.010097
0.12	0
0.16	0.054227
0.15	0.054631
0.19	0
0.08	0
0.13	0.060611
0.04	0.028266
0.11	0
0.02	0
0.16	0
0.08	0
0.08	0
0.17	0
0.22	0.042468
0	0
0.1	0
0.02	0
0.09	0
0.08	0.049546
0.14	0
0	0
0	0
0.06	0.050726
0.06	0.05918
0.01	0.018339
0	0.021395
0.03	0.024961
0	0.029121
0	0.02552
0	0.062357
0.1	0
0.03	0.023681
0.16	0.023468
0.06	0
0.07	0
0	0
0.06	0.0078792
0.07	0.047692
0.14	0.05173
0.06	0.017905
0	0.020889
0	0.02437
0.18	0.027119
61.25	102.72
61.01	103.9
60.7	104.91
60.66	106
60.8	106.65
61.13	107.57
61.11	108.29
60.92	108.94
60.78	109.57
61.27	110.08
61.52	110.61
61.67	111.11
61.03	111.5
61.14	112.14
61.62	112.01
61.26	112.21
60.92	112.56
61.05	112.67
61.05	112.91
60.69	112.83
60.54	113.09
60.72	113.24
60.68	113.22
60.33	113.49
60.21	113.29
60.64	113.49
60.52	113.43
60.19	113.5
59.9	113.42
60.12	113.58
60.37	113.59
60.32	113.6
59.91	113.67
59.77	113.66
59.96	113.57
60.15	113.66
59.9	113.71
59.66	113.52
59.92	113.87
59.77	113.78
59.61	113.9
59.18	113.77
59.32	113.82
59.56	113.92
59.5	113.92
59.24	114.07
59.18	113.93
59.18	113.71
58.98	113.73
58.72	113.74
58.89	113.75
58.87	113.7
59.03	113.79
58.92	113.93
58.82	114
58.93	113.88
59.23	113.94
59.04	113.98
59.17	114.1
59.51	114.26
59.58	114.42
59.73	114.81
59.34	114.66
59.05	114.82
59.03	114.68
59.04	114.79
59.04	115.03
58.58	115.15
58.54	115.14
58.88	115.37
58.43	115.4
58.07	115.41
58.37	115.47
58.3	115.61
58.22	115.65
57.85	115.66
57.67	115.87
57.94	115.99
58.04	116.03
57.66	116.06
57.52	116.21
57.64	116.43
57.42	116.35
57.12	116.59
56.63	116.55
56.58	116.51
56.55	116.68
56.12	116.6
55.77	116.68
55.21	116.86
55.1	116.58
55.28	116.67
55.32	116.46
55.27	116.61
55.23	116.55
55.4	116.25
55.54	116.19
55.63	116.11
55.59	116.22
55.9	115.99
56.65	116.06
56.82	116.08
56.73	116.06
56.66	115.88
57.22	115.78
58.04	115.83
57.76	115.92
57.45	115.8
57.95	115.93
58.38	116.03
58.61	116.36
58.62	116.37
58.43	116.15
58.5	116.12
58.94	116.24
59.12	116.14
58.99	116.02
59.05	116.01
59.32	116.11
59.46	115.98
59.25	115.9
58.97	115.86
59.05	115.83
59.1	116.01
58.67	116.12
58.12	116.23
57.46	116.03
57.38	115.93
57.06	115.99
56.64	116.03
56.42	116.14
56.48	116.13
56.66	116.06
56.37	115.74
56.13	115.7
56.13	115.73
56.42	115.41
56.49	115.46
56.42	115.61
55.92	115.42
55.88	115.29
56.35	115.42
56.26	115.51
55.67	115.44
55.84	115.49
55.95	115.63
55.84	115.48
55.62	115.87
55.82	116.01
55.93	116.45
55.77	116.44
55.53	116.45
55.43	116.4
55.57	116.7
55.57	116.77
55.51	116.69
55.26	116.82
55.04	116.84
55.57	117.17
56.08	117.63
55.96	117.47
55.95	117.65
56.23	117.83
56.77	118.03
56.67	118.31
56.43	118.33
56.68	118.73
56.84	118.96
56.73	119.31
56.43	119.36
56.47	119.53
56.52	119.65
56.41	119.67
56.21	119.75
56.29	119.82
56.31	119.77
55.95	119.73
55.89	119.87
56.06	120.07
56.04	120
55.99	120.24
55.69	120.06
55.56	120.2
55.59	120.38
55.85	120.39
55.56	120.46
55.32	120.37
55.47	120.46
55.58	120.47
55.46	120.48
55.31	120.71
55.09	120.53
55.06	120.6
55.07	120.75
54.81	120.59
54.62	120.65
54.76	120.77
55.05	120.68
54.96	120.61
54.99	120.75
54.81	120.82
54.67	120.73
54.39	120.63
54.28	120.8
54.13	121.04
53.73	121.3
53.59	121.17
53.58	121.28
53.49	121.47
53.32	121.46
53.27	121.49
53.11	121.39
53.11	121.64
52.77	121.62
52.7	121.34
52.85	121.49
52.52	121.37
52.3	121.28
52	121.01
52.21	120.99
52	121.02
51.51	120.81
51.6	120.59
51.44	120.73
51.35	120.6
51.16	120.53
50.98	120.36
51.36	120.38
51.45	120.34
51.32	120.06
51.32	119.97
51.51	119.92
51.77	119.85
51.59	120.27
51.65	120.01
51.71	120
52.11	120.26
52.17	120.4
52.07	120.44
52.02	120.64
52.29	120.83
52.39	121.02
52.35	121.31
52.12	121.25
52.13	121.51
52.2	121.74
52.44	121.98
52.4	122.23
52.03	122.21
52.14	122.37
52.18	122.3
52.05	122.05
51.82	121.98
51.72	122.15
51.92	122.06
51.76	122
51.69	121.78
51.59	121.91
51.51	122.03
51.43	122.05
51.3	121.83
51.4	122.02
51.52	122.69
51.34	123.67
51.48	123.61
51.74	123.61
51.64	123.95
51.47	124.32
51.34	124.46
51.55	124.63
51.39	124.51
51.46	124.57
51.48	124.76
51.73	125
51.8	124.92
51.97	124.76
52.15	124.8
52.17	124.84
52.21	124.9
52.16	124.79
52.34	124.86
52.07	124.62
52.1	124.37
52.47	124.3
52.43	124.11
52.17	124
52.4	123.86
52.28	123.69
52.32	123.49
52.08	123.35
52.02	123.4
52.04	123.34
51.93	123.12
51.83	123.2
51.67	122.94
51.77	123
51.81	122.93
51.52	122.86
51.36	122.74
51.37	122.7
51.49	122.7
51.53	122.66
51.27	122.52
51.19	122.47
51.46	122.68
51.39	122.55
51.33	122.56
51.08	122.46
50.96	122.66
51.05	122.87
50.81	122.81
51.02	123.03
51.31	123.23
51.17	123.19
50.91	123.19
50.8	123.16
51.14	123.39
51.2	123.32
51.27	123.47
51.12	123.43
51.07	123.42
51.49	123.38
51.64	123.51
51.67	123.37
51.78	123.4
51.46	123.22
51.4	123.19
51.64	123.2
51.51	123.15
51.31	122.9
51.37	122.77
51.56	122.53
51.42	122.5
51.25	122.3
51.42	122.41
51.57	122.16
51.82	122.32
51.78	122.41
51.58	122.43
51.42	122.41
51.68	122.54
51.65	122.56
51.28	122.56
51.07	122.63
51.03	122.71
50.88	122.8
50.66	122.84
50.8	122.93
50.33	123.03
50.29	123.1
50.55	123.33
50.8	123.29
50.61	123.37
50.36	123.49
50.88	123.65
50.97	124.04
50.87	124.07
51.02	124.16
51.51	124.16
51.53	124.23
51.3	124.37
51.65	124.25
51.87	124.07
51.79	123.89
51.63	123.8
51.64	123.56
51.75	124.19
51.76	124.39
51.57	124.32
51.49	124.26
51.56	124.42
51.5	124.52
51.5	124.53
51.5	124.77
51.4	124.64
51.3	124.83
51.13	124.89
51.11	124.91
51.01	124.93
50.97	125.13
50.98	125.38
50.84	125.69
50.88	125.73
50.75	125.57
50.58	125.64
50.6	125.59
50.41	125.8
50.3	125.86
50.2	125.93
50.37	125.77
50.2	125.75
49.97	125.99
50.02	126.06
49.93	126.18
49.8	126.18
49.75	126.13
49.55	125.98
49.47	126.02
49.26	126.05
49.23	126.11
49.01	126.1
49.05	125.93
48.93	125.87
48.96	125.81
48.79	125.9
48.76	125.86
48.8	125.78
48.89	125.46
48.84	125.47
48.86	125.25
49	125.22
49.08	125.07
49.04	125
48.73	124.92
48.84	124.79
48.7	124.71
48.74	124.63
48.9	124.51
48.58	124.3
48.55	124.11
48.63	124.13
48.62	123.9
48.77	123.87
48.45	123.72
48.3	123.75
48.26	123.35
48.32	123.34
48.15	123.21
47.36	123.1
47.27	122.91
47.18	122.73
47.08	122.58
46.79	122.46
46.44	122.37
46.16	122.42
45.68	122.13
45.76	122.03
45.76	121.64
45.24	121.5
45.09	121.36
45.21	121.18
45.17	121.11
44.95	120.87
44.98	120.7
44.72	120.48
44.79	120.29
45.02	120.18
45.25	119.9
45.34	119.83
45.19	119.6
45.61	119.28
45.92	119.24
45.98	119
46.27	119.02
46.55	118.71
46.7	118.52
46.62	118.52
47.08	118.44
47.43	118.44
48.52	118.17
49.4	117.83
49.21	117.75
49.43	117.75
50	117.72
50.72	117.52
51.09	117.11
51.03	117.03
51.03	116.83
51.43	116.8
52.22	116.65
52.47	116.46
52.36	116.36
52.58	116.28
52.58	116.19
52.82	115.88
53	115.88
53.09	115.87
53.3	115.87
53.29	115.93
53.45	115.76
53.73	115.82
53.89	115.98
54.07	116
54.19	116.19
54.6	116.28
54.54	116.28
54.76	116.36
55.16	116.55
55.51	116.64
55.64	116.84
55.69	116.89
55.84	117.08
55.93	117.2
56.02	117.48
56.06	117.61
56	117.7
56.23	117.92
56.55	118.06
56.35	118.25
56.41	118.46
56.42	118.52
56.41	118.53
56.27	118.76
56.26	118.66
56.46	118.81
56.51	118.74
56.36	118.87
56.01	118.97
56.09	119.09
55.85	118.86
55.83	118.95
55.64	119.07
55.43	119.4
55.16	119.48
54.8	119.54
54.37	119.61
53.95	120.02
53.88	120.39
53.71	120.64
53.38	120.79
53.19	121.25
52.65	121.31
52.65	121.66
52.4	122.04
52.4	122.31
52.19	122.53
52.07	122.7
52.05	122.93
52.04	123.22
52.06	123.5
51.79	123.7
51.86	123.94
51.4	124.11
51.2	124.22
50.93	124.21
50.92	124.12
50.73	123.89
50.45	124.05
50.38	124.17
50.24	124.17
50.39	124.2
50.21	123.79
50.25	123.81
50.26	123.86
50.37	123.81
50.22	123.75
50.19	123.67
50.15	123.35
50.17	123.15
50.24	123.03
50.01	123.07
50.15	123
50.14	122.76
50.05	122.71
50.11	122.68
50.01	122.79
73.51	85.126
73.34	84.672
73.39	84.144
73.34	83.804
73.36	83.752
72.95	83.323
73.2	83.447
73.22	83.328
73.57	82.895
73.27	82.658
73.43	82.561
73.21	82.689
73.17	82.775
73.08	82.98
73.51	82.824
73.33	82.809
73.1	82.978
73.04	83.153
73.4	83.429
73.5	83.079
73.2	82.57
72.92	82.487
72.98	82.872
73.01	82.868
73.12	82.605
73.05	82.526
72.94	82.731
72.99	82.347
72.99	82.132
72.9	81.67
72.99	81.684
72.94	81.331
72.77	81.098
72.86	80.55
72.67	79.904
72.8	79.313
72.98	78.621
72.94	78.084
72.89	77.412
72.89	76.634
72.85	75.537
72.98	74.951
73.02	74.466
73.25	73.609
71.65	72.466
71.27	71.771
71.01	70.888
70.56	70.339
69.85	69.481
69.28	68.793
69.1	67.756
68.86	67.427
68.42	67.019
68.66	66.297
68.5	65.638
67.95	65.198
67.8	64.814
67.79	64.166
67.86	63.733
67.81	63.475
68.29	63.412
68.13	62.86
67.97	62.534
67.88	62.602
67.88	62.71
68.11	62.625
67.99	62.621
67.97	63.091
67.8	63.735
68.85	64.391
68.62	64.969
67.99	65.784
67.73	66.268
68.37	66.84
68.21	67.74
68.11	68.256
67.89	68.591
67.37	69.441
67.99	70.904
68.09	71.411
68.59	71.684
68.37	72.297
69	73.255
69.4	73.72
69.12	74.02
69.08	74.54
69.55	74.549
70.04	74.627
70.26	75.068
70.23	75.887
69.95	76.028
70.82	75.427
71.11	75.446
71.12	75.965
70.46	76.242
70.92	76.131
71.8	76.063
71.16	76.254
70.91	76.007
70.84	75.844
71.32	75.65
71.65	75.528
70.39	74.759
70.56	73.916
70.79	73.822
70.7	73.655
69.88	74.044
69.92	74.773
70.01	74.648
69.45	74.77
69.44	75.31
69.79	75.841
69.82	76.013
69.76	76.389
70.27	76.807
70.57	77.273
71.27	76.752
71.52	76.606
71.93	76.323
72.08	76.142
72.25	75.777
73.08	75.273
73.6	75.196
73.78	74.876
74.6	74.508
74.63	74.151
74.9	73.71
74.86	73.28
75.16	73.003
75.56	72.775
75.81	72.741
75.66	72.294
75.4	71.761
75.54	71.465
75.56	70.742
75.09	70.361
75.06	69.709
74.87	69.278
74.52	68.695
73.97	68.148
73.62	67.758
73.12	67.155
72.46	66.305
71.55	65.427
70.07	64.246
68.53	62.322
66.79	60.143
62.63	57.616
59.5	55.021
57.28	52.863
54.04	50.201
51.24	47.714
48.56	45.218
46.01	42.515
43.84	40.092
41.64	38.006
39.11	35.803
36.83	33.733
34.92	31.946
33.08	30.1
31.2	28.392
29.62	26.832
27.92	25.295
26.3	23.888
24.82	22.248
23.4	21.067
22.19	19.846
20.87	18.766
19.61	17.466
18.45	16.481
17.56	15.562
16.58	14.644
15.56	13.777
14.68	13.031
13.81	12.292
12.96	11.381
12.32	10.684
11.48	10.152
10.88	9.59
10.29	8.9741
9.71	8.5061
9.12	7.8147
8.59	7.4637
8.19	6.9308
7.75	6.6574
7.15	6.1014
6.68	5.7856
6.4	5.4474
6.04	5.1113
5.68	4.8505
5.33	4.4221
5.12	4.2271
4.77	3.8824
4.41	3.7065
4.36	3.4723
4.14	3.2002
3.81	3.1239
3.59	2.7702
3.48	2.6698
3.32	2.497
3.02	2.3769
2.75	2.2396
2.75	1.9649
2.56	2.0005
2.33	1.7192
2.24	1.7593
2.03	1.4866
1.99	1.4884
1.83	1.2817
1.7	1.2892
1.64	1.26
1.58	1.007
1.47	1.012
1.46	0.93255
1.32	0.78947
1.17	0.74863
1.18	0.6634
1.02	0.64858
1.04	0.67291
1.05	0.50229
1	0.45443
0.98	0.44784
0.98	0.41191
0.94	0.37247
0.88	0.2375
0.72	0.32071
0.72	0.12864
0.71	0.11789
0.58	0.026437
0.53	0
0.6	0.14141
0.62	0
0.43	0.047644
0.55	0.078384
0.59	0.002148
0.47	0.12985
0.54	0.000578
0.48	0.085568
0.32	0.049442
0.41	0.087065
0.38	0
0.37	0.03713
0.25	0.043222
0.21	0.036164
0.15	0
0.36	0.061887
0.32	0
0.14	0.023567
0.12	0
0.19	0
0.16	0.05671
0.08	0
0.21	0.013401
0.22	0.054153
0.15	0.020732
0.23	0
0.03	0.014735
0.06	0
0.25	0.099851
0.05	0.022574
0.2	0.065328
0.11	0
0.25	0.07376
0.15	0.086054
0.13	0
0.06	0.037545
0.13	0
0	0
0.05	0.020621
0.2	0.052162
0.08	0
0.17	0
0.09	0
0	0
0.23	0
0	0
0.05	0
0.16	0
0	0
0	0
0.17	2.108e-05
0	2.459e-05
0	0
0.04	0
0.04	0.042476
0	0
0.02	0
0.03	0
0	0.0071003
0.07	0.050731
0.03	0
0.12	0.052106
0	0
0.13	0
0	0
0.06	0
0.06	0.0087055
0.05	0
0.06	0
0	0
0	0
0	0
0.16	0
0.05	0
0.09	2.108e-05
0	2.459e-05
0.06	0.042476
0.07	0.007108
0.14	0
0.07	0.050739
0	0
0.06	0.059188
0.02	0
0	0.018342
0	0
0.02	0.05539
0	0
0	0
0.01	0
0	0
0.1	0.0517
0.03	0
0	0
0.12	0.051085
0.01	0
0.18	0
0	0
0.06	0
0.03	0.0085352
0.1	0.0014436
0.07	0.086578
0.22	0.058561
0.09	0
0.18	0.068321
0.08	0.035838
0.2	0.041571
0.14	0
0.04	0
0.11	0.024309
0.02	0
0.05	0.053448
0	0
0.05	0.055427
0	0
0.03	0
0	0
0.11	0
0.04	0.051706
0.04	0
0.17	0
0.03	0
0.07	0
0.07	0
0.16	0
0.05	0
0.03	0
0.16	2.108e-05
0.04	0.042471
0.08	0.04955
0.07	0.057808
0	0
0.07	0.024996
0.05	0.071606
0	0
0.04	0
0.04	0.058568
0.04	0.06833
0	0
0.03	0
0	0
0	0.021171
0.02	0.057385
0	0
0	0
0.01	0.098007
0	0.029448
0	0
0	0.021264
0	0
0.01	0
0.1	0.05092
0.03	0
0.03	0.054499
0.04	0
0	0.017591
0.13	0.020523
0.05	0
0.05	0.10035
0.05	0.065545
0.06	0
0.19	0.031091
0.08	0.075299
0	0
0.07	0
0.07	0.017753
0	0
0.05	0.057977
0.04	0.055089
0.05	0
0	0
0.03	0
0.04	0
0.04	0.0092027
0.03	0
0.03	0
0.17	0
0.06	0.0015549
0.15	0
0.13	0.00028022
0.18	0.042774
0.08	0
0.02	0
0.23	0
0.03	0
0.1	0
0.09	0
0.17	0
0	0
0.03	0
0.12	0
0.08	0
0	2.108e-05
0.13	2.459e-05
0	0
0.19	0
0.16	2.869e-05
0.09	0
0.15	0
0.02	0
0.11	0
0.18	2.586e-05
0.14	0
0.11	0
0.19	0
0.05	0
0.25	0.042472
0.22	0
0.15	0
0.07	0.0070998
0.13	0
0.23	0
0.14	0
0.13	0.043651
0.17	0
0.14	0
0.19	0.09219
0.14	0.065108
0.09	0
0.22	0
0.14	0
0.1	0
0.12	0
0.12	0
0.12	0
0.07	0
0.23	0
0	2.108e-05
0.01	0
0.08	0.042471
0.16	0
0.05	0
0.06	0
0.07	0.049547
0.08	0
0.08	0.050726
0.06	0
0.07	0
0.07	0
0.07	0
0	0
0.05	0
0.05	0
0.05	2.108e-05
0.13	2.459e-05
0	0
0.01	0.042476
0	0.007108
0.04	0
0	0
0.15	0.050732
0.09	0
0.14	0
0.21	0.0084764
0.11	0.052336
0.12	0
0.08	0.052603
0.03	0
0.14	0
0.09	0
0.04	0.051235
0.07	0.10222
0.07	0
0.08	0
0.07	0.068044
0	0.036938
0.14	0
0.07	0.059965
0.07	0
0.11	0.027512
0	0
0.16	0.057047
0.04	0.024109
0	0
0.15	0
0.15	0.055994
0.09	0
0.08	0
0	0
0.09	0
0.25	0.0518
0.14	0
0.1	0.0086544
0.06	0.010097
0.12	0
0.16	0.054227
0.15	0.054631
0.19	0
0.08	0
0.13	0.060611
0.04	0.028266
0.11	0
0.02	0
0.16	0
0.08	0
0.08	0
0.17	0
0.22	0.042468
0	0
0.1	0
0.02	0
0.09	0
0.08	0.049546
0.14	0
0	0
0	0
0.06	0.050726
0.06	0.05918
0.01	0.018339
0	0.021395
0.03	0.024961
0	0.029121
0	0.02552
0	0.062357
0.1	0
0.03	0.023681
0.16	0.023468
0.06	0
0.07	0
0	0
0.06	0.0078792
0.07	0.047692
0.14	0.05173
0.06	0.017905
0	0.020889
0	0.02437
0.18	0.027119
61.25	102.72
61.01	103.9
60.7	104.91
60.66	106
60.8	106.65
61.13	107.57
61.11	108.29
60.92	108.94
60.78	109.57
61.27	110.08
61.52	110.61
61.67	111.11
61.03	111.5
61.14	112.14
61.62	112.01
61.26	112.21
60.92	112.56
61.05	112.67
61.05	112.91
60.69	112.83
60.54	113.09
60.72	113.24
60.68	113.22
60.33	113.49
60.21	113.29
60.64	113.49
60.52	113.43
60.19	113.5
59.9	113.42
60.12	113.58
60.37	113.59
60.32	113.6
59.91	113.67
59.77	113.66
59.96	113.57
60.15	113.66
59.9	113.71
59.66	113.52
59.92	113.87
59.77	113.78
59.61	113.9
59.18	113.77
59.32	113.82
59.56	113.92
59.5	113.92
59.24	114.07
59.18	113.93
59.18	113.71
58.98	113.73
58.72	113.74
58.89	113.75
58.87	113.7
59.03	113.79
58.92	113.93
58.82	114
58.93	113.88
59.23	113.94
59.04	113.98
59.17	114.1
59.51	114.26
59.58	114.42
59.73	114.81
59.34	114.66
59.05	114.82
59.03	114.68
59.04	114.79
59.04	115.03
58.58	115.15
58.54	115.14
58.88	115.37
58.43	115.4
58.07	115.41
58.37	115.47
58.3	115.61
58.22	115.65
57.85	115.66
57.67	115.87
57.94	115.99
58.04	116.03
57.66	116.06
57.52	116.21
57.64	116.43
57.42	116.35
57.12	116.59
56.63	116.55
56.58	116.51
56.55	116.68
56.12	116.6
55.77	116.68
55.21	116.86
55.1	116.58
55.28	116.67
55.32	116.46
55.27	116.61
55.23	116.55
55.4	116.25
55.54	116.19
55.63	116.11
55.59	116.22
55.9	115.99
56.65	116.06
56.82	116.08
56.73	116.06
56.66	115.88
57.22	115.78
58.04	115.83
57.76	115.92
57.45	115.8
57.95	115.93
58.38	116.03
58.61	116.36
58.62	116.37
58.43	116.15
58.5	116.12
58.94	116.24
59.12	116.14
58.99	116.02
59.05	116.01
59.32	116.11
59.46	115.98
59.25	115.9
58.97	115.86
59.05	115.83
59.1	116.01
58.67	116.12
58.12	116.23
57.46	116.03
57.38	115.93
57.06	115.99
56.64	116.03
56.42	116.14
56.48	116.13
56.66	116.06
56.37	115.74
56.13	115.7
56.13	115.73
56.42	115.41
56.49	115.46
56.42	115.61
55.92	115.42
55.88	115.29
56.35	115.42
56.26	115.51
55.67	115.44
55.84	115.49
55.95	115.63
55.84	115.48
55.62	115.87
55.82	116.01
55.93	116.45
55.77	116.44
55.53	116.45
55.43	116.4
55.57	116.7
55.57	116.77
55.51	116.69
55.26	116.82
55.04	116.84
55.57	117.17
56.08	117.63
55.96	117.47
55.95	117.65
56.23	117.83
56.77	118.03
56.67	118.31
56.43	118.33
56.68	118.73
56.84	118.96
56.73	119.31
56.43	119.36
56.47	119.53
56.52	119.65
56.41	119.67
56.21	119.75
56.29	119.82
56.31	119.77
55.95	119.73
55.89	119.87
56.06	120.07
56.04	120
55.99	120.24
55.69	120.06
55.56	120.2
55.59	120.38
55.85	120.39
55.56	120.46
55.32	120.37
55.47	120.46
55.58	120.47
55.46	120.48
55.31	120.71
55.09	120.53
55.06	120.6
55.07	120.75
54.81	120.59
54.62	120.65
54.76	120.77
55.05	120.68
54.96	120.61
54.99	120.75
54.81	120.82
54.67	120.73
54.39	120.63
54.28	120.8
54.13	121.04
53.73	121.3
53.59	121.17
53.58	121.28
53.49	121.47
53.32	121.46
53.27	121.49
53.11	121.39
53.11	121.64
52.77	121.62
52.7	121.34
52.85	121.49
52.52	121.37
52.3	121.28
52	121.01
52.21	120.99
52	121.02
51.51	120.81
51.6	120.59
51.44	120.73
51.35	120.6
51.16	120.53
50.98	120.36
51.36	120.38
51.45	120.34
51.32	120.06
51.32	119.97
51.51	119.92
51.77	119.85
51.59	120.27
51.65	120.01
51.71	120
52.11	120.26
52.17	120.4
52.07	120.44
52.02	120.64
52.29	120.83
52.39	121.02
52.35	121.31
52.12	121.25
52.13	121.51
52.2	121.74
52.44	121.98
52.4	122.23
52.03	122.21
52.14	122.37
52.18	122.3
52.05	122.05
51.82	121.98
51.72	122.15
51.92	122.06
51.76	122
51.69	121.78
51.59	121.91
51.51	122.03
51.43	122.05
51.3	121.83
51.4	122.02
51.52	122.69
51.34	123.67
51.48	123.61
51.74	123.61
51.64	123.95
51.47	124.32
51.34	124.46
51.55	124.63
51.39	124.51
51.46	124.57
51.48	124.76
51.73	125
51.8	124.92
51.97	124.76
52.15	124.8
52.17	124.84
52.21	124.9
52.16	124.79
52.34	124.86
52.07	124.62
52.1	124.37
52.47	124.3
52.43	124.11
52.17	124
52.4	123.86
52.28	123.69
52.32	123.49
52.08	123.35
52.02	123.4
52.04	123.34
51.93	123.12
51.83	123.2
51.67	122.94
51.77	123
51.81	122.93
51.52	122.86
51.36	122.74
51.37	122.7
51.49	122.7
51.53	122.66
51.27	122.52
51.19	122.47
51.46	122.68
51.39	122.55
51.33	122.56
51.08	122.46
50.96	122.66
51.05	122.87
50.81	122.81
51.02	123.03
51.31	123.23
51.17	123.19
50.91	123.19
50.8	123.16
51.14	123.39
51.2	123.32
51.27	123.47
51.12	123.43
51.07	123.42
51.49	123.38
51.64	123.51
51.67	123.37
51.78	123.4
51.46	123.22
51.4	123.19
51.64	123.2
51.51	123.15
51.31	122.9
51.37	122.77
51.56	122.53
[truncated: 224 more rows]
