# Supplementary material for: How Variability and Effort Determine Coordination at Large Forces
Source: PLoS One. 2016 Mar 2;11(3):e0149512. doi: 10.1371/journal.pone.0149512 (PMC4774921; doi:10.1371/journal.pone.0149512)
Supplement: S1 Dataset — (ZIP) [file pone.0149512.s001.zip › par10_RiLllevel4.txt]

18.13	8.909
18.05	8.9297
18.1	8.9723
18.09	9.0221
18.11	8.8773
18.28	9.0647
18.43	9.0058
18.58	9.0185
18.58	9.1111
18.7	9.041
18.84	9.0683
18.77	8.9415
18.91	9.0157
18.83	9.0153
18.83	9.1266
18.6	9.056
18.69	9.054
18.55	9.0303
18.49	9.2025
18.26	9.0214
18.25	8.9615
18.23	9.073
18.33	9.1611
18.29	9.098
18.17	9.208
18.2	9.0693
17.94	9.1721
17.97	9.2311
17.96	9.0305
17.77	9.1466
17.62	9.009
17.31	9.1263
17.33	9.246
17.06	9.291
16.91	9.3768
16.89	9.3728
16.77	9.306
16.85	9.336
16.81	9.5208
17.07	9.5591
16.97	9.5046
16.9	9.5265
17.26	9.6057
17.24	9.4384
17.31	9.4672
17.44	9.6216
17.56	9.5562
17.33	9.5612
17.13	9.4689
17.19	9.474
17.09	9.4751
17.2	9.4507
17.06	9.4331
16.88	9.4966
16.8	9.3739
16.69	9.3997
16.92	9.3871
16.96	9.419
16.86	9.459
16.86	9.2405
16.78	9.3032
17.01	9.3296
16.81	9.32
16.83	9.1762
16.74	9.2988
16.63	9.2236
16.74	9.2104
16.52	9.1056
16.64	9.1972
16.57	9.1158
16.67	9.2127
16.8	9.1684
16.77	9.1614
16.81	9.1282
16.88	9.2016
16.85	9.0886
16.62	9.1953
16.47	9.1573
16.59	9.0293
16.59	9.0977
16.42	8.9954
16.47	9.0648
16.11	8.9582
16.22	9.0099
16.2	9.0916
16.22	9.0056
16.22	8.9649
16.14	8.9907
16.15	8.9961
16.3	9.0787
16.45	9.119
16.36	9.0106
16.47	9.1031
16.7	8.952
16.79	9.072
16.87	8.9435
17.02	8.9992
17	9.1246
17.09	9.0433
17.2	8.9312
17.19	9.0775
17.2	9.1423
17.18	9.0388
17.3	9.0245
17.29	8.979
17.22	9.0718
17.31	9.0709
17.58	9.0165
17.52	9.0977
17.48	8.9825
17.59	8.9407
17.7	9.0461
17.68	8.9996
17.65	9.0392
17.46	8.987
17.37	8.9878
17.46	9.0381
17.33	8.9094
17.28	8.8943
17.26	8.9975
17.35	8.8719
17.48	8.98
17.52	8.9279
17.38	8.9309
17.36	9.0219
17.46	9.0684
17.35	9.0587
17.5	9.0719
17.46	9.0959
17.21	9.1234
17.27	9.0129
17.2	9.2159
17.09	9.1148
17.06	9.1219
17.08	9.2536
17.06	9.1055
17.02	9.1634
16.82	9.0697
16.99	9.0622
16.98	9.1796
17.05	9.1249
17.01	9.213
16.96	9.0939
17.03	9.1828
17.16	9.3303
17.06	9.3129
16.98	9.2594
16.84	9.2671
17.08	9.3809
17	9.329
16.89	9.2863
16.78	9.3243
16.92	9.2927
17.02	9.2545
16.92	9.2759
16.99	9.2671
17.05	9.4337
17.05	9.2821
17.08	9.2803
17.17	9.4969
17.21	9.4488
17.29	9.3942
17.2	9.5149
17.27	9.5537
17.26	9.5993
17.19	9.4466
17.36	9.616
17.24	9.4832
17.25	9.4779
17.29	9.4653
17.38	9.4429
17.32	9.315
17.19	9.2648
17.01	9.3982
16.93	9.3425
16.65	9.1947
16.4	9.2382
16.51	9.3103
16.44	9.3603
16.43	9.3115
16.26	9.3913
16.19	9.3392
16.03	9.3135
16.12	9.2716
16.19	9.2993
16.2	9.2973
16.4	9.324
16.44	9.4064
16.46	9.337
16.52	9.3479
16.53	9.356
16.76	9.4507
16.9	9.3869
17.06	9.3412
17.2	9.3843
17.23	9.3479
17.48	9.4739
17.56	9.3505
17.75	9.3869
17.95	9.3945
17.99	9.3537
18.12	9.3122
18.01	9.3277
17.87	9.3664
18.06	9.3205
18.17	9.478
18.07	9.4138
18.02	9.3034
18.06	9.4691
18.01	9.274
18.09	9.4785
18.03	9.3937
18.11	9.3479
17.99	9.4827
17.9	9.3576
17.75	9.3291
17.87	9.3466
17.67	9.3812
17.77	9.4716
17.9	9.3
17.9	9.2055
17.54	9.3123
17.49	9.3065
17.46	9.3365
17.62	9.314
17.78	9.2315
17.85	9.2783
17.6	9.2726
17.53	9.1396
17.68	9.1068
17.9	9.1996
17.66	9.0669
17.59	9.2439
17.5	9.1542
17.54	9.1567
17.3	9.2499
17.12	9.2583
16.86	9.1628
16.78	9.1493
16.83	9.3183
16.58	9.1754
16.42	9.1206
16.47	9.1825
16.5	9.1433
16.36	9.2272
16.2	9.0847
16.22	9.1121
16.19	9.238
16.23	9.1623
16.14	9.2079
16.1	9.2472
16.21	9.3167
16.38	9.2659
16.54	9.313
16.76	9.2532
16.7	9.2608
17.14	9.2206
17.16	9.1197
17.34	9.2651
17.51	9.1722
17.47	9.0738
17.59	9.0427
17.54	9.1404
17.69	9.2711
17.62	8.975
17.47	8.9846
17.51	9.0122
17.46	9.0071
17.57	9.1971
17.34	9.015
17.16	8.8943
17.11	9.0491
16.96	8.8854
17.09	9.0774
17.27	9.015
17.17	8.9725
17.21	9.028
17.19	8.982
17.05	8.9557
16.92	8.893
17.03	9.0424
16.97	9.0541
16.97	9.0584
17.02	9.0712
16.88	9.048
16.71	9.0738
16.82	9.1639
16.88	9.1822
17	9.1179
16.87	9.2955
16.86	9.3368
16.76	9.2533
16.67	9.2682
16.5	9.4098
16.59	9.3312
16.5	9.3371
16.36	9.2947
16.33	9.3441
16.32	9.484
16.42	9.4115
16.39	9.2551
16.2	9.2839
16.26	9.2821
16.37	9.484
16.47	9.3567
16.18	9.3051
16.1	9.3134
16.04	9.3183
16.09	9.4941
16.04	9.4109
15.97	9.3351
16.06	9.3401
16.1	9.387
16.2	9.356
16.17	9.3754
16.11	9.2421
16.21	9.4389
16.11	9.328
16.33	9.3606
16.48	9.4038
16.49	9.451
16.38	9.4009
16.79	9.4371
16.77	9.4128
16.76	9.4215
16.81	9.382
16.82	9.4129
16.94	9.4149
16.96	9.3688
17.17	9.3615
17.36	9.3939
17.41	9.2261
17.46	9.4072
17.42	9.3635
17.63	9.405
17.58	9.3698
17.61	9.2809
17.48	9.3325
17.52	9.2776
17.67	9.3058
17.72	9.3741
17.57	9.2899
17.56	9.2914
17.62	9.2846
17.72	9.2433
17.6	9.4027
17.5	9.4074
17.4	9.3846
17.33	9.485
17.2	9.3911
16.98	9.543
16.75	9.5664
16.75	9.5929
16.65	9.6276
16.57	9.609
16.43	9.4755
16.38	9.634
16.15	9.4755
16.22	9.6257
16.1	9.6678
15.85	9.5079
15.93	9.6406
15.94	9.5568
15.94	9.4855
15.9	9.5894
15.82	9.4915
15.99	9.5312
16	9.6403
16.09	9.5269
16.12	9.4913
16.15	9.6447
16.38	9.543
16.57	9.6298
16.71	9.5432
16.81	9.7157
16.97	9.6682
16.94	9.5872
17.16	9.6795
17.13	9.6877
17.33	9.7543
17.29	9.5909
17.17	9.7903
17.08	9.7392
17.15	9.6643
17.07	9.6604
17.11	9.8145
17	9.6396
16.97	9.6144
16.99	9.8059
17.05	9.6597
17.09	9.7869
17	9.6125
17	9.6505
17.05	9.614
17.1	9.7943
17.02	9.6045
17.06	9.5741
17.07	9.5677
17.2	9.7236
17.14	9.7844
17.24	9.6978
17.23	9.6285
17.51	9.5951
17.63	9.727
17.66	9.6427
17.75	9.7889
18	9.6767
18.17	9.7272
18.24	9.7067
18.13	9.7034
18.25	9.7135
18.59	9.7858
18.69	9.6766
18.6	9.7956
18.79	9.8528
18.6	9.7504
18.75	9.8414
18.52	9.6809
18.53	9.6392
18.48	9.7829
18.13	9.6439
17.96	9.6686
17.92	9.6398
17.73	9.633
17.68	9.8017
17.55	9.7624
17.37	9.8246
17.19	9.6384
17.11	9.723
17.05	9.6531
16.9	9.6283
16.92	9.6909
16.75	9.7535
16.85	9.5605
16.68	9.7032
16.66	9.7115
16.8	9.6829
16.69	9.5967
16.85	9.6979
16.77	9.5935
16.57	9.5752
16.68	9.5525
16.91	9.743
16.87	9.7674
16.74	9.6091
16.69	9.7815
16.8	9.731
16.99	9.6759
16.75	9.6647
16.56	9.6476
16.61	9.6116
16.6	9.7106
16.65	9.6647
16.59	9.7902
16.53	9.8111
16.39	9.5837
16.48	9.7488
16.55	9.6703
16.41	9.6288
16.5	9.6868
16.54	9.751
16.65	9.6515
16.85	9.508
16.9	9.4809
17.11	9.5836
17.25	9.5239
17.58	9.4861
17.82	9.501
17.73	9.3725
17.95	9.6091
18.01	9.5284
18.18	9.3594
18.28	9.3383
18.31	9.396
18.32	9.4849
18.26	9.4217
18.17	9.4039
18.08	9.284
18.14	9.3599
18.02	9.2689
18.01	9.3179
17.93	9.4279
17.81	9.347
17.59	9.2301
17.71	9.2085
17.75	9.3258
17.62	9.2847
17.61	9.473
17.53	9.3667
17.48	9.3894
17.22	9.3772
17.31	9.3857
16.96	9.4026
16.81	9.4333
16.82	9.4444
16.66	9.5809
16.61	9.5724
16.5	9.6459
16.42	9.6865
16.27	9.5164
16.26	9.6133
16.24	9.449
16.26	9.5133
16.22	9.4063
16.11	9.5294
16.25	9.4891
16.2	9.5108
16.16	9.5636
16.14	9.4446
16.29	9.3661
16.49	9.4663
16.66	9.5049
16.74	9.5039
16.96	9.5364
17.1	9.4244
17.28	9.6463
17.24	9.549
17.29	9.5564
17.13	9.5226
17.07	9.5203
16.98	9.5788
16.81	9.5675
16.91	9.6555
16.76	9.5871
16.65	9.6828
16.54	9.7098
16.38	9.6892
16.48	9.7095
16.19	9.6761
16.18	9.5636
16.32	9.6286
16.2	9.5302
16.17	9.5886
15.99	9.4835
16.08	9.6212
16.11	9.4185
15.86	9.5109
15.97	9.4228
16.15	9.5225
16.14	9.4441
16.1	9.457
16.32	9.5483
16.6	9.5546
16.8	9.5341
16.86	9.4936
16.9	9.5018
17.11	9.6366
17.2	9.4391
17.09	9.5896
17.14	9.514
17.14	9.5174
17.44	9.52
17.32	9.6279
17.3	9.6594
17.29	9.5012
17.32	9.6264
