# Supplementary material for: How Variability and Effort Determine Coordination at Large Forces
Source: PLoS One. 2016 Mar 2;11(3):e0149512. doi: 10.1371/journal.pone.0149512 (PMC4774921; doi:10.1371/journal.pone.0149512)
Supplement: S1 Dataset — (ZIP) [file pone.0149512.s001.zip › par10_RiLllevel6.txt]

30.22	13.022
30.33	12.937
30.41	13.005
30.52	13.114
30.68	13.022
30.82	13.1
30.83	13.113
30.92	13.099
30.91	13.073
31.19	13.108
30.98	13.123
31.13	13.127
31.06	13.129
31.21	13.091
31.21	13.264
31.09	13.163
31.24	13.17
31.21	13.092
31.07	13.171
31.04	13.099
31.19	13.029
31.2	13.134
31.15	13.213
31.23	13.191
31.34	13.151
31.47	13.203
31.65	13.232
31.77	13.205
31.53	13.077
31.45	13.185
31.43	13.191
31.34	13.189
31.2	13.097
31.19	13.164
30.96	13.093
30.96	12.993
30.84	13.045
30.63	13.021
30.67	12.966
30.45	12.891
30.24	12.942
30.25	12.933
30.07	12.83
29.93	12.967
29.89	12.798
29.71	12.91
29.58	12.904
29.64	12.985
29.52	13.01
29.5	12.848
29.48	12.856
29.48	13.059
29.59	12.958
29.5	13.038
29.41	12.916
29.48	12.969
29.14	13.031
29.21	12.856
29.1	13.009
29.17	12.877
29.04	12.998
28.84	12.832
28.7	12.842
28.41	12.967
28.33	13.002
27.9	12.938
27.75	12.886
27.65	12.937
27.43	12.911
27.23	12.986
26.92	12.814
26.8	12.878
26.94	12.962
26.69	12.796
26.52	12.734
26.32	12.82
26.18	12.736
26.29	12.924
26.09	12.791
25.91	12.705
25.89	12.7
25.78	12.723
25.88	12.805
25.82	12.828
25.81	12.749
26.05	12.756
25.99	12.723
26.2	12.893
26.12	12.696
26.17	12.844
26.4	12.902
26.25	12.799
26.38	12.726
26.2	12.699
26.16	12.741
26.42	12.724
26.21	12.695
26.24	12.678
26.22	12.584
26.52	12.65
26.58	12.55
26.61	12.521
26.76	12.577
27.02	12.603
27.15	12.564
27.34	12.422
27.64	12.528
27.94	12.529
28.22	12.436
28.34	12.408
28.58	12.467
28.95	12.474
29.21	12.466
29.17	12.37
29.5	12.571
29.86	12.386
30.25	12.458
30.55	12.455
30.73	12.453
30.86	12.382
31.04	12.393
31.2	12.479
31.31	12.441
31.52	12.353
31.57	12.506
31.61	12.485
31.83	12.457
31.72	12.326
31.87	12.265
31.98	12.462
32.09	12.37
32.16	12.308
32.26	12.326
32.4	12.411
32.44	12.308
32.6	12.282
32.56	12.268
32.63	12.346
32.43	12.307
32.57	12.332
32.46	12.336
32.35	12.175
32.4	12.244
32.66	12.27
32.53	12.178
32.27	12.238
32.28	12.094
32.31	12.208
32.21	12.245
31.96	12.283
31.91	12.131
31.98	12.282
31.85	12.271
31.68	12.239
31.51	12.281
31.48	12.281
31.62	12.263
31.47	12.303
31.28	12.18
31.3	12.298
31.26	12.173
31.23	12.283
30.95	12.286
30.95	12.156
31.02	12.237
30.98	12.099
30.8	12.214
30.69	12.203
30.73	12.062
30.82	12.258
30.7	12.219
30.74	12.282
30.51	12.251
30.53	12.089
30.37	12.178
30.17	12.207
30.25	12.248
30.08	12.2
29.96	12.276
29.7	12.18
29.59	12.265
29.58	12.232
29.59	12.272
29.51	12.284
29.27	12.285
29.2	12.176
29.34	12.161
29.05	12.149
28.91	12.341
28.64	12.265
28.97	12.262
28.93	12.276
28.6	12.38
28.36	12.334
28.61	12.46
28.56	12.323
28.36	12.375
28.35	12.519
28.48	12.458
28.76	12.606
28.36	12.46
28.58	12.653
28.87	12.529
29.09	12.743
28.85	12.663
28.9	12.758
29.08	12.638
29.37	12.762
29.5	12.716
29.23	12.669
29.29	12.713
29.7	12.705
29.84	12.717
29.88	12.709
29.73	12.793
29.77	12.729
30.02	12.604
30.03	12.799
29.98	12.686
29.87	12.682
30.1	12.705
30.25	12.744
30.11	12.513
30	12.55
30	12.57
29.89	12.636
29.99	12.624
29.86	12.52
29.82	12.478
29.83	12.466
30.01	12.577
29.99	12.524
30.12	12.465
30.12	12.413
30.21	12.572
30.28	12.505
30.15	12.621
30.22	12.594
30.24	12.531
30.21	12.466
30.21	12.66
30.03	12.601
30.14	12.47
30.3	12.577
30.27	12.5
30.32	12.505
30.16	12.395
30.19	12.488
30.41	12.448
30.34	12.512
30.35	12.429
30.44	12.543
30.32	12.398
30.34	12.511
30.5	12.394
30.61	12.502
30.66	12.471
30.78	12.459
30.81	12.512
30.97	12.427
31.14	12.39
31.14	12.457
31.26	12.454
31.17	12.326
31.15	12.252
31.26	12.223
31.11	12.408
30.77	12.315
30.86	12.334
30.97	12.293
30.86	12.342
30.79	12.362
30.95	12.269
30.81	12.219
30.81	12.327
30.9	12.163
30.95	12.176
30.98	12.315
30.9	12.11
31.04	12.135
31.38	12.23
31.42	12.156
31.62	12.195
31.48	12.218
31.15	12.235
31.12	12.21
31.2	12.249
31.59	12.307
31.46	12.283
31.25	12.336
31.43	12.268
31.57	12.405
31.67	12.262
31.6	12.297
31.46	12.341
31.58	12.257
31.81	12.34
31.68	12.245
31.6	12.242
31.55	12.317
31.32	12.144
31.19	12.125
30.87	12.259
30.52	12.218
30.34	12.087
30.31	12.091
30.44	12.168
30.32	12.175
30.23	12.161
30.22	12.194
30.03	12.169
30.11	12.224
30.1	12.106
30.1	12.137
30.25	12.218
30.21	12.307
30.46	12.373
30.64	12.27
30.9	12.298
30.95	12.239
31.07	12.413
31	12.345
30.88	12.341
31	12.437
30.89	12.418
30.92	12.406
31.07	12.404
30.78	12.414
31.02	12.554
31.07	12.446
31.14	12.451
30.83	12.458
30.84	12.425
30.89	12.469
30.78	12.54
30.69	12.385
30.58	12.544
30.53	12.559
30.52	12.454
30.59	12.578
30.69	12.457
30.73	12.512
30.58	12.549
30.76	12.59
30.76	12.528
30.83	12.562
31.03	12.494
30.95	12.619
30.96	12.503
30.83	12.488
30.84	12.567
30.97	12.61
31.04	12.544
30.98	12.532
31.02	12.664
31.26	12.821
31.21	12.736
31.42	12.926
31.01	12.948
30.76	13.06
30.72	13.168
30.8	13.311
30.73	13.279
31	13.295
30.78	13.226
30.62	13.254
30.56	13.268
30.9	13.303
30.84	13.392
30.48	13.281
30.47	13.29
30.4	13.339
30.29	13.181
30.06	13.245
29.85	13.136
30	13.239
29.92	13.316
29.84	13.269
29.68	13.199
29.82	13.234
29.65	13.165
29.59	13.365
29.33	13.246
29.24	13.242
29.51	13.249
29.46	13.252
29.17	13.224
29.35	13.243
29.4	13.157
29.43	13.101
29.41	13.161
29.15	13.061
29.15	13.076
29.2	13.091
29.46	13.165
29.51	13.09
29.27	13.079
29.29	13.209
29.49	13.146
29.45	13.155
29.49	13.196
29.4	13.214
29.3	13.152
29.3	13.1
29.35	13.134
29.46	13.173
29.29	13.169
29.27	13.162
29.3	13.079
29.39	13.203
29.52	13.172
29.41	13.171
29.43	13.299
29.33	13.194
29.46	13.214
29.47	13.173
29.16	13.301
29.04	13.153
28.8	13.128
28.97	13.244
28.89	13.207
28.71	13.34
28.59	13.262
28.51	13.238
28.51	13.298
28.47	13.307
28.23	13.281
28.24	13.399
28.05	13.337
27.81	13.353
28.07	13.49
28.01	13.52
27.75	13.56
27.72	13.46
27.7	13.438
27.98	13.579
27.97	13.552
27.92	13.642
27.74	13.486
28.12	13.575
28.36	13.725
28.26	13.622
28.3	13.719
28.32	13.689
28.46	13.553
28.65	13.549
28.99	13.648
28.95	13.609
28.84	13.634
28.89	13.497
29	13.53
29.18	13.484
29.22	13.457
29.09	13.517
29.05	13.497
29.33	13.54
29.34	13.584
29.33	13.388
29.47	13.504
29.49	13.375
29.61	13.566
29.36	13.359
29.28	13.576
29.48	13.48
29.48	13.56
29.31	13.506
29.13	13.496
28.97	13.435
29.26	13.496
29.35	13.584
29.11	13.418
28.95	13.403
28.96	13.43
29	13.471
28.71	13.382
28.56	13.264
28.29	13.408
28.14	13.239
28.01	13.25
27.76	13.298
27.89	13.284
27.61	13.287
27.88	13.139
28.14	13.293
28.12	13.257
27.92	13.166
28.05	13.273
28.51	13.271
28.74	13.251
28.46	13.286
28.35	13.376
28.67	13.326
28.86	13.207
28.67	13.366
28.53	13.216
28.88	13.289
29.05	13.36
29.11	13.323
28.9	13.257
28.85	13.324
28.78	13.384
29.06	13.358
29.19	13.272
28.95	13.434
28.96	13.463
29.1	13.486
29.11	13.291
29.08	13.492
28.93	13.402
29.1	13.312
29.08	13.329
28.78	13.345
28.77	13.396
28.89	13.423
29.05	13.341
29	13.516
28.69	13.377
28.67	13.553
28.65	13.536
28.66	13.64
28.55	13.563
28.43	13.485
28.35	13.503
28.42	13.538
28.25	13.58
27.93	13.57
28.08	13.572
28.11	13.629
27.77	13.692
27.79	13.718
27.85	13.655
27.83	13.755
27.7	13.827
27.89	13.946
28	13.903
27.77	13.934
27.8	13.98
27.76	13.933
27.89	14.205
27.98	14.079
27.72	14.023
27.46	14.08
27.66	14.182
27.77	14.181
27.87	14.177
27.94	14.193
27.72	14.222
27.85	14.33
27.84	14.185
27.89	14.398
27.85	14.308
27.84	14.327
27.52	14.344
27.59	14.346
27.64	14.331
27.51	14.447
