# Supplementary material for: How Variability and Effort Determine Coordination at Large Forces
Source: PLoS One. 2016 Mar 2;11(3):e0149512. doi: 10.1371/journal.pone.0149512 (PMC4774921; doi:10.1371/journal.pone.0149512)
Supplement: S1 Dataset — (ZIP) [file pone.0149512.s001.zip › par10_RiLllevel8.txt]

29.49	18.486
29.12	18.424
29.09	18.429
29.15	18.327
28.91	18.337
28.9	18.39
28.76	18.374
28.78	18.366
28.99	18.313
28.83	18.183
29.12	18.242
29.32	18.133
29.42	18.262
29.61	18.033
29.5	18.029
29.74	18.13
30.01	18.239
30	18.214
30.22	18.206
30.54	18.235
30.84	18.184
31.24	18.448
31.74	18.356
31.86	18.337
32.13	18.571
32.39	18.627
32.48	18.658
32.65	18.608
32.63	18.65
32.76	18.703
32.69	18.767
32.66	18.748
32.86	18.72
33.02	18.824
33.09	18.683
32.93	18.722
32.8	18.757
33.12	18.844
32.99	18.737
32.77	18.808
32.68	18.743
32.68	18.704
32.91	18.696
32.97	18.798
32.83	18.724
32.63	18.837
32.33	18.64
32.31	18.714
32.55	18.802
32.61	18.761
32.14	18.724
32.02	18.663
31.93	18.709
31.99	18.709
31.98	18.82
31.62	18.745
31.71	18.834
31.48	18.735
31.71	18.867
31.66	18.935
31.61	19.039
31.39	18.961
31.68	19.152
31.71	19.391
31.59	19.351
31.4	19.336
31.41	19.428
31.41	19.675
31.5	19.593
31.85	19.584
31.93	19.835
31.76	19.706
31.78	19.837
31.84	19.864
31.98	20.036
32.18	20.154
32.35	20.165
32.23	20.242
32.13	20.436
32.05	20.32
32.02	20.324
32.08	20.523
31.91	20.54
31.9	20.589
31.61	20.657
31.62	20.841
31.81	20.842
31.8	20.853
31.7	20.948
31.62	21.007
31.54	21.066
31.83	21.018
31.66	20.963
31.64	20.981
31.71	21.029
31.77	21.16
31.76	20.963
31.71	21.166
31.72	21.285
31.69	21.378
31.85	21.352
32	21.426
32.08	21.376
32.01	21.411
32.1	21.559
32.43	21.547
32.44	21.707
32.34	21.754
32.34	21.774
32.4	21.707
32.45	21.944
32.28	22.053
32.3	22.11
32.33	22.043
32.25	22.045
32.39	22.313
32.17	22.205
32.23	22.273
32.27	22.258
32.3	22.251
32.31	22.243
32.17	22.316
31.95	22.292
31.99	22.253
31.99	22.294
32.02	22.302
31.84	22.354
31.66	22.233
31.87	22.393
31.81	22.246
31.52	22.408
31.57	22.341
31.56	22.339
31.63	22.569
31.59	22.471
31.47	22.508
31.46	22.61
31.49	22.485
31.35	22.552
31.43	22.379
31.36	22.364
31.59	22.382
31.62	22.429
31.47	22.335
31.53	22.383
31.63	22.384
31.76	22.303
31.62	22.417
31.54	22.542
31.55	22.364
31.59	22.446
31.72	22.541
31.71	22.666
31.68	22.792
31.7	22.664
31.86	22.799
31.9	22.731
31.93	22.847
32.05	23.09
32.16	22.927
32.36	23.098
32.32	23.106
32.43	23.041
32.64	23.158
32.7	23.042
32.87	23.188
32.79	23.033
32.86	23.149
32.85	23.252
32.72	23.055
32.72	23.057
32.61	23.078
32.66	23.128
32.5	23.167
32.62	23.195
32.51	23.091
32.44	23.224
32.45	23.206
32.42	23.134
32.49	23.256
32.46	23.266
32.16	23.168
32.2	23.159
32.07	23.108
32.01	23.231
31.93	23.227
31.84	23.136
31.79	23.258
31.6	23.274
31.56	23.302
31.61	23.271
31.39	23.151
31.44	23.196
31.21	23.144
31.19	23.249
31.38	23.283
31.3	23.2
31.2	23.293
31	23.309
31.09	23.337
31.28	23.351
31.31	23.49
31.18	23.411
31.26	23.388
31.6	23.444
31.78	23.461
31.73	23.437
31.71	23.598
31.51	23.545
31.46	23.571
31.57	23.592
31.62	23.572
31.3	23.594
31.1	23.508
31.03	23.587
31.18	23.462
31.15	23.568
30.91	23.44
30.76	23.499
30.78	23.498
30.87	23.398
30.99	23.472
30.88	23.329
31.04	23.48
30.88	23.308
30.68	23.446
30.65	23.411
30.63	23.358
30.42	23.321
30.36	23.209
30.36	23.193
30.31	23.278
30.5	23.086
30.19	23.041
30.23	22.867
30.51	22.937
30.41	22.894
30.59	22.873
30.22	22.795
30.27	22.796
30.19	22.954
30.48	22.957
30.37	23.01
30.2	22.948
30.2	23.186
30.23	23.039
30.36	23.095
30.39	23.288
30.26	23.292
30.14	23.349
30.18	23.376
30.34	23.475
30.33	23.581
30.15	23.545
30.43	23.672
30.53	23.598
30.46	23.55
30.26	23.605
30.17	23.567
30.25	23.613
30.27	23.603
30.35	23.561
30.25	23.521
30.12	23.719
29.94	23.532
30.35	23.731
30.37	23.752
30.07	23.699
30.04	23.856
30.12	23.625
30.23	23.852
30.21	23.745
29.97	23.829
30.04	23.765
30.34	23.835
30.34	23.87
30.18	23.873
29.79	23.81
29.93	23.891
30.17	23.743
30.31	23.77
30.1	23.838
30	23.662
29.99	23.892
30.17	23.765
30.12	23.769
30.14	23.811
30.01	23.764
30.19	23.951
30.18	23.876
30.01	23.894
30.12	24.042
30.24	24.039
30.2	24.042
30.2	24.142
30.37	24.101
30.39	24.263
30.69	24.215
30.59	24.075
30.57	24.25
30.64	24.353
30.72	24.225
30.99	24.346
30.79	24.241
30.44	24.226
30.67	24.434
30.76	24.448
30.34	24.4
30.32	24.409
30.58	24.394
30.82	24.422
30.84	24.378
30.56	24.409
30.55	24.283
30.59	24.432
30.5	24.353
30.71	24.469
30.47	24.314
30.59	24.383
30.42	24.358
30.39	24.388
30.38	24.266
30.28	24.445
30.29	24.424
30.15	24.303
30.19	24.464
29.99	24.392
29.76	24.455
29.8	24.457
29.59	24.59
29.41	24.553
29.32	24.525
29.29	24.505
29.26	24.641
29.38	24.586
29.69	24.713
29.78	24.612
29.47	24.585
29.37	24.683
29.56	24.69
29.89	24.707
29.92	24.791
29.99	24.736
29.86	24.718
30.37	24.894
30.42	24.758
30.38	24.894
30.2	24.827
30.15	24.799
30.41	24.813
30.38	24.799
30.11	24.848
30.11	24.798
29.97	24.794
30.15	24.708
30.36	24.775
30.28	24.771
30.09	24.758
30.39	24.709
30.58	24.78
30.74	24.877
30.63	24.682
30.61	24.794
30.73	24.758
30.96	24.766
30.9	24.679
30.75	24.646
30.82	24.767
30.85	24.635
30.79	24.657
30.42	24.681
30.72	24.682
30.8	24.815
30.8	24.653
30.62	24.826
30.68	24.769
30.72	24.742
30.89	24.794
30.69	24.875
30.33	24.828
30.41	24.785
30.41	24.703
30.49	24.824
30.16	24.829
30.12	24.906
30.17	24.792
30.34	24.878
30.07	24.822
29.92	24.864
29.79	24.785
29.7	24.808
29.75	24.938
29.43	24.778
29.29	24.813
29.22	24.719
29.25	24.793
29.22	24.748
29.18	24.802
29.05	24.763
29.14	24.755
29.08	24.761
29.01	24.841
29.02	24.898
28.95	24.745
28.85	24.826
28.93	24.796
28.86	24.929
28.92	24.986
29.03	24.873
28.87	24.853
29	24.984
28.93	25.101
28.86	25.044
28.89	24.969
28.87	24.985
28.87	25.092
28.76	25.152
28.86	25.246
28.94	25.322
28.95	25.253
28.97	25.298
29.03	25.417
28.99	25.249
28.71	25.335
28.67	25.252
28.75	25.379
28.63	25.392
28.73	25.303
28.48	25.355
28.4	25.273
28.44	25.362
28.38	25.359
28.17	25.353
28.04	25.362
28.13	25.448
28.43	25.519
28.43	25.546
28.31	25.407
28.33	25.458
28.3	25.559
28.28	25.705
28.3	25.524
28.45	25.648
28.21	25.56
28.15	25.577
28.09	25.581
28.22	25.687
28.08	25.714
28.02	25.81
27.99	25.64
28.05	25.777
27.91	25.683
27.78	25.809
27.86	25.91
27.91	25.927
27.9	25.975
27.83	25.965
27.82	26.097
27.78	25.933
28.03	26.064
27.96	25.959
27.8	26.084
27.96	25.977
28.16	26.169
28.26	26.166
28.22	26.14
28.3	26.255
28.39	26.284
28.42	26.293
28.25	26.271
28.37	26.203
28.57	26.172
28.52	26.242
28.42	26.32
28.29	26.155
28.6	26.221
28.51	26.224
28.58	26.275
28.55	26.196
28.32	26.047
28.58	26.114
28.66	26.096
28.43	25.99
28.4	25.985
28.42	26.035
28.44	25.948
28.59	26.048
28.49	26.04
28.5	26.006
28.3	25.882
28.45	25.941
28.5	25.982
28.31	26.099
28.24	25.854
28.28	26.041
28.24	26.11
28.2	26.053
27.94	25.98
27.79	26.002
27.8	25.942
27.89	26.011
27.83	25.952
27.47	25.85
27.57	25.829
27.57	25.884
27.83	25.875
27.52	25.979
27.34	25.942
27.32	25.957
27.37	25.893
27.46	25.81
27.4	25.884
27.17	25.826
27.18	25.934
27.28	25.845
27.4	25.922
27.47	25.856
27.31	25.851
27.04	25.812
27.01	25.707
27.18	25.939
27.27	25.9
27.24	25.737
27.06	25.803
27.19	25.759
27.22	25.938
27.23	25.937
27.22	25.944
27.43	25.978
27.53	26.049
27.59	26.098
27.52	26.125
27.79	26.113
27.96	26.311
28.35	26.197
28.79	26.264
28.86	26.25
28.74	26.143
28.94	26.233
28.72	26.093
29	26.245
29.12	26.114
28.86	25.965
28.8	26.02
28.82	25.984
28.66	25.924
28.69	25.955
28.7	26.013
28.72	26.021
28.54	26.022
28.36	25.9
28.4	25.939
28.26	25.936
28.15	25.966
28.14	25.957
27.86	25.776
