# Supplementary material for: How Variability and Effort Determine Coordination at Large Forces
Source: PLoS One. 2016 Mar 2;11(3):e0149512. doi: 10.1371/journal.pone.0149512 (PMC4774921; doi:10.1371/journal.pone.0149512)
Supplement: S1 Dataset — (ZIP) [file pone.0149512.s001.zip › par11_Lllevel4.txt]

28.12	0.080785
28.24	0.044164
28.1	0.13458
28.12	0
28.02	0.048753
28.08	0.093849
28.2	0.053579
28.07	0.18249
27.98	0
27.96	0.14803
28.03	0.12213
27.98	0
27.77	0.075461
27.81	0
27.78	0.015176
27.79	0.077928
27.75	0.070562
27.58	0.039876
27.55	0.033945
27.68	0
27.58	0.037073
27.59	0.030264
27.64	0.065994
27.66	0
27.59	0.06469
27.74	0
27.6	0
27.64	0
27.64	0.05325
27.6	0.10457
27.64	0.068771
27.5	0.037786
27.57	0.0016374
27.6	0.086804
27.55	0
27.5	0.074968
27.47	0.076001
27.51	0.039923
27.33	0.046304
27.41	0
27.39	0.082
27.33	0.083172
27.43	0.12681
27.29	0
27.33	0.091133
27.4	0.063874
27.28	0
27.35	0.089438
27.42	0.040762
27.32	0.0051087
27.27	0
27.34	0
27.39	0.065019
27.39	0.018503
27.56	0.014793
27.47	0
27.42	0.016407
27.61	0
27.64	0.0083048
27.64	0.0066052
27.74	0.047687
27.87	0.055635
27.94	0
27.87	0
28.04	0.10324
28.02	0.11934
28.02	0
28.01	0.079564
28.23	0.13527
28.25	0.030476
28.2	0
28.18	0
28.3	0
28.34	0.11254
28.36	0.023857
28.34	0
28.28	0.022754
28.34	0
28.47	0.068993
28.32	0
28.36	0
28.32	0
28.28	0.096414
28.19	0.027589
28.27	0
28.22	0
28.24	0
28.05	0
28.1	0
28.04	0
27.88	2.108e-05
27.78	0
27.78	0
27.83	0
27.69	0.12737
27.55	0.021252
27.54	0.024791
27.54	0
27.63	0.11382
27.77	0.047892
27.57	0.11954
27.4	0
27.21	0.046896
27.32	0.13961
27.19	0.10146
26.96	0.067937
26.77	0.18668
26.54	0.09045
26.39	0.14016
26.19	0.055354
26.07	0
26	0.036347
25.62	0.096186
25.59	0
25.67	0.031335
25.46	0.11223
25.32	0.046037
25.24	0.047652
25.39	0.12446
25.23	0
25.24	0.055083
25.38	0.13045
25.35	0.059628
25.41	0.10407
25.32	0
25.47	0.10067
25.42	0
25.55	0.08653
25.5	0
25.52	0.031222
25.76	0
25.81	0
26.13	0.019646
26.32	0.093393
26.37	0
26.51	0.018861
26.72	0
26.78	0
26.89	0
26.99	0.0031646
27.09	0.046139
27.1	0.0082383
27.25	0
27.37	0.052058
27.45	0
27.44	0
27.63	0.094964
27.63	0.024525
27.61	0
27.74	0.019936
27.78	0
27.97	0.1506
28.07	0.11742
28.1	0.090461
28.14	0.10554
28.25	0.034911
28.28	0.083177
28.33	0
28.29	0.052369
28.45	0.13091
28.67	0.13514
28.74	0.066955
28.86	0.064251
28.78	0
28.91	0.066232
28.98	0.14035
28.99	0.098765
28.91	0
29	0.050911
28.99	0.01695
29.01	0.051183
28.97	0
28.88	0.062309
28.92	0.030247
28.94	0.1117
28.77	0.042593
28.64	0
28.54	0.083609
28.49	0.044712
28.25	0
28.09	0.070954
28.06	0.07568
27.71	0
27.7	0.031912
27.57	0
27.41	0
27.3	0.10285
26.87	0.022481
26.94	0.068675
26.69	0
26.46	0.032355
26.3	0
26.18	0.020606
26.19	0.062741
25.98	0.019305
26.03	0.022522
26.04	0.020883
26	0
25.89	0
26.05	0.095366
25.93	0
26.05	0.019396
25.96	0.061595
26.04	0.11431
26.02	0
26.19	0
26.14	0
26.2	0
26.24	0.10397
26.28	0.017349
26.41	0.062687
26.44	0.030688
26.36	0
26.43	0
26.38	0
26.44	0.015584
26.27	0.007733
26.33	0.0039072
26.24	0.0045584
26.25	0
26.27	0.0053181
26.16	0
26.31	0
26.18	0.0016672
26.13	0
26.11	0
26.16	0.085193
26.21	0.014498
26.23	0
26.11	0
26.11	0
26.2	0.059083
26.03	0.012285
26.05	0
26.06	0
25.96	0
25.98	0.011916
25.99	0.046501
25.89	0.094651
25.83	0.067979
25.79	0
25.84	0.079309
25.82	0
25.71	0
25.76	0.10946
25.75	0.07393
25.79	0.043805
25.78	0
25.73	0.037887
25.78	0.086649
25.65	0
25.63	0.070525
25.69	0.032531
25.81	0.037953
25.69	0.12286
25.68	0.17134
25.68	0.115
25.65	0
25.68	0.0321
25.66	0.031124
25.7	0.058282
25.62	0.081886
25.73	0.11881
25.66	0.053722
25.7	0.14222
25.63	0
25.66	0.066128
25.7	0.063502
25.7	0.054283
25.66	0.054376
25.66	0
25.58	0.039736
25.65	0
25.6	0
25.58	0.058153
25.61	0
25.64	0
25.74	0.094607
25.88	0
25.76	0
26	0
25.9	0.015789
26.07	0
26.21	0.0026526
26.05	0
26.22	0.0030947
26.13	0.0036104
26.34	0
26.39	0.044028
26.5	0.0084765
26.66	0
26.52	0.0093735
26.76	0
26.96	0.010334
26.84	0
26.9	0
27.02	0
27.23	0.0017434
27.31	0.002034
27.41	0.00065064
27.42	0
27.55	0.043206
27.6	0.0079601
27.74	0.0089962
27.73	0
27.65	0.010048
27.78	0.011723
27.86	0
27.9	0.047596
27.97	0.096476
27.93	0.027662
28.1	0.030597
28.03	0
28.18	0.07619
27.97	0.038508
28.02	0
28.07	0
27.94	0
28.01	0
27.86	0
27.88	2.108e-05
27.9	2.459e-05
27.78	2.869e-05
27.76	0.04248
27.72	0.04956
27.61	0
27.48	0.10026
27.41	0
27.39	0.032072
27.41	0.11523
27.27	0
27.35	0
27.28	0
27.35	0.024572
27.38	0
27.5	0.046563
27.67	0.096771
27.6	0
27.56	0
27.69	0.1088
27.91	0.12694
27.72	0.05544
27.68	0.0061044
27.83	0.0071218
28	0.0083088
27.88	0.034007
28.04	0.018518
28.14	0.097258
28.09	0
28.13	0.02637
28.03	0
28.1	0.023712
28.02	0.067025
27.92	0.019539
27.97	0
27.94	0
28.1	0
28.06	0
27.94	0.0032775
27.98	0.00056733
27.99	0
28.03	0
27.98	0.085556
27.88	0.057368
27.96	0.066383
28.08	0.034906
28.06	0.08317
27.97	0.012138
27.97	0.042348
28.24	0.082292
28.33	0.084944
28.33	0.050836
28.51	0.0030007
28.72	0.0014778
29.23	0
29.44	0
29.45	0
29.6	0.00076748
29.78	0.00039528
29.87	0.00021487
29.93	0.00025068
30.02	0
30.07	0
30.4	0.00016455
30.33	0.042573
30.41	0
30.32	0.092038
30.33	0
30.5	0.10738
30.3	0
30.34	0
30.37	0.033257
30.34	0.1508
30.13	0.048594
30.11	0
30.16	0.12369
30.09	0.059411
30.04	0.10622
29.99	0.098787
29.84	0.064705
29.92	0
29.97	0.054874
29.86	0.011671
29.79	0.080808
29.8	0.035364
29.71	0
29.8	0.072921
29.69	0.075929
29.53	0.0017444
29.53	0.031014
29.49	0.11518
29.45	0.0070394
29.35	0
29.29	0
29.25	0.11045
29.25	0.081247
29.21	0.16049
29.04	0
28.94	0.058719
28.93	0.11095
28.96	0
29	0.055047
29	0.12237
28.87	0.10032
28.99	0.10725
29	0.10663
29.13	0.081956
29.15	0.12889
29.14	0.17242
29.31	0.099545
29.23	0
29.19	0.038043
29.24	0.073171
29.42	0.063884
29.26	0.045795
29.34	0
29.27	0.079283
29.28	0.04371
29.37	0.081247
29.45	0.08414
29.4	0.090531
29.37	0
29.34	0.049959
29.35	0.0085538
29.51	0
29.44	0.024862
29.32	0.013917
29.48	0
29.29	0
29.45	0.048931
29.4	0
29.48	0
29.46	0
29.46	0
29.57	0.0081762
29.42	0.0013838
29.51	0.0016144
29.35	0.0018835
29.46	0.0021974
29.37	0.0025636
29.42	0
29.42	0.043844
29.45	0.0084359
29.47	0
29.47	0
29.48	0.0087345
29.41	0
29.32	0.04533
29.38	0.0090318
29.37	0.010537
29.36	0.05474
29.33	0
29.49	0
29.44	0
29.44	0
29.46	0.094038
29.39	0.015694
29.48	0.01831
29.44	0
29.44	0
29.39	0.021361
29.34	0
29.42	0.0066329
29.41	0.047134
29.53	0.012542
29.5	0
29.31	0
29.43	0.053519
29.48	0.018887
29.32	0
29.32	0.012089
29.34	0.098997
29.43	0.1155
29.43	0.040933
29.25	0.0021602
29.32	0.0025202
29.32	0.12827
29.32	0
29.34	0.071448
29.33	0
29.3	0
29.38	0
29.3	0.011929
29.3	0
29.47	0
29.36	0
29.29	0.044456
29.36	0.094312
29.41	0.10804
29.34	0.041156
29.32	0.13291
29.4	0.11261
29.42	0.081527
29.34	0
29.29	0
29.24	0.054529
29.35	0.041466
29.3	0
29.15	0
29.12	0
29.01	0.10091
28.97	0
28.86	0.059287
28.71	0.026721
28.72	0.031175
28.82	0.12126
28.53	0.039762
28.67	0.046389
28.6	0
28.54	0
28.64	0.077037
28.56	0.027219
28.4	0.025129
28.52	0.021585
28.47	0
28.41	0.06763
28.29	0
28.33	0
28.32	0
28.28	0.096186
28.21	0.069771
28.3	0
28.14	0.11257
27.93	0.0039961
27.96	0.047109
27.86	0
27.89	0
27.77	0.027301
27.63	0
27.62	0.05487
27.43	0.013716
27.36	0
27.49	0.016002
27.36	0.056566
27.14	0
27.28	0
