# Supplementary material for: How Variability and Effort Determine Coordination at Large Forces
Source: PLoS One. 2016 Mar 2;11(3):e0149512. doi: 10.1371/journal.pone.0149512 (PMC4774921; doi:10.1371/journal.pone.0149512)
Supplement: S1 Dataset — (ZIP) [file pone.0149512.s001.zip › par11_Lllevel6.txt]

41.61	0
41.6	0.095728
41.63	0.058423
41.45	0.025713
41.36	0
41.26	0
41.11	0.029998
41.16	0.019043
41.04	0.01248
40.97	0.095168
40.9	0.026136
40.55	0.030492
40.58	0.030574
40.36	0
40.24	0.030416
40.21	0.10452
40.13	0.075135
39.94	0
40	0.035033
39.85	0.040871
39.83	0
39.94	0.11009
40.04	0
40.1	0
39.98	0
40.09	0.060816
40.18	0.1134
40.04	0.029057
40.3	0
40.38	0.11879
40.32	0.053699
40.65	0.094959
40.6	0.049439
40.61	0.010389
40.88	0.054568
40.92	0.1712
40.93	0.063448
41.23	0.015749
41.3	0.095027
41.33	0.10913
41.53	0.033335
41.71	0.052803
41.85	0.051029
41.99	0.014462
42.57	0
42.74	0
42.9	0
43.22	0.053383
43.41	0.13867
43.31	0.074477
43.43	0.0019957
43.63	0
43.84	0.044775
43.81	0
43.92	0.020229
44.02	0.011188
44.12	0.097613
44.03	0
44.11	0
44.03	0
44.05	0.060601
43.92	0.068837
43.85	0
43.77	0
43.68	0
43.58	0
43.67	0
43.5	0
43.61	2.108e-05
43.58	0.042471
43.31	0.0071032
43.39	0.050734
43.43	0.016743
43.34	0.019533
43.33	0.065232
43.08	0.026579
43.13	0.11472
43.04	0.12538
43.02	0.016148
43.01	0.14292
42.99	0
42.85	0.024103
42.85	0.093894
42.78	0
42.91	0.043508
42.76	0
42.93	0.11183
42.82	0.04156
42.94	0
42.97	0
42.94	0
42.88	0
42.75	0.0069478
42.82	0
42.63	0.043626
42.45	0.00845
42.28	0.094752
42.26	0.068097
42.05	0.078289
41.76	0
41.78	0.12651
41.41	0.061296
41.48	0.098167
41.35	0.060732
41.32	0
41.25	0.057806
41.16	0.13125
41.2	0
41.2	0.12655
41.13	0.052621
41.06	0.061391
41.28	0.061989
40.96	0.0079987
41.05	0.094226
41.02	0.046392
40.92	0.045354
41.11	0
41.16	0.074796
41.24	0.12838
41.44	0.0067272
41.47	0.00011644
41.61	0.035024
41.73	0
41.87	0
42.06	0.049446
42.12	0
42.4	0
42.49	0
42.44	0.008262
42.66	0.0096391
42.64	0
42.81	0
42.83	0
42.89	0
42.97	0.044074
43.02	0
42.91	0.0073668
42.89	0.0085946
43.07	0
42.92	0.094921
42.96	0.1034
42.87	0.035734
42.81	0.082909
42.93	0.095294
42.95	0.11118
42.78	0
42.88	0.096654
42.67	0.10681
42.78	0.068343
42.79	0.021404
42.68	0.091336
42.71	0
42.68	0.09045
42.68	0
42.71	0
42.69	0
42.69	0.057543
42.78	0.067133
42.71	0.063247
42.67	0
42.71	0.11624
42.71	0.093161
42.75	0.056651
42.58	0.012457
42.47	0.046438
42.7	0.054178
42.74	0.043835
42.78	0
42.75	0.068619
42.65	0
42.84	0
42.66	0
42.73	0
42.72	0.053904
42.76	0
42.9	0.0090052
42.91	0
42.79	0.052953
42.75	0.019332
42.84	0.098463
42.82	0.072427
42.8	0
42.66	0.082997
42.59	0.0031106
42.73	0.12775
42.63	0.090182
42.73	0.008247
42.63	0
42.67	0.038236
42.81	0.0016429
42.78	0
42.8	0
42.9	0
42.95	0
43.04	0
43.07	0.042468
43.25	0.0070991
43.07	0.0082822
43.14	0
43.26	0.052109
43.25	0.060794
43.24	0.021402
43.24	0
43.14	0.022405
43.26	0.11103
43.26	0.03596
43.18	0.074268
43.17	0.040632
43.16	0.0049574
43.17	0.086943
43.28	0.12537
43.07	0.012937
43.09	0.045162
43.03	0
43.1	0.087537
43.13	0
43.19	0.024294
43.21	0.026187
43.19	0
43.25	0.023024
43.37	0.054719
43.28	0.063838
43.46	0.027982
43.51	0.11318
43.43	0.089591
43.33	0.058239
43.58	0.058825
43.51	0
43.51	0
43.68	0.034464
43.68	0
43.61	0.015569
43.79	0.0083599
43.88	0.0522
43.94	0.018453
44.07	0.015785
44.26	0.10331
44.37	0
44.34	0.074093
44.41	0
44.53	0
44.53	0.072035
44.57	0.024376
44.56	0.11333
44.47	0.034978
44.48	0.040808
44.43	0.0051623
44.33	0
44.12	0.032401
44	0
43.88	0
43.91	0.048729
43.87	0
43.66	0.013543
43.71	0.0104
43.62	0
43.79	0.012133
43.64	0.090927
43.69	0
43.7	0.10382
43.74	0
43.76	0.076949
43.75	0.1302
43.81	0
43.79	0.094297
43.84	0
43.82	0.050262
43.96	0.13071
43.91	0.045899
44.18	0.053548
44.07	0.046757
44.07	0.012103
44.2	0.0057434
44.28	0
44.3	0.10461
44.23	0
44.35	0.062877
44.39	0.11379
44.34	0.0044525
44.35	0
44.27	0.030207
44.32	0.077688
44.4	0.03771
44.36	0.025031
44.41	0
44.2	0
44.11	0
44.24	0.052925
44.17	0.097907
44.01	0
44.08	0.02516
43.89	0.029353
43.68	0
43.75	0.067871
43.68	0.020418
43.67	0.066268
43.6	0.07312
43.56	0
43.49	0.037967
43.71	0
43.63	0.15692
43.66	0.12958
43.67	0
43.65	0
43.8	0.047772
43.69	0.055734
43.65	0.038869
43.57	0.02375
43.55	0
43.49	0
43.61	0.10464
43.47	0
43.57	0.021419
43.36	0.021031
43.49	0
43.37	0
43.33	0
43.3	0
43.21	0.0035262
43.23	0.00060879
43.19	0
43.12	0
43.17	0.085604
43.19	0
42.97	0
43.05	0.014288
42.99	0.059117
43.01	0.11142
42.9	0.030825
43.02	0
43.07	0.12086
42.95	0.053723
42.94	0.052824
42.8	0.085506
42.79	0
42.79	0.13707
42.87	0.012428
42.81	0.090439
42.96	0.011814
42.86	0
42.79	0
42.92	0
42.84	0.017063
43.06	0.089728
42.99	0
43.05	0.10271
43.1	0.077385
43.13	0.0053891
43.13	0
43.14	0
43.17	0.030936
43.1	0
43.19	0.0060752
43.33	0.0061896
43.44	0.092115
43.41	0.06502
43.36	0
43.54	0
43.72	0.069689
43.87	0.037825
43.9	0
43.81	0.01794
43.97	0.02093
43.92	0
44.25	0
44.27	0
44.42	0.091393
44.35	0
44.49	0
44.55	0.015253
44.51	0
44.59	0.10269
44.62	0.019678
44.58	0
44.51	0.022958
44.68	0.024242
44.66	0.028282
44.42	0.015881
44.43	0.057695
44.36	0
44.29	0.063485
44.27	0.11247
44.04	0
44.02	0
43.99	0.11424
44.01	0.090834
43.88	0.13784
43.9	0.14207
43.79	0.16575
43.71	0.023582
43.79	0.093366
43.63	0.13623
43.5	0.09352
43.56	0.12788
43.52	0
43.54	0.075187
43.41	0.02971
43.41	0.011956
43.48	0
43.43	0.019497
43.41	0
43.48	0.052662
43.23	0
43.46	0.13939
43.33	0
43.44	0.074476
43.31	0.044442
43.37	0.0006253
43.35	0.043176
43.34	0.027141
43.21	0.074111
43.21	0.1165
43.28	0.08606
43.18	0.18519
43.32	0.12397
43.28	0.097659
43.16	0.10158
43.11	0.056652
43.08	0.13664
43.11	0.12855
43.2	0.001976
43.23	0.11337
43.28	0.072887
43.44	0.075592
43.37	0.065417
43.42	0.012448
43.41	0.05664
43.48	0.047185
43.47	0.1278
43.44	0.051602
43.4	0.049299
43.53	0.055441
43.55	0.012795
43.56	0.007063
43.49	0.029388
43.54	0.025685
43.61	0
43.83	0.01251
43.92	0.012462
43.9	0.098256
44.09	0.067287
44.19	0
44.33	0.07422
44.24	0.042059
44.29	0.089438
44.4	0.087969
44.28	0.048969
44.25	0.05713
44.19	0.054282
44.32	0
44.23	0
44.38	0.069198
44.27	0
44.48	0.10549
44.45	0.071583
44.3	0
44.39	0
44.52	0
44.44	0.029534
44.6	0.016874
44.46	0.0077558
44.65	0
44.44	0.0090484
44.6	0.010556
44.54	0.092287
44.53	0
44.67	0.061117
44.67	0
44.54	0
44.66	0.15293
44.55	0.035695
44.59	0.084091
44.58	0.17281
44.44	0.074276
44.46	0.044209
44.39	0.068535
44.66	0.11646
44.63	0.12185
44.51	0.070909
44.44	0
44.6	0.10543
44.68	0
44.77	0.049718
44.62	0.12259
44.69	0.04631
44.68	0.13892
44.7	0.017164
44.66	0.10492
44.51	0
44.58	0.0087935
44.52	0.0025408
44.57	0.10715
44.3	0.079702
44.15	0.033052
44.09	0.038561
43.97	0.0010754
43.84	0.043278
43.71	0.075079
43.49	0.031862
43.46	0
43.36	0
43.17	0
43.32	0
43.08	0.047778
43.1	0
43.03	0.0079841
42.98	0
42.99	0.051762
43.11	0.060389
43.03	0.10494
42.97	0.07998
42.92	0.091979
42.99	0.064862
42.95	0.067046
43.1	0
43.07	0.050666
43.21	0.04578
43.34	0.03808
43.44	0.11851
43.27	0.042194
43.3	0
43.21	0.040782
43.13	0.082395
43.09	0.13223
42.99	0.049621
42.9	0.050859
43	0
43.01	0.17988
43.12	0.19613
43.12	0.12188
43.23	0.006585
43.37	0.12655
43.22	0
43.25	0
43.32	0.12742
43.14	0.085893
43.12	0.014217
43.12	0
43.15	0
43.18	0.080389
43.28	0.072551
43.13	0
43.18	0
43.06	0.025511
43.05	0
43.07	0.058812
42.99	0.098969
42.96	0.03057
42.84	0
42.76	0.031413
42.59	0
42.68	0.026846
42.54	0.057273
42.47	0
42.37	0
42.43	0.014041
