# Supplementary material for: How Variability and Effort Determine Coordination at Large Forces
Source: PLoS One. 2016 Mar 2;11(3):e0149512. doi: 10.1371/journal.pone.0149512 (PMC4774921; doi:10.1371/journal.pone.0149512)
Supplement: S1 Dataset — (ZIP) [file pone.0149512.s001.zip › par11_Rilevel10.txt]

72.32	0.1091
72.38	0.094327
72.47	0.03129
72.57	0.068019
72.9	0.098416
72.96	0.06688
72.9	0.10229
73.07	0
72.96	0.055955
73.1	0.18129
73.14	0.1102
72.96	0.03253
73.14	0.06335
72.98	0.031461
73.02	0.11227
73.09	0.015877
73.04	0
72.97	0.037181
73.12	0.03282
73.06	0
73.06	0.014334
72.97	0
72.96	0
73.04	0.0078801
72.86	0.088617
72.78	0.06094
72.78	0.1536
72.7	0.094308
72.7	0.15247
72.73	0.091677
72.54	0.13463
72.42	0.10447
72.44	0.18118
72.44	0.15321
72.31	0.11088
72.37	0.11408
72.34	0.19555
72.28	0.12584
72.21	0.11661
72.26	0.11052
72.3	0.1529
72.16	0.11692
72	0.018926
72.08	0.17089
71.97	0.010154
72.05	0.16321
71.97	0
71.89	0.14545
71.88	0.16653
71.84	0.080913
71.78	0.13515
71.78	0.13048
71.83	0.19467
71.73	0.033084
71.67	0.13818
71.59	0
71.73	0.1252
71.64	0.16677
71.61	0.077228
71.55	0
71.53	0.019108
71.56	0.10719
71.53	0.01929
71.38	0
71.43	0
71.37	0
71.21	0
71.2	0.003236
71.1	0.085454
71.1	0.099696
70.96	0.073866
71.02	0.12862
70.98	0.065167
70.82	0.16038
70.73	0.13042
70.75	0.17799
70.64	0.068006
70.7	0.18524
70.69	0.16281
70.59	0.16321
70.73	0.12623
70.65	0.032711
70.73	0.19662
70.82	0.11362
70.76	0.23276
70.79	0.2019
70.76	0.0022822
70.73	0.12455
70.86	0.070094
70.74	0.10529
70.78	0.12649
70.94	0.071471
70.89	0.083003
70.92	0.033631
71.01	0.15489
71.01	0
70.97	0.18453
70.97	0.033584
71.07	0.23758
71.1	0.14423
71.07	0.1849
70.99	0.13083
71.17	0.16432
71.16	0.14367
71.13	0.085566
71.09	0.033341
71.14	0.17787
71.21	0.22816
71	0.1539
71.06	0.11316
71.05	0.032865
71.25	0.24502
71.19	0.043977
71.14	0.18307
71.38	0.18793
71.47	0.1155
71.58	0.17172
71.64	0.20195
72.1	0.10093
72.09	0.21459
72.25	0.21903
72.34	0.15139
72.42	0.19045
72.55	0.14609
72.62	0.2385
72.63	0.20004
72.78	0.069539
72.85	0.18324
72.84	0.012249
73.01	0.074837
73.03	0.13245
73.1	0
73.07	0.06715
72.85	0.090249
73.07	0.1457
72.99	0.072613
72.9	0
73.04	0.10509
72.95	0.068962
72.83	0.15031
72.79	0.15108
72.85	0.16415
72.63	0.10662
72.77	0.10687
72.7	0.15564
72.5	0.11408
72.46	0.023022
72.52	0.16929
72.37	0.094838
72.31	0.050386
72.33	0.20263
72.34	0.17494
72.11	0.11537
72.3	0.10638
72.15	0.23565
72.13	0.13918
72.14	0.086161
72.23	0.11381
72.13	0.071105
72.1	0.19257
72.17	0.18539
72.01	0.10819
72.12	0.19676
71.93	0.16814
71.98	0.14186
72.09	0.17586
72.07	0.25916
72	0.24188
71.89	0.20695
71.97	0.21342
71.89	0.14045
72.06	0.177
71.94	0.1633
71.84	0.19266
71.87	0.14783
71.99	0.13689
71.88	0.17875
72.01	0.13659
71.86	0.17459
71.94	0.086682
72	0.28873
71.96	0.05935
72.06	0.20924
72.02	0.22134
71.92	0.18669
72.13	0.20336
71.98	0.14668
72.03	0.11879
72.11	0.14617
72.08	0.21853
72.11	0.26628
71.98	0.19188
72.19	0.24186
72.09	0.13503
72.04	0.26051
72.03	0.26751
71.94	0.14037
71.97	0.21668
71.85	0.042697
71.85	0.069755
71.82	0.037962
71.83	0.21194
71.77	0.05408
71.74	0.02698
71.72	0.066807
71.7	0.15121
71.72	0.042743
71.53	0.056991
71.53	0.057476
71.58	0.10501
71.56	0.15382
71.45	0.11181
71.57	0.080871
71.41	0
71.39	0
71.4	0.18511
71.34	0.19033
71.32	0.076073
71.19	0.20261
71.11	0.024148
71.15	0.11307
70.93	0
70.87	0.15423
70.83	0.12481
70.86	0.069397
70.82	0.11939
70.64	0.12044
70.5	0.14051
70.48	0.13823
70.47	0
70.4	0
70.42	0.06655
70.25	0
70.13	0.076597
70.11	0
70.14	0.066326
70.05	0.07738
70.16	0.12163
70.1	0.05701
70.01	0.13864
70.08	0.076852
69.98	0.12105
69.85	0.085886
70.05	0.079928
69.91	0.083748
70.02	0.032152
70.01	0
70.06	0.0045265
70.14	0.07586
70.16	0.075182
70.28	0.031308
70.24	0
70.32	0
70.41	0.07286
70.53	0.11481
70.64	0.036517
70.61	0.037385
70.76	0.086063
70.71	0.10041
70.8	0.020104
70.93	0.13166
70.89	0
70.9	0.056393
70.96	0.051448
70.96	0.043289
71.12	0.13205
71.06	0
71.14	0.047217
71.09	0.088135
71.15	0.1367
71.1	0.15226
71.22	0.11319
71.08	0.25939
70.99	0.16741
71.01	0.053286
71.07	0.16672
71.03	0.21158
71.08	0.18553
71.12	0.088331
71.1	0.28738
71.12	0.15661
71.12	0.027588
71.22	0.20916
70.99	0.1282
71.01	0.21974
71	0
71.11	0.055022
70.98	0.18693
71.11	0.14078
71.08	0.10043
70.97	0.123
71.09	0.1435
71	0.073348
71.13	0.054417
71.01	0.08247
71.08	0.037029
71.14	0.065148
71.49	0.05209
71.36	0.090994
71.57	0.012196
71.58	0.085377
71.66	0.13588
71.71	0.062778
71.87	0.064559
71.83	0.017706
71.95	0.018625
71.97	0
72.03	0.027299
72.21	0.063833
72.43	0
72.28	0.10321
72.25	0.074858
72.34	0
72.35	0
72.24	0
72.17	0.029699
72.19	0.017447
72.14	0.050326
71.98	0.058713
71.92	0
71.82	0.15339
71.76	0.13156
71.61	0
71.43	0.099746
71.43	0.10658
71.26	0.081902
71.16	0.11243
71.06	0.024352
70.89	0.070857
70.84	0
70.7	0.048278
70.61	0.042675
70.52	0.031048
70.51	0
70.36	0.062801
70.37	0.030822
70.1	0.027912
70.27	0.025452
70.1	0
70.08	0.066966
70.03	0.15255
70.06	0.045502
70.05	0.09088
69.97	0.14423
69.99	0.16827
69.81	0.015367
69.77	0.16229
69.85	0.096861
69.81	0.012964
69.79	0
69.84	0.13283
69.72	0.10996
69.84	0.05879
69.92	0.052444
69.85	0
70.16	0.059025
70.22	0.046724
70.09	0.036185
70.26	0.11731
70.18	0.043228
70.28	0.09288
70.39	0
70.46	0.090735
70.52	0.05738
70.35	0.047392
70.42	0.048086
70.57	0.04062
70.56	0.04739
70.45	0
70.48	0.073049
70.67	0.077325
70.71	0.039752
70.57	0
70.53	0
70.58	0.031709
70.6	0.024819
70.67	0.016068
70.49	0
70.74	0.054567
70.73	0
70.88	0.01593
70.89	0.014449
70.96	0.099072
70.91	0
70.86	0
70.92	0.021596
71.06	0.064987
70.92	0
70.82	0
70.81	0.014452
70.93	0.01686
70.93	0.10096
70.91	0.064514
70.99	0.075266
70.85	0
70.77	0
70.96	0.12504
70.92	0.086605
71.01	0.13273
70.97	0.057417
71.03	0.066987
70.86	0.1206
71.01	0.20475
71.07	0.097102
70.95	0.00627
70.95	0.16753
70.98	0.22674
70.92	0.24443
70.98	0.1237
70.8	0.12813
70.82	0.14844
70.79	0.060367
70.76	0.11753
70.74	0.096383
70.74	0.13428
70.56	0.0079612
70.52	0.069441
70.43	0.070954
70.5	0.10564
70.42	0.14963
70.32	0.067291
70.2	0.16207
70.23	0.092618
70.2	0.053782
70.19	0.21493
70.19	0.14092
70.04	0.19563
70.19	0.15878
70.05	0.12736
69.94	0.22452
70.03	0.18367
69.87	0.1059
69.8	0.048499
69.7	0.11501
69.72	0.11295
69.69	0.009467
69.55	0
69.66	0.17502
69.64	0
69.58	0.0071474
69.69	0
69.86	0.030382
69.78	0.035445
69.97	0.012184
70.03	0.14155
69.93	0.079062
70.19	0.049792
70.24	0.095474
70.15	0.063032
70.35	0.1564
70.4	0.031535
70.44	0.06606
70.61	0.068771
70.71	0
70.76	0.13871
70.74	0.050867
70.93	0.13898
70.84	0.023796
70.92	0.058747
71.13	0.068538
71.19	0.09929
71.14	0.022466
71.3	0.045494
71.25	0.091557
71.39	0.012132
71.56	0.17252
71.4	0
71.53	0.13853
71.57	0.11159
71.59	0.11493
71.66	0.13206
71.68	0.16777
71.55	0.19573
71.69	0.16281
71.53	0.25625
71.44	0.11001
71.4	0.14878
71.4	0.27296
71.33	0.15849
71.27	0.20022
71.14	0.14843
71.09	0.06994
70.96	0.0568
70.97	0
70.95	0.079252
70.9	0.016645
70.9	0.16447
70.87	0.010435
70.85	0.087601
70.83	0.017308
70.86	0.13432
70.72	0.069044
70.78	0.18048
70.63	0.16637
70.55	0.0097157
70.47	0.0084504
70.44	0
70.4	0
70.33	0.030778
70.37	0.050625
70.38	0.09989
70.37	0
70.39	0
70.31	0
70.31	0.025107
70.38	0
70.38	0.089099
70.26	0
70.32	0
70.49	0.061502
70.48	0
70.32	0.025121
70.31	0.014458
70.41	0.059315
70.42	0.11165
70.5	0.035111
70.5	0.08341
70.53	0.13557
70.48	0.15576
70.54	0.21428
70.6	0.10404
70.57	0.20042
70.5	0.05014
70.58	0.20569
70.64	0.044223
70.65	0.015881
70.53	0.12853
70.57	0.074098
70.71	0.16298
71.03	0.15587
71.27	0.089581
71.28	0
71.49	0.16534
71.56	0
71.83	0.068485
71.75	0.13882
71.79	0.01968
71.96	0.065407
71.91	0.13365
71.97	0.11347
72.04	0.16342
72.04	0.082625
72.08	0.22046
72.1	0.034064
72.13	0.10236
72.03	0.14296
72.25	0.097098
72.24	0.1844
72.01	0.093502
72.12	0.14585
72.2	0.11066
72.1	0.10527
72.08	0
72.09	0.075902
72.15	0.11542
72.33	0.067896
