# Supplementary material for: How Variability and Effort Determine Coordination at Large Forces
Source: PLoS One. 2016 Mar 2;11(3):e0149512. doi: 10.1371/journal.pone.0149512 (PMC4774921; doi:10.1371/journal.pone.0149512)
Supplement: S1 Dataset — (ZIP) [file pone.0149512.s001.zip › par11_Rilevel12.txt]

82.31	0.12833
82.44	0.16576
82.47	0.15352
82.61	0.23163
82.83	0.20196
82.79	0.23178
82.91	0.12168
82.9	0.071888
82.89	0.18562
82.98	0.13551
82.88	0
82.93	0.00091135
82.94	0.02323
82.98	0.14246
83.09	0.050373
83.02	0.12108
83.04	0
83.06	0.098658
82.87	0
83.02	0.0025923
82.96	0.037076
82.74	0
82.74	0.023075
82.64	0.010478
82.64	0.054672
82.58	0.020905
82.43	0.018209
82.34	0.10614
82.06	0.077535
82.13	0.046264
82.09	0.08731
81.97	0.18327
81.8	0.083441
81.63	0.079658
81.56	0
81.38	0
81.13	0.057749
81.03	0.036829
80.86	0.02906
80.78	0.14797
80.73	0
80.66	0
80.72	0.078111
80.75	0
80.73	0.12259
80.76	0
80.81	0.075919
80.88	0.046125
80.86	0
80.97	0.083241
81.14	0
80.99	0.034235
81.01	0
81.29	0.0196
81.15	0
81.22	0
81.28	0
81.29	0
81.46	0.088182
81.32	0
81.43	0.099612
81.51	0.03132
81.42	0
81.48	0.078987
81.44	0
81.47	0.035007
81.6	0.02424
81.36	0
81.31	0.02306
81.45	0.013739
81.45	0.016029
81.53	0.097759
81.3	0
81.47	0
81.45	0
81.45	0
81.62	0.10121
81.64	0.016889
81.73	0.1046
81.74	0.12203
81.83	0
81.85	0.015028
81.8	0.043112
81.87	0.0050357
81.93	0
81.84	0.095444
81.71	0
81.91	0
81.71	0.059215
81.77	0
81.87	0.025798
81.75	0
81.67	0.099083
81.58	0.15804
81.56	0.089622
81.53	0
81.47	0.14271
81.64	0.081597
81.42	0.036236
81.35	0
81.32	0.00099746
81.49	0.086057
81.28	0.034169
81.44	0.026264
81.4	0.15194
81.53	0.092373
81.44	0
81.48	0.17815
81.47	0
81.6	0.11288
81.5	0.063922
81.63	0.10163
81.57	0.16101
81.67	0.073261
81.67	0.21281
81.76	0.10213
81.72	0.15094
81.86	0.20161
82.08	0.20837
82.15	0.23089
82.14	0.14901
82.12	0.19927
82.19	0.24977
82.2	0.13046
82.22	0.15992
82.24	0.020754
82.21	0
82.18	0.093506
82.14	0.1948
82.21	0.078185
82.04	0
82	0.10355
81.93	0.2057
81.84	0.054614
81.79	0.073696
81.81	0.072948
81.77	0.042659
81.6	0.032511
81.59	0.046093
81.55	0.0022255
81.81	0.032761
81.68	0.026063
81.79	0.023296
81.74	0.10665
81.72	0.11675
81.71	0.050941
81.74	0.096418
81.91	0.10814
81.93	0.079839
81.8	0.11782
81.68	0.075548
81.72	0.1221
81.72	0.16882
81.6	0.094041
81.54	0.096408
81.67	0.050393
81.58	0.046201
81.56	0.11845
81.49	0.067603
81.56	0.14809
81.52	0.11426
81.41	0.20979
81.34	0.024826
81.43	0.094116
81.25	0.098535
81.28	0.13272
81.28	0.17825
81.26	0.13054
81.46	0.14816
81.38	0.11472
81.28	0.15987
81.23	0.12194
81.18	0
81.21	0.13325
81.17	0.045872
81.18	0.076843
81.29	0.1479
81.17	0
81.34	0.10978
81.49	0.06342
81.5	0.10879
81.6	0.071669
81.56	0.10141
81.84	0.20321
81.75	0.13388
82.01	0.23052
82.01	0.16592
82.16	0.13918
82.09	0.060579
82.35	0
82.49	0.014493
82.61	0
82.54	0.035729
82.56	0
82.6	0.093285
82.64	0.023939
82.54	0.06796
82.65	0.079287
82.71	0.0441
82.66	0.093896
82.62	0.093998
82.79	0.14812
82.75	0.034141
82.8	0.069064
82.65	0
82.56	0.10002
82.55	0
82.55	0.033892
82.4	0.033851
82.33	0
82.27	0
82.23	0.011312
82.21	0.055644
81.99	0.016822
82	0.013984
81.95	0
81.85	0.058762
81.83	0.06667
81.69	0.026061
81.72	0
81.63	0.067717
81.62	0
81.58	0.11166
81.75	0
81.55	0.072363
81.48	0.041977
81.58	0
81.45	0.080134
81.64	0.11733
81.45	0.094435
81.56	0.055667
81.4	0.14284
81.5	0.081755
81.55	0.039579
81.37	0
81.31	0
81.23	0.086497
81.16	0
81.18	0
81.16	0
81.13	0.056884
81.06	0.066365
80.99	0.063009
80.96	0.20085
81.01	0.14943
80.85	0
80.93	0.079964
80.83	0.039784
80.89	0.16325
80.83	0.072094
80.68	0
80.82	0.059204
80.63	0
80.76	0.13401
80.74	0.086685
80.64	0
80.64	0
80.61	0
80.52	0
80.69	0
80.68	2.108e-05
80.56	2.459e-05
80.68	2.869e-05
80.52	0
80.6	3.347e-05
80.71	0.042486
80.76	0.0071165
80.8	0.0082985
80.69	0.052124
80.5	0.018364
80.66	0.021419
80.61	0
80.58	0
80.63	0.057786
80.88	0.016283
80.77	0.10083
80.62	0
80.7	0.071618
80.81	0
80.75	0
80.69	0
80.67	0
81.03	0
81.25	2.108e-05
81.11	0
81.21	0
81.56	0
81.66	2.459e-05
81.68	0
81.62	2.518e-05
81.71	0.042476
81.62	0
81.72	0.092002
81.56	0
81.79	0.10733
81.69	0
81.61	0.033244
81.48	0
81.44	0.065897
81.46	0
81.32	0.016545
81.42	0.019302
81.31	0.016978
81.03	0
81.04	0.093719
80.89	0
80.86	0.10658
80.64	0
80.69	0
80.6	0.1183
80.44	0
80.53	0.079948
80.48	0.1604
80.33	0.059796
80.43	0.11221
80.32	0.068747
80.47	0
80.33	0
80.57	0.082593
80.56	0.12884
80.46	0
80.65	0
80.85	0.12015
80.81	0
80.76	0
81.09	0.10494
81.2	0.16488
81.12	0.022569
81.17	0
81.27	0.048752
81.35	0
81.44	0
81.52	0
81.59	0
81.53	0
81.49	0
81.85	0
81.92	0
81.99	0
82.1	2.108e-05
82.24	0.084918
82.36	0.014178
82.4	0.016541
82.35	0
82.33	0.019297
82.41	0.1074
82.53	0.1536
82.6	0.13439
82.71	0.15403
82.82	0.22215
82.85	0.043722
83.14	0.2029
83.16	0.12622
83.34	0.20975
83.44	0.13414
83.5	0.11948
83.57	0.089655
83.89	0.19812
83.93	0.21011
84.03	0.21017
83.96	0.053048
84.12	0.12687
84.08	0.0057324
84.16	0
84.2	0.15088
84.22	0.141
84.23	0.11322
83.94	0
83.88	0.067538
83.92	0
84.08	0.096094
83.93	0.0037158
83.97	0.070359
83.89	0.039639
83.98	0.034989
83.82	0
83.73	0
83.82	0.024186
83.58	0.01649
83.7	0.012632
83.53	0.13625
83.23	0.031613
83.4	0.12178
83.2	0.13804
83.01	0.073406
83.02	0
83.02	0.060827
82.9	0
82.86	0.0454
82.72	0
82.71	0.14507
82.71	0
82.78	0.031765
82.59	0
82.55	0.07194
82.64	0.041483
82.46	0.024219
82.38	0.028256
82.48	0.070118
82.46	0.039357
82.32	0.033926
82.44	0.032667
82.44	0.076522
82.4	0.042119
82.35	0
82.41	0
82.39	0.11013
82.33	0.080597
82.27	0.081276
82.3	0.13025
82.24	0.067064
82.22	0
82.19	0.10233
82.25	0.063508
82.07	0.060547
82.12	0.13382
81.93	0.1025
82.05	0.07714
82.03	0.072941
81.74	0.074513
81.73	0
81.66	0.13943
81.57	0
81.37	0.0053885
81.38	0
81.49	0
81.46	0.1515
81.34	0.11106
81.34	0.0022324
81.42	0.044153
81.47	0
81.51	0.13641
81.6	0.048997
81.52	0
81.54	0
81.65	0.030922
81.68	0.036075
81.71	0
81.81	0.011187
81.82	0
81.91	0.055499
82.08	0.017148
82.32	0.013993
82.33	0
82.51	0
82.54	0.056908
82.68	0.057143
82.78	0.021362
82.65	0.065037
82.87	0.075876
82.93	0.046075
82.99	0.17161
82.96	0.19069
82.78	0.091569
82.93	0.053544
82.9	0.17716
83.06	0.15656
82.82	0.069162
82.92	0.1338
82.9	0.055947
82.81	0.14124
82.97	0.092807
82.7	0.082181
82.76	0.16924
82.65	0.17515
82.65	0.23747
82.45	0.12616
82.45	0.089275
82.37	0.1329
82.22	0.12685
82.11	0.1188
82.06	0.14147
82.25	0.10157
82.13	0.10362
82.26	0.14118
82.22	0
82.32	0.03888
82.28	0
82.25	0.089748
82.27	0.04499
82.23	0.028958
82.31	0.11868
82.48	0.0046365
82.51	0.090303
82.52	0.090395
82.43	0.097963
82.51	0.10946
82.41	0.19282
82.31	0.011952
82.41	0.04134
82.43	0.11806
82.22	0.07896
82.34	0.073876
82.33	0.054052
82.25	0.018622
82.31	0.057283
82.2	0.0896
82.28	0.13382
82.32	0.058917
82.32	0.059728
82.24	0.066579
82.02	0.068129
82.03	0.107
81.99	0.060079
81.8	0
81.8	0.13521
81.77	0.061757
81.65	0.060695
81.8	0.095425
81.51	0
81.5	0
81.62	0.036334
81.43	0
81.6	0.021981
81.49	0.0097403
81.4	0.011364
81.55	0.013258
81.54	0.051858
81.3	0.018055
81.29	0
81.35	0
81.38	0.05633
81.31	0.10596
81.19	0.030078
81.21	0.11698
81.19	0
81.17	0.051577
81.13	0.0083385
81.23	0.076963
81.28	0.04233
81.25	0
81.22	0
81.14	0.06374
81.19	0.030527
81.14	0.065234
81.2	0.15395
81.19	0.13716
81.19	0.11757
81.23	0.12654
81.2	0.10009
81.21	0.021011
81.25	0.083749
81.18	0
81.09	0.055254
81.2	0.085819
81.33	0
81.39	0
81.28	0
81.34	0.023533
81.55	0.060693
81.53	0.098953
81.69	0
81.65	0.15789
81.8	0.099313
81.83	0
81.97	0.18672
