# Supplementary material for: How Variability and Effort Determine Coordination at Large Forces
Source: PLoS One. 2016 Mar 2;11(3):e0149512. doi: 10.1371/journal.pone.0149512 (PMC4774921; doi:10.1371/journal.pone.0149512)
Supplement: S1 Dataset — (ZIP) [file pone.0149512.s001.zip › par11_Rilevel14.txt]

102.7	0.019537
102.66	0
102.61	0.0072071
102.69	0.0044784
102.77	0.0052248
102.86	0.0060955
102.8	0.0038554
102.82	0.0044979
102.81	0.046493
102.88	0
102.68	0.052625
102.53	0
102.48	0
102.13	0.058988
102.06	0
101.75	0.018623
101.51	0.09785
101.21	0.029265
101.04	0
100.82	0.1092
100.57	6.456e-05
100.37	0.039418
100.1	0.02968
99.83	0
99.62	0.11464
99.42	0
99.15	0.030645
99.03	0.029182
98.85	0.071546
98.69	0.12592
98.7	0.042903
98.58	0.050053
98.32	0.053288
98.2	0
97.97	0.0029345
98.06	0
97.86	0.060181
97.87	0
97.63	0.01054
97.75	0.012297
97.54	0.013857
97.45	0
97.43	0.0061368
97.48	0.049607
97.37	0.056118
97.26	0.10587
97.26	0
97.31	0.036309
97.29	0.083785
97.22	0.047034
97.37	0.17286
97.3	0.056686
97.48	0.066134
97.63	0.071104
97.81	0.068991
97.91	0.07265
97.96	0.098395
98.11	0.0629
98.22	0.062361
98.49	0.060904
98.56	0.1869
98.75	0.036151
98.8	0
98.78	0.10019
99.05	0.064044
98.97	0.19191
98.91	0
99.07	0.14427
99.03	0.040976
99.03	0.073554
98.94	0.11759
98.8	0
98.74	0
98.69	0.081154
98.46	0
98.24	0.033144
98.21	0.061518
97.98	0.029324
97.9	0.034211
97.68	0.068834
97.47	0.03786
97.38	0.081092
97.37	0.1268
97.31	0.058154
97.08	0.14704
96.9	0
96.93	0
97.03	0.055353
96.8	0.043445
96.93	0.12589
96.9	0.037469
96.94	0.086161
96.95	0.015627
96.89	0.0090058
96.91	0.045713
96.99	0
97.04	0.111
97.1	0.072692
97.13	0
97.38	0.038255
97.51	0.079459
97.76	0
97.97	0.031755
98.07	0
98.35	0
98.34	0
98.57	0
98.7	0.047761
98.78	0.050428
99.24	0.058833
99.43	0
99.48	0.026191
99.51	0.11545
99.6	0
99.74	0.07588
99.86	0.036275
99.89	0
99.88	0.12285
99.77	0.081635
99.84	0.095241
99.86	0.013574
99.85	0.0097908
99.72	0
99.69	0.16074
99.68	0
99.48	0
99.51	0
99.41	0.02681
99.44	0.031279
99.23	0.052149
98.94	0.018394
98.93	0.02146
98.88	0.025036
98.84	0.024741
98.57	0.023651
98.54	0
98.39	0
98.21	0
98.19	0
98.03	0.0039629
98.03	0.00068157
97.95	0
98	0.043242
97.88	0.0080022
97.91	0.0093359
97.98	0
97.84	0.010118
97.91	0.054251
97.98	0.14098
97.87	0.035802
97.91	0.08266
97.98	0.011542
98.04	0.054227
98.15	0.09667
98.18	0.0043909
98.27	0.041603
98.42	0.11965
98.62	0.010331
98.63	0.045462
98.88	0.036928
98.83	0.12724
98.96	0
99.1	0.12158
99.18	0.09767
99.27	0
99.42	0.10022
99.34	0.053265
99.54	0.019695
99.65	0.087609
99.73	0
99.94	0.0010384
99.94	0.1543
99.91	0.0013474
100.05	0.083183
99.91	0
99.98	0.082445
99.86	0
99.93	0
99.94	0.070073
99.92	0.067888
99.96	0
100	0.023014
99.94	0.02685
99.94	0
99.99	0.019646
99.83	0.13895
99.93	0.077211
99.88	0.043797
99.78	0.0041744
100.01	0.047317
99.93	0
99.9	0.028771
99.81	0
99.89	0.098292
99.91	0
99.89	0
99.88	0.10609
100.01	0.034085
99.91	0.039766
99.91	0.030012
100.17	0.035013
100.26	0.040849
100.24	0
100.32	0.066741
100.3	0
100.49	0.023788
100.59	0.064364
100.56	0.068284
100.57	0
100.66	0
100.67	0.068541
100.7	0
100.77	0
100.76	0
100.96	0.011445
100.84	0.055799
100.95	0.096122
100.95	0
100.94	0
101.18	0
101.17	0.15268
101.36	0.041488
101.38	0.032383
101.45	0.03778
101.33	0
101.52	0.044077
101.62	0.025976
101.41	0
101.46	0
101.55	0.09659
101.67	0
101.65	0.10534
101.74	0.033677
101.58	0.039289
101.77	0.0033906
101.81	0.1152
101.88	0.007057
101.91	0.033123
102.03	0.033031
102.23	0.11688
102.13	0.1358
102.23	0.054336
102.33	0.062216
102.32	0.024618
102.49	0.10811
102.41	0
102.54	0.041567
102.55	0
102.67	0.15641
102.69	0.13593
102.68	0.055672
102.55	0.064951
102.64	0.1113
102.36	0.12984
102.18	0.08297
102.14	0.074143
101.96	0
101.73	0.10884
101.62	0.065988
101.46	0.14024
101.3	0.06489
101.03	0.10579
100.96	0.08098
100.62	0.033889
100.54	0.11343
100.42	0.066519
100.19	0.066791
100.1	0.18763
100.04	0.12051
99.77	0.13495
99.73	0.053641
99.65	0.093941
99.69	0.22581
99.5	0.18972
99.45	0.20126
99.4	0.16986
99.34	0.019446
99.2	0.13437
99.21	0.034238
99.12	0.13566
99.15	0.12473
99.11	0.11721
98.98	0.1335
99.11	0.090912
99.14	0.1428
99.19	0.10155
99.49	0.18258
99.51	0
99.6	0.086328
99.64	0.12801
99.77	0.040652
99.86	0.030502
99.93	0
100.17	0.1325
100.39	0.18264
100.51	0.1493
100.68	0.040063
101.07	0.084104
101.09	0.055674
101.24	0.04287
101.38	0.062022
101.4	0.047477
101.52	0
101.51	0
101.5	0.025416
101.59	0
101.66	0.054617
101.58	0.055807
101.63	0.065108
101.43	0
101.38	0.029276
101.26	0.034156
101.2	0.11564
101	0
101.03	0.029866
101	0.077291
100.85	0
101.38	0
101.2	0.017881
101.15	0.020861
101.25	0
101.34	0.048925
101.42	0.14197
101.34	0
101.32	0.035314
101.48	0.037723
101.47	0.1289
101.54	0.05734
101.34	0.00078772
101.51	0.00091901
101.42	0.037633
101.58	0.037618
101.89	0.022404
101.87	0.016582
102.04	0.10411
102.17	0.036412
102.26	0.036208
102.2	0
102.21	0
102.35	0
102.44	0.054571
102.49	0
102.48	0.051563
102.32	0
102.12	0.01771
101.83	0
101.64	0
101.46	0.054013
100.9	0.054422
100.29	0.10594
99.55	0
99.26	0
98.91	0
98.57	0
98.22	0
97.96	0.042468
97.61	0.049546
97.29	0
97.11	0.015357
96.69	0
96.44	0
96.19	0.010838
96.08	0.0043869
95.83	0.090012
95.62	0.060007
95.44	0
95.44	0.027562
95.57	0.030349
95.83	0.16202
95.96	0
96.02	0.036676
96.5	0
96.84	0
97.31	0.075583
97.47	0
98.06	0.10362
98.36	0
98.71	0
99.02	0.029889
99.14	0.022273
99.5	0.068432
99.74	0.10501
100.19	0.080069
100.43	0.093414
100.5	0.061555
100.85	0.068102
100.78	0.068047
100.99	0.061886
100.87	0.058855
101.03	0.095542
101.59	0.05876
101.54	0.057203
101.71	0.055395
102.08	0.13921
102.2	0
102.44	0.13668
102.37	0.064768
102.72	0.15092
102.67	0
102.73	0.058749
102.86	0.15343
102.89	0.028886
103.02	0.1078
102.89	0.058166
103.06	0.06786
102.94	0.069379
103.04	0.097816
102.99	0.066858
103.11	0.060034
103.1	0.060346
103.19	0.059093
103.15	0.014932
103.04	0.043565
103.13	0.16702
103.1	0
102.97	0.047457
102.72	0
102.6	0.00058172
102.44	0
102.2	0
102.01	0
101.81	0
101.61	0.00011803
101.53	0.084934
101.38	0
101.24	0
100.99	0
100.77	0.014196
100.71	0.016543
100.53	0.0051443
100.43	0.0060017
100.26	0
100.13	0.007002
99.9	0
99.94	0.0030457
99.96	0.002696
99.76	0
99.63	0
99.63	0.00097803
99.51	0.001141
99.31	0.00082358
99.32	0.00051152
99.38	0.00059677
99.34	0.043143
99.29	0.092617
99.25	0
99.24	0.022833
99.14	0
99.23	0.026453
99.17	0.10857
99.07	0
99.16	0.068776
99.23	0.033987
99.12	0
99.15	0
99.14	0.18694
99.16	0.1332
99.15	0.10149
99.23	0.19763
99.07	0.14568
99.15	0.16996
99.1	0.20957
98.93	0.010068
99.01	0.20707
99.02	0.25109
98.8	0.098866
98.83	0.12946
98.78	0.073666
98.84	0.12671
98.86	0.11332
98.62	0
98.59	0.073881
98.33	0.064618
98.39	0.06311
98.27	0
98.17	0.11852
98.1	0.010928
98.14	0.00043618
98.07	0.032186
98.01	0.069479
97.93	0
98.02	0.018859
97.87	0
97.87	0.020109
97.93	0
97.83	0.0065157
97.94	0.0076017
98.35	0.090619
98.3	0.020829
98.37	0.063395
98.27	0.073961
98.39	0.12765
98.38	0.1901
98.3	0
98.22	0.11832
98.28	0.16992
98.15	0.10102
98.2	0.13903
98.21	0.17296
98.32	0.15934
98.47	0.03884
98.58	0.22923
98.53	0.12325
99.26	0.035732
99.44	0.1402
100.18	0.0096698
100.46	0
100.9	0
101.3	0.11585
101.6	0
101.78	0.020941
102.1	0.10771
102.28	0.12567
102.38	0.019269
102.57	0.045619
102.9	0.13812
103.08	0.072751
103.21	0
103.1	0.088427
103.14	0.057507
102.94	0.059488
102.94	0
102.96	0.11915
102.96	0.13901
102.81	0.18989
102.46	0.12706
102.25	0.053425
102.18	0.10478
101.97	0.10238
101.54	0.13872
101.38	0.087748
101.15	0.12364
100.8	0.0929
100.65	0.13337
100.18	0.096085
100.16	0.17387
99.83	0
99.74	0.040278
99.57	0.031508
99.43	0.14187
99.39	0.064609
99.09	0.0039521
99.05	0
99.1	0.040345
98.86	0.041817
98.8	0.11004
98.71	0.032713
98.64	0
98.66	0.079953
98.5	0.044107
98.48	0.044489
98.64	0
98.76	0.028113
98.82	0.032798
98.94	0.067386
98.97	0.028819
