# Supplementary material for: How Variability and Effort Determine Coordination at Large Forces
Source: PLoS One. 2016 Mar 2;11(3):e0149512. doi: 10.1371/journal.pone.0149512 (PMC4774921; doi:10.1371/journal.pone.0149512)
Supplement: S1 Dataset — (ZIP) [file pone.0149512.s001.zip › par11_Rilevel16.txt]

109.59	0.10076
109.49	0.10197
109.48	0.073933
109.49	0.027984
109.34	0.11754
109.16	0
109	0.053592
108.96	0.0030828
108.87	0.033721
108.94	0.077124
108.83	0
108.9	0.027941
108.85	0.023666
108.79	0.069543
108.86	0.033067
108.76	0
108.79	0.068171
108.89	0.074876
108.95	0
109.01	0
109.3	0.023862
109.39	0
109.61	0.14382
109.65	0
109.72	0.027968
109.84	0.032629
109.89	0.03409
109.93	0.039772
110.07	0.10732
110.14	0.040318
110.29	0.12727
110.33	0.1006
110.31	0
110.21	0.062606
110.06	0
110.01	0
109.83	0.027222
109.58	0
109.41	0.057439
109.19	0
108.96	0
108.83	0
108.67	0.052041
108.47	0
108.14	0
107.93	0.051141
107.8	0
107.54	0
107.39	0.0085447
107.21	0
107.14	0
106.93	0
107.76	0
107.72	0.043892
107.68	0
107.89	0.0073364
108.14	0.051006
108.51	0
108.68	0
108.97	0
109.27	0.094639
109.59	0
110	0
110.24	0
110.67	0.10069
110.87	0.11747
111.22	0.036381
111.54	0.042444
111.71	0.13441
111.66	0.07192
111.78	0.15202
111.98	0.072884
112.02	0.12141
112.09	0.13458
111.99	0
112.13	0.037723
112.1	0.018674
112.12	0.0096387
112.14	0.033456
111.93	0
111.84	0
111.83	0.010316
111.87	0.0089229
111.83	0.0088036
111.7	0
111.66	0
111.63	0.047142
111.42	0.010832
111.48	0.096044
111.37	0
111.11	0
111.1	0
111.1	0.10273
110.96	0.11804
110.7	0.036816
110.72	0
110.61	0
110.61	0
110.45	0
110.53	0
110.33	2.108e-05
110.4	0
110.49	2.459e-05
110.43	0.042476
110.42	0
110.23	0.007108
110.22	0.0082891
110.19	0.0096706
110.1	0.053725
110.13	0
109.95	0.013153
110.07	0
109.96	0.097673
109.84	0.069893
109.84	0.072588
109.83	0.12713
109.64	0.018789
109.66	0.064367
109.65	0.10126
109.57	0.021597
109.57	0.013099
109.57	0.03654
109.52	0
109.45	0
109.46	0.011894
109.44	0.052723
109.63	0
109.64	0
109.79	0.053237
109.94	0.019664
109.67	0.10585
109.76	0.07226
109.69	0
109.66	0.041857
109.76	0
109.77	0.036683
109.83	0.15249
109.67	0
109.76	0
109.77	0
109.9	0.031551
109.97	0.030695
110.08	0
110.19	0
110.68	0
110.88	0
110.87	0.005137
111.15	0.043324
111.07	0
111	0.050545
111.27	0.016522
111.38	0.10417
111.42	0
111.59	0.02856
111.43	0
111.71	0.067343
111.61	0.11826
111.69	0.035715
111.57	0.12656
111.4	0.058001
111.39	0.15256
111.34	0.039424
111.29	0.15363
111.14	0.045936
111.02	0.074946
110.92	0.07777
110.84	0.065305
110.76	0.15451
110.71	0.19711
110.56	0.094961
110.31	0.14074
110.04	0.10879
109.99	0.031147
109.86	0.095479
109.93	0.078542
109.61	0.1607
109.41	0.079131
109.35	0
109.2	0.19634
109.05	0
108.9	0.030269
108.87	0.17832
108.73	0.067508
108.63	0.07876
108.49	0.10161
108.53	0.16099
108.55	0.18278
108.37	0.013736
108.48	0.21701
108.63	0.11271
108.65	0.11456
108.71	0.064373
109	0.087085
109.14	0.1842
109.12	0.093842
109.21	0.13314
109.47	0.13624
109.55	0.10577
109.6	0.10889
109.6	0.096337
109.63	0.1392
109.74	0.18266
109.79	0.19039
109.92	0.24694
110.01	0.2275
110.12	0.20692
110.16	0.13331
110.31	0.12508
110.32	0.24154
110.21	0.15575
110.12	0.058893
110.16	0.034222
110.04	0.017708
110.03	0.042259
110.15	0.051492
110.14	0.076564
110.06	0.1644
110.13	0.10121
110.06	0.15757
110.11	0.049446
110.23	0.17645
110.37	0.1082
110.38	0.18373
110.38	0.11259
110.39	0.14754
110.44	0.036543
110.6	0.098119
110.59	0.13889
110.72	0.088966
110.64	0
110.86	0.10289
110.76	0.15639
110.91	0.081209
110.88	0.15649
110.99	0.082851
111	0.224
110.9	0.11684
110.92	0.11025
111.01	0
110.86	0.13146
110.84	0.097114
110.73	0.20331
110.66	0.04793
110.79	0.079989
110.5	0.0084273
110.43	0
110.49	0.14152
110.28	0.13123
110.01	0.10266
109.88	0
109.82	0.14748
109.93	0.17206
109.79	0.049814
109.71	0.12114
109.74	0.16666
109.64	0.024655
109.65	0.17397
109.64	0.0045011
109.62	0.081843
109.6	0.075293
109.67	0.017618
109.76	0.10134
109.56	0.046787
109.55	0
109.45	0.040194
109.51	0.076791
109.44	0.086653
109.26	0.041759
109.38	0.04092
109.36	0.047741
109.21	0.091445
109.2	0
109.12	0.036999
109.31	0
109.34	0.15673
109.21	0
109.09	0
109.07	0
109.18	0
109.37	0.026142
109.51	0.089272
109.43	0
109.49	0.10415
109.51	0.036615
109.57	0.21251
109.56	0
109.7	0.14379
109.7	0.12531
109.82	0.12884
109.78	0.016869
109.95	0.1116
110.01	0.087757
110.23	0.16331
110.32	0.084751
110.19	0.077403
110.18	0.087492
110.22	0.041027
110.34	0.11813
110.35	0.068155
110.27	0.15028
110.29	0.16243
110.26	0.090025
110.27	0.098192
110.26	0.13732
110.16	0.1064
110.39	0.099081
110.58	0.088523
110.55	0.0033784
110.68	0.030023
110.62	0.054588
110.7	0.0035063
110.8	0.030024
110.87	0.14761
110.8	0
110.82	0.03931
111.02	0
111.25	0.12107
111.49	0.051354
111.47	0.035311
111.58	0
111.49	0.034644
111.4	0
111.26	0
111.22	0.01168
111.05	0.0077418
110.75	0.0090321
110.54	0
110.52	0
110.52	0
110.24	0.0028167
110.23	0.12934
110.1	0
110.16	0.10694
110.1	0.03987
110.11	0.17386
110.05	0.032575
110.45	0.058895
110.42	0.11116
110.76	0.069413
110.66	0.20168
110.53	0.078974
110.7	0.04426
110.7	0.12671
110.96	0.086861
111.2	0.089769
111.25	0.028671
111.41	0.19007
111.66	0.087036
111.95	0.080423
111.95	0
112.15	0.14928
112.22	0.08449
112.27	0.10934
112.37	0.07061
112.4	0
112.39	0.026528
112.55	0.006069
112.57	0.12034
112.79	0.037279
112.98	0
113.04	0
113.27	0
113.27	0.068738
113.43	0
113.41	0.011477
113.6	0.01339
113.74	0
113.73	0.015622
113.64	0
113.72	0.049216
113.64	0.013059
113.61	0
113.59	0.055451
113.26	0.019642
113.11	0.022916
112.76	0.018532
112.65	0.019445
112.45	0.022685
112.18	0.017224
111.78	0.059268
111.65	0.02288
111.46	0.023605
111.14	0.15164
110.75	0.045791
110.68	0
110.45	0.08312
110.51	0.050714
110.39	0.012785
110.4	0.032089
110.25	0
110.27	0
110.06	0.015952
110.08	0.010159
109.85	0.094615
109.76	0
109.85	0.020142
110.04	0.023499
110.29	0.024757
110.54	0.02719
110.52	0.015952
110.78	0
111.01	0.057701
111.31	0
111.82	0
112.03	0
112.24	0.0096379
112.44	0
112.76	0.086521
112.96	0.016048
113.15	0.061169
113.34	0.028917
113.48	0.074577
113.7	0.04456
113.64	0.16491
113.58	0.062376
113.66	0.062577
113.71	0.02574
113.62	0.060048
113.6	0.10508
113.56	0.052657
113.17	0
113.09	0.040608
112.98	0.043086
112.71	0
112.73	0.065193
112.42	0.024836
112.42	0.11387
112.44	0.041185
112.48	0.083315
112.36	0.054754
112.34	0.053014
112.41	0.1426
112.4	0.0625
112.14	0
111.96	0.052166
112.02	0.051735
111.88	0.0090751
111.92	0.029267
111.71	0.023728
111.81	0.15502
111.92	0.12972
111.94	0.057823
112.12	0.065948
112.15	0.029615
112.36	0.073043
112.57	0
112.81	0.037759
112.87	0.076862
113.04	0.078681
113.14	0.044412
113.1	0.03964
113.32	0.088694
113.45	0.054736
113.46	0.0086013
113.57	0
113.47	0.074413
113.15	0
113	0
112.96	0
112.92	0.012423
112.81	0.014494
112.62	0.046954
112.49	0.097227
112.4	0.028537
112.18	0.033294
112.06	0.079219
111.85	0.0051127
111.59	0
111.53	0.066828
111.38	0.030763
111.29	0
111.08	0
110.95	0
110.63	0
110.35	0.0051483
110.35	0.12822
110.02	0.022249
110.06	0.025957
111.11	0.030283
110.84	0
110.88	0
110.84	0.05555
110.81	0.0611
110.98	0.066957
111	0.11552
110.94	0.049875
111.33	0.01574
111.46	0.13645
111.65	0.10656
111.97	0.11316
112.01	0.02787
112.36	0
112.7	0.14892
112.73	0
112.87	0
113.19	0.15683
113.65	0.13587
113.65	0.073624
113.93	0.18842
114.13	0.092478
114.39	0.15034
114.46	0.064362
115.06	0
115.38	0.16751
115.67	0.079136
115.84	0.076913
116.08	0.14957
116.22	0.036429
116.24	5.412e-05
116.3	0
116.49	0.0014017
116.6	0
116.69	0
116.81	0
116.9	0.0002547
117	0.00029715
116.83	0.00011305
116.87	0
116.9	0.00013189
117	0
116.81	0.00011142
116.82	0.084974
116.86	0.056671
116.77	0
116.92	0.023647
116.73	0.11248
116.72	0.088764
116.62	0.0045015
116.58	0.0807
116.63	0.09415
116.5	0.1059
116.42	0
116.37	0.047563
116.37	0.05474
116.25	0.0079667
116.02	0
116.15	0.018399
115.89	0.063913
115.98	0.066638
115.88	0
115.73	0.067293
115.55	0.1634
115.41	0
115.54	0.13447
115.21	0.060882
115.14	0.15592
115.17	0.21314
115.03	0.22143
114.83	0.003655
114.38	0.15164
114.15	0
113.77	0
113.54	0.062809
113.29	0.12127
113.08	0
113.08	0
