# Supplementary material for: How Variability and Effort Determine Coordination at Large Forces
Source: PLoS One. 2016 Mar 2;11(3):e0149512. doi: 10.1371/journal.pone.0149512 (PMC4774921; doi:10.1371/journal.pone.0149512)
Supplement: S1 Dataset — (ZIP) [file pone.0149512.s001.zip › par11_Rilevel18.txt]

124.93	0.12868
124.71	0.078174
124.57	0.12045
124.63	0.089758
124.57	0.13746
124.55	0.092441
124.28	0.12885
124.16	0.094847
124.22	0.090579
124.15	0.048269
124.17	0.033405
124.23	0.19335
124.22	0.076763
124.53	0.073749
124.58	0
124.91	0.10535
125.24	0
125.63	0.12756
126.16	0.13602
126.22	0.1464
126.41	0.043463
126.4	0
126.55	0.11804
126.7	0.20135
126.71	0.16979
126.83	0.21614
126.9	0.11757
126.86	0.13717
126.61	0.097911
126.6	0.080671
126.58	0.19316
126.58	0.18933
126.1	0.073948
125.98	0.020964
125.96	0.17793
126.23	0.23658
126.26	0.074032
126.25	0.097263
126.27	0.016255
126.19	0.18526
126.23	0.10159
125.85	0.12153
125.91	0.12945
125.77	0.049922
125.73	0.22532
125.31	0.10466
124.98	0.020275
124.8	0.088292
124.7	0.081432
124.52	0.086684
124.32	0.021131
124.06	0.049656
124.25	0.097
124.08	0.056005
123.97	0.094214
123.88	0
123.98	0.17684
124.05	0.19804
124.1	0.087537
124.36	0.050346
124.34	0
124.51	0.21282
124.55	0.049032
124.68	0.15154
124.94	0.077311
125.04	0.039358
125.32	0.17326
125.55	0.20911
125.63	0.10845
125.83	0.10127
125.85	0.14771
125.94	0.16577
126.34	0.16452
126.56	0.15709
126.67	0.080299
126.68	0.1617
126.65	0.12158
126.77	0.11422
126.67	0.020942
126.78	0.083145
126.75	0.083619
126.59	0.11305
126.58	0.069184
126.47	0
126.52	0.22798
126.47	0.039879
126.39	0.075036
126.56	0
126.52	0
126.65	0.099616
126.72	0.035776
126.55	0
126.53	0
126.44	0
126.51	0
126.36	0
126.18	2.108e-05
125.82	0.084918
125.57	0.056625
125.34	0.10851
125.4	0.12659
125.15	0.020352
124.98	0.066187
124.72	0.10551
124.36	0
124.37	0.13802
124.49	0.09748
124.68	0.11033
124.5	0.16014
124.47	0.1268
124.49	0.10548
124.46	0.18495
124.37	0.029746
124.49	0.016314
124.62	0.077237
124.51	0.11142
124.56	0.15486
124.62	0.1074
124.53	0
124.54	0.24496
124.74	0.14558
124.65	0.19371
124.63	0.15774
124.5	0.29347
124.45	0.34239
124.48	0.18884
124.39	0.11115
124.35	0.22473
124.43	0.19345
124.46	0.21923
124.16	0.11381
124.15	0.14375
124.2	0.10674
124.3	0.12952
124.28	0.11886
124.21	0.14458
124.13	0
124.25	0.083303
124.43	0.079398
124.41	0.071045
124.52	0.10552
124.23	0.014119
124.37	0.016472
124.44	0.04778
124.61	0.084958
124.56	0.17217
124.6	0.14083
124.54	0.03461
124.57	0
124.59	0.15701
124.59	0.041678
124.59	0.14727
124.46	0.021002
124.4	0.10363
124.59	0.036005
124.68	0.058285
124.69	0.1035
124.88	0
124.99	0.22004
124.96	0.15455
124.94	0.046971
124.98	0.0026389
124.99	0.15562
125	0.13911
124.75	0.040722
124.76	0.064197
124.73	0
124.94	0.066628
124.93	0.13669
125.09	0.093841
125.15	0
125.09	0.0071007
125.11	0.0082841
125.09	0.041007
125.12	0.02506
125.37	0.056043
125.58	0.10783
125.66	0.12462
125.67	0.059114
125.9	0
126.03	0.015509
126.18	0.0512
126.41	0.041761
126.36	0.027952
126.56	0
126.67	0.10765
126.86	0.080562
127.02	0
127.29	0.078496
127.4	0.044473
127.63	0.13678
127.62	0.056739
127.62	0.095216
127.72	0.068638
127.58	0
127.56	0
127.76	0
127.83	0.069777
128.08	0.15043
128.14	0.12162
128.06	0
128.23	0.099439
127.97	0.073565
128.03	0.074196
128.11	0
128.23	0.041221
128.13	0.048091
128.03	0.039533
128.09	0.11876
128.01	0.041288
128.29	0.13306
128.26	0.10592
128.32	0.073115
128.24	0
128.23	0.10137
128.22	0.15383
128.17	0.029946
128.07	0.017283
127.89	0
127.84	0.22021
127.64	0.027785
127.59	0.091672
127.49	0.059513
127.65	0
127.66	0.066552
127.67	0.040941
127.55	0.043134
127.58	0.035044
127.68	0.030966
127.64	0.036127
127.64	0.031057
127.29	0
127.42	0.064667
127.4	0.069604
127.35	0.076044
127.34	0.04025
127.21	0.041782
127.24	0.0062987
127.33	0.16636
127.03	0.09759
126.89	0.10118
126.85	0
126.84	0.061926
126.85	0.15609
126.73	0.027039
126.81	0
126.8	0.040864
127.04	0.090121
127.16	0.09482
127.47	0.042162
127.59	0.087129
127.64	0.016757
128.03	0.055186
127.94	0.0069165
128.24	0.07716
128.12	0.040546
128.08	0.11768
128.15	0.17694
128.17	0.15479
128.21	0.13699
128.2	0.1894
128.13	0.21421
128.01	0.14541
128.07	0.14016
127.89	0.18016
128.01	0.14491
127.97	0.17994
127.78	0.13179
127.74	0.17196
127.68	0.17726
127.52	0.13433
127.78	0.17502
127.74	0.17419
127.78	0.13882
127.83	0.048397
127.77	0.15426
127.6	0.15758
127.66	0.11223
127.68	0.017008
127.92	0.0816
128.02	0.12958
128.11	0.12547
128.02	0.077669
127.91	0.11436
127.91	0.088133
127.78	0
127.74	0
127.51	0.089161
127.59	0.17597
127.41	0
127.46	0.0017627
127.32	0.044503
126.99	0.13681
126.82	0.059863
126.52	0
126.29	0
126.43	0.082665
126.37	0.046578
126.01	0.073986
125.88	0
125.81	0.076339
125.73	0.046616
125.61	0.083054
125.4	0
125.26	0.076803
124.9	0.1745
124.62	0.10596
124.31	0.03096
124.14	0.022278
123.93	0.068438
123.83	0.10949
123.95	0
124.18	0.080996
124.16	0.046888
123.99	0.093437
123.96	0
124.1	0.079355
124.26	0.050134
124.44	0.04499
124.75	0.0022267
124.87	0.071919
125.19	0.041458
125.38	0.12004
125.86	0
126.44	0
126.72	0
127.15	0.026937
127.48	0.066963
127.66	0.058118
128	0.067804
128.39	0
128.88	0.036658
129	0.080725
129.3	0
129.57	0
129.88	0.019585
130	0.10774
130.1	0
130.15	0
130.25	0
130.15	0.021242
130.24	0.10641
130.36	0.10619
130.24	0
130.17	0.038995
130.11	0.045495
130.06	0.0070897
129.95	0.07543
129.71	0
129.62	0.027856
129.4	0.025999
129.54	0.02275
129.41	0.02536
129.4	0.017015
129.18	0
129.28	0.057655
129	0
128.79	0.05914
128.64	0
128.81	0.019487
129.05	0.022735
128.92	0.016915
128.7	0.019734
128.73	0
128.78	0
128.78	0.0099183
128.48	0.0077822
128.45	0
128.45	0.0029712
128.44	0.0034664
128.3	0.0040441
128.48	0.003065
128.3	0
128.28	0.044726
128.25	0
128.18	0
128.29	0.050433
128.34	0.015881
128.05	0.060975
127.97	0.021236
127.88	0.067222
127.62	0.078426
127.76	0.083091
127.62	0.051846
127.25	0
127.09	0.046785
127.3	0.043379
127.24	0
127.16	0.10858
127.04	0.033146
126.83	0.081117
126.75	0
126.65	0.037162
126.51	0
126.62	0.025258
126.68	0.066391
126.44	0.10638
126.18	0
126.05	0.075473
125.98	0.1305
125.87	0.14804
125.73	0.076754
125.74	0.071815
125.72	0.16868
125.36	0.056872
125.26	0.087047
125.11	0.034435
125.18	0.15472
125.17	0.12609
125.08	0.034103
125.03	0.1152
124.96	0.077447
125.01	0
125.2	0.058829
125.33	0.047618
125.16	0.092317
125.48	0.088503
125.61	0
125.75	0.005452
125.8	0
125.83	0.031066
126.03	0.020858
126.17	0.094478
126.3	0.15267
126.39	0.0074196
126.62	0.051103
126.62	0.096889
126.77	0.067114
126.74	0.062554
126.85	0.089981
127.14	0.018848
127.14	0.055919
127.06	0.091537
127.11	0.095608
126.87	0.016223
126.79	0.046377
127.12	0.13586
127.28	0.064288
127.24	0.0173
127.09	0.0042488
127.29	0.0447
127.29	0.086867
127.11	0.036255
126.82	0.031583
126.79	0.11886
126.74	0.053065
126.7	0
126.51	0
126.58	0.033939
126.5	0.11922
126.28	0.034392
126.42	0.03128
126.24	0.036494
126.24	0
126.14	0
126.13	0.10194
126.1	0
126	0.15043
126.09	0.042084
125.94	0.006651
125.9	0.1351
125.74	0
125.68	0
125.75	0
125.7	0.023646
125.74	0.068926
125.72	0.01545
125.41	0.018025
125.45	0.14837
125.36	0
125.52	0.084263
125.52	0.044372
125.49	0.0067457
125.85	0.17465
125.95	0.051693
126.52	0.060309
126.64	0.01387
127.17	0.0087861
127.28	0.13647
127.22	0.087655
127.22	0.1361
127.3	0.14873
127.49	0.1712
127.41	0.11338
127.39	0
127.55	0.22226
127.61	0.024389
127.49	0.08856
127.53	0.11723
127.38	0.20277
127.46	0.15167
127.4	0.13991
127.5	0.074264
127.37	0.11433
127.3	0.071397
127.16	0.17684
127.07	0.053697
126.93	0.16667
126.75	0.097177
126.47	0.17921
126.34	0.15473
126.11	0.066156
126.08	0.15313
125.98	0.10842
125.81	0.1103
125.79	0.09881
125.61	0.13194
125.49	0.10045
125.34	0.0067801
124.94	0.032287
124.84	0.061732
124.85	0.097999
124.81	0.17724
124.91	0.062694
124.83	0.11446
125.07	0.1706
125.11	0.10385
125.02	0.18972
125.06	0.10691
125.21	0.15673
125.58	0.16377
125.83	0.16263
125.82	0.0026402
125.79	0.013907
125.82	0.0833
125.92	0.11351
126.07	0.14758
125.98	0.18752
126.05	0.26078
125.96	0.13213
125.98	0.22517
126.08	0.24378
125.7	0.17492
125.82	0.17282
125.57	0.11571
125.59	0.28276
125.44	0.12257
125.38	0.18726
125.33	0.14687
125.2	0.22744
125.1	0.20362
124.93	0.020643
124.89	0.131
125.1	0.12162
125.06	0.24475
125.04	0.12029
124.78	0.02151
124.88	0.23389
125.05	0.20859
125.08	0.18064
125.17	0.12751
125.11	0.12871
125.16	0.27392
124.99	0.1108
124.94	0.1794
125	0.22164
