# Supplementary material for: How Variability and Effort Determine Coordination at Large Forces
Source: PLoS One. 2016 Mar 2;11(3):e0149512. doi: 10.1371/journal.pone.0149512 (PMC4774921; doi:10.1371/journal.pone.0149512)
Supplement: S1 Dataset — (ZIP) [file pone.0149512.s001.zip › par11_Rilevel20.txt]

149.67	0
149.61	0.061005
149.47	0
149.36	0
149.07	0
148.97	0.010189
148.93	0.011887
148.69	0.0037003
148.69	0.004317
148.5	0.0050365
148.23	0.005876
148.28	0.1325
148.04	0.11015
147.89	0.043001
147.88	0.13434
147.74	0.15589
147.61	0.13845
147.5	0.096994
147.28	0.094801
147.18	0.10343
147.32	0.098283
147.21	0.046234
147.02	0.073312
146.89	0.026918
146.91	0.015605
146.83	0.043413
147.17	0.16161
147.29	0.01105
147.42	0
147.42	0
147.46	0
147.65	0.028798
147.61	0.0066624
148	0
148.06	0.090825
148.21	0.021069
148.41	0.067027
148.54	0
148.91	0.072288
148.76	0.12678
148.75	0.047882
148.97	0.13724
149.06	0.14895
149.02	0.0039849
149.08	0.077495
148.84	0
148.81	0.10375
148.79	0
148.78	0.030892
148.78	0.077824
148.82	0.077878
148.69	0.1333
148.8	0.13823
148.76	0.033929
148.58	0
148.72	0.063912
148.66	0.18892
148.61	0.070854
148.62	0.059624
148.39	0.063907
148.31	0
148.28	0.021459
148.1	0.078442
147.92	0.03726
147.77	0
147.79	0.10777
147.7	0.12574
147.69	0.14312
147.54	0.11145
147.43	0
147.38	0.16626
147.1	0.13356
147.04	0.0075257
146.97	0
147.05	0.13614
147.02	0.031489
147.05	0.17881
147.3	0.14391
147.47	0.16664
147.76	0.10952
147.97	0.14753
147.96	0.12442
148.02	0.15781
148.14	0.032781
148.26	0.095364
148.34	0.22035
148.36	0.14759
148.72	0.1939
148.75	0
149.32	0.067106
149.33	0.10484
149.41	0.085593
149.54	0.032814
149.47	0.048414
149.54	0
149.54	0.0028517
149.4	0
149.49	0.014034
149.39	0.13824
149.51	0
149.63	0.025876
149.81	0.072161
150.01	0.04174
149.76	0.0039112
149.78	0
149.78	0
149.85	0.019656
149.94	0.095799
149.84	0.019916
149.89	0.10748
149.91	0.082943
150.11	0.096766
150.15	0.067171
150.48	0.14729
150.46	0.12608
150.6	0
150.8	0.072906
152.07	0.19627
152.56	0.047998
153.11	0.11634
153.55	0
154.13	0.11472
154.3	0
154.42	0.088978
154.52	0
154.41	0.033971
154.52	0.039633
154.49	0
154.44	0.11201
154.49	0.030957
154.35	0.078563
154.26	0.12844
154.13	0.1008
153.77	0
153.83	0.014034
153.76	0.13855
153.54	0.063659
153.42	0.052862
153.25	0.044873
153.13	0.17969
153.01	0.16485
152.97	0.12679
152.75	0.094866
152.76	0.18676
152.59	0.12552
152.38	0.15893
152.36	0.1155
152.09	0
151.81	0.012912
151.65	0.068831
151.53	0.059383
151.52	0.0003451
151.42	0.10849
151.18	0.041682
151.21	0.046477
151.13	0.12764
150.98	0.096575
150.89	0.15506
150.72	0.16282
150.77	0.013224
150.78	0.0076815
150.89	0.072581
150.75	0.15348
150.73	0.025872
150.81	0.13039
150.78	0.065021
150.69	0.11702
150.53	0.081984
150.54	0.070069
150.55	0.034988
150.5	0.019089
150.37	0.096327
150.23	0
150.23	0
150.22	0.15243
150.04	0
150.04	0
149.99	0.025426
149.86	0
149.93	0.07211
149.84	0.016277
149.8	0.10388
149.72	0.078751
149.68	0.045191
149.69	0.09517
149.52	0
149.43	0.053854
149.36	0
149.48	0
149.4	0
149.39	0
149.33	0.0089967
149.48	0.086414
149.5	0.05837
149.38	0
149.21	0.025651
149.26	0
149.25	0
149.29	0.014025
149.43	0.0066337
149.35	0.0077393
149.38	0.004754
149.27	0
149.4	0
149.38	0
149.28	0
149.53	0.00081341
149.46	0
149.67	0.042604
149.46	0
149.6	0
149.78	0.049704
149.86	0.1003
150.1	0.032122
150.26	0.072822
150.26	0.084959
150.2	0.056672
150.15	0.057834
150.15	0
150.12	0.045402
150.18	0.12573
149.91	0
149.77	0.080628
149.63	0.041981
149.75	0.048977
149.74	0
149.49	0.11351
149.29	0.047538
149.17	0
149.39	0.035026
149.38	0.16004
149.23	0.14427
148.89	0.022053
148.78	0.1027
148.93	0.11982
148.85	0
148.76	0.10727
148.51	0.10111
148.37	0.15673
148.38	0.16574
148.21	0.13094
148.06	0.15277
148.07	0.2028
147.91	0.0075092
147.87	0.067533
147.62	0.13606
147.6	0.13691
147.57	0.091822
147.36	0.03088
147.35	0.034775
147.14	0.071763
147.06	0.10349
147.14	0.055477
146.9	0.0069722
146.87	0.13033
146.78	0.06136
146.81	0.14452
146.73	0.15136
146.7	0
146.79	0.12373
146.78	0.080182
146.57	0.12577
146.61	0.080193
146.55	0.025886
146.53	0.15754
146.61	0.035836
146.75	0.19823
146.91	0.082969
146.92	0.083432
146.93	0.17792
147	0.096419
147.11	0.10652
147	0.0063359
147.01	0.16335
146.9	0.091777
147.07	0.077421
147.04	0.031808
147.11	0.10425
147.43	0.035675
147.62	0.056843
148.04	0.0085737
148.07	0.039546
148.08	0.040836
148.15	0.030267
148.15	0
148.15	0.019891
148.34	0.021778
148.25	0
148.5	0.01201
148.51	0
148.61	0.093861
148.73	0
148.84	0.017666
148.94	0
148.84	0
149.03	0
149.1	0
149.2	0.0029655
149.13	0.00051532
149.04	0.00060121
149.11	0
148.91	0.043148
148.92	0
149.05	0.092292
149.16	0
149.35	0.19238
149.52	0.13955
149.49	0.070725
149.25	0
149.28	0
149.17	0.067131
149.02	0.088703
149.06	0.037781
149.07	0.03229
148.87	0
148.81	0.037672
148.66	0
148.64	0
148.74	0.011681
148.77	0.0082466
148.93	0.0096211
149.03	0.13229
149.18	0.026994
149.57	0.031493
150.34	0.034794
150.35	0.039219
150.5	0.086599
150.79	0.16388
151.14	0.059352
151.27	0.14889
151.05	0.08301
151.12	0.090309
151.48	0
151.38	0.10606
151.34	0.11385
151.35	0.023112
151.48	0.14047
151.2	0.021489
151.24	0.067517
151.26	0.061093
151.29	0.17964
151.11	0.07839
150.84	0.11049
150.69	0.12532
150.39	0.092511
150.37	0.14019
150.17	0.048725
150.1	0.086228
150.02	0.082185
149.78	0.074995
149.89	0.15697
149.73	0
149.66	0
149.62	0.094826
149.39	0.096933
149.32	0.058142
149.31	0.12657
149.24	0.062766
149.43	0.073226
149.22	0
149.28	0.053471
149.49	0.095139
149.43	0.047455
149.47	0.08735
149.51	0.13215
149.52	0.069282
149.6	0.15681
149.45	0.082196
149.62	0.045539
149.86	0.038571
150.35	0.10787
150.78	0.071852
151.19	0
152.55	0.0015457
153.2	0.079107
153.63	0.043416
153.84	0.16002
153.97	0
154.22	0.047369
154.15	0
154.44	0.041821
154.32	0.041555
154.36	0
154.34	0
154.44	0.013917
154.19	0
154.11	0.17905
153.9	0
153.83	0.07463
153.61	0.0021743
153.65	0.12756
153.51	0.10637
153.24	0.009363
153.05	0.13826
152.79	0.021529
152.57	0.1521
152.22	0.028845
152.09	0
151.64	0.014363
151.49	0
151.32	0
151.11	0
150.96	0.0024149
150.78	0
150.63	0
150.66	0.085317
150.55	0.014643
150.29	0.05953
150.05	0
149.97	0
149.78	0.06905
149.63	0
149.22	0
149.12	0
149.06	0.13887
148.78	0
148.65	0.065613
148.66	0.034102
148.57	0
148.34	0.039785
148.14	0
147.91	0.023271
147.87	0
147.61	0.095424
147.49	0
147.31	0.019804
147.21	0
147.22	0
146.99	0.019226
147.14	0
147.04	0.006526
146.95	0.004313
146.91	0
146.77	0
146.56	0.0018276
146.47	0
146.59	0.0010445
146.57	0.085393
146.51	0.014732
146.59	0
146.51	0.05933
146.65	0
146.62	0.026597
146.5	0.016798
146.58	0
146.54	0
146.58	0.0072535
146.4	0.0084624
146.49	0.00544
146.49	0.003547
146.61	0.0041382
146.83	0.089722
146.23	0
146.08	0.017162
145.97	0.061563
145.84	0.11368
145.58	0.089489
145.5	0.047003
145.42	0
145.27	0.0095299
145.32	0.043305
145.23	0.031575
145.39	0.06437
145.37	0.10971
145.32	0.043103
145.37	0.0062517
145.55	0.042523
145.69	0.044348
145.74	0.16835
145.71	0.008337
145.99	0.0025426
146.05	0.086818
146.05	0
146.37	0.044363
146.56	0
146.83	0.022308
147.39	0
148.08	0
148.85	0.05358
148.96	0
149.23	0.012669
149.47	0.095956
149.68	0
150.21	0
150.52	0.018125
150.9	0.063593
151.31	0
151.7	0.056088
151.83	0
151.76	0
151.49	0.062415
151.42	0
151.27	0.019771
151.28	0.056166
151.15	0.065527
151.22	0.076448
151.01	0
151.11	0.12123
150.78	0.05325
150.74	0.095211
150.76	0.057711
150.55	0
150.43	0
150.28	0
150.45	0.1104
150.4	0.11293
150.08	0.037244
150.09	0.0010041
150.04	0.043618
150.04	0.093335
149.89	0.0055966
149.71	0
149.65	0.066394
149.62	0.11974
149.51	0
149.51	0.031976
149.27	0.078819
149.33	0.049509
149.27	0.046695
149.3	0.034521
149.14	0
149.03	0
149	0.064255
148.98	0.024266
148.98	0.020528
148.84	0.018196
148.83	0
148.71	0.021229
148.75	0.014058
148.54	0.09725
148.38	0.025143
148.35	0.11119
148.31	0.044833
148.16	0.048768
148.31	0.054553
148.32	0.047436
148.56	0.051152
148.56	0
148.34	0.033672
148.29	0
148.24	0.064511
148.19	0
148.21	0.016385
148.19	0.019116
148.21	0.01669
148.11	0
148.22	0.0087195
148.18	0
148.35	0
148.37	0
148.44	0.0014743
148.63	0
148.86	0
148.98	0
149	0.0002668
149.23	0
