# Supplementary material for: How Variability and Effort Determine Coordination at Large Forces
Source: PLoS One. 2016 Mar 2;11(3):e0149512. doi: 10.1371/journal.pone.0149512 (PMC4774921; doi:10.1371/journal.pone.0149512)
Supplement: S1 Dataset — (ZIP) [file pone.0149512.s001.zip › par11_Rilevel22.txt]

159.54	0.091946
159.64	0.17128
159.67	0.17537
159.54	0.24704
159.33	0.13667
159	0.05218
158.92	0.13045
158.84	0.16609
158.44	0.12209
158.39	0.10127
158.28	0.18026
158.2	0.15916
158.04	0.079052
158.03	0.064546
158	0
157.98	0
157.85	0.0080338
158.04	0.15263
158.09	0.037557
157.97	0.11795
158	0.01027
158.22	0.13932
158.16	0.07631
157.92	0.10604
157.72	0
157.72	0.14024
157.68	0.1619
157.54	0.12322
157.4	0.088586
157.48	0.085678
157.57	0.099957
157.42	0.13569
157.42	0
157.44	0
157.61	0.011128
157.55	0
157.59	0
157.62	0.044323
157.99	0
158.47	0
159.25	0
160.13	0.049855
160.68	0
161.83	0.093224
162.81	0
164.08	0.023868
165.1	0.15519
165.89	0.087848
166.5	0.017595
167.28	0.13233
167.77	0
168.56	0.065514
169.17	0
169.68	0
170.29	0.032995
170.71	0.016439
171.5	0.019179
172.33	0.011457
172.85	0.013366
173.77	0.058041
174.43	0.14711
174.88	0.041546
175.15	0.13017
175.36	0
175.4	0
175.62	0.053158
176.04	0.12239
175.97	0
175.56	0.02928
175.29	0
175.23	0.03416
174.96	0.15833
174.69	0.036983
174.22	0.00070029
173.96	0.12328
173.73	0.016483
173.44	0.013537
172.76	0
172.36	0.11058
172.09	0.12889
171.48	0
170.93	0
170.39	0
169.86	0
169.53	0.1064
169.11	0.060201
168.8	0.027787
168.23	0.032419
167.61	0.037822
167.28	0.044125
166.82	0.11864
166.44	0.043487
166.17	0.046103
165.7	0
165.43	0.04208
165.33	0
165.25	0.021966
165.23	0.018379
165.03	0.098652
164.49	0.072648
164.46	0.077742
164.27	0
164.4	0.12949
164.52	0
164.57	0.089114
164.62	0.17675
164.52	0.15081
164.35	0.0486
164.17	0.03512
164.11	0.16831
164.04	0.18151
164.03	0.097413
164.07	0.088514
164.15	0.13761
164.02	0.069802
164.13	0.13828
164.45	0.17352
164.52	0.10131
164.68	0.10344
164.89	0.097746
165.38	0.1024
165.5	0.18132
165.72	0.01283
165.66	0
165.87	0.10818
165.82	0.067477
165.68	0.1041
165.45	0.091234
165.32	0
165.18	0.14675
165.2	0.11073
164.92	0
164.75	0
164.81	0.042934
164.64	0.092536
164.5	0.041054
164.56	0.071889
164.24	0.08387
163.86	0
163.62	0.005799
163.87	0.076237
164.06	0.039653
164.15	0.11917
164.01	0.040165
164.03	0.046859
163.89	0
163.94	0.083443
163.79	0.0058479
163.94	0.071854
163.63	0
163.48	0.11177
163.32	0.045507
163.26	0
163.98	0.080657
164.38	0
164.5	0
164.76	0.021048
164.7	0.059419
164.76	0.11177
164.94	0
165.03	0.03206
165.37	0
165.39	0.033896
165.3	0
165.21	0.011014
165.18	0.012849
165.24	0.0096476
165.48	0.053702
165.49	0.09945
165.31	0.031132
165.41	0.034485
165.28	0.12298
164.9	0.05698
164.81	0.057526
164.56	0.050539
164.31	0
164.26	0.0055791
164.04	0.028458
163.94	0.066152
163.72	0
163.57	0.059166
163.62	0
163.6	0.068097
163.78	0.032257
163.75	0.069055
163.42	0
163.1	0.028256
163.05	0.075412
163.17	0.076631
163.07	0.12647
163.04	0
163.11	0.17849
163.07	0.033742
162.99	0.11169
163.08	0.11753
163	0.073597
163.12	0.17076
163.08	0.12702
163.08	0.10012
162.97	0.14064
162.86	0.14449
162.88	0.15631
162.67	0.19634
162.48	0.123
162.55	0.041925
162.56	0.15281
162.56	0.11175
162.71	0.061881
162.55	0.081917
162.69	0.15996
162.72	0.094743
163	0.12751
163.11	0.13014
163.26	0.14151
163.34	0.109
163.62	0.1005
163.72	0.016572
163.59	0
163.63	0.14618
163.73	0.1894
163.88	0.11791
164.1	0
164.33	0.075604
164.32	0.25799
164.44	0.10684
164.43	0.093079
164.65	0.0040463
164.61	0.089614
164.66	0.1344
164.8	0.07135
165.03	0.065435
165.01	0.10328
164.85	0.11981
164.89	0
164.93	0.06
164.87	0.058108
164.88	0.01444
164.82	0.042081
164.94	0.029126
165.16	0.076427
165.16	0.036718
164.74	0
164.67	0.030747
164.39	0
164.26	0
164.11	0
164.02	0
163.81	0.047592
163.5	0
163.31	0.0079531
163.36	0
163.15	0.051726
160.97	0.060346
160.24	0.10492
159.69	0.12241
159.09	0.14148
158.63	0
158.43	0
157.41	0.019042
156.82	0.0047289
156.21	0
155.77	0.088877
155.25	0.061242
154.59	0
154	0
153.74	0
153.37	0.025041
153.23	0.014402
152.97	0.0065948
152.53	0
152.33	0.092588
152.27	0
152.25	0.061399
152.43	0.069231
152.47	0.20701
152.25	0.029279
152.15	0.061175
152.04	0.07137
152.18	0.11548
152.43	0.12319
152.43	0.066769
152.8	0.073018
152.95	0.074992
153.14	0
153.3	0.18369
153.32	0
153.64	0.097751
153.82	0
154.52	0.089375
154.66	0.14672
154.51	0.14056
154.88	0.079087
155.17	0.11842
155.52	0.095714
155.69	0.011877
154.62	0.074297
154.81	0.1057
154.76	0.19503
154.65	0
154.59	0
154.32	0.062526
154.14	0.018117
153.77	0.13086
153.4	0.035272
153.53	0.083597
153.44	0.13998
153.55	0.11044
153.02	0.12583
154.17	0.12499
154.05	0.097492
154.01	0.14225
154.02	0.10019
154.26	0.013585
154.73	0.12222
155.2	0
155.78	0.1904
156.8	0.02864
157.68	0.059162
158.68	0.066758
160.23	0.015068
161.33	0
161.87	0.070739
162.29	0.035309
162.84	0.07378
163.62	0
164.61	0.11489
165.2	0.17648
165.46	0.024317
165.26	0.064932
165.37	0.063457
165.32	0.031586
165.4	0.14504
165.13	0.1398
164.82	0.2015
164.58	0
164.4	0.086343
163.95	0.053023
163.92	0.080133
163.94	0
163.92	0.1215
164.06	0.056854
163.88	0.051939
163.48	0.051758
163.28	0.13192
162.96	0.069016
162.97	0.14516
162.4	0.074988
162.07	0
161.62	0.070203
161.22	0.14481
160.89	0.072548
160.8	0.060446
160.66	0
160.72	0.058022
160.82	0.055992
160.88	0.041189
161.35	0
161.74	0
161.92	0.068335
162.08	0.1125
162.25	0.079472
163.5	0.1283
163.86	0.10724
164.38	0.082662
164.96	0.042603
165.35	0
165.83	0.060154
166.04	0.13369
165.94	0
165.86	0.12432
166.52	0.053049
166.16	0.14678
165.84	0
165.59	0.0116
165.23	0
164.96	0.1626
164.44	0.095965
163.99	0
163.55	0
163.29	0.12801
162.89	0.06445
162.63	0.090539
162.24	0.089634
161.99	0.062126
161.69	0.11493
161.55	0.15519
161.02	0.042978
160.97	0.20484
160.67	0
160.45	0.12879
160.12	0.088655
159.88	0.077565
159.65	0.083329
159.56	0.020631
159.16	0.024069
159.12	0.049063
158.74	0.084911
158.72	0.043688
158.13	0.037081
157.98	0.16716
157.66	0.14857
157.03	0.080256
156.58	0.07948
156.22	0.042999
155.94	0.086432
155.56	0
155.42	0.13311
155.03	0.14192
154.73	0.067431
154.18	0.1564
153.84	0.16806
153.39	0.026279
153.3	0.093368
153.23	0.12772
153.15	0.13777
152.81	0.17711
152.64	0.17862
152.34	0.076675
152.18	0.15879
151.84	0.20641
151.49	0.21785
151.18	0.18219
150.9	0.097893
151.13	0.22877
150.91	0.24043
150.75	0.2461
150.37	0.081026
150.37	0.14906
150.66	0.20003
150.88	0.067904
151.47	0.12404
151.85	0.18859
152.22	0.16407
152.58	0.16658
153.24	0.20345
153.88	0.14114
154.24	0.18644
154.77	0.22853
155.15	0.19682
155.54	0.11697
156.09	0.145
156.29	0.1032
156.67	0.17422
156.9	0.12272
157.15	0.11038
157.76	0.10928
158.42	0.060874
159.25	0.011373
160.36	0.069125
161.19	0.017745
162.29	0
163.47	0.11143
164.48	0.077414
165.05	0.17331
165.66	0.14823
166.54	0.085087
167.54	0.014375
168.05	0.12554
168.44	0.17601
168.79	0.0066672
169.27	0.11041
169.68	0.15708
170.16	0.095972
170.21	0.091044
172.21	0.034437
173.08	0.081513
172.91	0.20404
172.85	0.084522
172.7	0.16751
172.91	0.18025
172.68	0.11966
172.28	0.12602
172	0.070567
171.52	0.23803
170.94	0.16489
170.56	0.034987
170.25	0.19066
169.58	0
168.83	0.10478
168.26	0.16747
167.43	0.1679
166.57	0.062709
165.87	0.083831
165.03	0.055356
164.44	0.17446
163.68	0.09073
163.1	0.035422
162.73	0.07332
162.47	0
162.72	0.14724
162.43	0.1427
162.48	0.066467
162.5	0.11409
162.51	0.12088
162.64	0
162.67	0.11649
162.71	0.069676
162.79	0.070211
162.88	0.062898
163.12	0.13813
162.98	0.076255
162.95	0.027102
162.82	0
163	0.17809
163.14	0
163.27	0
162.94	0.03422
163.62	0.1203
163.28	0.22524
163.33	0.063315
163.32	0.073868
163.11	0.086179
163.48	0.052392
163.29	0.041074
163.16	0.095272
163.52	0.18549
163.42	0.076756
163.18	0
162.83	0.1089
162.58	0.077758
162.57	0.074839
162.5	0.056397
162.34	0.09545
162.08	0.026465
161.78	0
162.5	0.042213
162.44	0.036775
162.31	0.075952
162.05	0
161.91	0.025844
161.89	0
161.67	0
161.54	0
161.87	0.0043285
161.89	0.047497
161.71	0.0086586
161.64	0
161.34	0.094995
161.39	0.11083
161.06	0.086131
161.09	0.050123
161.11	0.014587
161.32	0.017018
161.49	0.046469
161.72	0.16308
161.61	0.048568
161.83	0.090756
161.82	0.061003
162.03	0.11078
162.04	0.036606
162.09	0.10042
162.04	0.066615
161.78	0.020145
161.6	0.055782
161.66	0.0041691
161.43	0
