# Supplementary material for: How Variability and Effort Determine Coordination at Large Forces
Source: PLoS One. 2016 Mar 2;11(3):e0149512. doi: 10.1371/journal.pone.0149512 (PMC4774921; doi:10.1371/journal.pone.0149512)
Supplement: S1 Dataset — (ZIP) [file pone.0149512.s001.zip › par11_Rilevel24.txt]

174.03	0.0027402
174	0
173.87	0.0031969
173.72	0.044922
173.7	0
173.75	0
173.7	0.050488
173.48	0.016455
173.37	0.10356
173.27	0
173.5	0.070885
173.67	0.12515
173.96	0
174.34	0.049953
174.63	0
175.07	0.16836
175.25	0.057264
175.68	0.04595
176.1	0.053609
176.52	0.011771
177.26	0.14107
177.79	0
178.38	0.042088
178.54	0
178.81	0.03251
179.28	0.035966
179.88	0
180.56	0.060895
181.14	0.10648
181.45	0.12422
181.88	0.012168
182.19	0.13554
182.66	0
183.22	0.14798
183.44	0.19735
183.56	0.20954
183.55	0.11509
183.39	0.19657
183.47	0.22934
183.64	0.158
183.46	0.109
183.52	0.13469
183.31	0.1804
182.87	0.13526
182.55	0.034685
182.46	0.14147
182.08	0.14689
181.8	0.10647
181.37	0.17904
181.25	0.22879
181.08	0.1338
180.76	0.13252
180.5	0.21502
179.99	0.10577
179.59	0.093556
179.44	0.19836
179.21	0.12422
178.48	0.12284
178.18	0.10748
177.67	0.065317
177.44	0.10306
177.1	0.044728
176.84	0.15882
176.56	0.12237
176.04	0
176.02	0.15641
175.78	0.20775
175.61	0.022685
175.7	0.16978
175.69	0.092792
175.88	0.10826
175.99	0.27002
176.06	0.15306
176.44	0.21723
176.73	0.14025
177.12	0.1906
177.53	0.076988
177.75	0.12971
177.73	0.12582
177.4	0.025689
177.38	0.091489
177.42	0.032523
177.7	0.11001
177.91	0.021828
177.89	0.13184
177.64	0.10708
177.55	0.067234
177.49	0.073019
177.28	0.066854
177.26	0.074359
177.11	0
176.94	0.046932
176.76	0.12844
176.25	0.13768
175.87	0.14948
175.59	0.20445
175.29	0
175.15	0.060917
174.88	0.09211
174.35	0.12696
174.02	0.080761
173.8	0
173.8	0.10259
173.58	0.067092
173.19	0.10537
172.95	0.059324
172.78	0.14064
172.78	0
172.9	0.10454
173	0.068334
172.72	0.10461
172.81	0
172.77	0.046268
172.98	0.011532
173.29	0
173.59	0.027089
173.95	0.014169
174.31	0.14387
174.79	0.075245
175.26	0.043417
175.97	0.0082062
176.53	0.1324
176.83	0
177.17	0
177.65	0.030692
177.84	0.028571
177.6	0
177.56	0
177.68	0
177.47	0.13724
177.48	0
177.55	0
177.59	0.10779
177.42	0
177.04	0.040859
176.62	0.024796
176.44	0
176.12	0.15627
175.96	0.079455
175.55	0.050251
175.05	0.051816
174.74	0.05632
174.5	0.023259
174.41	0.17088
174.02	0.016328
173.93	0.13802
173.79	0.10993
173.67	0.033977
173.75	0.1631
173.93	0.11936
174.09	0.094086
174.03	0.17166
173.82	0.054605
173.67	0.14294
173.87	0.13958
173.9	0.058051
174	0.094492
173.82	0.20897
173.78	0.19225
173.93	0.15803
173.94	0.11865
174.97	0.12875
175.42	0.0071234
175.99	0.10082
176.06	0.085584
175.86	0.073511
176.01	0
176.06	0
176.38	0.00089379
176.61	0
176.87	0.097316
177.13	0.058836
177.31	0
177.39	0.11109
177.52	0.044561
177.29	0.0095412
177.19	0.037359
177.24	0
177.32	0
177.39	0.10016
177.32	0.024531
177.2	0
177.29	0.020803
177.12	0
177.05	0.10916
176.78	0
176.73	0.021682
176.83	0.025296
176.88	0.11094
176.84	0.086981
176.84	0.040837
177.02	0.0051967
176.99	0.17224
176.8	0.11183
176.87	0.15443
176.88	0.03833
176.59	0.080359
176.51	0.092885
176.43	0.07966
176.12	0.031851
176.04	0
176.15	0
175.91	0
175.98	0.018606
175.86	0
175.77	0.0031221
175.43	0
175.1	0
175	0
174.8	0
174.58	0
174.77	2.108e-05
174.4	2.459e-05
174.41	0
174.4	0.12737
174.33	0
174.29	0.1486
174.51	0.04602
174.78	0.011239
174.97	0.098005
175.11	0.050665
175.02	0.059109
175.1	0.044194
175.16	0.0014428
175.31	0.042257
175.24	0
175.26	0.024521
175.3	0.018757
175.33	0.056964
175.87	0.066218
176.39	0
176.71	0
177.21	0
177.57	0
177.81	0
178.01	2.108e-05
178.45	0.084918
178.65	0
178.94	0.014178
179.42	0
179.86	0.016541
180.21	0
180.54	0.047588
180.82	0
180.96	0.010709
181.22	0
181.4	0.052184
181.47	0
181.76	0
181.95	0.010503
181.74	0.010469
181.65	0.012214
181.57	0.0055521
181.5	0.13382
181.03	0
180.62	0.02703
180.39	0.02979
180.14	0.11761
179.73	0.0089494
179.44	0.073032
179.17	0
179.06	0.12315
178.88	0.053811
178.67	0.043177
178.06	0.048882
177.79	0
177.6	0.087304
177.23	0.038883
177.13	0.036396
176.66	0.077712
176.43	0
175.99	0.082517
176.02	0.12417
175.94	0
175.74	0.13231
175.46	0
175.26	0.14141
175.18	0.15123
175.25	0.028401
175.23	0.033134
175.18	0.059051
175.13	0.11134
175.24	0.10633
175.59	0.056397
175.86	0.14596
175.92	0.079866
176	0.12578
175.98	0.085743
176.02	0.082312
176.09	0.12908
176.64	0.041371
176.71	0
176.7	0.14133
176.78	0.10815
176.87	0
177	0.048497
177.14	0.13458
177.04	0.19945
176.89	0
176.73	0.063776
176.75	0.031958
176.76	0.071649
176.52	0.10361
176.52	0.17253
176.16	0.073941
176.28	0.075635
176.03	0.12536
175.95	0.21921
175.86	0.19603
175.79	0.030156
175.55	0.022858
175.35	0.098956
175.11	0.052108
174.97	0
174.86	0
174.58	0.071455
174.38	0.037108
174.26	0
174.16	0.018115
173.98	0
173.92	0
173.89	0
173.94	0.087934
174.01	0
174.07	0
174.09	0
174.07	0
173.85	0.014677
173.67	0.044914
173.56	0.0099529
173.35	0.096505
173.36	0.070143
173.07	0
172.81	0
172.58	0.11435
172.46	0.046854
172.4	0.081025
172.32	0.12529
172.45	0.18861
172.44	0.092709
172.37	0.089102
172.19	0
172.02	0.040193
172.27	0.068457
172.54	0.0059845
173.06	0.033977
173.31	0.067237
173.32	0.12089
173.46	0.049445
173.53	0.13117
173.56	0.067141
173.6	0
173.82	0.1888
173.69	0.072781
174.2	0.07667
174.23	0.11003
174.21	0.15963
174.27	0.016447
174.3	0.19996
174.15	0.09381
174.27	0.13911
174.23	0.14396
174.11	0.098902
173.78	0.027751
173.95	0.12639
174.6	0.13182
174.49	0.13061
174.66	0.043486
174.53	0.076697
174.83	0.084854
175.44	0.077932
175.63	0.15384
175.73	0
175.83	0.023129
176	0.14154
176.11	0.10854
176.26	0
176.62	0
176.86	0.1729
177.2	0.15541
177.78	0.07283
178.1	0.066877
178.2	0.035577
178.5	0.16885
178.78	0.083278
179	0.028809
179.75	0.021472
180.11	0.098798
180.35	0.10934
180.44	0
180.29	0
180.3	0.12318
180.13	0
179.88	0
179.46	0.020551
179.3	0
179.22	0.066424
179.08	0.014517
179.2	0.059383
179.09	0.026834
179.28	0.027881
179.32	0.074974
179.55	0.11885
179.63	0
179.7	0.12634
179.51	0.18537
179.54	0.16917
179.5	0.18487
179.36	0.15343
179.44	0.22144
179.36	0.025059
179.5	0.083235
179.54	0.15381
179.59	0.063736
179.84	0.13368
179.95	0.1615
179.96	0.099348
180.08	0.10203
180.89	0.1783
180.89	0.1125
181.11	0.15141
181.31	0.10729
181.49	0.066162
181.68	0.017737
181.69	0.075871
181.86	0.15466
182.12	0.1552
181.95	0.035846
182.2	0.15813
182.12	0.054193
182.14	0.093027
181.77	0.040308
181.71	0
181.58	0.10008
181.31	0.090402
180.79	0.011543
180.27	0
180.06	0.076139
179.66	0.13128
179.46	0.094028
178.99	0.094632
178.64	0.066033
178.37	0
178.35	0.021902
177.96	0.04612
177.66	0.038136
177.4	0.15606
176.9	0.12862
176.44	0.1925
176.21	0.13604
175.62	0.066133
175.1	0.15569
174.68	0.24053
174.1	0.13184
173.96	0.079279
173.71	0.15471
173.7	0.12703
173.8	0.1647
173.44	0
173.16	0.13009
173.41	0.096109
173.45	0.043895
174.21	0.11493
174.71	0.021745
175.13	0.025369
175.63	0.0079161
176.3	0.163
177.12	0.18286
177.56	0.10928
178.12	0.16632
178.4	0.10492
178.61	0.078638
178.99	0.19192
179.3	0.15098
179.47	0.11548
179.86	0
180.19	0.21686
180.24	0.15501
180.2	0.14886
179.88	0.10606
179.86	0.019592
180.2	0.10775
180.03	0.047119
180.08	0
179.81	0.089221
179.37	0.0015214
178.86	0
178.42	0.022998
178.29	0.018978
177.9	0.022141
177.63	0.010961
177.34	0
177.04	0
176.81	0
176.69	0.047985
176.4	0.0098453
176.11	0
176.08	0
175.79	0.0096594
175.62	0.011269
175.19	0.090044
174.9	0
174.7	0.018517
174.47	0
174.17	0
173.8	0
174.12	0.088001
173.98	0.060221
173.87	0
173.89	0
173.89	0
173.78	0.024725
174.74	0
174.78	0.089036
174.89	0
175.06	0.018981
175.47	0
175.96	0.060471
176.25	0.070549
176.5	0.10991
176.81	0.04334
177.14	0.089847
177.25	0.019928
177.21	0.055618
177.45	0.095576
177.53	0.093186
177.35	0.0166
177.25	0.13173
177.38	0.065473
177.41	0.067116
177.62	0.18971
177.72	0
177.74	0
177.99	0.053738
177.75	0.13668
177.34	0
177.25	0
177.09	0.031757
177.15	0
176.96	0.07054
176.58	0.017071
176.28	0.019916
175.91	0.065682
175.75	0
175.6	0
175.25	0.017132
175.37	0.017143
175.13	0.10157
175.05	0
174.84	0.06511
174.89	0.033514
174.78	0
174.86	0
174.94	0.10135
175.09	0.11824
175.26	0.042206
