# Supplementary material for: How Variability and Effort Determine Coordination at Large Forces
Source: PLoS One. 2016 Mar 2;11(3):e0149512. doi: 10.1371/journal.pone.0149512 (PMC4774921; doi:10.1371/journal.pone.0149512)
Supplement: S1 Dataset — (ZIP) [file pone.0149512.s001.zip › par11_Rilevel26.txt]

196.4	0
196.29	0
196.4	0
196.54	0
196.58	2.108e-05
196.91	0.084918
197.07	0.014178
197.16	0.058987
197.33	0
197.04	0
197.28	0.068815
197.31	0.023684
197.51	0
197.44	0
197.29	0.015438
197.29	0
196.91	0.0065414
196.68	0
196.58	0.0036843
196.35	0.0042983
196.23	0.044889
195.76	0.094817
195.48	0
195.33	0.067083
195.29	0.077649
195.11	0
194.54	0
194.25	0.06659
194.05	0
194.05	0
193.97	0.011119
193.61	0.012973
193.41	0
193.31	0.0040364
193.1	0.089603
192.95	0.10454
192.65	0
192.53	0.03305
192.38	0
192.1	0.080333
192.11	0
191.92	0.018918
191.63	0.064518
191.48	0.027316
191.59	0
191.76	0.01848
191.7	0.064007
191.11	0.071521
190.77	0.072689
190.48	0.080251
190.42	0.0087321
190.28	0.092001
190.04	0.05422
189.82	0.13623
189.5	0.14682
189.29	0.20036
189.44	0.020066
189.86	0.17786
190.08	0.11358
190.51	0.1098
190.72	0
190.87	0
190.85	0.024449
190.85	0.041326
191.15	0.029284
191.34	0.015864
191.36	0.060955
191.44	0.028667
191.2	0.071817
191.21	0.034452
191.05	0.12021
190.96	0
190.6	0
190.33	0
190.1	0.068245
189.83	0.15877
189.58	0.12275
190.21	0.10076
190.65	0.075109
190.45	0.0027335
190.51	0.1616
190.58	0.034734
191	0.062511
191.21	0.14103
191.48	0.10957
191.95	0.12738
192.36	0.036778
192.49	0
193.63	0.11159
194.16	0.14913
194.26	0.028388
194.39	0
194.61	0.1331
194.62	0
194.7	0.051792
194.58	0.035568
194.84	0.1641
194.7	0.14901
194.51	0.15166
194.4	0.092043
194.18	0.098752
194.33	0.024389
194.07	0.17089
193.54	0.089644
193.17	0.079307
192.75	0.11963
192.43	0.12311
191.98	0.18201
191.55	0.18387
191.05	0.029782
190.69	0.063975
190.44	0.13959
190.23	0.057445
190.15	0.16402
189.96	0.16072
189.87	0.0552
189.86	0.13863
190.83	0.18092
190.88	0.1166
191.17	0.023806
191.03	0.00098716
191.14	0.034399
191.31	0.18681
191.52	0.14535
191.84	0.065247
192.38	0.15705
192.9	0.01327
193.2	0.17954
193.3	0.17832
193.38	0.14137
193.38	0.15406
193.59	0.15356
193.83	0.1345
193.94	0.084543
193.54	0.11136
193.56	0.1488
193.8	0.10548
194.05	0.055022
194.17	0.16912
193.74	0.18321
193.31	0
192.89	0.043046
192.86	0.03264
192.58	0.1138
192.31	0.14703
192.12	0
191.92	0.056108
191.97	0.058285
191.69	0.062559
191.16	0
190.97	0.07196
190.82	0.041507
190.55	0.12397
190.36	0.092467
190.01	0.097451
189.9	0.19859
189.77	0.092351
189.46	0.015931
189.41	0.082819
189.98	0.081211
190.48	0
190.96	0.045406
191.24	0
191.45	0.077374
191.37	0
191.69	0
192.1	0
192.63	0.14026
192.61	0
192.29	0.065844
192.4	0.11927
192.48	0.054249
192.41	0.06329
192.12	0
192.51	0
192.8	0.039488
192.82	0.11109
192.28	0.12056
192.26	0.1301
192.29	0.066894
191.99	0
191.61	0.071462
191.19	0.022411
190.88	0.048499
190.61	0.034899
190.45	0
190.24	0.11446
189.59	0.036732
190.38	0.081566
190.17	0.087077
189.85	0.18067
189.62	0.083438
189.68	0.12071
189.91	0.0073715
189.58	0.12235
189.31	0.17067
188.92	0.084111
188.89	0.041777
188.84	0
188.75	0.069839
189.29	0
190.52	0.032642
191.56	0
192.38	0.017101
193.27	0.10485
193.56	0.025786
194.01	0
194.34	0
194.59	0
194.66	0.10669
194.72	0.14944
194.83	0.042709
194.93	0
195.15	0.092274
195.07	0.1501
194.89	0
194.75	0.089982
194.86	0.055414
195.23	0.022202
195.07	0.052971
194.82	0.036782
194.68	0.17025
194.28	0.098738
193.97	0.10596
193.6	0.077472
193.35	0.081555
192.98	0.21636
192.69	0.054255
192.68	0.17418
192.51	0
192.12	0.21509
191.61	0.067554
191.68	0.042754
191.64	0.083284
191.43	0.11058
191.08	0.12901
190.91	0
191.21	0.14585
191.35	0.12059
191.55	0.08436
191.91	0
192.05	0
192.92	0.18583
193.42	0.1076
193.77	0.062986
193.84	0
193.74	0
194.19	0.10187
194.74	0.13032
195.77	0.0067707
197.2	0
198.36	0
199.98	0.16719
200.1	0.0082881
201.08	0
201.75	0
202.63	0.071714
203.47	0
204.27	0
205.35	0.011973
205.63	0.056416
205.17	0
205.21	0
206.01	0
206.77	0.011419
207.56	0.096221
207.72	0.10285
207.93	0.035104
208.04	0.12585
208.29	0.061929
208.67	0.11279
208.34	0.030662
208.07	0.14597
207.66	0.16445
207.39	0.12844
206.9	0.097073
206.43	0.094453
205.65	0.020191
205.29	0.084121
204.42	0.070733
203.8	0.018669
203.41	0
202.86	0.032307
202.31	0.034326
201.61	0.026027
201.14	0.061023
200.57	0.025635
200.26	0.029907
199.83	0.1144
199.41	0
198.96	0
198.52	0.070792
198.05	0.12076
197.76	0.051014
197.29	0.12534
196.94	0.10379
196.6	0.078638
196.24	0.16484
195.94	0.087291
195.76	0.13578
195.38	0.13752
194.99	0.1007
194.55	0.10438
194.44	0.0094071
194.06	0.12377
193.78	0.12176
193.34	0.076691
193.03	0.072689
192.52	0
192.32	0.06584
192.2	0.098632
192.11	0.13722
191.78	0.14731
191.32	0.074856
191.03	0.0024377
191.03	0.076764
191	0.07312
190.99	0.062436
191.07	0.17563
190.94	0.065086
190.93	0.075527
190.91	0.032874
190.98	0.11106
191.02	0.076717
190.97	0.14513
190.72	0.073572
190.6	0
190.68	0.15266
190.67	0.15959
190.82	0.17341
190.84	0.093227
190.78	0.096502
190.21	0
190.09	0.044696
190.37	0.15289
190.13	0.19191
189.8	0.16591
189.51	0
189.65	0
189.91	0.17003
190.01	0.17289
189.82	0.12727
189.48	0
189.39	0.035941
189.43	0
189.35	0.18338
189.24	0.14268
189.27	0.1877
189.07	0
189.4	0.17054
189.73	0.15652
189.71	0.0247
189.75	0.17482
190.12	0.13023
190.51	0
191.42	0.081066
191.96	0.068491
192.8	0.033343
193.4	0.05221
194.24	0
194.82	0
195.72	0.025695
196.86	0.018562
198.73	0.10099
199.87	0.024229
200.52	0.028268
200.57	0.11787
200.83	0.17568
201.49	0.074529
201.99	0.19746
202.17	0.098989
202.11	0.19567
201.98	0.12374
200.68	0.15753
200.55	0.17137
200.35	0.082124
200.09	0.079314
199.71	0.14481
199.33	0.063433
198.9	0.090197
198.03	0.11911
196.91	0.16773
196.17	0.14002
195.54	0.054322
194.91	0
194.29	0.080218
193.75	0.11618
193.22	0.10759
192.9	0.017293
192.8	0.053568
192.49	0.14739
191.93	0.11614
191.55	0.11613
191.05	0.075108
190.79	0.16964
190.54	0.23143
190.26	0.1181
190.19	0.11842
189.88	0.1188
189.64	0.21098
189.15	0.0056351
189.05	0.22268
188.97	0.24012
189.16	0.1755
189.38	0.2274
189.5	0.23014
189.86	0.055321
189.91	0.11232
190.15	0.17592
190.27	0.13354
190.38	0.032999
190.48	0.085037
190.67	0.21733
190.88	0.065044
191.17	0.089012
191.83	0
192.38	0.076092
192.82	0.074601
192.84	0.093259
192.69	0.055515
192.61	0.092379
192.4	0.10778
192.36	0
192.37	0.14307
192.33	0
192.23	0.057225
192.25	0.051366
191.92	0
191.81	0.041965
191.72	0.025114
191.45	0
190.93	0.062209
190.37	0.021569
189.99	0
189.77	0
189.36	0
189.22	0.098878
189.06	0
188.93	0.016501
188.76	0.019251
188.54	0.022459
188.41	0.068649
188.61	0.063611
188.62	0.031766
188.83	0.1192
188.76	0.093416
188.41	0.10524
188.58	0.23868
188.78	0.055626
190.68	0.10205
190.99	0.14164
191.28	0.10723
191.89	0.10756
192.23	0
193.18	0.076433
193.51	0.15706
193.72	0.074734
193.83	0.15421
194.15	0.077094
194.52	0.089943
194.74	0.092194
194.77	0.038937
194.69	0.11786
194.92	0.15425
195.14	0.16711
195.41	0.052635
195.35	0.088488
195.45	0.096747
195.36	0.093227
195.35	0.083056
195.21	0.069047
194.88	0.029335
194.46	0.14682
193.88	0.11271
193.2	0
192.59	0.14457
192.02	0.1996
191.68	0.10064
191.38	0.050494
190.96	0.16746
190.85	0.11048
190.68	0.062354
190.76	0.081926
191.63	0.12125
191.58	0
192.03	0.062691
192.31	0
192.88	0.044333
193.1	0.12296
192.84	0.038352
192.58	0.044744
192.37	0
192.51	0.0842
192.62	0.048397
192.41	0.03597
191.92	0.035573
191.64	0
191.56	0
191.23	0.14735
190.57	0.1214
189.96	0.17808
189.38	0.11694
189.09	0.051536
188.85	0.18747
188.5	0.066811
188.07	0.14261
187.96	0
188.24	0.15965
188.22	0.05033
188.25	0.11237
188.29	0.11996
188.46	0.073739
188.58	0.043582
188.89	0
189.34	0
189.57	0.039568
189.7	0.068616
189.44	0.025316
189.58	0.10716
189.82	0
190.2	0.082579
190.64	0.0048534
190.93	0.036673
191.3	0.081013
191.93	0.034207
192.88	0.039909
193.33	0
193.78	0.031988
193.78	0.15855
194.41	0.04413
194.69	0.0033366
195.16	0
195.39	0.039688
195.61	0
195.96	0.099441
196.22	0.10866
196.3	0
196.49	0.12621
196.63	0.14063
196.72	0.079179
196.42	0.075802
196.07	0.15522
195.95	0.13864
195.6	0.18316
195.3	0
194.81	0.092158
194.58	0.0099908
194.16	0.07068
193.7	0.059353
193.34	0
193.01	0.038718
192.67	0
192.35	0.028146
191.79	0
191.47	0
191.63	0.13851
