# Supplementary material for: How Variability and Effort Determine Coordination at Large Forces
Source: PLoS One. 2016 Mar 2;11(3):e0149512. doi: 10.1371/journal.pone.0149512 (PMC4774921; doi:10.1371/journal.pone.0149512)
Supplement: S1 Dataset — (ZIP) [file pone.0149512.s001.zip › par11_Rilevel4.txt]

27.35	0.19554
27.55	0.22649
27.39	0.23773
27.47	0.28538
27.44	0.069411
27.52	0.25401
27.42	0.17886
27.48	0.043579
27.49	0.22346
27.45	0.17069
27.46	0.060225
27.53	0.11282
27.63	0.10182
27.7	0.069075
27.61	0.12824
27.68	0.03627
27.59	0.074725
27.64	0
27.6	0.008959
27.75	0.12628
27.69	0
27.48	0.077462
27.68	0.035471
27.64	0.041383
27.6	0
27.54	0
27.55	0
27.61	0.01283
27.42	0.1364
27.35	0.067339
27.39	0.12101
27.32	0
27.28	0.098731
27.1	0.0706
27.09	0.059634
27.13	0
27.05	0
27.21	0.038182
27.16	0.070537
27.13	0.070527
27.18	0
27.27	0.072342
27.26	0
27.36	0.035589
27.3	0
27.25	0.060456
27.22	0
27.29	0.058475
27.17	0.068221
27.31	0.031213
27.31	0.16376
27.37	0.053632
27.39	0.062571
27.41	0
27.45	0.051883
27.51	0.012881
27.42	0
27.59	0.021244
27.46	0.056803
27.59	0.06627
27.53	0
27.54	0
27.56	0
27.47	0.06298
27.55	0.1489
27.63	0.077782
27.52	0.0058517
27.52	0.13417
27.64	0.071635
27.54	0
27.54	0.090707
27.48	0.050415
27.47	0.14274
27.42	0.05927
27.39	0.014762
27.45	0.059669
27.39	0.054496
27.16	0.01273
27.32	0.075956
27.26	0
27.24	0.11872
27.16	0.12857
27	0
27.23	0.18124
27.17	0.028995
27.11	0.16117
27.13	0.16824
27	0.13241
27.04	0.069582
27.05	0.09342
26.95	0
26.96	0.11974
27.06	0.069213
26.95	0.016234
27.06	0.04979
26.89	0.084965
27.05	0.056679
26.98	0
27.01	0
26.93	0.031927
26.95	0
27.01	0.014789
27	0.007807
26.96	0.0091081
27	0.13797
26.92	0.028299
27.09	0.033016
26.93	0.12095
27.09	0.1398
27.07	0.076693
26.95	0.10893
27.13	0.079919
26.96	0.13018
27.18	0.089276
27.11	0.038408
26.99	0.11692
27.12	0.11825
27.12	0.082194
27.11	0.074196
27.01	0
27.21	0.065282
27.16	0.18402
27.12	0.11008
27.12	0.15718
27.17	0.086114
27.06	0.10047
27.25	0.10633
27.23	0.093383
27.12	0.0906
27.24	0.079503
27.09	0.078401
27.13	0
27.2	0.057002
27.11	0.050939
27.06	0.044329
27.03	0
27.15	0.025399
26.9	0
26.85	0.062579
26.89	0.064519
26.78	0.025437
26.82	0
26.77	0.11034
26.66	0.0013864
26.84	0.11853
26.7	0.12753
26.6	0.059651
26.7	0.027146
26.6	0.013281
26.85	0.2275
26.68	0.033425
26.76	0.10263
26.78	0.19469
26.75	0.13772
26.7	0.07357
26.71	0.090362
26.72	0
26.71	0.12519
26.74	0.15606
26.83	0.074218
26.72	0.074326
26.85	0.071653
26.74	0
26.75	0
26.66	0.036721
26.64	0.030471
26.62	0.065609
26.59	0.064601
26.77	0.11782
26.52	0.095004
26.67	0.14716
26.63	0
26.63	0.19813
26.64	0.050593
26.57	0.12428
26.54	0.0018216
26.56	0.020045
26.59	0
26.71	0.032811
26.68	0.11474
26.62	0.028258
26.76	0.032664
26.62	0
26.54	0.077214
26.51	0.042167
26.44	0.030071
26.58	0.030374
26.46	0.029992
26.4	0.11988
26.42	0.084549
26.48	0.091613
26.45	0.059423
26.38	0
26.41	0.14416
26.5	0.14821
26.56	0.073921
26.44	0
26.57	0.10352
26.64	0.12077
26.56	0.031976
26.73	0.18239
26.64	0.030683
26.71	0.078244
26.65	0.074032
26.78	0.10869
26.9	0
27.05	0.048629
26.91	0.05162
27.03	0.047183
27.05	0.1276
27.22	0.1732
27.19	0
27.09	0.066622
27.16	0.11157
27.22	0.20719
27.3	0.0082249
27.39	0.10807
27.34	0.16853
27.34	0.015725
27.37	0.21199
27.35	0.12789
27.36	0.06294
27.57	0.055419
27.48	0.036567
27.42	0.040041
27.6	0.096278
27.6	0.091009
27.68	0.05324
27.65	0.095324
27.64	0.14756
27.59	0.12304
27.72	0.1275
27.82	0.091131
27.67	0.13989
27.64	0.10487
27.76	0.055313
27.66	0.086473
27.7	0
27.68	0.19179
27.64	0.073096
27.72	0.067799
27.63	0.027433
27.58	0
27.43	0.017593
27.39	0.031008
27.48	0.023993
27.27	0.016692
27.17	0.057349
27.05	0.02446
26.86	0.025605
26.82	0
26.71	0.19049
26.49	0.092119
26.29	0.055467
26.37	0
26.21	0.013921
26.19	0.016241
26.1	0.072093
26.04	0.068755
26.04	0.11342
26.07	0.13232
25.92	0.10961
26.05	0.082719
25.95	0.12694
25.89	0.05174
25.96	0.21125
25.85	0
26.09	0.078795
25.89	0
25.92	0.099432
26.05	0
26.03	0.029726
26.06	0
26.22	0.063994
26.11	0.032213
26.35	0.1059
26.27	0.03866
26.27	0.082596
26.47	0.053916
26.47	0.052236
26.58	0.14047
26.53	0.061334
26.79	0.022666
26.75	0
26.92	0.046138
26.91	0.13002
26.88	0.04338
27.15	0.040388
27.08	0
27.05	0.0008944
27.2	0.12069
27.08	0.076694
27.24	0.082246
27.26	0.0043291
27.16	0.047497
27.22	0.14016
27.26	0.10096
27.08	0.062552
27.1	0.10172
26.99	0.075501
27	0.20751
26.92	0.091393
26.95	0.17469
27.06	0.19338
27.05	0.081321
26.97	0.12474
27.05	0.23828
26.91	0.13542
27.07	0.086433
27.03	0.068607
27.07	0.066488
26.96	0.099227
27.15	0.1185
27.11	0.07323
27.07	0.15592
27.17	0.12803
27.1	0.095839
27.03	0.095274
27.01	0.1763
27.13	0.10858
27.18	0.10069
27.1	0.22348
27.09	0.074961
27.06	0.15647
26.99	0.15316
26.96	0.11815
27.1	0.078611
27.14	0.096913
26.98	0.10057
27	0.1337
27.18	0.17291
27.13	0.097138
27.09	0.10023
27.08	0.015885
27.14	0.086664
27.17	0.12127
27.33	0.070219
27.28	0.19307
27.19	0.12365
27.16	0.056721
27.25	0.13662
27.27	0.18163
27.17	0.030411
27.28	0.088194
27.21	0
27.34	0.11528
27.27	0.15417
27.23	0
27.12	0.059628
27.22	0.13976
27.17	0.07816
27.23	0.11442
27.22	0.19269
27.14	0.097464
27.18	0
27.26	0.12292
27.32	0.21528
27.34	0.27453
27.44	0.20328
27.53	0.17847
27.63	0.16577
27.74	0.3427
27.68	0.23659
27.74	0.14538
27.87	0.34796
28.01	0.20642
27.91	0.2132
27.98	0.19161
27.94	0.099221
27.98	0.21887
28.08	0.11246
28.05	0.096801
28.11	0.24719
28.13	0.25645
28.21	0.24021
28.16	0.20132
28.22	0.25858
28.04	0.24309
28.11	0.24241
28.15	0.24007
28.01	0.11271
28.02	0.22528
27.99	0.26217
28.11	0.18046
27.99	0.33992
27.87	0.22922
27.98	0.33354
27.8	0.26669
27.9	0.18255
27.82	0.31023
27.71	0.26284
27.76	0.39578
27.77	0.27882
27.72	0.19594
27.74	0.28307
27.72	0.27854
27.77	0.36605
27.6	0.19131
27.74	0.21918
27.61	0.30794
27.68	0.26964
27.59	0.18326
27.64	0.19524
27.65	0.32324
27.63	0.12835
27.68	0.14086
27.81	0.16185
27.89	0.20072
27.8	0.11674
27.82	0.12478
27.94	0.12418
27.81	0.16385
27.99	0.20663
27.79	0.16516
27.87	0.17323
27.8	0.053969
27.86	0.084714
27.99	0.19887
27.7	0
27.81	0.17005
27.75	0.042173
27.75	0.25244
27.77	0.11061
27.74	0.22324
27.74	0.26045
27.82	0.19062
27.74	0.13047
27.7	0.19503
27.64	0.2091
27.84	0.1643
27.86	0.23317
27.69	0.19781
27.68	0.20904
27.85	0.16892
27.8	0.11978
27.8	0.069914
27.78	0.25494
27.76	0.17957
27.81	0.17466
27.81	0.17561
27.85	0.10002
27.77	0.23238
27.77	0.22862
27.86	0.2368
27.78	0.33205
27.78	0.27323
27.77	0.2172
27.77	0.21467
27.72	0.29724
27.74	0.30731
27.56	0.2183
27.7	0.29403
27.52	0.30684
27.56	0.23731
27.45	0.31221
27.53	0.22814
27.35	0.22978
27.38	0.30396
27.36	0.38837
27.15	0.15887
27.27	0.21821
27.23	0.30145
27.17	0.35584
27.05	0.27959
27.08	0.26146
26.94	0.10877
26.97	0.17543
26.8	0.15442
26.82	0.29064
26.7	0.12269
26.72	0.22691
26.6	0.2466
26.75	0.21601
26.66	0.22628
26.63	0.1731
26.58	0.35129
26.64	0.20223
26.56	0.19484
26.61	0.23376
26.73	0.27745
26.75	0.20995
26.61	0.14395
26.6	0.17668
26.65	0.30099
26.62	0.2273
26.81	0.21895
26.73	0.22045
26.8	0.31809
26.83	0.21432
26.73	0.15742
26.84	0.14578
26.84	0.13358
26.86	0.24645
26.74	0.14961
26.9	0.18128
26.8	0.1428
27.01	0.18476
26.86	0.19328
26.91	0.18442
27.02	0.27512
26.99	0.24831
27.03	0.2659
27.16	0.32187
27.08	0.17351
27.15	0.17169
27.17	0.32424
27.16	0.16711
27.18	0.15064
27.14	0.29189
27.2	0.14184
27.16	0.13686
27.16	0.23297
27.12	0.2015
27.19	0.20998
27.24	0.15388
27.08	0.11344
27.2	0.27932
27.2	0.11726
27.22	0.18812
27.18	0.14202
27.17	0.1825
27.14	0.2789
27.08	0.15149
27.07	0.24209
27	0.12374
27.1	0.20559
27.13	0.29433
26.91	0.084665
26.8	0.15842
26.92	0.059584
27	0.26113
26.85	0.18549
26.89	0.16735
26.97	0.13868
26.87	0.0080521
26.87	0.04191
26.72	0.047821
26.91	0.067324
26.91	0
26.9	0
26.95	0.026197
27.09	0.066025
27.06	0
27.17	0
27.22	0.10029
27.31	0.032106
27.33	0
27.25	0
27.45	0.064533
27.41	0.11774
27.48	0.03575
27.47	0.12125
27.45	0.056566
27.65	0.065994
27.68	0.066237
27.6	0.1001
