# Supplementary material for: How Variability and Effort Determine Coordination at Large Forces
Source: PLoS One. 2016 Mar 2;11(3):e0149512. doi: 10.1371/journal.pone.0149512 (PMC4774921; doi:10.1371/journal.pone.0149512)
Supplement: S1 Dataset — (ZIP) [file pone.0149512.s001.zip › par11_Rilevel6.txt]

42.62	0.10573
42.56	0.11417
42.53	0.048299
42.64	0.056349
42.6	0.016889
42.4	0.056926
42.44	0.13369
42.55	0.052046
42.47	0.052671
42.4	0.094504
42.49	0
42.59	0.055506
42.62	0.042475
42.63	0.04088
42.57	0
42.56	0.023165
42.7	0
42.71	0.017774
42.6	0
42.55	0.0068443
42.68	0.007985
42.61	0.005455
42.86	0.091258
42.79	0.018611
42.83	0
42.79	0
42.89	0.061689
42.89	0.028614
43.03	0.018173
43.11	0.060547
43.16	0
43.26	0.070639
43.36	0.029683
43.49	0
43.43	0
43.4	0.016741
43.44	0.019532
43.43	0.011014
43.53	0
43.58	0.092796
43.56	0.023368
43.33	0.024473
43.48	0.11019
43.23	0
43.36	0.041826
43.32	0.11822
43.11	0.13403
42.99	0
43.03	0.091482
42.91	0.14918
42.92	0.082174
42.65	0
42.7	0.096273
42.48	0.069872
42.51	0.19361
42.36	0.073676
42.35	0.029813
42.18	0.077228
42.13	0.074054
42.16	0
42.18	0.12738
42.2	0.051433
42.21	0.01259
42.05	0.0018165
42.08	0.032224
42.24	0.16493
42.08	0
42.1	0
42.12	0
42.26	0.032881
42.12	0
42.23	0.090395
42.34	0.10546
42.34	0
42.37	0.080591
42.35	0.0036486
42.47	0.17404
42.47	0.14554
42.58	0
42.57	0
42.61	0.09634
42.82	0.19668
42.8	0.15801
42.93	0.032746
42.74	0.038204
42.89	0.087018
43.07	0.2128
42.94	0.088151
43.05	0.034061
43.11	0.11917
43.13	0.090223
43.13	0.090757
43.01	0.027969
42.93	0
42.92	0.054708
42.84	0.086411
42.79	0.043328
42.78	0
42.87	0.030762
42.77	0.12078
42.66	0.046902
42.68	0
42.79	0.033096
42.66	0.038612
42.75	0.03992
42.71	0.026443
42.59	0.10793
42.57	0.04102
42.53	0.12723
42.6	0.099559
42.57	0.067052
42.55	0.11627
42.54	0.07521
42.54	0.1658
42.63	0.044889
42.59	0.20556
42.63	0.10131
42.48	0
42.64	0.086282
42.65	0.073029
42.66	0.035272
42.63	0.0068895
42.88	0.0336
42.86	0.081647
42.81	0
42.8	0.11115
42.78	0
42.89	0
42.93	0.032154
42.9	0.023905
42.88	0.027889
42.97	0.14135
43.01	0.037571
43.03	0.12873
43.08	0.017482
43.2	0.058858
43.3	0.06402
43.18	0.051131
43.12	0
43.22	0.074383
43.29	0.04142
43.13	0.038513
43.28	0
43.34	0.11063
43.37	0.17152
43.35	0.14526
43.37	0.16257
43.49	0.098352
43.27	0.072297
43.39	0.023461
43.3	0.12613
43.38	0.16538
43.42	0.038511
43.41	0.11343
43.44	0.24763
43.53	0.1152
43.57	0.19827
43.6	0.11886
43.5	0.1747
43.56	0.10002
43.54	0.2452
43.54	0.18198
43.58	0.094368
43.4	0.047838
43.51	0.15404
43.5	0.20549
43.37	0.15642
43.51	0.10971
43.5	0.11227
43.39	0.25035
43.42	0.13906
43.32	0.085542
43.31	0.11618
43.31	0.11725
43.24	0.20298
43.21	0.11019
43.22	0.23272
43.17	0.17235
42.97	0.096823
42.96	0.17831
42.95	0.1742
42.91	0.057529
42.77	0.15567
42.75	0.11044
42.67	0.11271
42.62	0
42.65	0
42.48	0.063159
42.52	0
42.48	0
42.4	0.13789
42.33	0
42.48	0.20332
42.36	0
42.46	0.056889
42.41	0.10882
42.5	0.061525
42.57	0.11423
42.5	0.14182
42.52	0.080568
42.53	0.042067
42.47	0.073389
42.55	0.075367
42.5	0
42.5	0
42.37	0.031825
42.3	0.030118
42.23	0.022906
42.31	0
42.27	0.099056
42.15	0.030672
42.24	0.03048
42.23	0
42.19	0.069169
42.25	0.12314
42.17	0.084712
42.17	0.051272
42.16	0
42.14	0.097184
42.14	0
42.2	0
42.25	0.024764
42.18	0.10524
42.31	0.12278
42.25	0.042152
42.32	0.049177
42.21	0.14227
42.16	0.03451
42.28	0.065168
42.11	0
42.04	0
41.99	0.040345
42.04	0.023358
42.15	0
42.04	0.010638
42.2	0.054858
42.23	0
42.4	0.057277
42.29	0.10538
42.31	0.080493
42.52	0.049689
42.41	0.0063802
42.31	0.0074436
42.51	0.041585
42.37	0
42.38	0.059984
42.36	0.019253
42.4	0
42.5	0.10505
42.32	0.030736
42.36	0.035859
42.4	0
42.44	0.071076
42.32	0
42.34	0.065413
42.38	0
42.39	0
42.3	0.022769
42.45	0.014718
42.47	0.059618
42.62	0.058652
42.49	0.025981
42.59	0.1152
42.55	0.0032698
42.74	0.043809
42.49	0.041174
42.72	0.038261
42.54	0
42.62	0.106
42.85	0.080675
42.82	0
42.84	0.1224
42.69	0
42.84	0.13643
43	0.056606
42.77	0.052594
42.8	0.14625
42.8	0.065335
42.65	0
42.79	0.053486
42.71	0.052966
42.61	0.053028
42.58	0
42.54	0.069048
42.53	0.080556
42.53	0.042621
42.37	0
42.41	0
42.34	0
42.22	0.062997
42.3	0.060071
42.22	0.10543
42.2	0
42.16	0
42.17	0
42.21	0.15494
42.15	0
42.09	0
42.08	0
42.1	0.025845
42.22	0.030153
42.14	0.009354
42.22	0.095807
42.16	0
42.17	0.026881
42.31	0
42.32	0.064475
42.31	0
42.29	0
42.44	0.14259
42.52	0.076978
42.43	0.13225
42.36	0
42.37	0.058658
42.43	0.11088
42.64	0.06315
42.57	0.18819
42.68	0
42.69	0.02772
42.79	0.10746
42.89	0.10689
42.93	0.071729
42.99	0.0098731
43.13	0.053965
43.03	0.10079
43.29	0.014781
43.31	0.12677
43.29	0.093497
43.29	0.14988
43.32	0.12342
43.5	0.16964
43.4	0.068109
43.63	0.058332
43.52	0
43.6	0.11239
43.56	0.11055
43.53	0.05825
43.59	0.099053
43.63	0.14829
43.61	0.0032142
43.48	0.069913
43.64	0.063141
43.61	0.14885
43.44	0.029808
43.41	0
43.25	0
43.34	0
43.16	0.072244
43.26	0.01703
43.1	0
43.14	0.057347
43.03	0
43.07	0.1518
43.09	0
43.02	0.077326
43.05	0.17511
42.95	0.10984
42.98	0.0857
43.01	0
43.08	0.032236
42.96	0.067168
42.99	0.0067315
43.04	0.11689
42.79	0
42.97	0.16453
42.78	0.14413
42.88	0.15696
42.69	0.012213
42.8	0.079662
42.84	0.17783
42.91	0.2225
42.8	0.10822
42.79	0.14254
42.76	0.079365
42.76	0.036868
42.74	0.055821
42.72	0.11294
42.7	0.19862
42.81	0.12307
42.61	0.045459
42.59	0
42.47	0
42.6	0.061212
42.29	0
42.42	0.0178
42.21	0.01319
42.28	0
42.2	0.015388
42.26	0.13509
42.35	0.030266
42.29	0.032343
42.39	0.035536
42.28	0
42.34	0
42.26	0
42.29	0.053781
42.42	0
42.25	0
42.38	0.093878
42.38	0
42.53	0.024631
42.44	0
42.57	0
42.63	0.019773
42.71	0
42.77	0.0074217
42.81	0.047
42.91	0.012387
42.88	0
43.09	0.053603
43.11	0.02009
43.13	0.10709
43.27	0.032217
43.2	0.12042
43.21	0.098038
43.32	0.14789
43.44	0.084297
43.44	0.12294
43.56	0.095619
43.4	0.049039
43.44	0.16821
43.63	0.086706
43.53	0.0022142
43.55	0.10943
43.46	0.11174
43.64	0.079738
43.59	0
43.58	0.0080944
43.59	0.051521
43.68	0.041869
43.55	0
43.53	0.016935
43.61	0
43.57	0.018409
43.48	0.01289
43.49	0.0080601
43.44	0.0094034
43.42	0.050595
43.48	0.016581
43.46	0.058723
43.46	0.066362
43.58	0.11853
43.56	0.0093717
43.59	0.0025012
43.56	0.085048
43.45	0.046989
43.45	0.04376
43.55	0
43.55	0
43.42	0.029321
43.52	0
43.58	0.13954
43.6	0.028165
43.48	0.032859
43.55	0.12323
43.41	0.096434
43.39	0
43.4	0
43.32	0
43.46	0
43.49	0.14343
43.46	0
43.47	0
43.45	0.066374
43.42	0
43.54	0
43.55	0.05353
43.48	0
43.49	0.020005
43.66	0.097171
43.62	0
43.46	0.070919
43.53	0.03137
43.62	0
43.56	0.1606
43.58	0.043837
43.41	0
43.48	0.039323
43.39	0.083095
43.4	0
43.58	0.11262
43.54	0
43.56	0.039195
43.53	0.039173
43.55	0.15919
43.58	0.10083
43.37	0.05642
43.38	0.023377
43.27	0.063187
43.31	0.067189
43.31	0.0094085
43.05	0.036618
43.04	0
42.94	0.029422
42.76	0
42.8	0.097489
42.5	0
42.53	0.06362
42.41	0.031776
42.4	0.074616
42.39	0.1295
42.19	0.0074925
42.31	0.051188
42.19	0.091563
42.19	0.059081
42.11	0.014045
42.2	0.037249
41.98	0.042209
42.06	0.040712
42.08	0
41.89	0
41.89	0.020049
41.84	0.017183
41.82	0.055459
41.99	0.01547
42.02	0.060495
42.05	0.070577
41.94	0.036552
42.09	0.03978
42.09	0.079613
42.23	0.047857
42.23	0.13064
42.21	0.098209
42.26	0.066038
42.29	0.070415
42.32	0.068882
42.33	0.072386
42.27	0
42.23	0
42.18	0.035301
42.17	0.029449
42.36	0.022877
42.36	0.014626
42.2	0.017063
42.29	0
42.39	0.098917
42.3	0
42.16	0.064236
42.34	0.19984
42.28	0.060521
42.27	0.1555
42.17	0.080038
42.28	0.17827
42.38	0.19728
42.39	0.11196
42.36	0.12053
42.25	0.072253
42.27	0.15585
42.35	0.10967
42.56	0.052616
42.58	0.085173
42.62	0.12173
42.68	0.12997
42.67	0.21055
42.68	0.015135
42.74	0.0088877
