# Supplementary material for: How Variability and Effort Determine Coordination at Large Forces
Source: PLoS One. 2016 Mar 2;11(3):e0149512. doi: 10.1371/journal.pone.0149512 (PMC4774921; doi:10.1371/journal.pone.0149512)
Supplement: S1 Dataset — (ZIP) [file pone.0149512.s001.zip › par11_Rilevel8.txt]

55.25	0.016964
55.14	0
55.15	0
55.08	0.052721
55	0.10035
55.01	0
55.1	0
55.09	0
55.04	0
55.11	0.18653
54.88	0
54.99	0.03111
55.05	0.036295
54.92	0
55.03	0
55.01	0.011255
54.95	0.098025
54.86	0.024284
54.95	0.14962
55.04	0.13211
55.09	0.11168
55.02	0.085976
54.98	0.083967
55.13	0.17881
55.16	0.14123
55.27	0.015404
55.17	0.084251
55.2	0
55.32	0
55.26	0
55.54	0.10152
55.45	0.073431
55.54	0
55.6	0.11407
55.73	0.13309
55.64	0.19771
55.83	0.1713
55.72	0.14516
55.75	0.12691
55.82	0.21394
55.91	0.015186
55.88	0.197
55.97	0.11639
55.93	0.069145
55.95	0.10196
56.02	0
55.95	0.08077
56.05	0
56.06	0.042001
56	0.12237
56.01	0
56.01	0
56.06	0.069863
55.98	0.03906
55.96	0.081017
55.87	0.031678
55.98	0.12185
55.72	0.057266
55.74	0.18251
55.75	0
55.67	0
55.72	0.060292
55.51	0.17737
55.56	0.07005
55.52	0.0088599
55.4	0.13768
55.49	0.07573
55.49	0.1632
55.27	0.07594
55.27	0
55.35	0.075445
55.18	0.022626
55.08	0.098669
55.18	0.045468
55	0.040389
54.95	0.047121
55.06	0.16974
54.91	0.15181
54.93	0.16067
54.75	0.13742
54.88	0.23849
54.91	0.14304
54.89	0.18104
55.06	0.18591
54.91	0.062779
55.02	0.092785
54.96	0.11095
55.01	0.020705
55.11	0.16377
55.16	0.16008
55.12	0
55.14	0.20328
55.17	0.0064328
55.19	0.088948
55.42	0.076478
55.42	0.10499
55.43	0
55.48	0.0037157
55.61	0.04571
55.51	0
55.61	0.025757
55.73	0.012551
55.74	0.014643
55.7	0
55.71	0.0088464
55.7	0.010321
55.89	0.0077481
55.83	0.13429
55.93	0.069335
55.79	0
55.81	0
55.91	0.03525
56	0.12473
55.9	0.12313
55.73	0.0047592
55.8	0.17534
55.76	0.11967
55.73	0.048846
55.65	0.16354
55.6	0.042933
55.46	0.091742
55.53	0.1627
55.49	0.12743
55.44	0.055632
55.37	0.080094
55.46	0.043841
55.37	0.1632
55.43	0.078387
55.3	0.027766
55.31	0.065569
55.18	0
55.3	0
55.24	0.028641
55.26	0.062797
55.04	0
54.99	0.057708
54.96	0
54.9	0.024879
54.76	0.024252
54.59	0.017827
54.65	0
54.63	0.011181
54.58	0.055491
54.48	0.10304
54.31	0
54.39	0.028306
54.43	0.033024
54.39	0
54.45	0
54.36	0
54.24	0.05269
54.17	0
54.22	0.0088027
54.31	0.052717
54.12	0
54.21	0.019056
54.03	0.01345
54.14	0
54.21	0.056672
54.11	0
54.23	0.099778
54.15	0
54.3	0.026096
54.2	0.11534
54.32	0.040223
54.4	0.089374
54.56	0.045193
54.58	0.13762
54.67	0
54.92	0.052089
54.94	0
55.15	0.081618
55.12	0
55.34	0
55.45	0
55.59	0.098518
55.74	0.072491
55.66	0.028522
55.92	0.11817
56.02	0.052971
56.16	0.18914
56.21	0.076904
56.29	0.16253
56.48	0.099974
56.57	0.18184
56.58	0.11842
56.56	0.021738
56.71	0.012544
56.69	0.072439
56.77	0.19519
56.76	0
56.79	0.092787
56.87	0.10463
56.81	0.035082
56.92	0.071302
57.03	0.093101
56.95	0.066171
57.01	0.14663
56.99	0
57.02	0.020441
56.92	0.054411
56.94	0
56.9	0.036935
56.88	0.061099
56.81	0.071282
56.82	0.037309
56.89	0.11935
56.92	0.054351
56.8	0.057253
56.79	0.14151
56.91	0.068316
56.89	0.20082
56.76	0
56.69	0.078005
56.71	0.081463
56.82	0.029009
56.94	0.064905
56.86	0.16959
56.84	0.15541
56.78	0.12586
56.87	0.13326
56.92	0.15064
57	0.12248
56.94	0.11463
56.92	0.065388
56.94	0.055309
56.95	0.042316
57.13	0.066709
56.94	0.057413
56.94	0.047877
57.03	0.044959
57.25	0.043233
57.17	0.085833
57.22	0.046574
57.23	0.21455
57.32	0.11499
57.37	0.16911
57.39	0.14765
57.47	0.1155
57.46	0.12699
57.46	0.11239
57.44	0.11196
57.33	0.14488
57.49	0.14442
57.41	0.14924
57.23	0.15295
57.31	0.074818
57.25	0.068628
57.32	0.098365
57.08	0
57.2	0.15071
57.15	0.19278
57.08	0.042655
56.93	0.080773
56.9	0.077841
57	0.048367
56.88	0.03131
56.84	0
56.71	0
56.84	0.026274
56.75	0
56.71	0.0096185
56.68	0.04845
56.7	0.056525
56.52	0
56.6	0.061567
56.57	0
56.59	0.11267
56.37	0.038482
56.48	0.077921
56.39	0.13336
56.31	0.017979
56.48	0.19076
56.38	0.11888
56.46	0.17473
56.37	0.063527
56.37	0.051888
56.38	0.22733
56.28	0.10608
56.26	0.0615
56.27	0
56.3	0.15938
56.29	0.13485
56.36	0.11944
56.37	0.12166
56.26	0.0043489
56.26	0.089967
56.29	0.16329
56.21	0.16803
56.14	0.091238
56.19	0.086168
56.26	0.099804
56.05	0.10144
56.22	0.091136
56.23	0.16321
56.2	0.13276
56.2	0.14053
56.27	0.10487
56.27	0.14789
56.19	0.07245
56.23	0.22711
56.06	0
56.21	0.21941
56.11	0.068718
56.13	0.055523
56.2	0.095149
56.11	0
56.04	0.073155
55.97	0.048778
56.07	0.045455
55.93	0.12867
56.06	0.13426
56.09	0.11419
55.97	0
55.89	0.1129
55.86	0.12414
55.93	0.080934
55.74	0.11449
55.64	0.072098
55.67	0.084114
55.59	0.03687
55.5	0.064773
55.52	0
55.44	0
55.57	0.11587
55.51	0.16361
55.5	0.099845
55.41	0.10569
55.4	0.12331
55.39	0.10141
55.49	0.098998
55.36	0.17312
55.21	0.10044
55.34	0.099567
55.16	0.095611
55.34	0.094645
55.1	0.093919
55.05	0.080718
55.03	0.034984
54.85	0.066667
54.97	0.061843
54.74	0.01393
54.76	0
54.76	0.029592
54.62	0
54.67	0.017582
54.58	0.095099
54.6	0.023733
54.53	0.027689
54.66	0.069818
54.45	0.081455
54.54	0.13455
54.54	0
54.57	0.0098257
54.53	0.17664
54.55	0
54.53	0
54.48	0.031098
54.65	0.036281
54.62	0.16803
54.59	0.081703
54.64	0
54.61	0.09532
54.72	0.14847
54.86	0.16717
54.77	0.12458
54.84	0.046831
54.79	0.097082
55.03	0.13982
55.13	0.095935
55.09	0.12651
55.1	0
55.19	0.20392
55.21	0
55.2	0
55.34	0
55.29	0
55.41	0.1189
55.32	0
55.34	0.019838
55.49	0.065591
55.64	0.034076
55.44	0.039756
55.57	0
55.66	0
55.88	0.065705
55.82	0
55.81	0.060045
56.09	0.10587
56.21	0.038625
56.35	0.045062
56.21	0
56.45	0
56.64	0.11651
56.52	0.033387
56.53	0.074961
56.73	0.037497
56.86	0.086193
56.8	0.015665
56.69	0.041305
56.85	0.042625
56.82	0.037235
56.83	0.079639
56.92	0.078546
56.77	0
56.74	0.039695
56.63	0
56.6	0.033001
56.65	0
56.6	0.13948
56.66	0.035383
56.52	0
56.46	0
56.43	0
56.57	0.029165
56.52	0.053226
56.5	0.14109
56.41	0
56.44	0
56.53	0.079715
56.4	0
56.46	0.036823
56.41	0.019444
56.2	0.022685
56.41	0.026465
56.35	0.017591
56.34	0.020522
56.37	0.1027
56.23	0.031681
56.45	0.033181
56.46	0.16164
56.35	0
56.35	0.054888
56.34	0.0044728
56.4	0
56.35	0
56.34	0.094808
56.38	0.11061
56.34	0.1199
56.51	0.05424
56.36	0.06328
56.36	0.03138
56.36	0.063256
56.49	0.09781
56.6	0.051682
56.57	0
56.56	0.083156
56.51	0.13423
56.49	0.061168
56.58	0.097508
56.66	0.062698
56.63	0.073148
56.6	0.029033
56.66	0.13884
56.56	0.066892
56.56	0.06179
56.67	0.061638
56.8	0.05972
56.54	0.064835
56.6	0.0525
56.57	0.135
56.48	0.062303
56.49	0.062413
56.4	0.10531
56.29	0.027161
56.33	0.10783
56.07	0.060857
56	0.01817
56.05	0.095689
55.99	0.13653
55.98	0
55.93	0.051896
55.95	0.092849
55.98	0.062849
55.84	0
55.9	0.03462
55.76	0.082837
55.77	0
55.91	0.072519
55.77	0
55.76	0
55.83	0.025914
55.75	0.016427
55.92	0.019164
55.83	0
55.8	0.010272
55.68	0
55.95	0
55.82	0
55.89	0.04418
55.81	0
55.85	0.049831
55.93	0.01569
55.71	0.018305
55.73	0
55.62	0.056439
55.84	0
55.67	0
55.8	0.097372
55.82	0.025656
55.62	0.029932
55.66	0.025514
55.5	0
55.43	0.029767
55.5	0.060946
55.44	0.066828
55.46	0
55.29	0
55.52	0.026278
55.4	0.11059
55.26	0
55.31	0
55.42	0.022832
55.35	0.026638
55.45	0.11159
55.29	0
55.21	0.026865
55.28	0.11624
55.17	0.0044625
55.18	0.17055
55.14	0.010594
55.03	0.054806
55.04	0.10191
54.96	0.014629
54.84	0.05877
54.82	0
54.81	0.08082
54.82	0.085156
54.78	0.039917
54.75	0.086578
54.78	0.048766
54.73	0.22668
54.55	0
54.59	0.10946
54.68	0.1635
54.59	0.17632
54.55	0
54.61	0.15979
54.41	0.14398
54.5	0.064838
54.52	0.17574
54.46	0.0058515
54.53	0.13417
54.43	0.087449
54.52	0.12047
54.49	0.17219
54.52	0.086711
54.36	0
54.33	0.077826
54.4	0
54.38	0.013696
54.37	0.11462
54.17	0
54.31	0.11927
54.34	0.041286
54.21	0
