# Supplementary material for: How Variability and Effort Determine Coordination at Large Forces
Source: PLoS One. 2016 Mar 2;11(3):e0149512. doi: 10.1371/journal.pone.0149512 (PMC4774921; doi:10.1371/journal.pone.0149512)
Supplement: S1 Dataset — (ZIP) [file pone.0149512.s001.zip › par11_RiLllevel10.txt]

36.08	36.783
35.92	36.825
35.84	36.865
35.98	36.864
35.99	36.869
35.89	36.898
35.82	36.875
35.8	36.968
35.67	37.07
35.49	36.935
35.58	36.988
35.52	37.131
35.39	37.004
35.36	36.967
35.27	36.992
35.27	36.917
35.27	36.99
35.1	36.966
34.96	36.833
34.85	36.853
34.57	36.745
34.5	36.716
34.37	36.671
34.2	36.791
34.03	36.699
33.98	36.631
33.93	36.782
33.75	36.708
33.81	36.714
33.66	36.574
33.48	36.681
33.6	36.604
33.55	36.617
33.52	36.644
33.34	36.632
33.37	36.557
33.44	36.579
33.54	36.66
33.62	36.709
33.68	36.593
33.57	36.629
33.6	36.641
33.76	36.608
33.92	36.685
33.93	36.596
34.01	36.766
34	36.747
33.94	36.637
34.05	36.642
33.86	36.422
34.07	36.648
33.99	36.374
33.99	36.439
34.04	36.533
34.12	36.472
33.99	36.311
34.11	36.255
34.17	36.32
34.16	36.173
34.22	36.155
34.2	36.23
34.32	36.216
34.27	36.252
34.37	36.326
34.36	36.182
34.38	36.356
34.45	36.419
34.31	36.368
34.36	36.388
34.31	36.44
34.43	36.441
34.4	36.498
34.39	36.595
34.4	36.548
34.62	36.66
34.67	36.697
34.76	36.824
35.03	36.836
35.05	36.876
35.03	36.804
35.1	36.785
35.17	36.97
35.33	37.079
35.46	37.035
35.44	36.891
35.47	36.821
35.53	37.039
35.5	36.881
35.66	36.933
35.53	36.831
35.75	36.905
35.8	36.835
35.67	36.843
35.66	36.837
35.75	36.778
35.78	36.897
35.74	36.726
35.78	36.792
35.75	36.742
35.51	36.726
35.43	36.675
35.37	36.722
35.31	36.679
35.36	36.576
35.25	36.548
35.42	36.646
35.25	36.514
35.4	36.606
35.37	36.551
35.33	36.42
35.47	36.611
35.35	36.435
35.54	36.465
35.48	36.569
35.67	36.487
35.55	36.583
35.52	36.493
35.68	36.418
35.62	36.325
35.68	36.327
35.73	36.427
35.84	36.401
35.85	36.429
35.92	36.346
35.8	36.349
36	36.353
35.96	36.256
35.85	36.274
36.02	36.418
35.86	36.43
35.83	36.401
35.93	36.451
35.84	36.441
35.96	36.342
36	36.456
35.98	36.546
36	36.527
35.89	36.455
36.02	36.543
35.99	36.534
35.82	36.462
35.79	36.405
35.89	36.512
35.8	36.437
35.64	36.249
35.75	36.329
35.48	36.265
35.51	36.199
35.37	36.147
35.29	36.183
35.45	36.172
35.36	36.061
35.42	36.197
35.4	36.239
35.54	36.127
35.37	36.033
35.44	36.137
35.41	35.98
35.45	36.113
35.29	35.923
35.37	35.931
35.25	35.872
35.34	35.955
35.29	35.823
35.35	35.902
35.36	35.814
35.31	35.879
35.28	35.838
35.23	35.691
35.13	35.839
35.35	35.829
35.27	35.789
35.26	35.646
35.26	35.742
35.22	35.58
35.15	35.707
35.24	35.729
35.15	35.677
35.26	35.597
35.26	35.657
35.39	35.628
35.39	35.487
35.55	35.617
35.74	35.522
35.74	35.51
35.9	35.485
35.81	35.504
35.93	35.379
35.95	35.552
36.15	35.472
36.14	35.508
36.01	35.427
35.91	35.456
35.91	35.469
35.9	35.37
35.82	35.523
35.64	35.399
35.74	35.479
35.67	35.355
35.76	35.506
35.78	35.359
35.73	35.332
35.88	35.49
35.9	35.365
35.94	35.409
35.75	35.308
35.79	35.341
35.72	35.258
35.9	35.262
35.77	35.245
35.66	35.218
35.65	35.203
35.58	35.179
35.56	35.081
35.46	34.924
35.49	34.913
35.63	35.074
35.59	34.968
35.5	34.933
35.49	34.908
35.58	34.778
35.43	34.926
35.48	35.028
35.55	35.038
35.56	34.928
35.61	34.974
35.53	34.964
35.59	34.928
35.69	35.039
35.63	35.039
35.81	35.142
35.85	35.128
35.86	35.071
35.94	35.222
35.94	35.294
35.87	35.125
36.05	35.207
36.08	35.22
36.2	35.33
36.03	35.348
35.92	35.314
35.93	35.346
36.08	35.411
36.12	35.528
36.19	35.434
36.22	35.49
36.27	35.52
36.28	35.464
36.28	35.558
36.47	35.605
36.39	35.549
36.33	35.686
36.35	35.629
36.31	35.614
36.53	35.793
36.46	35.739
36.55	35.643
36.55	35.806
36.54	35.623
36.57	35.752
36.71	35.703
36.58	35.697
36.71	35.664
36.7	35.81
36.73	35.799
36.62	35.764
36.65	35.774
36.54	35.744
36.68	35.715
36.63	35.869
36.74	35.881
36.63	35.646
36.67	35.625
36.65	35.732
36.82	35.65
36.85	35.571
36.91	35.519
37	35.54
37.06	35.484
37	35.4
37.07	35.359
37.1	35.323
36.97	35.206
37	35.235
37.08	35.278
36.92	35.215
36.94	35.319
36.96	35.191
36.95	35.103
36.86	35.124
37.04	35.14
37.18	35.043
37.1	34.955
37.12	34.873
37.02	34.962
37.3	34.935
37.09	34.858
37.16	34.955
37.09	34.912
37.08	34.961
37.09	34.961
37.01	34.966
36.92	34.941
36.79	34.897
36.65	34.936
36.54	34.847
36.53	34.871
36.41	34.77
36.33	34.784
36.42	34.85
36.21	34.835
36.24	34.749
36.24	34.643
36.12	34.58
36.21	34.631
35.97	34.637
36.01	34.646
36.02	34.544
35.89	34.527
35.98	34.519
35.95	34.415
35.94	34.506
35.93	34.482
35.87	34.599
35.79	34.484
35.88	34.605
35.78	34.467
35.8	34.546
35.69	34.684
35.62	34.655
35.55	34.811
35.62	34.846
35.51	34.909
35.42	34.969
35.42	34.804
35.38	34.914
35.36	34.889
35.31	34.854
35.24	34.929
35.55	35.008
35.44	34.957
35.62	35.091
35.62	35.082
35.8	35.078
35.85	35.145
35.77	35.083
35.74	35.062
35.72	35.015
35.87	35.216
35.92	35.069
35.89	35.013
36.04	35.129
35.96	35.055
36	35.062
35.89	35.164
35.89	35.222
35.97	35.087
36.05	35.038
36.1	35.078
36.12	35.25
36.07	35.095
36.19	35.243
36.06	35.226
36.31	35.3
36.35	35.252
36.34	35.126
36.43	35.343
36.51	35.232
36.63	35.318
36.56	35.364
36.68	35.382
36.48	35.425
36.57	35.396
36.58	35.508
36.57	35.328
36.57	35.449
36.64	35.46
36.54	35.509
36.41	35.485
36.38	35.523
36.48	35.471
36.29	35.432
36.27	35.428
36.19	35.329
36.24	35.304
36.38	35.309
36.2	35.282
36.31	35.385
36.48	35.293
36.49	35.371
36.4	35.17
36.54	35.232
36.46	35.224
36.53	35.112
36.54	35.294
36.51	35.154
36.31	35.194
36.28	35.102
36.37	35.21
36.26	35.183
36.17	35.165
36.2	35.039
36.18	35.098
36.33	35.14
36.33	35.214
36.34	35.134
36.24	35.171
36.33	35.193
36.31	35.166
36.4	35.086
36.41	34.98
36.42	34.911
36.53	35.038
36.52	35.012
36.64	34.944
36.56	34.963
36.67	34.96
36.63	34.968
36.77	35.041
36.77	34.919
36.87	35.084
36.92	34.977
36.97	35.15
36.98	35.095
37.06	35.189
36.81	35.107
36.93	35.068
36.97	35.041
36.76	35.108
36.64	35.025
36.69	35.04
36.67	34.902
36.59	35.044
36.53	34.832
36.44	34.913
36.41	34.937
36.37	34.835
36.19	34.781
36.12	34.823
36.09	34.821
36.21	34.763
36.04	34.734
36.08	34.76
36.06	34.799
35.96	34.71
35.94	34.649
35.94	34.545
35.92	34.598
35.98	34.486
36.18	34.604
36.09	34.417
35.98	34.421
36.03	34.485
36.01	34.423
36.06	34.413
36	34.466
36.24	34.559
36.15	34.455
36.17	34.322
36.2	34.348
36.26	34.549
36.31	34.521
36.23	34.429
36.37	34.298
36.58	34.421
36.6	34.518
36.57	34.428
36.7	34.54
36.65	34.474
36.82	34.503
36.65	34.474
36.58	34.467
36.7	34.558
36.58	34.519
36.52	34.484
36.56	34.523
36.33	34.531
36.42	34.415
36.28	34.348
36.32	34.49
36.28	34.406
36.41	34.429
36.34	34.327
36.24	34.482
36.27	34.462
36.14	34.457
36.2	34.465
36.17	34.641
36.22	34.524
36.13	34.531
36.11	34.543
36.19	34.769
36.15	34.607
36.06	34.814
35.99	34.735
35.84	34.769
36	34.807
35.89	34.728
35.89	34.791
35.9	34.829
35.84	34.803
35.85	34.766
35.65	34.589
35.69	34.608
35.79	34.536
35.69	34.614
35.7	34.54
35.72	34.63
35.65	34.636
35.64	34.599
35.66	34.609
35.65	34.651
35.56	34.627
35.57	34.711
35.6	34.639
35.43	34.561
35.48	34.595
35.32	34.713
35.28	34.728
35.23	34.476
35.25	34.576
35.14	34.621
35.12	34.795
35.05	34.723
35.01	34.595
34.93	34.743
34.96	34.728
34.93	34.746
35.03	34.823
34.94	34.924
35.01	34.937
35.03	35.096
35.04	35.242
35.14	35.283
35.12	35.317
35.32	35.382
35.33	35.372
35.46	35.545
35.36	35.68
35.48	35.662
35.42	35.804
35.39	35.832
35.44	35.781
35.48	35.991
35.46	35.915
35.46	36.084
35.59	36.089
35.8	36.131
35.85	36.105
36	36.209
36.01	36.258
35.97	36.202
35.99	36.136
36.06	36.306
36.01	36.255
35.97	36.305
