# Supplementary material for: How Variability and Effort Determine Coordination at Large Forces
Source: PLoS One. 2016 Mar 2;11(3):e0149512. doi: 10.1371/journal.pone.0149512 (PMC4774921; doi:10.1371/journal.pone.0149512)
Supplement: S1 Dataset — (ZIP) [file pone.0149512.s001.zip › par11_RiLllevel12.txt]

40.62	39.513
40.46	39.478
40.55	39.421
40.32	39.431
40.38	39.378
40.29	39.407
40.31	39.305
40.33	39.276
40.47	39.294
40.32	39.313
40.35	39.26
40.53	39.236
40.57	39.182
40.57	39.251
40.59	39.286
40.63	39.282
40.8	39.2
40.98	39.449
41.17	39.579
41.31	39.421
41.44	39.571
41.53	39.577
41.78	39.597
42.04	39.707
42.05	39.558
42.13	39.581
42.33	39.54
42.38	39.449
42.61	39.509
42.67	39.434
42.64	39.371
42.81	39.293
42.98	39.422
43.07	39.333
42.94	39.218
43.07	39.225
43.1	39.031
43.19	39.029
43.39	39.049
43.32	38.874
43.38	39.029
43.39	39.039
43.31	38.785
43.38	38.83
43.37	38.878
43.13	38.709
43.21	38.741
43.14	38.733
43.03	38.682
43.1	38.742
42.92	38.593
43.02	38.616
42.94	38.595
42.82	38.572
42.87	38.511
42.92	38.557
42.92	38.551
42.91	38.625
42.81	38.588
42.81	38.463
42.85	38.54
42.79	38.495
42.85	38.698
42.76	38.583
42.84	38.539
42.88	38.637
42.89	38.568
42.99	38.495
43.05	38.674
43.15	38.689
43.2	38.502
43.25	38.564
43.31	38.564
43.58	38.745
43.49	38.629
43.47	38.662
43.73	38.688
43.59	38.709
43.81	38.733
43.68	38.604
43.88	38.77
43.73	38.745
43.78	38.627
43.81	38.698
43.76	38.65
43.78	38.658
43.93	38.724
43.88	38.721
43.73	38.864
43.8	38.764
43.72	38.74
43.63	38.839
43.62	38.858
43.53	38.796
43.54	38.912
43.5	38.852
43.42	38.955
43.38	38.763
43.3	38.789
43.31	38.788
43.18	38.98
43.22	38.874
43.14	38.86
43.14	39.088
42.99	39.138
42.93	39.112
42.89	39.303
42.84	39.163
42.79	39.341
42.68	39.255
42.8	39.53
42.7	39.472
42.71	39.543
42.64	39.521
42.71	39.721
42.58	39.628
42.63	39.772
42.62	39.822
42.69	39.911
42.44	39.849
42.52	39.998
42.22	39.89
42.23	39.824
42.25	39.867
42.14	39.775
42.17	39.763
42.2	39.893
42.07	39.936
42	39.785
42.04	39.686
41.98	39.756
41.91	39.84
41.69	39.704
41.84	39.793
41.82	39.497
41.82	39.635
41.83	39.53
41.74	39.394
41.7	39.427
41.72	39.408
41.83	39.351
41.79	39.388
41.66	39.28
41.65	39.219
41.76	39.311
41.6	39.125
41.73	39.257
41.68	39.108
41.68	39.037
41.77	39.177
41.82	39.069
41.73	39.103
41.68	38.992
41.9	39.057
41.89	38.891
41.78	38.758
41.73	38.876
41.9	38.796
41.86	38.679
41.85	38.616
42.01	38.697
41.92	38.644
41.78	38.606
41.72	38.531
41.79	38.507
41.94	38.531
41.98	38.631
42.03	38.501
41.9	38.569
41.93	38.363
41.95	38.551
41.95	38.555
41.95	38.499
41.93	38.457
42.03	38.48
41.96	38.585
41.79	38.463
41.93	38.533
41.97	38.538
41.81	38.467
42.02	38.549
41.91	38.544
41.97	38.557
41.98	38.604
42.06	38.445
42.23	38.568
42.31	38.614
42.34	38.498
42.4	38.658
42.55	38.583
42.59	38.606
42.57	38.612
42.82	38.654
42.77	38.552
42.97	38.62
43.08	38.583
43.07	38.622
43.24	38.624
43.35	38.661
43.28	38.637
43.63	38.64
43.68	38.564
43.91	38.725
43.94	38.826
43.99	38.854
44.11	38.847
44.23	38.924
44.37	38.73
44.4	38.773
44.31	38.679
44.32	38.735
44.43	38.716
44.34	38.639
44.46	38.582
44.56	38.55
44.52	38.444
44.47	38.522
44.52	38.575
44.46	38.522
44.46	38.427
44.44	38.576
44.6	38.471
44.58	38.419
44.59	38.394
44.52	38.457
44.54	38.335
44.38	38.295
44.22	38.35
44.2	38.254
43.96	38.273
43.83	38.2
43.92	38.178
43.85	38.158
43.79	38.126
43.72	38.105
43.68	37.949
43.78	38.077
43.63	38.145
43.55	38.058
43.55	37.877
43.48	37.882
43.4	37.871
43.26	37.963
43.15	37.891
43.26	37.82
43.16	37.726
43.11	37.955
42.98	37.969
43.14	37.885
43.02	37.841
42.89	37.802
43.1	37.9
43.1	37.933
43.2	38.012
43.04	37.991
43.01	37.973
43.07	38.044
43.23	38.111
43.34	38.098
43.23	38.112
43.31	38.26
43.36	38.138
43.28	38.239
43.37	38.302
43.42	38.464
43.62	38.437
43.59	38.467
43.71	38.522
43.87	38.654
44.04	38.67
44.14	38.789
44.36	38.805
44.27	38.904
44.28	38.756
44.35	38.773
44.36	38.79
44.39	38.917
44.44	38.766
44.38	38.743
44.4	38.741
44.49	38.778
44.47	38.819
44.49	38.76
44.58	38.801
44.66	38.768
44.83	38.773
44.54	38.772
44.6	38.637
44.53	38.616
44.69	38.671
44.78	38.739
44.69	38.564
44.76	38.614
44.74	38.525
44.95	38.595
44.86	38.667
44.96	38.613
44.88	38.706
44.68	38.679
44.8	38.662
44.95	38.673
44.75	38.632
44.67	38.635
44.68	38.538
44.47	38.514
44.5	38.49
44.55	38.587
44.43	38.367
44.43	38.365
44.39	38.251
44.25	38.292
44.3	38.302
44.08	38.127
43.94	38.256
44.11	38.196
43.81	38.187
43.7	38.084
43.6	38.09
43.51	38.212
43.49	38.162
43.3	37.986
43.3	38.123
43.31	38.087
43.31	38.171
43.11	38.079
43.04	38.151
42.91	38.093
42.89	38.215
42.87	38.194
42.83	38.071
42.87	38.07
42.89	38.183
42.84	38.114
42.88	38.139
42.96	38.045
42.81	37.956
42.85	37.937
42.75	37.98
42.65	37.916
42.58	37.879
42.85	37.851
42.81	37.833
42.77	37.901
42.68	37.93
42.73	37.89
42.67	37.935
42.6	38.034
42.78	37.94
42.65	37.861
42.69	38.019
42.68	38.083
42.77	38.066
42.8	38.114
42.63	38.015
42.58	38.083
42.56	37.967
42.46	37.99
42.58	37.977
42.46	38.124
42.43	37.972
42.36	37.996
42.41	37.959
42.36	37.911
42.41	38.07
42.23	38.061
42.11	37.948
42.16	37.898
42.03	37.845
42.15	38.004
42.27	37.908
42.15	37.883
42.24	37.744
42.21	37.889
42.24	37.853
42.35	37.828
42.44	37.73
42.53	37.662
42.63	37.776
42.69	37.757
42.51	37.741
42.75	37.896
42.72	37.754
42.71	37.812
42.89	37.903
42.76	37.8
42.88	37.852
42.95	37.802
43.03	37.853
43	37.775
43.14	37.796
43.12	37.71
43.33	37.899
43.26	37.788
43.56	37.777
43.57	37.735
43.81	37.809
43.75	37.826
43.78	37.856
44.08	37.825
44.21	37.833
44.28	37.765
44.31	37.969
44.49	37.866
44.48	37.783
44.67	37.861
44.71	37.992
44.78	37.988
44.94	37.864
44.97	37.821
45.19	37.87
45.06	37.744
45.12	37.83
45.17	37.804
45.3	37.751
45.43	37.782
45.52	37.81
45.55	37.821
45.5	37.692
45.81	37.758
45.85	37.759
45.84	37.67
45.72	37.775
45.7	37.852
45.82	37.751
45.65	37.708
45.75	37.699
45.52	37.746
45.53	37.699
45.55	37.589
45.46	37.646
45.55	37.679
45.48	37.675
45.43	37.579
45.49	37.728
45.44	37.539
45.48	37.649
45.22	37.686
45.34	37.561
45.33	37.558
45.39	37.742
45.25	37.733
45.42	37.662
45.33	37.701
45.24	37.639
45.31	37.695
45.13	37.814
45.11	37.658
45.02	37.827
45.09	37.764
45.07	37.784
45.03	37.799
45.01	37.839
44.99	37.954
45.03	37.933
44.89	37.706
44.91	37.821
44.93	37.824
44.87	37.737
44.89	37.786
44.83	37.676
44.82	37.799
44.68	37.71
44.63	37.649
44.64	37.719
44.59	37.708
44.6	37.67
44.69	37.691
44.69	37.603
44.57	37.723
44.73	37.597
44.67	37.578
44.6	37.648
44.62	37.768
44.53	37.668
44.61	37.701
44.67	37.761
44.63	37.834
44.46	37.737
44.44	37.859
44.63	37.807
44.51	37.824
44.27	37.835
44.38	37.962
44.28	37.872
44.26	37.747
44.28	37.737
44.2	37.723
44.23	37.789
44.42	37.803
44.18	37.791
44.17	37.671
44.07	37.788
44.04	37.756
44.1	37.835
43.92	37.798
43.83	37.757
43.86	37.686
43.78	37.797
43.91	37.846
43.71	37.933
43.63	37.87
43.73	37.846
43.58	37.916
43.59	37.893
43.66	38.071
43.73	37.924
43.67	37.975
43.61	38.039
43.71	37.933
43.85	38.109
43.84	38.115
43.82	38.02
43.76	38.07
43.95	38.075
43.87	38.183
43.87	38.068
43.83	38.103
43.92	38.202
44.2	38.097
44.07	38.015
44.02	38.115
44	37.995
44.07	38.062
44.1	38.038
44.04	38.114
44.03	37.96
44.12	38.062
44.18	37.988
44.03	38.103
43.85	37.987
43.82	37.966
43.87	37.966
43.83	37.823
43.94	37.923
43.75	37.808
43.74	37.778
43.72	37.832
43.82	37.937
43.82	37.701
43.98	37.876
44.01	37.803
44.1	37.765
44.04	37.669
44.16	37.794
44.17	37.724
44.25	37.741
44.07	37.731
44.28	37.725
44.45	37.735
44.2	37.64
44.33	37.796
44.26	37.677
44.46	37.796
44.45	37.765
44.49	37.685
44.5	37.735
