# Supplementary material for: How Variability and Effort Determine Coordination at Large Forces
Source: PLoS One. 2016 Mar 2;11(3):e0149512. doi: 10.1371/journal.pone.0149512 (PMC4774921; doi:10.1371/journal.pone.0149512)
Supplement: S1 Dataset — (ZIP) [file pone.0149512.s001.zip › par11_RiLllevel14.txt]

47.31	51.284
47.34	51.187
47.34	51.326
47.28	51.323
47.24	51.292
47.13	51.31
47.1	51.441
47.19	51.484
47.12	51.383
47.26	51.393
47.14	51.537
47.14	51.532
47.61	51.59
47.56	51.522
47.38	51.461
47.27	51.472
47.46	51.334
47.56	51.428
47.38	51.401
47.3	51.211
47.42	51.297
47.57	51.311
47.38	51.349
47.3	51.293
47.46	51.445
47.36	51.272
47.4	51.353
47.49	51.445
47.43	51.503
47.45	51.326
47.57	51.433
47.4	51.46
47.44	51.393
47.47	51.384
47.52	51.492
47.58	51.562
47.53	51.499
47.64	51.59
47.63	51.58
47.66	51.698
47.56	51.647
47.64	51.534
47.7	51.795
47.67	51.617
47.71	51.58
47.64	51.603
47.74	51.638
47.75	51.698
47.63	51.894
47.88	51.898
47.7	51.866
47.71	51.995
47.87	52.012
47.81	51.979
47.75	51.951
47.82	52.087
47.84	52.124
47.86	52.018
47.81	51.892
47.69	51.919
47.76	52.042
47.79	52.034
47.74	52.189
47.72	52.005
47.71	52.066
47.75	52.006
47.71	52
47.78	52.079
47.7	52.146
47.7	52.042
47.66	51.953
47.68	51.987
47.72	52.112
47.75	51.99
47.89	52.134
47.79	52.107
47.73	52.09
47.87	52.065
47.94	52.142
47.92	52.04
47.8	51.939
47.93	52.081
48.22	52.037
48.23	51.82
47.73	51.851
47.95	51.862
47.93	51.637
47.98	51.691
47.98	51.506
47.73	51.623
47.9	51.5
47.72	51.44
47.72	51.449
47.59	51.367
47.61	51.471
47.6	51.318
47.55	51.16
47.48	51.114
47.52	51.27
47.38	51.169
47.47	51.204
47.53	51.142
47.44	51.182
47.4	51.193
47.46	51.095
47.39	50.998
47.38	50.964
47.27	51.104
47.32	51.048
47.27	51.067
47.45	51.189
47.37	51.179
47.46	51.215
47.27	51.148
47.48	51.207
47.6	51.315
47.5	51.124
47.52	51.158
47.49	51.191
47.56	51.113
47.45	51.14
47.42	51.28
47.41	51.094
47.57	51.253
47.37	51.136
47.5	51.267
47.51	51.203
47.36	51.148
47.35	51.157
47.48	51.184
47.29	51.149
47.29	51.087
47.26	50.941
47.24	50.991
47.44	50.963
47.43	50.969
47.37	50.939
47.38	50.999
47.4	51.051
47.3	51.019
47.28	50.858
47	50.925
47.06	50.837
47.05	50.98
47.12	50.968
47.01	50.917
46.88	50.842
46.98	50.871
46.84	50.834
46.93	50.937
47.12	50.847
47.13	50.878
47.18	50.927
47.21	50.936
47.4	50.953
47.39	51.125
47.48	51.129
47.58	51.171
47.69	51.254
47.81	51.434
47.8	51.387
47.86	51.431
47.89	51.439
47.89	51.356
48.1	51.543
47.93	51.433
48.13	51.569
48.21	51.549
48.18	51.695
48.27	51.666
48.39	51.772
48.46	51.956
48.56	51.808
48.66	51.978
48.61	52.111
48.71	52.142
48.81	52.374
48.82	52.274
49.04	52.478
48.97	52.434
49.12	52.573
49.1	52.603
49.19	52.641
49.17	52.66
49.11	52.69
49.04	52.648
49.11	52.618
49.29	52.62
49.26	52.744
49.15	52.716
49.24	52.762
49.27	52.781
49.22	52.639
49.16	52.769
49.06	52.519
49.13	52.656
49.15	52.511
49.05	52.423
48.98	52.345
48.86	52.147
48.96	52.254
48.71	51.933
48.77	51.837
48.68	51.781
48.67	51.645
48.56	51.519
48.49	51.524
48.37	51.371
48.3	51.463
48.28	51.452
48.26	51.462
48.16	51.538
48.24	51.328
48.22	51.49
48.07	51.41
48.08	51.531
48.1	51.499
48.21	51.536
48.12	51.485
48.19	51.569
48.13	51.638
48.18	51.529
48.32	51.661
48.25	51.512
48.19	51.644
48.19	51.784
48.2	51.723
48.2	51.798
48.14	51.779
48.03	51.781
48.09	51.718
47.95	51.835
47.95	51.769
47.87	51.806
47.91	51.768
47.89	51.936
47.85	51.76
47.88	51.96
47.87	52.034
47.95	51.945
47.87	51.974
48	52.065
47.94	52.116
47.95	51.972
47.96	52.089
48.05	52.071
47.86	52.087
48.05	52.091
47.9	52.129
47.94	52.113
47.98	52.074
47.88	52.117
48.01	52.122
48	52.255
48.19	52.318
48.02	52.183
48.11	52.159
48.07	52.165
48.12	52.342
48.09	52.187
48.29	52.335
48.25	52.233
48.44	52.33
48.64	52.443
48.72	52.375
48.78	52.278
48.91	52.396
49.14	52.466
49.3	52.319
49.33	52.298
49.35	52.328
49.53	52.336
49.67	52.411
49.59	52.275
49.76	52.267
49.75	52.22
49.9	52.371
49.8	52.122
49.65	52.159
49.49	52.182
49.4	52.168
49.25	52.032
49.27	52.018
49.1	52.001
48.97	51.932
48.8	51.891
48.7	51.759
48.52	51.672
48.31	51.486
48.09	51.316
47.99	51.298
47.98	51.199
47.82	51.19
47.7	51.153
47.6	51.097
47.73	51.188
47.73	51.212
47.69	51.257
47.54	51.353
47.47	51.344
47.4	51.215
47.31	51.304
47.32	51.235
47.34	51.358
47.44	51.487
47.27	51.383
47.33	51.454
47.46	51.564
47.31	51.533
47.26	51.648
47.15	51.589
47.22	51.709
47.2	51.709
47.15	51.775
47.21	51.901
47.12	51.9
47.03	51.867
47.17	51.936
46.99	51.974
47.18	52.092
47.09	52.081
47.17	52.154
47.27	52.244
47.38	52.126
47.57	52.321
47.51	52.105
47.49	52.278
47.46	52.129
47.49	52.067
47.51	52.058
47.5	52.099
47.67	52.098
47.7	52.068
47.57	52.057
47.67	52.013
47.7	52.048
47.73	52.082
47.69	52.037
47.69	52.075
47.76	52.035
47.6	51.996
47.67	51.988
47.49	51.972
47.5	52.046
47.38	51.999
47.53	51.908
47.39	51.978
47.56	52.019
47.4	51.984
47.55	52.016
47.58	52.019
47.46	52.122
47.52	51.977
47.55	52.055
47.49	52.024
47.57	51.983
47.52	51.934
47.62	51.861
47.64	51.926
47.78	51.947
47.78	52.019
47.61	51.94
47.62	51.941
47.24	51.955
47.25	51.96
47.17	51.835
47.06	51.931
46.97	51.802
46.91	51.864
46.9	51.679
46.75	51.717
46.81	51.74
46.9	51.623
46.63	51.636
46.79	51.513
46.69	51.442
46.68	51.439
46.58	51.262
46.57	51.244
46.51	51.136
46.59	51.243
46.62	51.168
46.48	50.995
46.38	51.205
46.35	51.199
46.49	51.209
46.47	51.119
46.49	51.323
46.45	51.462
46.59	51.59
46.67	51.57
46.75	51.758
46.88	51.822
46.9	52.033
46.89	52.043
46.98	52.033
47.08	52.408
47.17	52.431
47.14	52.363
47.22	52.587
47.23	52.466
47.23	52.623
47.21	52.616
47.39	52.69
47.43	52.659
47.6	52.884
47.53	52.868
47.67	52.824
47.61	52.859
47.56	52.845
47.67	53.003
47.64	52.896
47.62	52.9
47.57	52.913
47.69	52.964
47.62	52.814
47.7	52.868
47.84	52.905
47.74	52.949
47.69	52.743
47.73	52.748
47.75	52.737
47.89	52.715
47.81	52.811
47.74	52.533
48	52.498
48.21	52.669
48.29	52.658
48.23	52.606
48.26	52.486
48.39	52.394
48.58	52.419
48.47	52.504
48.46	52.394
48.58	52.401
48.59	52.429
48.46	52.393
48.48	52.516
48.48	52.306
48.61	52.461
48.53	52.343
48.44	52.371
48.43	52.368
48.47	52.386
48.34	52.441
48.38	52.353
48.27	52.44
48.24	52.494
48.25	52.345
48.13	52.38
47.96	52.243
48.07	52.225
47.9	52.189
48.06	52.18
47.94	52.11
47.87	51.938
47.81	51.93
47.73	51.881
47.66	51.999
47.46	51.841
47.47	51.797
47.19	51.816
47.17	51.669
47.08	51.676
47.06	51.665
46.87	51.593
46.9	51.772
46.76	51.637
46.65	51.547
46.67	51.652
46.52	51.608
46.33	51.737
46.45	51.732
46.27	51.705
46.33	51.732
46.32	51.83
46.07	51.697
46.2	51.817
46.16	51.959
46.01	52.001
46.13	51.919
46.18	52.189
46.16	52.271
46.28	52.389
46.3	52.46
46.31	52.409
46.42	52.533
46.42	52.676
46.76	52.701
46.79	52.71
46.88	52.71
47.06	53.014
47.21	53.01
47.13	52.938
47.19	52.978
47.21	53.022
47.39	53.032
47.49	53.035
47.58	52.954
47.66	53.084
47.52	52.889
47.62	52.867
47.57	53.052
47.58	52.843
47.67	52.909
47.67	52.88
47.69	52.793
47.83	52.951
47.75	52.679
47.86	52.737
47.68	52.666
47.81	52.715
47.71	52.532
47.73	52.59
47.81	52.575
47.59	52.548
47.53	52.528
47.48	52.497
47.49	52.534
47.62	52.567
47.54	52.608
47.62	52.576
47.63	52.626
47.62	52.69
47.6	52.631
47.38	52.557
47.44	52.633
47.49	52.727
47.51	52.66
47.54	52.654
47.53	52.531
47.55	52.569
47.48	52.516
47.48	52.608
47.39	52.685
47.5	52.562
47.32	52.652
47.24	52.624
47.41	52.642
47.19	52.647
47.33	52.768
47.21	52.803
47.32	52.785
47.25	52.77
47.18	52.749
47.14	52.766
47.06	52.68
47.17	52.83
46.97	52.752
47.01	52.664
47.02	52.863
47.04	52.836
47.08	52.735
47.03	52.847
47.16	52.862
47.06	52.81
