# Supplementary material for: How Variability and Effort Determine Coordination at Large Forces
Source: PLoS One. 2016 Mar 2;11(3):e0149512. doi: 10.1371/journal.pone.0149512 (PMC4774921; doi:10.1371/journal.pone.0149512)
Supplement: S1 Dataset — (ZIP) [file pone.0149512.s001.zip › par11_RiLllevel16.txt]

53.83	58.452
53.75	58.226
53.67	58.101
53.77	57.994
53.68	58.047
53.64	58.021
53.82	57.991
53.88	57.91
53.79	57.878
53.96	57.901
53.88	57.834
53.92	57.845
53.94	57.778
53.95	57.884
53.97	57.927
53.97	57.889
53.9	57.814
53.99	57.681
53.91	57.792
53.99	57.819
54.03	57.717
54.13	57.645
54.08	57.745
54.18	57.67
54.14	57.607
54.17	57.699
54.23	57.527
54.08	57.592
54.17	57.524
54.12	57.585
53.99	57.538
54.09	57.512
54.06	57.424
53.93	57.439
54.02	57.382
53.92	57.348
54.03	57.274
54.03	57.234
54.15	57.245
54.14	57.128
54.08	57.086
54.1	57.169
54.11	56.94
54	56.891
54.19	56.959
54.11	57.058
54.16	56.926
54.04	56.928
53.94	56.756
53.98	56.734
54.11	56.823
54.03	56.699
54.05	56.619
54.05	56.61
54.02	56.756
53.9	56.632
53.95	56.685
53.98	56.513
53.97	56.708
53.79	56.554
53.92	56.69
53.88	56.7
53.79	56.575
53.84	56.585
53.9	56.48
53.88	56.595
54.04	56.621
54.11	56.608
53.95	56.487
54.14	56.597
54.01	56.49
54.03	56.345
53.9	56.426
53.91	56.396
54.07	56.381
53.97	56.217
53.93	56.172
53.91	56.185
53.95	56.145
53.83	55.976
53.88	56.036
53.91	55.921
53.82	55.922
53.84	55.708
53.83	55.847
53.91	55.741
53.83	55.692
53.82	55.823
53.77	55.807
53.89	55.951
53.82	55.883
53.89	55.949
53.85	56.034
53.99	55.985
54.06	56.184
54.09	56.223
54.1	56.365
54.09	56.349
54.21	56.529
54.25	56.492
54.45	56.544
54.43	56.682
54.48	56.82
54.46	56.771
54.59	56.769
54.65	56.815
54.76	57.03
54.99	57.088
54.9	57.005
54.98	57.256
55.09	57.337
55.07	57.17
55.21	57.321
55.2	57.274
55.25	57.319
55.04	57.415
55.08	57.385
55.21	57.464
55.29	57.403
55.1	57.382
55.07	57.307
55.12	57.247
55.04	57.351
55.14	57.332
54.98	57.32
55.05	57.31
54.96	57.31
55.02	57.279
54.97	57.309
54.86	57.22
54.89	57.119
54.9	57.045
54.85	57.085
54.73	57.053
54.57	56.968
54.64	57.011
54.56	56.908
54.59	56.885
54.59	57.021
54.65	56.846
54.54	56.826
54.52	56.753
54.64	56.939
54.52	56.863
54.68	56.837
54.51	56.878
54.47	56.717
54.5	56.795
54.56	56.856
54.7	56.728
54.53	56.582
54.53	56.576
54.59	56.637
54.56	56.526
54.52	56.556
54.61	56.612
54.5	56.659
54.58	56.546
54.32	56.53
54.49	56.531
54.32	56.4
54.32	56.364
54.37	56.358
54.25	56.326
54.32	56.208
54.25	56.154
54.28	56.198
54.19	56.085
54.25	56.082
54.25	56.041
54.15	56.056
54.22	55.997
54.16	55.921
54.16	56.106
54.1	56.025
53.99	55.938
54.09	55.833
54.07	56.06
54.06	55.914
54.17	56.094
54.1	55.936
54.24	55.978
54.14	56.044
54.11	55.914
54.16	56.127
54.15	55.962
54.12	56.052
54.14	56.022
54.06	56.018
54.26	56.162
54.11	56.083
54.06	55.934
54.18	55.999
54.27	56.165
54.26	56.232
54.31	56.159
54.25	56.044
54.24	56.062
54.21	56.158
54.24	56.072
54.16	56.045
54.22	56.026
54.21	55.938
54.25	55.917
54.21	56.09
54.25	55.923
54.13	55.86
54.04	55.96
54.18	56.006
54.25	56.02
54.09	55.882
54.14	55.96
54.23	55.891
54.01	55.965
54.11	55.915
54.13	55.983
54.05	56
54.08	56.006
54.01	56.111
54.01	56.05
54.12	56.072
54.16	56.172
54.18	55.989
54.11	55.773
54	55.675
54.13	55.697
54.08	55.507
54.2	55.524
54.12	55.531
54.08	55.364
54.13	55.269
54.26	55.325
54.29	55.253
54.18	55.25
54.27	55.16
54.35	54.999
54.47	55.039
54.33	55.034
54.34	54.913
54.28	54.941
54.41	55.032
54.51	54.995
54.51	55.073
54.54	55.037
54.62	55.227
54.76	55.19
54.65	55.004
54.89	55.09
54.78	55.136
54.94	55.067
54.96	55.083
55.12	54.98
55.24	54.891
55.38	54.943
55.48	55.038
55.61	54.906
55.76	55.004
55.87	54.796
55.98	54.78
56.12	54.711
56.31	54.868
56.43	54.819
56.54	54.788
56.78	54.872
56.78	54.887
56.73	54.832
56.92	54.826
56.96	54.912
57.07	54.848
57.12	54.971
57.18	54.9
57.26	54.954
57.23	54.933
57.35	55.021
57.4	55.007
57.36	54.971
57.52	55.153
57.52	55.016
57.49	55.072
57.55	54.996
57.62	55.079
57.66	55.097
57.73	55.215
57.59	55.121
57.82	55.256
57.87	55.3
57.74	55.124
57.84	55.256
57.86	55.178
57.94	55.272
58.13	55.275
58.26	55.398
58.22	55.444
58.2	55.306
58.3	55.285
58.23	55.329
58.2	55.38
58.24	55.293
58.07	55.225
58.05	55.254
58.01	55.206
57.97	55.228
57.76	55.075
57.72	55.167
57.58	54.987
57.46	55.112
57.41	55.054
57.23	54.898
57.27	54.996
57.11	54.883
56.99	54.95
56.91	54.88
56.83	54.979
56.76	54.95
56.64	54.857
56.77	54.895
56.82	54.929
56.72	55.022
56.66	54.859
56.51	54.971
56.53	54.99
56.53	55.006
56.57	55.019
56.51	55.104
56.4	55.102
56.38	55.081
56.27	55.054
56.18	55.104
56.28	55.161
56.03	55.213
56.23	55.316
56.16	55.313
56.23	55.441
56.36	55.37
56.21	55.32
56.41	55.465
56.31	55.49
56.33	55.434
56.22	55.518
56.28	55.416
56.17	55.559
56.3	55.532
56.34	55.454
56.26	55.585
56.09	55.469
56.06	55.477
55.87	55.336
55.89	55.304
55.9	55.364
55.62	55.284
55.63	55.339
55.47	55.231
55.45	55.128
55.29	55.269
55.28	55.168
55.35	55.148
55.47	55.159
55.38	55.19
55.54	55.2
55.46	55.188
55.4	55.192
55.41	55.072
55.4	55.057
55.32	55.035
55.36	55.093
55.65	55.204
55.52	55.121
55.49	55.002
55.42	55.078
55.53	55.17
55.47	55.267
55.44	55.023
55.38	55.092
55.41	55.022
55.49	55.055
55.61	55.079
55.68	55.047
55.63	54.966
55.85	55.03
55.79	55.074
55.84	54.992
56.01	55.062
56.02	55.065
55.96	54.997
55.93	55.076
56.04	54.991
55.82	54.949
55.96	54.972
55.78	54.787
55.7	54.88
55.79	54.889
55.79	54.957
55.88	54.874
55.82	55.027
55.83	55.067
55.72	54.886
55.71	55.098
55.65	55.036
55.82	55.106
55.87	55.161
55.96	55.135
55.87	55.134
55.82	55.055
55.89	54.93
56.02	54.986
56.14	54.957
56.12	54.885
56.12	54.843
56.26	54.851
56.62	54.668
56.93	54.742
57.02	54.324
57.63	54.273
57.8	54.05
58.06	54.129
58.26	54.04
58.22	53.838
58.38	53.841
58.55	53.812
58.8	53.815
58.71	53.847
58.83	53.73
58.72	53.712
58.99	53.861
59.02	53.699
59.1	53.765
59.03	53.836
59.11	53.768
59	53.693
58.92	53.665
58.78	53.489
58.81	53.613
58.65	53.406
58.7	53.431
58.43	53.302
58.35	53.242
58.24	53.286
58.23	53.146
58.2	53.103
58.03	53.048
58.13	53.176
57.88	53.164
57.91	53.059
57.82	53.172
57.75	52.972
57.62	53.214
57.58	53.135
57.48	53.215
57.41	53.283
57.35	53.387
57.32	53.329
57.1	53.39
57.06	53.433
57.12	53.511
57.07	53.677
57.11	53.725
56.91	53.621
56.92	53.745
56.89	53.924
56.98	53.993
56.84	53.961
56.8	54.17
56.78	54.261
56.75	54.347
56.69	54.206
56.6	54.369
56.47	54.309
56.46	54.29
56.36	54.295
56.38	54.456
56.37	54.412
56.17	54.377
56.07	54.304
56.05	54.476
55.83	54.379
55.82	54.408
55.65	54.408
55.73	54.328
55.67	54.374
55.69	54.485
55.59	54.375
55.55	54.369
55.57	54.406
55.55	54.546
55.4	54.574
55.48	54.504
55.46	54.611
55.4	54.609
55.46	54.685
55.36	54.623
55.35	54.759
55.33	54.716
55.09	54.734
54.96	54.712
55	54.59
54.99	54.541
55.01	54.505
55	54.555
54.99	54.398
54.95	54.473
54.81	54.411
54.78	54.389
54.91	54.327
54.86	54.289
54.88	54.441
54.82	54.351
54.95	54.341
54.81	54.163
54.92	54.39
54.76	54.28
54.7	54.38
54.64	54.3
54.46	54.251
54.44	54.266
54.36	54.245
54.38	54.154
54.37	54.201
54.49	54.312
54.54	54.407
54.51	54.389
54.54	54.412
54.53	54.498
54.55	54.547
54.56	54.587
54.61	54.659
54.79	54.577
54.75	54.689
54.66	54.509
54.85	54.502
54.77	54.573
54.97	54.643
54.82	54.697
54.84	54.698
54.82	54.645
54.9	54.754
54.97	54.657
55.18	54.786
55.33	54.758
55.49	54.896
55.48	54.895
55.57	54.961
55.72	55.097
55.64	54.979
55.77	55.016
55.74	55.121
55.78	55.031
55.85	55
55.88	54.899
55.96	54.885
55.91	54.864
55.93	54.906
55.66	54.715
55.72	54.583
55.69	54.573
55.77	54.521
55.54	54.548
