# Supplementary material for: How Variability and Effort Determine Coordination at Large Forces
Source: PLoS One. 2016 Mar 2;11(3):e0149512. doi: 10.1371/journal.pone.0149512 (PMC4774921; doi:10.1371/journal.pone.0149512)
Supplement: S1 Dataset — (ZIP) [file pone.0149512.s001.zip › par11_RiLllevel18.txt]

62.92	66.499
62.87	66.336
62.87	66.276
62.82	66.336
62.79	66.431
62.77	66.392
62.87	66.289
62.75	66.154
62.73	66.303
62.8	66.297
62.88	66.275
62.99	66.383
63.09	66.357
63.27	66.475
63.49	66.419
63.52	66.524
63.5	66.481
63.68	66.582
63.64	66.62
63.66	66.559
63.65	66.497
63.67	66.535
63.78	66.502
63.76	66.616
63.61	66.445
63.56	66.511
63.63	66.556
63.53	66.432
63.58	66.505
63.42	66.444
63.47	66.487
63.33	66.44
63.32	66.251
63.42	66.263
63.22	66.308
63.23	66.158
63.02	66.018
62.92	66.033
62.82	65.742
62.71	65.697
62.63	65.638
62.49	65.467
62.48	65.459
62.11	65.364
62.21	65.301
61.95	65.235
61.88	65.125
61.78	65.238
61.71	65.286
61.6	65.231
61.54	65.261
61.43	65.181
61.44	65.402
61.3	65.26
61.4	65.383
61.24	65.238
61.19	65.235
61.23	65.244
61.32	65.387
61.33	65.366
61.06	65.278
61.2	65.412
61.08	65.484
61.26	65.482
61.08	65.455
61.08	65.555
61.13	65.686
61.12	65.646
60.96	65.546
60.99	65.599
60.98	65.793
60.91	65.621
60.92	65.779
60.76	65.717
60.77	65.66
60.9	65.671
60.89	65.65
60.85	65.613
60.88	65.755
60.94	65.718
60.92	65.771
61.22	65.787
61.19	65.81
61.38	65.801
61.34	65.851
61.49	65.745
61.62	65.869
61.39	65.712
61.47	65.738
61.4	65.728
61.62	65.75
61.56	65.624
61.42	65.54
61.55	65.639
61.65	65.622
61.52	65.732
61.51	65.687
61.41	65.612
61.5	65.582
61.44	65.572
61.28	65.479
61.29	65.522
61.38	65.452
61.37	65.552
61.39	65.335
61.51	65.381
61.59	65.407
61.51	65.303
61.49	65.235
61.56	65.055
61.54	65.093
61.51	64.961
61.49	65.014
61.4	64.965
61.39	64.92
61.44	64.771
61.43	64.717
61.5	64.888
61.54	64.655
61.48	64.604
61.58	64.721
61.61	64.84
61.68	64.563
61.84	64.636
61.93	64.506
62.04	64.574
62.08	64.465
62.11	64.402
62.15	64.376
62.24	64.46
62.16	64.494
62.18	64.439
62.2	64.264
62.13	64.411
62.17	64.247
62.24	64.382
62.21	64.193
62.22	64.195
62.09	64.141
62.22	64.138
62.22	64.29
62.22	64.062
62.14	64.083
62.25	64.064
62.15	64.178
62.27	64.1
62.27	63.941
62.24	63.836
62.38	63.923
62.23	63.772
62.29	63.746
62.3	63.942
62.22	63.815
62.34	63.896
62.2	63.765
62.2	63.678
62.27	63.667
62.22	63.536
62.22	63.49
62.16	63.465
62.24	63.415
62.33	63.413
62.34	63.413
62.4	63.393
62.64	63.504
62.64	63.383
62.75	63.59
62.69	63.45
62.92	63.626
62.97	63.665
62.98	63.564
63.08	63.594
63.13	63.722
63.16	63.683
63.24	63.65
63.16	63.562
63.23	63.732
63.05	63.542
63.08	63.767
63.15	63.781
63.17	63.676
63.09	63.695
62.98	63.774
62.76	63.812
62.79	63.862
62.77	63.748
62.66	63.76
62.76	63.771
62.81	63.856
62.61	63.735
62.66	63.842
62.73	63.942
62.7	63.888
62.6	64.119
62.65	63.993
62.62	63.994
62.74	64.062
62.65	63.997
62.56	63.973
62.51	63.948
62.27	64.11
62.39	63.96
62.46	64.07
62.25	64.04
62.16	63.924
62.23	63.835
62.22	63.917
62.32	63.782
62.39	63.777
62.32	63.69
62.43	63.864
62.38	63.741
62.37	63.627
62.55	63.728
62.49	63.678
62.64	63.633
62.76	63.552
62.74	63.733
62.93	63.666
62.78	63.74
62.83	63.793
62.73	63.65
62.73	63.624
62.68	63.606
62.64	63.723
62.58	63.508
62.66	63.63
62.69	63.627
62.69	63.415
62.82	63.511
62.8	63.518
62.63	63.562
62.66	63.508
62.66	63.531
62.7	63.677
62.72	63.705
62.66	63.651
62.97	63.709
62.97	63.784
63.03	63.784
62.91	63.675
62.9	63.797
62.98	63.864
62.86	63.805
63.01	63.893
62.97	63.911
62.89	63.951
62.84	63.849
62.86	63.974
62.86	64.172
62.84	64.218
62.73	64.142
62.67	64.132
62.59	64.052
62.68	64.107
62.56	64.054
62.55	64.153
62.52	64.07
62.46	64.145
62.44	64.076
62.31	64.028
62.27	64.109
62.31	64.101
62.27	63.979
62.24	63.951
62.38	64.058
62.22	63.936
62.3	63.907
62.46	63.917
62.58	63.779
62.51	63.793
62.53	63.834
62.58	63.859
62.55	63.724
62.6	63.904
62.57	63.925
62.57	63.819
62.71	63.817
62.6	63.767
62.74	63.944
62.68	64.079
62.65	64.147
62.71	64.201
62.54	64.18
62.57	64.292
62.54	64.265
62.69	64.465
62.69	64.518
62.78	64.529
62.73	64.587
62.76	64.551
62.71	64.684
62.71	64.508
62.8	64.676
62.76	64.574
62.77	64.486
62.81	64.561
62.75	64.455
62.71	64.489
62.52	64.372
62.57	64.509
62.58	64.512
62.58	64.504
62.47	64.428
62.51	64.46
62.42	64.517
62.32	64.603
62.27	64.576
62.18	64.418
62.3	64.502
62.31	64.636
62.29	64.443
62.24	64.544
62.41	64.666
62.44	64.453
62.43	64.614
62.4	64.526
62.34	64.327
62.27	64.334
62.29	64.151
62.22	64.228
62.35	64.164
62.3	64.188
62.26	64.207
62.17	63.974
61.85	63.902
61.7	63.975
61.55	63.901
61.39	63.896
61.33	63.844
61.14	63.822
60.9	63.724
60.85	63.852
60.9	63.844
60.86	63.92
60.79	63.89
60.73	63.987
60.53	63.776
60.6	63.89
60.42	63.813
60.43	63.795
60.42	63.652
60.33	63.596
60.12	63.609
60.21	63.605
60.18	63.527
60.01	63.483
60.02	63.327
60.06	63.409
59.88	63.376
59.86	63.423
59.81	63.193
59.78	63.188
59.65	63.292
59.71	63.145
59.85	63.319
59.77	63.131
59.8	63.206
59.98	63.379
60.03	63.351
60.09	63.385
59.83	63.481
60.09	63.624
60.23	63.651
60.22	63.697
60.26	63.84
60.33	63.83
60.54	64.016
60.36	64.209
60.38	64.471
60.49	64.473
60.36	64.536
60.49	64.696
60.36	64.767
60.27	64.86
60.29	64.798
60.13	64.979
60.18	64.883
60.22	65.042
59.94	65.002
60.01	65.026
60	65.149
59.86	65.135
59.89	65.177
59.96	65.2
60	65.36
59.88	65.288
59.98	65.439
59.92	65.404
59.88	65.4
59.83	65.645
59.88	65.566
59.92	65.739
59.79	65.619
59.85	65.655
59.89	65.74
59.73	65.799
59.75	65.71
59.67	65.833
59.65	65.783
59.62	65.974
59.66	65.928
59.61	66.035
59.76	66.004
59.64	66.16
59.51	66.138
59.45	66.081
59.29	66.106
59.32	66.16
59.37	66.186
59.33	66.148
59.3	66.192
59.32	66.083
59.15	65.952
59.17	65.918
59.17	66.043
59.32	66.025
59.24	65.912
59.1	65.926
59.26	65.922
59.27	66.093
59.08	66.016
59.16	66.099
59.36	66.046
59.36	66.065
59.47	66.132
59.5	66.053
59.7	66.229
59.58	66.166
59.65	66.399
59.7	66.327
59.95	66.444
59.9	66.424
59.98	66.457
60	66.505
60.02	66.778
60.11	66.811
60.05	66.914
60.21	66.996
60.2	67.043
60.32	67.218
60.37	67.333
60.5	67.335
60.49	67.321
60.62	67.417
60.61	67.353
60.61	67.587
60.57	67.545
60.49	67.58
60.71	67.495
60.55	67.593
60.58	67.718
60.45	67.613
60.69	67.709
60.68	67.603
60.67	67.621
60.39	67.456
60.45	67.625
60.45	67.499
60.53	67.592
60.34	67.462
60.41	67.478
60.25	67.397
60.21	67.402
60.26	67.3
60.25	67.167
60.33	67.033
60.27	67.001
60.44	67.063
60.48	67.006
60.35	66.914
60.36	66.872
60.24	66.846
60.32	66.735
60.3	66.638
60.4	66.661
60.32	66.619
60.4	66.662
60.47	66.504
60.37	66.423
60.3	66.429
60.36	66.348
60.45	66.303
60.34	66.243
60.31	66.115
60.3	66.149
60.35	66.06
60.26	65.927
60.23	65.991
60.29	65.864
60.38	65.907
60.3	65.782
60.3	65.863
60.17	65.853
60.29	65.787
60.21	65.689
60.31	65.865
60.22	65.752
60.34	65.606
60.41	65.65
60.43	65.584
60.46	65.737
60.58	65.63
60.63	65.822
60.77	65.688
60.7	65.822
60.75	65.692
60.79	65.812
60.83	65.842
60.82	65.973
60.96	65.936
61.04	65.955
60.92	66.126
61.11	66.008
61.16	66.078
60.96	66.053
60.92	66.115
60.85	65.972
60.8	66.074
60.83	66.085
60.95	66.129
60.78	66.056
60.71	65.792
60.56	65.931
60.61	65.78
60.65	65.899
60.56	65.776
60.48	65.687
60.57	65.797
60.45	65.732
60.46	65.809
60.26	65.539
60.34	65.585
60.4	65.568
60.2	65.487
60.29	65.489
60.13	65.393
60.28	65.496
60.23	65.354
60.41	65.53
60.23	65.452
60.22	65.489
59.98	65.505
59.93	65.464
60.05	65.44
60.08	65.51
60.06	65.519
59.98	65.439
60.03	65.513
60.13	65.479
59.97	65.486
59.91	65.439
59.89	65.638
59.87	65.671
59.89	65.528
59.97	65.621
