# Supplementary material for: How Variability and Effort Determine Coordination at Large Forces
Source: PLoS One. 2016 Mar 2;11(3):e0149512. doi: 10.1371/journal.pone.0149512 (PMC4774921; doi:10.1371/journal.pone.0149512)
Supplement: S1 Dataset — (ZIP) [file pone.0149512.s001.zip › par11_RiLllevel20.txt]

57.3	89.158
57.25	89.421
57.19	89.54
57.08	89.623
57.04	89.642
57.1	89.76
57.11	89.903
57.13	89.983
57.24	90.354
57.31	90.561
57.36	90.714
57.4	90.915
57.58	91.084
57.57	91.183
57.63	91.321
57.59	91.193
57.63	91.4
57.5	91.311
57.49	91.264
57.47	91.32
57.49	91.15
57.6	91.1
57.47	91.008
57.33	91.212
57.48	91.203
57.27	91.226
57.36	91.112
57.23	90.944
57.19	91.146
57.17	91.05
57.12	91.067
57.01	90.87
56.99	90.83
57.03	90.938
57.09	90.819
57.25	90.95
57.32	90.888
57.2	90.848
57.36	91.021
57.46	90.865
57.52	90.746
57.56	90.967
57.65	90.81
57.64	90.719
57.73	90.753
57.85	90.777
57.7	90.74
57.81	90.659
57.75	90.634
57.85	90.747
57.87	90.746
57.92	90.741
57.87	90.699
58.05	90.748
58.1	90.895
58.14	90.877
58.23	90.814
58.15	90.911
58.11	90.988
58.17	90.858
58.09	90.81
58.17	90.714
58.29	90.867
58.31	90.945
58.22	90.683
58.23	90.526
58.03	90.267
58.01	90.234
57.84	90.044
57.97	89.894
57.97	89.763
57.8	89.678
57.81	89.58
57.6	89.555
57.69	89.559
57.52	89.376
57.61	89.439
57.58	89.399
57.37	89.241
57.51	89.316
57.35	89.276
57.27	89.217
57.39	89.349
57.36	89.214
57.18	89.209
57.13	89.191
57.18	89.177
57.16	89.171
57.08	89.226
56.99	89.228
56.92	89.316
57.06	89.379
57.03	89.413
57.01	89.411
56.92	89.611
56.73	89.59
56.79	89.551
56.79	89.835
56.83	89.778
56.63	89.839
56.62	89.961
56.56	89.811
56.4	89.939
56.29	89.829
56.24	89.795
56.22	89.916
56.24	89.993
56.23	90.15
56.2	90.058
56.06	90.266
56.11	90.302
56.18	90.494
56.17	90.578
56.16	90.564
56.11	90.776
56.07	90.776
56.07	90.897
56.22	90.964
56.31	91.113
56.21	91.332
56.27	91.425
56.39	91.491
56.27	91.547
56.53	91.645
56.49	91.648
56.62	91.828
56.55	92.023
56.79	91.942
56.66	92.007
56.73	92.153
56.89	92.322
56.9	92.404
56.95	92.595
57.32	92.576
57.31	92.799
57.57	92.906
57.64	92.876
57.64	93.082
57.75	93.164
57.7	93.134
57.98	93.19
57.87	93.152
57.87	93.071
57.91	93.197
57.85	92.99
58	93.093
57.88	93.034
57.96	92.972
57.98	92.956
58.07	93.043
58.03	93.095
57.82	93.18
57.85	93.246
57.7	93.165
57.57	93.115
57.75	93.169
57.83	93.054
57.83	93.075
57.7	93.217
57.7	92.971
57.63	92.989
57.78	92.874
57.65	92.675
57.62	92.693
57.52	92.351
57.45	92.375
57.33	92.357
57.38	92.398
57.3	92.437
57.33	92.352
57.34	92.267
57.15	92.25
57.08	92.104
57.24	92.14
57.06	92.006
57.06	91.863
56.97	92.008
56.98	92.01
57.01	91.782
56.93	91.638
56.91	91.789
56.92	91.734
56.87	91.773
56.98	91.861
56.81	91.662
56.79	91.623
56.89	91.553
56.93	91.481
56.86	91.602
56.92	91.474
56.94	91.485
56.97	91.589
56.98	91.595
56.86	91.572
56.94	91.736
56.78	91.695
56.92	91.73
56.83	91.669
56.84	91.681
56.76	91.742
56.72	91.658
56.93	91.779
56.89	91.745
56.77	91.63
56.89	91.749
56.74	91.623
56.74	91.914
56.67	91.682
56.67	91.884
56.74	91.841
56.72	91.729
56.88	91.832
56.74	91.776
56.75	91.749
56.76	91.853
56.68	92.025
56.67	92.075
56.64	92.243
56.62	92.151
56.68	92.302
56.93	92.292
56.97	92.337
56.81	92.338
56.88	92.354
56.92	92.43
57	92.494
57.14	92.613
57.3	92.574
58.19	92.571
58.32	92.734
58.38	92.7
58.57	92.692
58.85	92.832
59.07	92.748
59.13	92.905
59.22	92.891
59.19	92.923
59.26	92.876
59.32	92.968
59.49	92.92
59.42	92.88
59.63	92.964
59.53	92.758
59.58	92.781
59.41	92.792
59.43	92.856
59.31	92.682
59.42	92.592
59.41	92.437
59.21	92.21
59.13	92.156
59.08	92.039
59.17	92.059
59.09	91.971
59.08	92.062
59.1	91.953
59.05	92.004
58.92	91.828
59	91.875
58.99	91.859
59.02	91.783
59.21	91.712
59.24	91.663
59.42	91.55
59.96	91.454
60.08	91.429
60.17	91.328
60.38	91.476
60.74	91.445
60.91	91.342
60.94	91.154
61.04	91.362
61.06	91.326
61.26	91.301
61.18	91.234
61.31	91.301
61.28	91.283
61.45	91.27
61.39	91.134
61.32	91.233
61.22	91.36
61.08	91.243
61.17	91.278
60.91	91.068
61	91.014
60.78	90.765
60.66	90.836
60.72	90.811
60.65	90.52
60.6	90.514
60.49	90.431
60.57	90.29
60.39	90.114
60.38	90.295
60.25	90.216
60.31	90.166
60.16	90.037
60.13	90.207
60.04	90.095
60.03	90.104
59.99	90.255
59.9	90.27
59.73	90.308
59.83	90.495
59.88	90.562
59.69	90.638
59.55	90.702
59.62	90.944
59.47	90.965
59.5	91.001
59.6	91.202
59.46	91.296
59.41	91.522
59.46	91.618
59.54	91.769
59.46	91.812
59.56	91.999
59.41	92.074
59.41	92.166
59.45	92.3
59.22	92.176
59.26	92.364
59.17	92.34
59.13	92.554
59.08	92.279
58.85	92.148
58.88	92.101
58.68	91.802
58.56	91.967
58.55	91.955
58.25	91.646
58.06	91.52
58.1	91.381
57.87	91.31
57.89	91.286
57.73	91.259
57.82	91.152
57.61	91.048
57.78	90.993
57.51	91.025
57.28	90.854
57.16	90.872
57.17	90.74
57.27	90.943
57.23	90.765
57.01	90.807
57.06	90.587
57	90.709
56.92	90.661
56.78	90.445
56.83	90.561
56.8	90.562
56.68	90.389
56.66	90.335
56.66	90.111
56.56	89.971
56.47	89.957
56.37	89.899
56.37	89.987
56.36	89.971
56.35	89.99
56.36	90.163
56.34	90.113
56.16	90.064
56.21	90.034
55.98	89.917
56.09	90.032
56.08	89.798
56.04	89.958
55.81	89.686
55.87	89.712
55.85	89.551
55.68	89.471
55.57	89.289
55.54	89.262
55.7	89.319
55.46	89.041
55.44	88.871
55.32	88.772
55.28	88.643
55.23	88.54
55.11	88.282
55.09	88.283
54.91	88.27
55.05	88.187
55.02	88.238
54.89	87.975
54.73	87.924
54.76	88.034
54.77	87.74
54.73	87.538
54.59	87.507
54.63	87.429
54.74	87.431
54.56	87.245
54.44	87.205
54.57	87.192
54.48	87.267
54.67	87.41
54.53	87.492
54.52	87.235
54.62	87.241
54.63	87.291
54.87	87.295
54.64	87.318
54.92	87.417
54.77	87.447
54.84	87.609
55.21	87.746
55.23	87.864
55.67	88.125
55.92	88.37
57.69	88.779
57.82	88.847
58.13	89.2
58.78	89.465
59.17	89.603
59.63	89.894
59.78	90.079
60.07	90.37
60.22	90.607
60.67	91.01
60.75	91.202
60.81	91.42
61.07	91.431
61.11	91.608
61.17	91.562
61.38	91.357
61.4	91.298
61.54	91.236
61.58	91.203
61.53	91.305
61.5	91.22
61.4	91.07
61.35	91.117
61.19	91.097
61.17	91.164
61.2	91.31
61.19	91.283
61.2	91.234
61.04	91.338
60.89	91.293
60.85	91.272
60.87	91.393
60.95	91.624
61.07	91.562
60.91	91.514
61.04	91.721
61.03	91.796
61.01	91.863
61.02	91.987
60.8	92.016
60.79	92.142
60.74	92.169
60.57	92.147
60.54	92.364
60.41	92.214
60.43	92.248
60.33	92.095
60.13	92.168
60.06	91.959
59.98	92.019
59.83	91.902
59.85	91.844
59.65	91.717
59.56	91.515
59.52	91.356
59.58	91.415
59.53	91.462
59.31	91.27
59.34	91.408
59.26	91.263
59.13	91.375
59.1	91.283
58.9	91.253
59.08	91.293
58.96	91.401
58.91	91.255
58.91	91.319
58.97	91.156
58.98	91.054
58.7	90.972
58.79	90.943
58.81	90.637
58.71	90.48
58.63	90.538
58.57	90.494
58.42	90.329
58.23	90.269
58.3	90.251
58.32	90.17
58.22	90.193
58.12	90.143
58.12	89.858
58.05	89.704
58.06	89.741
58.1	89.711
58.03	89.546
57.93	89.574
57.78	89.272
58.03	89.242
57.85	89.202
57.9	89.202
57.83	89.187
57.69	89.122
57.84	89.31
57.69	89.151
57.78	89.185
57.89	89.225
57.86	89.146
57.89	89.277
57.9	89.314
58.02	89.427
57.97	89.679
57.9	89.712
58.08	89.892
57.94	89.909
57.99	90.093
57.98	90.119
58.03	90.235
58	90.28
58.12	90.429
58.19	90.601
58.35	90.728
58.25	90.702
58.2	90.78
58.23	90.779
58.25	90.964
58.26	90.897
58.24	90.841
58.24	90.651
58.25	90.715
58.25	90.832
58.29	90.81
58.34	90.88
58.23	90.844
58.1	90.664
58.21	90.613
58.28	90.789
58.33	91.125
58.37	91.293
58.43	91.283
58.48	91.301
58.36	91.331
58.37	91.718
58.34	91.69
58.33	91.883
58.23	91.814
58.32	92.026
58.35	92.057
58.31	92.072
58.26	92.22
58.21	92.276
58.29	92.353
58.24	92.493
58.22	92.565
