# Supplementary material for: How Variability and Effort Determine Coordination at Large Forces
Source: PLoS One. 2016 Mar 2;11(3):e0149512. doi: 10.1371/journal.pone.0149512 (PMC4774921; doi:10.1371/journal.pone.0149512)
Supplement: S1 Dataset — (ZIP) [file pone.0149512.s001.zip › par11_RiLllevel22.txt]

61.5	106.53
61.72	106.62
61.76	106.41
61.83	106.19
61.8	106.09
61.91	106
61.9	106.08
61.88	106.16
61.94	106.12
61.96	106.03
61.91	105.89
61.91	105.87
61.78	105.92
61.89	106
61.88	105.77
62	105.86
62.01	105.77
61.99	105.54
62.06	105.6
62.05	105.41
62.08	105.18
62.05	104.94
62.1	105.18
62.07	105.25
61.95	105.19
62.06	105.15
62.1	105.32
62.1	105.38
62.23	105.46
62.13	105.37
62.29	105.39
62.2	105.6
62.05	105.4
62.13	105.61
62.15	105.77
62.11	105.71
62.12	105.55
61.9	105.37
62	105.61
61.89	105.45
61.81	105.48
62.01	105.31
61.87	105.44
61.99	105.33
61.95	105.19
62	105.2
61.94	105.19
61.85	105.26
61.84	105.27
61.73	105.26
61.78	105.18
61.7	104.97
61.58	104.93
61.71	104.88
61.56	104.9
61.44	104.75
61.34	104.68
61.41	104.8
61.25	104.82
61.18	104.73
61.07	104.79
61.22	104.75
61.24	104.63
61.39	104.6
61.45	104.57
61.67	104.58
61.68	104.42
61.67	104.5
61.66	104.43
61.88	104.36
62.2	104.2
62.12	103.88
62.11	103.87
62.05	104.02
62.25	103.91
62.39	103.8
62.34	103.81
62.38	103.72
62.34	103.61
62.39	103.67
62.37	103.58
62.49	103.55
62.17	103.42
62.31	103.28
62.47	103.19
62.4	103.32
62.5	103.1
62.62	103.24
62.57	103.09
62.79	102.93
62.79	102.88
62.73	102.81
62.81	102.68
62.85	102.75
62.72	102.61
62.84	102.64
62.89	102.69
62.74	102.62
62.65	102.66
62.66	102.86
62.6	102.9
62.69	102.77
62.87	102.74
62.81	102.8
62.58	103.04
62.61	102.98
62.65	102.57
62.77	102.5
62.76	102.5
62.62	102.45
62.63	102.39
62.76	102.3
62.74	102.38
62.69	102.32
62.63	102.33
62.76	102.09
62.74	102.13
62.69	102.14
62.64	102.15
62.89	101.95
62.68	101.76
62.58	101.83
62.81	101.82
62.7	101.51
62.76	101.49
62.69	101.38
62.65	101.27
62.62	101.22
62.55	100.86
62.26	100.97
62.52	101.01
62.37	100.95
62.4	100.76
62.41	100.82
62.22	100.68
62.21	100.59
62.07	100.56
61.89	100.5
61.85	100.5
61.84	100.4
62.72	100.48
62.51	100.72
62.32	100.7
62.56	100.99
62.56	101.24
62.76	101.43
62.94	101.92
62.71	102.25
62.95	102.68
62.75	102.75
62.74	103.38
62.87	103.79
62.99	104.19
62.95	104.64
62.69	105.43
62.55	105.92
62.44	106.22
62.28	106.41
62.16	106.78
61.9	107.14
61.77	107.59
61.47	108
61.39	108.72
61.16	108.97
60.82	109.38
60.64	109.76
60.46	109.95
60.59	110.06
60.37	110.2
60.36	110.32
60.46	110.77
60.21	110.86
60.04	110.67
59.87	110.69
59.83	110.89
59.78	110.82
59.75	110.87
59.55	110.7
59.51	110.71
59.36	110.71
59.2	110.64
58.97	110.61
58.97	110.61
58.71	110.63
58.53	110.71
58.48	110.66
58.4	110.71
58.18	110.64
58.13	110.65
58.08	110.48
57.92	110.57
57.65	110.39
57.57	110.2
57.38	110.17
57.3	110.22
57.26	110.05
57.02	109.88
56.74	109.92
56.65	110.04
56.78	110.24
56.69	110.24
56.47	110.4
56.42	110.36
56.16	110.3
56.25	110.34
56.03	110.4
56.09	110.52
55.94	110.66
56.03	110.37
56.05	110.39
55.81	110.44
56.02	110.44
55.76	110.26
55.81	110.28
55.73	110.35
55.85	110.17
55.9	110.17
55.63	109.91
55.69	109.89
55.75	109.96
55.84	109.89
55.8	109.97
55.91	110.03
56.04	110.05
56.18	110.07
56.47	110.01
56.57	110.02
56.7	109.95
56.71	110.02
56.73	110.19
56.7	109.91
56.73	109.89
56.89	109.74
57	109.92
56.93	109.69
57.04	109.73
56.85	109.45
56.74	109.33
56.67	109.61
56.83	109.6
56.73	109.67
56.59	109.7
56.63	109.87
56.57	109.7
56.64	109.59
56.35	109.29
56.37	109.52
56.17	109.67
56.13	109.42
55.97	109.37
55.99	109.38
55.93	109.39
55.9	109.42
55.69	109.29
55.7	109.18
55.57	109.06
55.49	109.14
55.46	109.18
55.48	109.31
55.48	109.27
55.41	109.21
55.38	109.23
55.4	109.03
55.39	109.22
55.38	109.2
55.45	109.45
55.41	109.49
55.46	109.57
55.43	109.79
55.35	109.88
55.34	110.12
55.45	110.19
55.33	110.4
55.22	110.66
55.32	110.77
55.23	110.96
55.42	111.18
55.37	111.22
55.29	111.48
55.43	111.49
55.41	111.74
55.48	111.78
55.41	111.67
55.24	111.87
55.19	111.94
55.2	111.93
55.16	112
55.19	112.12
55.16	111.99
55.19	112.13
55.1	112.17
55.34	112.21
55.28	112.07
55.21	111.81
55.26	111.9
55.11	111.78
55.11	111.84
55.28	112
55.2	111.9
55.24	111.79
55.23	111.77
55.17	111.64
55.3	111.73
55.18	111.69
55.01	111.61
55.01	111.58
54.98	111.67
55.07	111.64
55.12	111.71
54.94	111.8
55.01	111.95
54.88	111.89
54.91	111.93
55.01	111.89
55.12	111.75
55.2	111.7
55.44	111.83
55.49	111.82
55.67	111.71
55.74	111.98
55.71	111.81
55.71	111.99
55.84	111.89
55.94	111.78
55.99	111.66
55.9	111.61
55.85	111.66
56	111.61
55.99	111.48
55.87	111.21
55.93	111.14
55.94	110.93
55.95	110.94
55.94	110.87
55.89	110.85
55.77	110.79
55.7	110.69
55.44	110.65
55.49	110.65
55.41	110.57
55.29	110.52
55.17	110.64
55.16	110.51
55.16	110.53
55.06	110.25
55.01	110.24
54.92	110.41
54.92	110.33
54.87	110.3
54.78	110.47
54.87	110.55
54.97	110.56
54.94	110.67
55.11	110.89
55.19	111.08
55.13	111.14
55.3	111.15
55.32	111.25
55.42	111.6
55.6	111.85
55.71	112.19
55.73	112.36
55.67	112.73
55.73	113.02
55.69	113.3
55.88	113.63
55.99	113.7
56.16	113.8
56.07	113.89
56	113.91
56.06	113.92
56	113.89
56.05	114
55.94	113.95
55.83	114.26
55.68	114.19
55.53	114.32
55.49	114.43
55.27	114.59
55.16	114.53
54.88	114.7
55.13	114.61
55.02	114.62
54.86	114.61
54.7	114.61
54.63	114.71
54.54	114.59
54.57	114.67
54.37	114.72
54.37	114.65
54.44	114.66
54.33	114.65
54.25	114.49
54.2	114.5
54.21	114.21
54.06	113.88
53.99	113.79
53.98	113.48
53.93	113.31
53.93	113.12
53.89	113.06
53.81	112.8
53.7	112.68
53.53	112.5
53.37	112.57
53.41	112.61
53.37	112.71
53.34	112.48
53.19	112.36
53.09	112.04
52.88	112.04
52.96	112.07
52.85	111.88
52.85	111.95
52.63	111.79
52.76	111.84
52.66	111.63
52.65	111.69
52.57	111.57
52.53	111.42
52.51	111.53
52.34	111.27
52.58	111.21
52.4	111.09
52.59	110.92
52.77	110.92
52.98	110.82
53	110.7
53.03	110.49
53.22	110.39
53.03	110.3
53.24	110.16
53.33	110.05
53.42	109.85
53.36	109.87
53.39	109.7
53.49	109.77
53.61	109.75
53.58	109.87
53.6	109.92
53.6	109.93
53.46	110
53.46	110.17
53.48	110.41
53.55	110.46
53.41	110.63
53.42	110.79
53.41	110.88
53.49	111.08
53.45	111.07
53.43	111.26
53.4	111.4
53.43	111.33
53.44	111.5
53.64	111.52
53.8	111.51
53.99	111.64
54	111.76
54.1	111.92
54.25	111.86
54.23	111.71
54.13	111.78
54.02	112.23
53.81	112.44
53.59	112.69
53.44	112.79
53.14	113.1
53.23	113.4
53.14	113.51
53.03	113.69
52.85	113.98
52.88	114.27
52.79	114.46
52.89	114.68
53.4	115.09
53.55	115.4
53.58	115.81
53.4	116.03
53.5	116.16
53.52	116.32
53.67	116.53
53.3	116.38
52.96	116.6
53.22	117.08
53.18	116.93
53.04	116.82
52.72	116.61
52.62	116.74
52.57	116.63
52.58	116.52
52.27	116.49
52.23	116.35
52.06	116.27
51.97	116.14
51.74	116.28
51.52	116.19
51.39	115.76
51.12	115.87
51.01	115.85
50.89	115.63
50.92	115.57
50.65	115.17
50.48	114.94
50.34	114.78
50.56	114.82
50.59	114.94
50.37	114.96
50.32	115.05
50.38	114.95
50.3	114.89
50.18	114.73
50.28	114.82
50.26	114.76
50.33	114.92
50.24	115.13
50.23	115.21
50.33	115.2
50.38	115.05
50.44	115.1
50.41	115.39
50.31	115.39
50.37	115.38
50.29	115.45
50.45	115.6
50.66	115.77
50.79	115.96
50.66	116.1
50.96	116.3
50.9	116.49
51.06	116.59
51.34	116.69
51.35	116.77
51.51	116.71
51.43	116.56
51.6	116.53
51.39	116.4
51.61	116.47
51.57	116.38
51.58	116.24
51.61	116.32
51.52	116.37
51.5	116.19
51.48	116.27
51.26	116.26
51.25	116.09
51.19	116.05
51.13	115.83
51.07	115.72
51.13	115.84
50.93	115.77
50.75	115.38
50.64	115.36
50.64	115.53
50.53	115.63
50.43	115.63
50.35	115.65
