# Supplementary material for: How Variability and Effort Determine Coordination at Large Forces
Source: PLoS One. 2016 Mar 2;11(3):e0149512. doi: 10.1371/journal.pone.0149512 (PMC4774921; doi:10.1371/journal.pone.0149512)
Supplement: S1 Dataset — (ZIP) [file pone.0149512.s001.zip › par11_RiLllevel24.txt]

69.77	110.52
69.75	110.32
69.86	110.41
69.72	110.26
69.86	110.21
69.83	110.16
69.8	110.06
69.55	109.89
69.54	109.89
69.51	109.57
69.45	109.42
69.05	109.26
68.84	109.25
68.98	109.06
68.71	108.92
68.66	108.77
68.57	108.75
68.5	108.58
68.48	108.55
68.36	108.3
68.17	108.32
68.38	108.29
68.31	108.29
68.41	108.2
68.35	108.23
68.35	108.13
68.25	108.06
68.19	107.98
68.34	108.14
68.5	108.05
68.44	108.02
68.32	107.87
68.46	108.09
68.6	107.98
68.47	107.79
68.42	107.78
68.46	107.96
68.23	107.97
68.4	108.04
68.41	107.84
68.36	107.97
68.35	107.92
68.16	108
68.27	108
68.13	107.99
68.29	108.15
68.32	107.92
68.4	108.09
68.4	108.07
68.3	108.2
68.28	108.15
68.32	108.11
68.32	108.1
68.14	107.93
68.09	107.95
68.23	108.08
68.18	107.99
68.33	108.18
68.24	107.98
68.6	107.99
68.39	108.16
68.63	108.13
68.44	108.11
68.46	108.06
68.67	108.11
68.56	107.92
68.41	107.88
68.42	107.97
68.33	107.82
68.52	107.69
68.2	107.54
67.93	107.6
67.85	107.64
67.84	107.5
67.71	107.7
67.4	107.49
67.19	107.74
66.89	107.76
66.82	107.91
66.57	108.06
66.29	108.42
66.02	108.87
65.99	109.19
65.72	109.42
65.7	109.76
65.47	110.34
65.42	110.71
65.54	111.01
65.29	111.4
65.52	111.6
65.36	111.91
65.51	112.3
65.69	112.65
65.47	113
65.32	113.57
65.29	113.9
65.07	114.27
65.08	114.77
65.1	115
64.83	115.33
64.88	115.49
64.68	115.8
64.49	115.84
64.39	116.28
64.23	116.2
64.13	116.42
64.05	116.5
63.98	116.57
63.86	116.82
63.85	116.95
63.66	117.03
63.63	117.05
63.68	117.22
63.51	117.25
63.57	117.45
63.32	117.53
63.34	117.62
63.25	117.75
63.05	117.84
63.15	117.94
63.04	117.98
62.95	117.93
62.84	118.15
62.64	118.13
62.53	118.22
62.51	118.39
62.38	118.5
62.25	118.43
62.06	118.39
61.97	118.52
62.08	118.57
61.8	118.64
61.7	118.58
61.78	118.69
61.52	118.74
61.49	118.74
61.31	118.85
61.27	118.84
61.37	118.89
61.25	118.92
60.95	118.9
60.99	119.1
60.94	119.02
60.84	118.88
60.76	118.96
60.67	118.75
60.58	118.9
60.6	118.86
60.46	118.92
60.27	118.93
60.14	118.8
60.22	118.76
60.16	118.74
60.18	118.76
60.09	118.65
60.06	118.56
60	118.57
60.05	118.41
60.03	118.48
59.83	118.47
59.79	118.49
59.75	118.43
59.79	118.45
59.7	118.2
59.65	118.5
59.75	118.8
59.78	118.81
59.58	118.74
59.63	118.83
59.66	118.85
59.57	118.91
59.54	118.89
59.54	119.03
59.67	119.08
59.63	119.16
59.67	119.3
59.6	119.19
59.61	119.33
59.58	119.34
59.61	119.25
59.47	119.27
59.65	119.26
59.58	119.32
59.53	119.19
59.44	119.12
59.54	119.01
59.42	118.93
59.59	118.95
59.55	119.02
59.56	118.82
59.58	118.78
59.54	118.65
59.6	118.61
59.65	118.68
59.58	118.41
59.54	118.51
59.53	118.38
59.53	118.16
59.61	117.92
59.6	117.7
59.52	117.67
59.56	117.49
59.56	117.3
59.57	117.16
59.52	117.03
59.46	117.09
59.36	116.86
59.63	116.89
59.64	116.69
59.65	116.53
59.76	116.44
59.9	116.42
59.99	116.52
59.96	116.41
60.06	116.41
59.91	116.26
60.28	116.23
60.34	116.24
60.27	116.16
60.19	116.11
60.26	116.02
60.23	115.9
60.18	115.84
60.2	115.73
60.32	115.74
60.38	115.77
60.23	115.89
60.23	115.89
60.32	116.16
60.21	116.31
60.32	116.54
60.23	116.49
60.19	116.34
60.35	116.2
60.44	116.34
60.43	116.34
60.24	116.18
60.28	116.04
60.3	115.95
60.29	115.87
60.57	115.92
60.59	115.85
60.65	115.92
60.62	115.85
60.68	115.8
60.57	115.83
60.53	115.68
60.56	115.61
60.63	115.56
60.67	115.6
60.76	115.69
60.79	115.76
60.92	115.94
61.11	116.12
61.36	116.13
61.55	116.34
61.6	116.24
61.87	116.45
62.02	116.62
62.05	116.7
62.16	116.8
62.27	116.74
62.42	116.79
62.55	116.59
62.64	116.5
62.53	116.42
62.38	116.23
62.27	116.19
62.28	116.05
62.28	116.08
62.14	115.93
62.16	115.81
61.95	115.82
61.81	115.5
61.94	115.5
61.8	115.53
61.83	115.37
61.57	115.26
61.5	115.17
61.66	115.41
61.7	115.22
61.81	115.39
61.72	115.43
61.75	115.63
62.05	115.75
61.86	115.89
61.88	116.25
61.81	116.57
61.87	116.76
61.8	116.82
61.72	116.96
61.73	117.3
61.5	117.48
61.49	117.38
61.38	117.48
61.27	117.46
61.15	117.59
60.93	117.76
60.88	117.81
60.73	117.92
60.75	117.87
60.71	118.02
60.55	118.1
60.44	118.11
60.33	118.2
60.26	118.33
60.35	118.5
60.29	118.57
60.07	118.61
60.14	118.78
60.02	118.66
59.94	118.72
59.88	118.8
59.76	118.88
59.84	118.75
59.66	118.83
59.47	118.86
59.4	118.76
59.4	118.67
59.38	118.68
59.27	118.66
59.11	118.51
59.14	118.49
59.14	118.57
59.14	118.47
59.27	118.44
59.27	118.57
59.38	118.62
59.2	118.69
59.26	118.79
59.32	118.88
59.37	119.21
59.43	119.15
59.48	119.37
59.4	119.48
59.38	119.56
59.31	119.79
59.34	119.85
59.2	120.01
58.98	120.03
58.91	119.91
58.83	120.09
58.71	120.1
58.48	119.97
58.44	120.01
58.44	120.09
58.4	119.95
58.16	119.8
58.24	119.92
58.24	119.83
58.21	119.71
58.08	119.52
57.94	119.54
57.82	119.36
57.92	119.4
57.74	119.11
57.62	119.06
57.59	119.15
57.49	119.08
57.56	119.29
57.5	119.23
57.42	119.34
57.3	119.43
57.21	119.47
57.12	119.54
57.04	119.41
57.05	119.48
56.86	119.59
56.75	119.57
56.59	119.76
56.46	119.76
56.32	119.73
56.28	119.81
56.14	119.76
55.91	119.8
55.88	119.89
55.78	120.04
55.65	120.04
55.76	120.17
55.74	120.41
55.67	120.51
55.64	120.57
55.74	120.61
55.63	120.79
55.77	120.86
55.69	120.85
56	120.82
56.1	120.77
56.24	120.72
56.39	121
56.41	120.9
56.48	120.95
56.69	121.18
56.75	121.21
56.83	121.33
56.95	121.18
57	121.18
57.17	121.3
57.2	121.07
57.45	121.09
57.64	121.09
57.67	120.99
57.86	121.04
58.15	121.13
58.26	121.09
58.4	121.09
58.61	121.01
58.52	120.63
58.75	120.69
58.72	120.53
58.84	120.4
58.79	120.28
58.95	120.08
58.98	119.9
58.97	119.64
59.01	119.7
59.21	119.46
59.11	119.36
59.01	119.12
58.89	118.94
58.92	118.83
59.03	118.85
58.91	118.75
58.88	118.69
58.82	118.58
58.89	118.43
58.97	118.33
59.26	118.54
59.32	118.63
59.43	119
59.36	119.41
59.36	119.44
59.42	119.63
59.49	119.6
59.56	119.76
59.5	119.67
59.61	119.59
59.61	119.53
59.68	119.3
59.63	119.17
59.55	119.2
59.6	119.2
59.73	119.27
59.54	119.22
59.6	119.38
59.6	119.41
59.52	119.19
59.76	119.36
59.68	119.25
59.53	119.3
59.39	119.07
59.32	119.02
59.5	119.11
59.41	119.2
59.15	119.19
59.26	119.3
59.15	119.04
58.99	119
59	119.24
59.01	119.2
58.86	119.16
58.88	119.44
58.84	119.42
58.9	119.53
58.79	119.49
58.71	119.84
58.65	119.87
58.48	119.73
58.46	119.73
58.31	119.81
58.27	119.78
58.32	119.81
58.14	119.72
58	119.76
58.05	119.68
57.83	119.83
57.93	120
57.87	120.16
57.82	120.15
57.88	120.22
57.59	120.27
57.64	120.25
57.55	120.17
57.41	120.08
57.64	120.24
57.38	120.16
57.39	120.23
57.31	120.39
57.27	120.43
57.03	120.32
57.15	120.25
57.02	120.05
56.96	120.02
56.86	120
56.96	119.97
56.69	119.87
56.66	119.77
56.56	119.8
56.62	119.77
56.49	119.94
56.33	119.77
56.39	119.62
56.44	119.6
56.25	119.35
56.31	119.49
56.2	119.33
56.13	119.47
56.05	119.58
56.15	119.57
55.96	119.44
55.91	119.3
55.86	119.43
55.81	119.5
55.69	119.41
55.74	119.38
55.62	119.37
55.57	119.46
55.39	119.3
55.45	119.44
55.5	119.4
55.37	119.32
55.5	119.31
55.4	119.41
55.4	119.22
55.27	119.31
55.44	119.33
55.5	119.42
55.58	119.36
55.53	119.52
55.59	119.69
55.65	119.76
55.98	119.87
55.93	120.12
56.33	120.2
56.5	120.27
56.7	120.28
57	120.24
57.3	120.39
57.36	120.31
57.53	120.33
57.83	120.55
58.23	120.51
58.43	120.47
58.79	120.56
58.82	120.44
58.86	120.41
58.95	120.52
59.03	120.48
59.13	120.48
59.14	120.63
59.28	120.63
59.39	120.7
59.34	120.56
59.3	120.37
59.25	120.26
59.44	120.24
