# Supplementary material for: How Variability and Effort Determine Coordination at Large Forces
Source: PLoS One. 2016 Mar 2;11(3):e0149512. doi: 10.1371/journal.pone.0149512 (PMC4774921; doi:10.1371/journal.pone.0149512)
Supplement: S1 Dataset — (ZIP) [file pone.0149512.s001.zip › par11_RiLllevel26.txt]

63.55	126.55
63.59	126.29
63.68	126.1
63.64	126.06
63.54	126.04
63.52	126.18
63.51	126.08
63.54	126.13
63.65	126.14
63.65	126.28
63.63	126.32
63.73	126.38
63.77	126.81
63.85	127.05
63.92	127.16
63.97	127.31
64.15	127.39
64.22	127.65
64.3	127.91
64.42	128.06
64.75	128.16
65.14	128.3
65.22	128.41
65.26	128.54
65.29	128.52
65.22	128.38
65.34	128.42
65.5	128.35
65.72	128.22
65.71	128.04
65.7	128
65.65	127.89
65.79	127.85
65.62	127.76
65.82	127.77
65.8	127.72
65.9	127.59
65.94	127.55
65.75	127.37
65.73	127.13
65.71	127.11
65.83	126.88
65.73	126.85
65.82	126.48
65.88	126.33
65.9	126.24
65.93	126.22
65.91	126.11
65.85	125.9
65.99	125.97
65.96	126
65.93	126.13
65.97	126.11
65.85	125.78
66.07	125.92
66.08	125.58
66.1	125.46
65.96	125.35
65.96	125.14
66.14	125.04
66.24	125.02
66.1	124.71
66.14	124.8
66.04	124.53
66.1	124.43
66.13	124.2
66.24	124.15
66.31	123.89
66.25	124.08
66.29	123.92
66.28	123.79
66.43	123.81
66.38	123.79
66.52	123.82
66.56	123.95
66.52	124.03
66.64	124.16
66.51	124.05
66.45	124.05
66.44	123.87
66.46	124.03
66.45	124.29
66.37	124.18
66.31	124.08
66.41	124.21
66.41	124.05
66.44	123.97
66.52	124.13
66.55	123.99
66.38	123.72
66.54	123.73
66.48	123.67
66.4	123.58
66.34	123.28
66.43	123.16
66.35	122.94
66.32	122.89
66.21	123.19
66.01	123.29
65.95	123.33
66.09	123.36
65.91	123.14
65.8	123.09
65.86	123.16
65.88	123.18
65.7	123.12
65.77	123.29
65.83	123.61
65.7	123.65
65.72	123.82
65.6	123.97
65.5	124.15
65.63	124.38
65.77	124.42
65.78	124.68
65.74	124.7
65.89	124.9
65.87	125.07
66.09	125.23
66.05	125.32
66.19	125.6
66.26	125.58
66.15	125.52
66.28	125.47
66.31	125.25
66.32	125.28
66.46	125.19
66.58	125.12
66.53	125.23
66.82	125.4
66.82	125.55
66.95	125.85
66.95	125.75
67.01	125.73
67.17	125.89
67.06	125.81
67.27	125.72
67.07	125.74
67.13	125.61
67.28	125.59
67.09	125.5
67.09	125.62
67.19	125.69
67.04	125.55
67.1	125.59
67.08	125.42
67.12	125.19
67.16	125.33
66.95	125.31
66.93	125.23
67.03	125.13
67.02	124.99
66.8	125.05
66.78	125.04
66.79	125
66.64	124.79
66.45	124.82
66.39	124.91
66.33	124.89
66.29	124.99
66.25	125.12
66.27	125.18
66.16	125.28
66.12	125.51
66.13	125.61
65.93	125.59
66.13	125.58
66.28	125.56
66	125.95
65.94	125.9
66.21	126.03
66.25	125.93
66.27	126.16
66.27	126.35
66.27	126.33
66.2	126.31
66.16	126.28
66.27	126.16
66.44	126.33
66.47	126.33
66.46	126.25
66.5	126.02
66.56	126.03
66.44	125.96
66.56	125.94
66.45	125.96
66.41	126.08
66.48	125.96
66.59	126.12
66.44	125.94
66.55	125.94
66.61	126.06
66.9	126.4
66.89	126.38
67.15	126.64
67.31	127.05
67.31	127.32
67.47	127.92
67.44	128.47
67.57	128.77
67.77	128.7
67.72	128.81
67.95	128.8
68.03	128.82
67.96	128.92
68.11	129.25
67.87	129.34
68.07	129.34
68.26	128.96
68.3	128.86
68.35	128.85
68.35	128.82
68.09	128.7
68.22	128.5
68.09	128.3
67.97	128.12
67.73	128.21
67.84	128.28
67.72	128.38
67.59	128.28
67.38	128.53
67.24	129.19
67.15	129.48
67.08	130.02
66.85	130.16
66.73	130.52
66.74	130.64
66.62	130.67
66.4	130.78
66.29	131
66.2	131.18
66.15	131.29
65.93	131.27
66.45	131.37
66.11	131.08
66.26	131.14
66.05	130.92
66.04	130.73
66.14	130.64
66.05	130.48
65.99	130.25
65.91	130.06
65.75	130
65.71	129.84
65.55	129.62
65.47	129.52
65.38	129.35
65.29	129.19
65.21	129.19
65	128.87
65	128.66
64.83	128.34
64.74	128.09
64.69	127.95
64.4	127.82
64.25	127.69
64.17	127.58
64.1	127.49
64.08	127.52
63.89	127.23
63.72	127.05
63.72	127.07
63.65	126.69
63.66	126.6
63.67	126.57
63.63	126.25
63.53	126.33
63.59	126.46
63.62	126.42
63.4	126.35
63.44	126.4
63.41	126.25
63.6	126.2
63.52	126.2
63.54	126.16
63.74	126.3
63.7	126.28
63.54	126.16
63.65	126.11
63.68	126.18
63.57	126.22
63.63	126.3
63.7	126.21
63.77	126.48
63.79	126.5
64.07	126.72
64.23	126.76
64.16	126.71
64.2	126.92
64.23	126.87
64.47	127.1
64.54	127.5
64.55	127.67
64.48	127.95
64.32	128.08
64.42	128.29
64.58	128.32
64.58	128.32
64.55	128.43
64.43	128.39
64.49	128.61
64.38	128.49
64.51	128.48
64.5	128.37
64.58	128.32
64.48	128.31
64.31	128.22
64.29	128.05
64.21	128.14
64.12	128.15
64.13	128.2
64.07	128.31
63.99	128.58
64.03	128.89
63.91	128.97
63.88	129.19
63.79	129.4
63.83	129.45
63.76	129.76
63.55	129.65
63.36	129.81
63.36	130
63.24	130.31
63.18	130.41
63.13	130.31
63.02	130.5
63	130.54
62.86	130.41
62.8	130.47
62.78	130.35
62.68	130.53
62.53	130.45
62.54	130.78
62.49	130.79
62.26	130.89
62.31	131.02
62.2	131.19
62.23	131.57
61.97	131.87
61.97	132.22
61.62	132.18
61.72	132.55
61.59	132.73
61.61	133.18
61.38	133.27
61.2	133.27
61.09	133.29
61.07	133.67
60.99	133.86
61.05	134.19
61	134.47
60.88	134.63
60.88	134.85
60.85	134.84
60.83	135.08
60.79	135.45
60.76	135.52
60.74	135.76
60.71	136.08
60.61	136.24
60.61	136.44
60.58	136.56
60.55	136.77
60.48	136.81
60.35	137.02
60.44	137.11
60.24	137.18
60.18	137.24
60.21	137.11
60.12	137.07
59.99	136.78
59.84	136.56
59.9	136.54
59.85	136.42
59.62	136.26
59.58	136.04
59.55	136.01
59.55	135.87
59.4	135.55
59.5	135.32
59.31	135.04
59.26	134.95
59.09	134.56
59.18	134.35
59.14	134.14
58.87	133.99
58.97	133.82
58.92	133.59
58.89	133.55
58.8	133.37
58.7	133.12
58.67	133.1
58.71	132.68
58.63	132.24
58.59	131.98
58.51	131.7
58.52	131.51
58.41	131.28
58.41	131.18
58.54	131
58.32	130.75
58.41	130.55
58.31	130.39
58.37	130.2
58.45	130.21
58.36	129.91
58.36	129.85
58.35	129.52
58.32	129.46
58.4	129.26
58.34	129.35
58.43	129.34
58.44	129.51
58.37	129.51
58.5	129.31
58.56	128.98
58.6	128.79
58.54	128.57
58.6	128.62
58.64	128.35
58.75	128.02
58.82	127.64
58.9	127.41
59.3	127.73
59.33	127.58
59.62	127.53
59.85	127.37
60.06	127.03
60.26	126.92
60.37	126.74
60.55	126.86
60.58	126.58
60.82	126.44
60.82	126.35
60.92	126.38
61.09	126.53
61.27	126.73
61.47	126.63
61.53	126.79
61.65	126.99
61.9	127.09
61.91	127.1
62.06	127.5
62.16	127.85
62.3	128.03
62.46	128.04
62.59	127.9
62.53	127.95
62.74	127.77
62.79	127.79
62.88	128.18
63.16	128.46
63.21	128.68
63.15	129.1
63.35	129.36
63.36	129.37
63.35	128.97
63.3	128.72
63.32	128.81
63.43	128.8
63.4	128.8
63.41	128.79
63.46	128.71
63.35	128.88
63.28	129.02
63.21	128.97
63.18	128.83
63.14	128.67
62.91	128.96
62.84	129.18
62.9	129.13
62.89	129.15
62.84	129.33
62.7	129.61
62.63	129.72
62.59	129.56
62.71	129.76
62.64	130.11
62.48	130.24
62.4	130.43
62.44	130.55
62.38	130.93
62.28	131.12
62.3	131.46
62.19	131.45
62.03	131.28
62.08	131.19
61.99	131.07
62.16	130.8
62.05	130.73
62.03	130.83
62.03	130.92
62.06	130.96
61.99	130.65
62	130.75
61.86	130.88
61.75	130.97
61.92	130.98
61.81	131.11
61.74	131.06
61.78	130.94
61.81	130.91
61.82	130.86
61.88	131.09
61.73	131.05
61.64	131.26
61.53	131.35
61.61	131.47
61.62	131.61
61.49	131.74
61.5	131.94
61.34	132.39
61.4	132.69
61.45	132.73
61.25	132.62
61.46	132.68
61.29	132.55
61.45	132.7
61.37	132.62
61.36	132.43
61.59	132.57
61.4	132.55
61.38	132.72
61.45	132.85
61.55	132.76
61.36	132.86
61.5	132.65
61.51	132.2
61.62	132.16
61.48	131.79
61.55	131.54
61.46	131.11
61.49	130.86
61.36	130.8
61.49	130.7
61.53	130.35
61.44	130.15
61.4	130.16
61.34	130.09
61.38	130.14
61.32	129.92
61.54	129.8
61.47	129.66
61.4	129.75
61.45	129.77
61.51	129.67
61.37	129.54
61.63	129.42
61.62	129.25
61.49	129
61.49	128.95
61.49	128.75
61.51	128.61
61.53	128.65
61.43	128.38
61.51	128.49
