# Supplementary material for: How Variability and Effort Determine Coordination at Large Forces
Source: PLoS One. 2016 Mar 2;11(3):e0149512. doi: 10.1371/journal.pone.0149512 (PMC4774921; doi:10.1371/journal.pone.0149512)
Supplement: S1 Dataset — (ZIP) [file pone.0149512.s001.zip › par11_RiLllevel28.txt]

82.4	122.99
82.53	123.07
82.76	123.08
82.65	122.91
82.92	122.89
82.8	122.74
83.04	122.78
83.12	122.69
83.14	122.58
83.14	122.66
83.35	122.57
83.52	122.59
83.56	122.56
83.55	122.62
83.61	122.54
83.61	122.35
83.74	122.23
83.9	122.34
84	122.18
84.03	122.14
83.89	122.04
83.89	121.98
83.83	121.77
83.87	121.68
83.84	121.64
83.81	121.43
83.8	121.28
83.78	121.25
83.78	121.12
83.76	120.9
83.75	120.61
83.78	120.55
83.65	120.39
83.54	120.33
83.42	120.07
83.32	120.11
82.9	120.11
82.59	119.99
82.41	119.88
82.09	119.76
82.13	119.84
81.68	119.84
81.43	119.79
81.41	119.46
81.28	119.39
81.15	119.04
81.02	118.99
81.04	118.67
81.02	118.66
81.13	118.4
81.66	118.4
82.21	118.42
82.45	118.41
82.85	118.83
83.41	118.99
83.92	119.09
84.51	119.37
84.64	119.53
84.88	119.81
84.79	120.22
84.77	120.72
85.25	121.12
85.54	121.25
85.56	121.45
85.8	121.51
85.97	121.98
86.13	122.36
86.36	122.52
86.58	122.65
86.75	122.51
87.13	122.54
87.4	122.81
87.53	122.63
87.64	122.52
87.9	122.54
88.22	122.55
88.4	122.42
88.65	122.53
89.01	122.55
89.11	122.69
89.14	122.46
89.43	122.35
89.72	122.17
89.78	122.16
89.82	122.26
89.81	122.15
89.96	121.93
90.05	122.07
90.02	121.79
89.93	121.44
89.91	121.38
89.8	121.09
89.77	120.86
89.59	120.62
89.44	120.38
89.23	120.29
88.82	119.94
88.44	119.41
88.26	119.08
88.04	118.87
87.85	118.61
87.66	118.25
87.47	117.76
87.35	117.35
87.2	117.4
87.06	117.29
87.1	116.9
87.01	116.71
86.89	116.58
87.15	116.67
87.31	116.5
87.48	116.33
87.54	116.45
87.63	116.4
87.71	116.33
87.81	116.27
87.76	116.23
88.06	116.51
88.24	116.61
88.3	117.03
88.18	117.14
88.37	117.33
88.51	117.56
88.72	117.86
88.8	118.07
88.79	118.07
88.85	118.18
88.89	118.41
88.83	118.3
88.76	118.29
88.63	118.28
88.56	118.31
88.59	118.17
88.5	118.21
88.36	117.98
88.21	117.93
88.22	117.87
88.13	117.42
88.17	117.25
88.04	117.26
87.94	116.93
87.89	116.81
87.97	116.71
87.81	116.51
87.84	116.43
87.72	116.38
87.81	116.2
87.93	116.05
87.79	116.16
87.91	116.18
87.97	116.14
87.93	116.19
87.86	115.97
88.02	115.96
87.89	115.8
87.93	116.07
87.92	115.85
88.09	115.84
88.08	115.82
87.88	115.66
87.88	115.64
88.04	115.57
87.98	115.61
87.92	115.7
87.89	115.63
88.1	115.67
88.14	115.68
88.03	115.78
88.08	115.47
88.15	115.43
88.23	115.74
88.34	115.62
88.21	115.52
88.36	115.48
88.11	115.44
88.23	115.53
88.15	115.54
88.29	115.61
88.26	115.45
88.2	115.24
88.42	115.12
88.37	114.92
88.49	114.73
88.48	114.5
88.65	114.43
88.68	114.29
88.85	114.2
88.98	114.08
89.06	114.1
89.15	113.9
89.32	113.77
89.56	113.68
89.59	113.68
89.69	113.62
89.8	113.66
90.03	113.71
90.11	113.74
90.03	113.58
90.06	113.78
90.2	113.76
90.23	113.86
90.22	113.85
90.28	113.69
90.33	113.37
90.37	113.52
90.27	113.39
90.32	113.1
90.25	112.85
90.03	112.46
90.07	112.39
89.97	112.03
89.97	111.8
89.95	111.8
89.9	111.41
89.8	111.45
89.75	111.46
89.8	111.15
89.86	111.05
89.97	110.71
89.89	110.46
89.99	110.43
89.91	110.3
89.84	110.11
89.88	109.96
89.78	109.96
89.93	109.96
89.84	109.84
89.95	109.85
89.89	109.89
89.89	109.88
89.86	109.91
89.68	109.85
89.99	110.03
89.87	110.14
90	109.97
90.1	109.9
90.14	109.77
90.35	109.8
90.49	109.94
90.42	109.94
90.41	109.81
90.63	109.88
90.54	109.9
90.62	110.09
90.72	110.15
90.69	110.27
90.61	110.39
90.69	110.39
90.84	110.56
91.01	110.72
90.84	110.95
91.12	111.02
91.25	110.95
91.26	111.04
91.24	110.91
91.24	111.15
91.18	111.15
90.89	111.63
90.96	111.79
90.61	111.92
90.33	112.04
90.31	112.19
90.29	112.49
90.36	112.51
90.35	112.62
90.31	112.57
90.13	112.62
90.1	112.82
90.07	112.96
90.02	113.03
90.22	113.14
90.25	115.36
90.1	116.54
90.18	117.42
90.25	118.37
90.16	119.3
90.06	120.12
89.86	120.78
89.73	121.57
89.74	122.14
89.7	122.77
89.5	123.39
89.53	123.93
89.43	124.63
89.21	125.09
89.25	125.46
89.09	125.78
89.03	126.05
88.81	126.06
88.63	126.3
88.53	126.55
88.41	126.69
88.29	126.63
88.17	126.51
87.98	126.37
87.87	126.3
87.76	126.47
87.65	126.73
87.68	126.58
87.55	126.46
87.27	126.22
87.29	126.17
87.04	126.12
86.86	125.84
86.64	125.76
86.57	125.56
86.54	125.5
86.33	125.21
86.16	125.06
86.01	124.81
85.99	124.6
85.8	124.53
85.55	124.11
85.51	123.97
85.4	123.58
85.17	123.54
85.12	123.49
85.05	123.53
85.01	123.4
84.93	123.04
84.93	123.17
84.72	123.19
84.7	123.01
84.64	122.97
84.66	122.81
84.54	122.77
84.43	122.66
84.55	122.79
84.35	122.58
84.35	122.47
84.21	122.21
84.07	121.9
84.09	121.73
84.06	121.68
83.97	121.74
83.95	121.62
83.82	121.44
84.03	121.49
83.94	121.45
84.05	121.45
83.8	121.28
83.87	121.35
83.83	121.42
83.8	121.36
83.86	121.3
83.78	121.32
83.74	121.07
83.67	120.99
83.65	121
83.5	120.94
83.52	120.79
83.52	120.83
83.44	120.88
83.32	120.78
83.35	120.74
83.28	120.88
83.28	120.93
83.2	120.9
83.12	120.82
83.17	120.83
83.01	120.72
83.05	120.65
82.93	120.65
82.97	120.69
82.69	120.46
82.73	120.35
82.81	120.46
82.78	120.47
82.67	120.61
82.45	120.55
82.83	119.8
82.76	119.71
82.71	120.23
82.95	120.31
82.92	119.88
82.78	119.43
82.73	119.33
82.64	119.77
82.85	120.2
82.7	119.89
82.75	119.34
82.66	119.28
82.39	119.23
82.3	119.35
82.04	119.17
81.85	118.96
81.83	118.82
81.73	118.65
81.54	118.68
81.49	118.78
81.53	118.68
81.39	118.46
81.4	118.53
81.39	118.42
81.16	118.38
81.27	118.19
81.27	118.32
81.33	118.42
81.19	118.27
81.33	118.29
81.32	118.45
81.28	118.49
81.28	118.69
81.19	118.69
81.19	118.85
81.21	118.85
81.41	119.01
81.34	119.13
81.39	119.25
81.34	119.26
81.41	119.37
81.7	119.46
81.7	119.53
81.72	119.73
81.65	119.8
81.57	119.85
81.68	119.81
81.55	119.82
81.32	119.78
81.42	119.75
81.38	119.96
81.18	119.97
81.14	119.92
81.07	120.14
80.98	120.16
80.83	120.23
80.82	120.53
80.63	120.45
80.67	120.5
80.57	120.73
80.54	120.95
80.58	121.16
80.45	121.26
80.42	121.31
80.34	121.32
80.3	121.46
80.56	121.71
80.38	121.98
80.46	121.97
80.25	121.91
80.36	121.75
80.37	122.18
80.26	122.22
80.24	122.34
80.28	122.53
80.08	122.38
80.12	121.98
80.2	122.24
80.06	122.37
79.99	122.63
80.11	122.82
80.08	122.81
80.07	123.28
79.92	123.58
79.81	123.83
79.74	123.77
79.72	123.89
79.66	124.2
79.76	124.95
79.56	125.21
79.65	125.45
79.55	125.43
79.61	125.6
79.6	125.87
79.62	125.9
79.75	126.1
79.64	126.25
79.74	126.43
79.59	126.66
79.8	126.91
79.71	127.04
79.79	126.99
79.77	127.28
79.9	127.42
79.74	127.33
79.81	127.23
79.66	126.97
79.6	126.62
79.57	126.3
79.43	126.16
79.5	126.01
79.49	125.76
79.47	125.39
79.19	125.1
79.25	125.11
79.22	124.89
79.05	124.71
78.98	124.53
78.94	124.22
78.94	123.78
79.01	123.43
78.94	123.44
78.96	123.27
78.91	123.31
78.7	123.67
78.78	124.24
78.66	124.34
78.83	124.53
78.68	124.78
78.68	124.99
78.89	125.42
78.87	125.74
79.03	125.85
78.98	125.86
79.37	125.82
79.53	125.88
79.67	126.25
79.94	126.34
80.04	126.25
80.56	126.48
80.68	126.42
81	126.64
81.13	126.45
81.03	126.47
81.32	126.55
81.45	126.31
81.5	126.12
81.54	125.9
81.73	125.85
81.68	125.5
81.61	125.36
81.55	124.87
81.6	124.66
81.4	124.24
81.43	123.93
81.52	123.66
81.29	123.38
81.2	123.05
81.26	122.78
81.15	122.62
81.15	122.41
81.09	121.94
81.1	121.49
81	121.14
80.95	121.04
80.92	120.91
80.93	120.74
80.94	120.58
81	120.52
80.91	120.16
80.95	120.14
81.08	119.92
80.89	119.79
81.06	119.74
81.11	119.61
81.23	119.73
81.32	119.71
81.53	120.86
81.67	121.59
81.82	121.98
81.94	122.38
81.8	122.65
81.97	122.97
81.91	123.32
82.12	123.69
82.17	123.89
