# Supplementary material for: How Variability and Effort Determine Coordination at Large Forces
Source: PLoS One. 2016 Mar 2;11(3):e0149512. doi: 10.1371/journal.pone.0149512 (PMC4774921; doi:10.1371/journal.pone.0149512)
Supplement: S1 Dataset — (ZIP) [file pone.0149512.s001.zip › par11_RiLllevel4.txt]

13.93	15.264
13.97	15.363
13.99	15.374
14.01	15.369
14.07	15.372
14.06	15.21
14.08	15.413
14.01	15.167
13.93	15.26
13.87	15.114
13.92	15.071
14.03	15.303
13.93	15.114
13.92	15.021
13.83	15.108
13.79	15.022
13.81	15.141
13.77	14.987
13.78	15.051
13.76	15.056
13.62	14.963
13.68	14.995
13.66	14.928
13.64	14.961
13.61	14.988
13.55	14.977
13.37	14.852
13.48	15.04
13.28	15.059
13.31	14.948
13.39	15.026
13.28	15.119
13.18	14.994
13.12	15.199
13.1	15.179
13.02	15.133
12.96	15.151
12.99	15.114
13	15.219
13.07	15.137
12.85	15.215
12.99	15.228
12.95	15.326
12.78	15.192
12.82	15.272
12.91	15.252
12.92	15.259
12.91	15.221
12.86	15.204
12.75	15.121
12.69	15.223
12.83	15.176
12.85	15.119
12.76	15.102
12.83	15.298
12.75	15.412
12.72	15.274
12.7	15.29
12.59	15.319
12.74	15.355
12.76	15.279
12.81	15.3
12.78	15.346
12.84	15.356
12.88	15.192
12.9	15.207
12.92	15.238
12.98	15.185
12.93	15.243
12.95	15.267
13	15.11
12.94	15.008
12.9	15.14
13.01	15.175
12.94	15.163
12.85	15.104
12.91	15.06
12.9	15.027
12.78	15.135
12.82	15.171
12.76	14.96
12.75	15.233
12.81	15.049
12.75	14.968
12.74	15.11
12.69	14.973
12.72	14.975
12.67	15.017
12.65	15.097
12.71	15.033
12.67	14.893
12.62	14.922
12.48	14.998
12.57	14.995
12.47	14.978
12.65	14.969
12.52	15.066
12.46	15.09
12.54	15.106
12.49	15.082
12.66	14.972
12.58	15.057
12.47	14.97
12.64	15.12
12.61	15.123
12.5	15.172
12.52	15.163
12.68	15.223
12.59	15.308
12.66	15.296
12.5	15.156
12.67	15.195
12.74	15.286
12.58	15.296
12.75	15.167
12.59	15.103
12.73	15.264
12.66	15.148
12.73	15.379
12.59	15.266
12.64	15.24
12.65	15.39
12.64	15.539
12.59	15.562
12.53	15.549
12.56	15.554
12.55	15.607
12.53	15.685
12.68	15.709
12.53	15.819
12.53	15.694
12.48	15.717
12.55	15.821
12.47	15.886
12.56	15.873
12.44	15.882
12.6	15.871
12.45	15.939
12.47	15.916
12.47	15.836
12.46	15.957
12.46	16.012
12.48	16.036
12.44	16.052
12.56	16.074
12.54	16.029
12.59	15.956
12.7	16.075
12.7	16.208
12.69	16.192
12.72	16.169
12.62	16.193
12.71	16.062
12.79	16.018
12.81	16.113
12.83	16.1
12.81	15.961
12.8	15.965
12.9	15.906
13	15.93
13.07	15.942
12.98	15.873
12.93	15.646
13.08	15.678
13.06	15.768
12.95	15.656
13.06	15.735
13.07	15.67
13.09	15.716
13.09	15.68
12.97	15.411
12.89	15.412
12.99	15.401
12.85	15.314
12.89	15.459
12.77	15.38
12.83	15.417
12.69	15.29
12.64	15.229
12.77	15.215
12.75	15.047
12.84	15.119
12.75	15.07
12.76	14.948
12.91	15.029
12.81	14.913
12.86	15.018
12.73	14.873
12.69	14.925
12.8	14.794
12.7	14.925
12.77	14.8
12.67	14.933
12.66	14.773
12.57	14.875
12.78	14.974
12.58	14.939
12.68	15.005
12.81	14.847
12.79	14.775
12.91	14.843
12.77	14.779
12.75	14.667
12.68	14.738
12.79	14.72
12.79	14.795
12.77	14.702
12.72	14.647
12.8	14.771
12.7	14.777
12.68	14.787
12.71	14.87
12.78	14.728
12.75	14.657
12.74	14.85
12.75	14.947
12.8	14.931
12.73	14.814
12.68	14.871
12.63	14.992
12.65	15.058
12.72	15.161
12.79	15.157
12.67	15.214
12.63	15.186
12.8	15.261
12.7	15.295
12.86	15.232
12.66	15.33
12.91	15.307
12.88	15.454
12.89	15.444
12.92	15.384
13.06	15.409
13	15.422
13.01	15.484
13.04	15.404
13.06	15.525
13.04	15.59
12.95	15.408
12.95	15.491
13.1	15.407
12.99	15.281
12.98	15.41
12.92	15.21
13	15.347
13.1	15.365
13.05	15.231
13.06	15.307
13.16	15.333
13.08	15.311
13	15.305
13.16	15.294
13.09	15.305
13.01	15.22
12.94	15.328
13	15.289
13.05	15.329
13.07	15.419
13.03	15.353
13.03	15.376
12.91	15.384
13.03	15.442
13.11	15.503
12.9	15.56
12.88	15.467
12.86	15.609
12.85	15.562
12.95	15.709
12.79	15.616
12.86	15.838
12.9	15.857
12.9	15.856
12.74	15.905
12.92	15.895
12.77	16.027
12.76	16.101
12.82	16.014
12.85	16.125
12.91	16.119
12.86	16.199
12.88	16.143
12.86	16.235
12.95	16.229
12.97	16.247
12.8	16.225
12.92	16.187
12.97	16.11
12.99	16.301
13	16.186
12.92	16.261
12.89	16.224
13.02	16.273
13.03	16.13
12.99	16.186
12.99	16.102
12.87	16.202
13.04	16.156
13.08	16.179
13.01	16.188
13.1	16.061
12.9	15.969
12.86	15.93
12.96	15.935
12.94	15.936
12.89	15.979
12.81	15.753
12.8	15.802
12.87	15.696
12.86	15.657
12.71	15.652
12.81	15.683
12.81	15.713
12.73	15.571
12.71	15.466
12.64	15.519
12.54	15.369
12.58	15.232
12.58	15.194
12.64	15.174
12.63	15.167
12.46	15.024
12.58	15.051
12.54	14.979
12.57	14.773
12.6	14.876
12.6	14.658
12.7	14.597
12.72	14.563
12.71	14.579
12.61	14.419
12.69	14.428
12.8	14.475
12.81	14.455
12.66	14.352
12.77	14.526
12.8	14.416
12.9	14.499
12.84	14.546
12.93	14.603
12.89	14.433
12.95	14.417
12.89	14.418
12.76	14.489
12.91	14.395
12.87	14.317
12.91	14.595
12.86	14.54
12.77	14.433
12.94	14.424
12.73	14.514
12.75	14.461
12.9	14.566
12.78	14.528
12.78	14.671
12.84	14.67
12.9	14.696
12.88	14.651
12.92	14.707
12.86	14.61
12.95	14.684
12.89	14.772
12.84	14.827
12.92	14.813
12.97	14.789
12.77	14.734
12.95	14.827
12.79	14.666
12.87	14.639
12.91	14.653
12.9	14.8
13.04	14.684
13.02	14.66
13.14	14.616
13.06	14.697
13.08	14.662
13.11	14.682
13	14.427
13.16	14.515
13.04	14.541
13.08	14.345
13.2	14.42
13.22	14.418
13.17	14.29
13.13	14.252
13.06	14.331
13.14	14.371
13.01	14.321
13.06	14.389
12.99	14.364
13.1	14.382
13.06	14.348
12.92	14.429
12.99	14.278
12.98	14.217
13.07	14.319
12.97	14.351
12.96	14.267
12.88	14.325
13.03	14.375
12.87	14.402
12.92	14.543
12.79	14.447
12.84	14.477
12.88	14.503
12.77	14.566
12.84	14.763
12.7	14.715
12.89	14.845
12.69	14.864
12.74	14.797
12.65	14.878
12.71	14.854
12.67	14.877
12.76	14.883
12.72	14.886
12.64	14.943
12.76	15.124
12.64	15.084
12.72	14.991
12.76	15.179
12.6	15.143
12.72	15.133
12.71	15.262
12.85	15.335
12.74	15.392
12.87	15.427
12.74	15.475
12.92	15.489
12.74	15.442
12.93	15.375
12.92	15.373
12.85	15.279
12.86	15.416
12.94	15.361
12.8	15.432
12.78	15.527
12.84	15.467
12.93	15.499
12.94	15.555
12.77	15.46
12.93	15.338
12.87	15.433
12.83	15.258
12.99	15.175
12.91	15.197
12.89	14.983
12.97	15.094
13.03	15.037
12.85	15.043
13	15.021
12.93	15.119
13.02	15.057
13.03	15.135
12.9	15.237
13.03	15.184
12.78	15.254
12.85	15.319
12.77	15.235
12.86	15.336
12.85	15.183
12.74	15.268
12.86	15.185
12.9	15.291
12.84	15.3
12.84	15.251
12.75	15.135
12.92	15.028
12.84	15.002
12.71	14.869
12.9	14.925
12.87	14.786
12.93	14.897
12.89	14.79
12.81	14.797
12.83	14.785
12.86	14.889
12.77	14.822
12.87	14.894
12.74	14.954
12.9	15.022
12.7	14.977
12.8	14.822
12.81	14.822
12.88	14.852
12.86	14.963
12.81	14.783
12.79	14.751
12.74	14.696
12.73	14.76
12.88	14.745
12.75	14.624
12.91	14.597
12.89	14.614
12.75	14.643
12.88	14.581
12.79	14.639
12.93	14.683
12.93	14.825
12.89	14.69
12.87	14.783
12.91	14.732
12.98	14.875
12.9	14.822
13.02	14.822
12.96	14.886
13.06	14.776
13.09	14.91
12.93	14.746
13.07	14.861
12.9	14.825
13.11	14.815
13.03	14.779
13.1	14.885
13.05	14.823
13	14.731
13.1	14.758
12.98	14.579
13.09	14.715
12.92	14.73
13.03	14.799
13.12	14.768
13.04	14.6
12.92	14.816
12.89	14.832
13.01	14.892
12.88	14.78
12.97	14.739
12.83	14.72
12.82	14.619
12.89	14.711
12.95	14.639
12.88	14.658
12.95	14.644
12.97	14.716
12.91	14.732
12.91	14.778
12.87	14.504
12.99	14.606
12.91	14.515
12.99	14.651
13	14.723
12.93	14.841
13.03	14.854
12.86	14.726
12.94	14.676
12.93	14.553
13	14.652
13.02	14.706
13.06	14.596
13.05	14.659
12.89	14.614
13.1	14.709
13.03	14.591
12.91	14.529
12.92	14.433
