# Supplementary material for: How Variability and Effort Determine Coordination at Large Forces
Source: PLoS One. 2016 Mar 2;11(3):e0149512. doi: 10.1371/journal.pone.0149512 (PMC4774921; doi:10.1371/journal.pone.0149512)
Supplement: S1 Dataset — (ZIP) [file pone.0149512.s001.zip › par11_RiLllevel6.txt]

16.87	26.33
16.89	26.229
16.74	26.15
16.96	26.308
16.78	26.199
17.03	26.199
16.97	26.304
17.11	26.232
17.09	26.118
17.07	26.299
17.03	26.188
17.07	26.102
17.13	26.28
17.13	26.288
17.14	26.232
17.49	26.136
17.23	26.084
17.22	26.209
17.36	26.282
17.44	26.153
17.36	26.055
17.38	26.084
17.4	26.169
17.56	26.163
17.47	26.058
17.6	26.254
17.56	26.203
17.5	26.18
17.43	26.139
17.37	26.178
17.31	26.198
17.39	26.273
17.45	26.158
17.22	26.026
17.32	26.262
17.27	26.192
17.39	26.233
17.26	26.057
17.27	26.082
17.28	26.261
17.18	26.176
17.17	26.258
17.09	26.05
17.19	26.177
17.09	26.108
17.19	26.167
17.11	26.165
16.93	26.107
16.99	26.244
16.95	26.256
16.93	26.11
17.05	26.186
16.87	26.189
16.91	26.288
16.94	26.295
16.89	26.259
17.01	26.327
16.84	26.223
16.83	26.313
16.82	26.275
16.8	26.187
16.87	26.174
16.72	26.276
16.65	26.285
16.79	26.238
16.66	26.275
16.6	26.204
16.68	26.209
16.71	26.368
16.81	26.339
16.77	26.271
16.83	26.441
16.7	26.395
16.66	26.426
16.7	26.351
16.8	26.48
16.6	26.345
16.64	26.456
16.72	26.552
16.85	26.488
16.84	26.468
16.72	26.636
16.69	26.514
16.92	26.651
16.82	26.626
16.86	26.649
16.82	26.636
16.92	26.679
16.87	26.791
17.04	26.687
16.9	26.697
17	26.705
17.02	26.632
16.96	26.751
17.06	26.872
16.89	26.733
16.97	26.739
16.93	26.703
17.08	26.757
17.06	26.758
17.06	26.739
17.04	26.739
17.22	26.909
17.27	26.944
17.43	26.763
17.45	26.933
17.48	26.838
17.51	26.855
17.43	26.846
17.54	26.787
17.64	26.833
17.5	26.689
17.59	26.792
17.52	26.569
17.54	26.693
17.58	26.72
17.61	26.743
17.63	26.667
17.55	26.689
17.68	26.667
17.58	26.705
17.58	26.532
17.53	26.54
17.51	26.646
17.55	26.638
17.61	26.719
17.58	26.636
17.57	26.653
17.41	26.63
17.48	26.839
17.34	26.83
17.51	26.764
17.5	26.828
17.4	26.9
17.4	26.945
17.26	26.877
17.33	26.8
17.38	26.933
17.24	26.866
17.25	26.776
17.23	26.875
17.31	26.832
17.3	26.965
17.12	26.885
17.06	26.761
17.03	26.801
17.12	26.831
17.01	26.873
17.17	26.985
17.05	26.79
17.09	26.837
17.06	26.885
17.13	26.809
16.98	26.799
17.12	26.768
17.05	26.892
16.96	26.731
16.98	26.705
17	26.518
17	26.641
16.94	26.492
16.88	26.553
17.04	26.609
17.05	26.55
16.88	26.386
16.86	26.555
16.94	26.481
16.86	26.469
16.96	26.615
16.9	26.414
16.86	26.546
16.86	26.544
16.76	26.385
16.66	26.414
16.78	26.507
16.68	26.311
16.73	26.357
16.76	26.283
16.67	26.266
16.76	26.199
16.62	26.317
16.78	26.275
16.75	26.135
16.75	26.322
16.76	26.119
16.68	26.233
16.86	26.304
16.78	26.224
16.83	26.239
16.89	26.31
16.87	26.172
16.77	26.29
16.93	26.245
16.95	26.248
16.8	26.25
16.87	26.24
16.91	26.293
16.89	26.336
16.93	26.351
17.01	26.326
17.01	26.296
16.86	26.263
16.94	26.301
16.99	26.21
16.99	26.187
17.03	26.333
17.08	26.297
17.12	26.472
17.06	26.373
16.99	26.401
17.07	26.521
17.12	26.468
17.09	26.624
17.13	26.479
17.09	26.624
17.15	26.491
17.21	26.571
17.31	26.588
17.13	26.455
17.22	26.579
17.11	26.529
17.15	26.577
17.22	26.621
17.17	26.414
17.3	26.577
17.27	26.492
17.25	26.613
17.14	26.491
17.22	26.47
17.27	26.437
17.26	26.541
17.22	26.464
17.21	26.439
17.35	26.388
17.37	26.417
17.22	26.413
17.21	26.307
17.21	26.366
17.17	26.354
17.27	26.433
17.12	26.394
17.23	26.475
17.24	26.545
17.11	26.321
17.23	26.527
17.23	26.501
17.33	26.518
17.26	26.483
17.22	26.43
17.28	26.364
17.29	26.464
17.3	26.373
17.17	26.434
17.19	26.468
17.1	26.432
17.16	26.485
17.22	26.446
17.08	26.374
17.16	26.491
17.15	26.41
17.24	26.406
17.08	26.478
17.15	26.441
17.11	26.495
17.15	26.495
17.15	26.51
17.01	26.357
17.08	26.507
17.11	26.517
17.11	26.521
17.02	26.441
17.12	26.514
17.06	26.413
17.05	26.567
17.13	26.448
16.96	26.436
17.12	26.478
17.12	26.471
17.09	26.524
17.01	26.431
17.08	26.471
17.06	26.562
17.05	26.534
16.99	26.544
16.89	26.547
17.08	26.567
16.95	26.498
16.89	26.572
16.87	26.493
16.93	26.527
16.94	26.524
16.92	26.559
16.99	26.569
17.01	26.612
16.82	26.589
16.89	26.726
16.92	26.548
16.97	26.631
16.79	26.641
16.84	26.646
16.84	26.783
16.75	26.665
16.85	26.727
16.62	26.573
16.67	26.689
16.6	26.697
16.78	26.682
16.65	26.812
16.75	26.657
16.77	26.713
16.66	26.717
16.92	26.805
16.73	26.741
16.88	26.729
16.81	26.784
16.86	26.626
16.81	26.738
16.83	26.642
16.98	26.668
16.95	26.742
16.98	26.693
17.08	26.661
17.04	26.734
17.03	26.791
17	26.685
17.05	26.59
17.02	26.701
17.05	26.707
17.05	26.788
16.93	26.744
17	26.712
17.16	26.775
17.1	26.66
17.02	26.737
17.19	26.728
17.15	26.683
17.13	26.721
17.17	26.669
17.1	26.671
17.19	26.745
17.24	26.705
17.16	26.581
17.26	26.77
17.18	26.575
17.2	26.644
17.29	26.627
17.08	26.487
17.19	26.513
17.27	26.555
17.2	26.425
17.28	26.473
17.24	26.533
17.18	26.583
17.18	26.467
17.12	26.41
17.2	26.45
17.18	26.403
17.21	26.424
17.18	26.44
17.05	26.436
17.29	26.482
17.22	26.36
17.19	26.438
17.27	26.483
17.15	26.278
17.26	26.464
17.21	26.291
17.29	26.364
17.27	26.437
17.31	26.344
17.29	26.483
17.25	26.316
17.26	26.278
17.3	26.391
17.18	26.383
17.37	26.39
17.25	26.459
17.34	26.398
17.31	26.545
17.31	26.486
17.46	26.546
17.35	26.657
17.41	26.562
17.46	26.717
17.4	26.703
17.42	26.527
17.41	26.651
17.55	26.693
17.31	26.63
17.33	26.53
17.32	26.586
17.26	26.596
17.37	26.63
17.17	26.577
17.35	26.525
17.23	26.524
17.3	26.641
17.26	26.606
17.25	26.518
17.26	26.593
17.2	26.604
17.11	26.617
17.08	26.528
17.13	26.6
17.12	26.487
17.18	26.724
17.17	26.659
17.18	26.538
17.16	26.54
17.03	26.572
17.19	26.587
17.02	26.606
17.12	26.64
17.12	26.572
17.02	26.62
16.98	26.458
16.99	26.521
17.02	26.55
17.05	26.62
16.95	26.415
17.11	26.551
17.05	26.651
17.1	26.588
17.03	26.594
17.11	26.675
17.14	26.634
17.05	26.563
17.18	26.633
17.11	26.64
17.17	26.775
17.01	26.664
17.03	26.627
17.11	26.595
17.14	26.759
17.06	26.566
17.04	26.659
17.09	26.573
17.02	26.522
17.13	26.637
17.17	26.659
17.06	26.717
17.06	26.556
16.97	26.554
17.14	26.644
17.14	26.73
17.22	26.657
17.11	26.775
17.17	26.684
17.15	26.705
17.12	26.715
16.98	26.713
17.03	26.765
17.02	26.636
17.12	26.713
17.03	26.586
17.02	26.692
17.06	26.604
17.07	26.577
17.08	26.78
17.15	26.579
17.13	26.705
17.02	26.622
17.02	26.625
17.01	26.548
17.04	26.637
16.89	26.476
16.9	26.566
16.88	26.514
16.77	26.368
16.85	26.466
16.87	26.395
16.95	26.466
16.95	26.407
16.88	26.389
16.99	26.477
17.01	26.479
16.82	26.451
16.8	26.363
16.94	26.399
16.91	26.315
16.81	26.373
16.7	26.356
16.93	26.382
16.78	26.3
16.76	26.284
16.81	26.321
16.9	26.355
16.98	26.355
16.9	26.478
16.83	26.422
16.85	26.446
16.94	26.466
16.94	26.485
16.85	26.422
17.06	26.667
17.01	26.538
17.12	26.68
16.94	26.716
17.07	26.797
17.1	26.648
17.11	26.857
17.13	26.698
17.08	26.828
17.15	26.804
17.16	26.847
17.13	26.838
17.14	26.878
17.1	26.865
17.23	27.084
17.15	26.961
17.28	26.937
17.18	26.868
17.27	27.037
17.25	27.065
17.26	26.85
17.36	26.917
17.37	26.956
17.36	27.097
17.25	26.98
17.34	26.924
17.39	27.106
17.36	27.01
17.4	27.146
17.36	26.942
17.38	26.978
17.47	27.072
17.44	26.982
17.37	27.019
17.28	26.956
17.26	26.958
17.33	26.997
17.18	26.942
17.31	27.106
17.34	27.035
17.31	26.878
17.23	26.992
17.38	27.077
17.2	26.972
17.18	27.034
17.29	27.119
17.2	26.947
17.19	27.024
17.25	26.93
17.25	27.136
17.31	27.153
17.1	26.989
17.08	26.996
17.11	27.033
17.21	27.178
17.16	27.185
17.18	27.063
17.11	27.033
17.03	27.081
17.01	27.004
17.07	27.145
17.14	27.054
