# Supplementary material for: How Variability and Effort Determine Coordination at Large Forces
Source: PLoS One. 2016 Mar 2;11(3):e0149512. doi: 10.1371/journal.pone.0149512 (PMC4774921; doi:10.1371/journal.pone.0149512)
Supplement: S1 Dataset — (ZIP) [file pone.0149512.s001.zip › par11_RiLllevel8.txt]

22.84	33.366
22.86	33.379
22.71	33.313
22.83	33.395
22.93	33.381
22.74	33.324
22.98	33.274
22.91	33.129
22.99	33.184
22.97	32.979
23.15	32.912
23.26	32.97
23.44	32.835
23.4	32.616
23.55	32.479
23.43	32.396
23.61	32.225
23.62	32.313
23.7	32.183
23.66	32.238
23.6	31.986
23.75	32.13
23.82	32.072
23.64	31.989
23.62	31.957
23.75	31.91
23.86	31.982
23.87	32.043
23.88	31.953
24.01	31.819
24.16	31.881
24.23	32.089
24.12	32.022
24.12	31.933
24.12	32.1
24.18	31.977
24.22	31.992
24.14	31.892
24.22	31.955
24.24	31.958
24.22	32.02
24.23	32.027
24.35	31.948
24.35	31.957
24.28	31.83
24.2	31.809
24.33	31.901
24.3	31.838
24.25	31.692
24.24	31.775
24.23	31.808
24.24	31.893
24.14	31.807
24.19	31.802
24.14	31.778
24.08	31.82
24.01	31.822
24.06	31.938
24.13	31.96
24	31.901
24.1	31.965
24.23	31.946
24.05	31.924
24.14	31.964
24.18	32.05
24.08	31.99
24.12	31.994
24.28	31.96
24.27	31.881
24.34	31.952
24.23	31.893
24.3	31.919
24.42	31.991
24.48	31.912
24.47	31.917
24.63	31.826
24.56	31.9
24.61	31.897
24.77	31.881
24.81	31.876
24.7	31.912
24.75	31.884
24.87	31.838
24.83	31.744
24.88	31.806
24.68	31.879
24.72	31.788
24.55	31.688
24.62	31.79
24.8	31.798
24.74	31.924
24.67	31.761
24.78	31.927
24.57	31.924
24.65	31.904
24.7	32.049
24.78	32.07
24.8	31.951
24.76	31.956
24.71	32.088
24.81	31.992
24.7	32.024
24.64	31.889
24.53	31.922
24.66	31.874
24.65	31.71
24.5	31.748
24.55	31.83
24.4	31.735
24.43	31.619
24.43	31.492
24.31	31.37
24.49	31.392
24.44	31.192
24.53	31.314
24.38	31.093
24.37	31.026
24.33	31.096
24.43	31.047
24.26	31.023
24.39	30.975
24.26	30.997
24.5	31.162
24.36	31.088
24.39	31.138
24.46	31.242
24.3	31.201
24.39	31.32
24.24	31.262
24.3	31.333
24.33	31.408
24.31	31.436
24.36	31.475
24.31	31.585
24.28	31.554
24.19	31.506
24.38	31.565
24.35	31.587
24.35	31.606
24.35	31.779
24.32	31.646
24.39	31.67
24.51	31.857
24.5	31.732
24.35	31.711
24.44	31.53
24.46	31.553
24.34	31.618
24.44	31.578
24.48	31.553
24.46	31.569
24.46	31.618
24.46	31.628
24.31	31.588
24.37	31.547
24.27	31.461
24.36	31.613
24.47	31.654
24.26	31.616
24.38	31.536
24.39	31.577
24.53	31.639
24.35	31.6
24.37	31.761
24.43	31.658
24.31	31.678
24.47	31.78
24.42	31.634
24.39	31.682
24.22	31.796
24.18	31.734
24.16	31.744
24.15	31.653
23.98	31.656
24.04	31.567
24.05	31.486
24.16	31.614
24.03	31.508
24.14	31.568
23.91	31.554
23.93	31.509
23.95	31.641
23.88	31.475
23.98	31.427
24.04	31.489
24.06	31.648
23.95	31.543
24.16	31.57
24.08	31.458
24.06	31.421
24.32	31.409
24.32	31.539
24.17	31.411
24.21	31.3
24.19	31.274
24.29	31.292
24.16	31.357
24.26	31.242
24.28	31.256
24.33	31.249
24.23	31.287
24.26	31.244
24.24	31.14
24.36	31.293
24.29	31.129
24.33	31.236
24.3	31.058
24.3	31.154
24.19	31.242
24.16	31.233
24.31	31.123
24.39	31.147
24.53	31.162
24.44	31.078
24.61	31.178
24.69	31.127
24.58	31.042
24.53	31.237
24.48	31.08
24.53	31.038
24.56	31.226
24.54	30.988
24.71	31.149
24.65	31.177
24.59	31.023
24.6	31.021
24.48	30.987
24.47	31.071
24.44	30.931
24.4	30.933
24.37	30.918
24.45	30.985
24.41	30.9
24.35	30.787
24.47	30.847
24.44	30.918
24.41	30.748
24.4	30.666
24.4	30.797
24.44	30.756
24.57	30.741
24.46	30.712
24.34	30.706
24.46	30.882
24.52	30.727
24.53	30.594
24.48	30.74
24.57	30.702
24.52	30.743
24.4	30.678
24.34	30.627
24.4	30.675
24.42	30.622
24.27	30.566
24.32	30.664
24.22	30.62
24.24	30.618
24.34	30.651
24.24	30.699
24.15	30.636
24.12	30.504
24.28	30.612
24.2	30.568
24.22	30.639
24.21	30.671
24.31	30.593
24.21	30.565
24.24	30.727
24.29	30.669
24.31	30.631
24.36	30.752
24.25	30.566
24.21	30.651
24.33	30.596
24.29	30.669
24.21	30.717
24.27	30.754
24.4	30.658
24.3	30.574
24.25	30.613
24.33	30.647
24.31	30.847
24.36	30.778
24.27	30.755
24.22	30.828
24.3	30.821
24.34	30.85
24.22	30.935
24.15	30.877
24.13	30.982
24.11	30.965
24.21	30.862
24.23	31.076
24.06	30.887
24.22	30.931
24.19	30.965
24.08	31.093
24.05	31.131
24.11	31.098
24.03	31.091
24.04	31.202
24.02	31.072
24.05	31.026
24.1	31.136
24.01	31.057
24.22	31.094
24.12	31.203
24.26	31.225
24.13	31.089
24.22	31.123
24.12	31.219
24.07	31.325
24.06	31.303
24.02	31.188
24.13	31.205
24.16	31.304
23.91	31.19
23.97	31.21
23.96	31.28
23.95	31.168
23.92	31.289
23.79	31.201
23.9	31.415
23.67	31.28
23.62	31.322
23.66	31.475
23.74	31.464
23.65	31.465
23.65	31.643
23.64	31.492
23.6	31.605
23.6	31.627
23.61	31.611
23.78	31.805
23.67	31.705
23.76	31.868
23.79	31.997
23.82	32.101
23.69	32.012
23.71	32.047
23.72	32.104
23.71	32.101
23.96	32.161
23.89	32.043
24.05	32.176
23.94	32.07
24.02	32.107
24.07	32.15
24.09	32.233
24.21	32.307
24.07	32.287
24.13	32.366
24.15	32.366
24.2	32.402
24.31	32.558
24.32	32.387
24.28	32.489
24.39	32.34
24.3	32.463
24.49	32.557
24.35	32.388
24.48	32.473
24.43	32.47
24.61	32.492
24.53	32.411
24.62	32.557
24.71	32.458
24.62	32.413
24.57	32.488
24.6	32.488
24.61	32.416
24.74	32.477
24.7	32.48
24.63	32.491
24.56	32.492
24.59	32.493
24.51	32.378
24.42	32.531
24.38	32.54
24.33	32.506
24.42	32.55
24.31	32.56
24.41	32.505
24.49	32.586
24.38	32.509
24.43	32.594
24.39	32.474
24.44	32.587
24.36	32.601
24.47	32.688
24.36	32.633
24.56	32.597
24.46	32.448
24.42	32.509
24.56	32.579
24.49	32.603
24.47	32.386
24.32	32.436
24.43	32.391
24.43	32.499
24.28	32.359
24.33	32.233
24.22	32.25
24.25	32.388
24.22	32.303
24.23	32.355
24.17	32.312
24.02	32.241
24.07	32.154
24.09	32.073
24.06	32.289
24.04	32.278
23.93	32.23
23.96	32.228
23.98	32.113
23.88	32.162
23.72	32.226
23.83	32.26
23.9	32.053
23.85	32.236
23.75	32.213
23.89	32.137
23.8	32.08
23.83	32.135
23.78	32.233
23.68	31.978
23.75	32.194
23.56	32.076
23.78	32.075
23.73	32.065
23.67	32.037
23.72	32.174
23.58	32.001
23.58	32.074
23.38	32.116
23.28	32.04
23.26	32.04
23.27	32.145
23.22	32.084
23.16	32.128
23.08	31.918
23.17	31.94
23.07	31.881
23.21	31.88
23.29	31.803
23.23	31.664
23.34	31.749
23.32	31.802
23.36	31.789
23.3	31.774
23.22	31.642
23.31	31.638
23.13	31.619
23.23	31.461
23.29	31.407
23.33	31.558
23.22	31.417
23.33	31.295
23.37	31.326
23.35	31.261
23.44	31.279
23.5	31.317
23.38	31.173
23.43	31.153
23.78	31.209
23.77	31.158
23.74	30.968
23.69	30.867
23.7	31.029
23.58	30.838
23.67	31.031
23.66	30.925
23.64	30.833
23.68	30.785
23.76	30.829
23.66	30.827
23.7	30.836
23.75	30.779
23.85	30.812
23.84	30.817
23.77	30.73
23.91	30.926
23.78	30.771
23.78	30.812
23.81	30.812
23.77	30.896
23.85	30.839
23.71	30.867
23.66	30.883
23.85	30.852
23.73	30.859
23.73	30.768
23.66	30.713
23.7	30.815
23.62	30.634
23.62	30.598
23.73	30.809
23.65	30.604
23.86	30.713
23.84	30.653
23.88	30.656
23.75	30.624
23.79	30.55
23.73	30.754
23.8	30.676
23.75	30.807
23.73	30.789
23.73	30.859
23.67	30.826
23.66	30.796
23.6	30.858
23.7	30.994
23.56	30.816
23.62	30.978
23.61	30.834
23.61	30.883
23.57	30.887
23.59	30.912
23.59	31.055
23.46	30.983
23.6	31.177
23.52	31.141
23.55	31.184
23.54	31.102
23.58	31.279
23.64	31.286
23.43	31.262
23.55	31.325
23.55	31.348
23.46	31.517
23.53	31.514
23.43	31.467
23.55	31.586
23.47	31.629
23.5	31.549
23.46	31.384
23.54	31.448
23.43	31.487
23.36	31.428
23.47	31.395
23.55	31.369
23.52	31.366
23.48	31.268
23.4	31.231
23.54	31.326
23.64	31.357
23.56	31.143
23.36	31.19
23.34	31.177
23.37	31.083
23.26	31.128
23.41	31.217
23.21	31.017
23.31	31.116
23.35	31.148
23.39	31.074
