# Supplementary material for: How Variability and Effort Determine Coordination at Large Forces
Source: PLoS One. 2016 Mar 2;11(3):e0149512. doi: 10.1371/journal.pone.0149512 (PMC4774921; doi:10.1371/journal.pone.0149512)
Supplement: S1 Dataset — (ZIP) [file pone.0149512.s001.zip › par12_Lllevel10.txt]

71.59	0.078862
71.61	0.13445
71.6	0.093172
71.55	0
71.64	0.09983
71.42	0.06774
71.35	0.065887
71.47	0.096906
71.32	0
71.33	0.13998
71.32	0.061773
71.26	0.14567
71.68	0.074075
71.58	0.11272
71.62	0.04661
71.72	0.073495
71.53	0.075449
71.7	0.063746
71.66	0.10447
71.46	0
71.56	0.052881
71.45	0
71.52	0.079318
71.49	0.16681
71.59	0.049855
71.74	0.058165
71.89	0.10149
71.93	0.11841
71.78	0.082475
71.83	0
71.74	0.10256
71.87	0.10996
71.78	0.068921
71.63	0
71.74	0.0044801
71.55	0.047674
71.52	0
71.37	0.0202
71.56	0
71.5	0.054527
71.68	0.020421
71.53	0.10077
71.62	0.032675
71.36	0
71.16	0
71.18	0
71.02	0.022262
70.97	0.0091772
70.99	0.17505
70.68	0
70.73	0.16178
70.82	0.14629
70.91	0.12452
70.78	0.18619
70.7	0.18804
70.74	0.13449
70.58	0.087496
70.49	0.12014
70.55	0.20431
70.51	0.079988
70.52	0.23177
70.4	0
70.5	0.10606
70.25	0.10371
70.28	0
70.24	0.073609
70.33	0
70.18	0.04725
70.22	0
70.3	0.020164
70.17	0.10842
70.2	0.029327
69.88	0.034214
69.88	0.074489
69.78	0.12935
69.56	0.062654
69.55	0.097474
69.44	0.066385
69.45	0.029299
69.38	0.064215
69.18	0.010912
69.03	0.0022882
68.99	0.11376
68.91	0
68.95	0.15922
68.84	0.13261
68.7	0.11045
68.6	0.043583
68.54	0.031886
68.3	0
68.36	0.138
68.33	0.1389
68.27	0.1012
68.17	0.068352
68.02	0
68.02	0.15932
68.17	0.077984
68.1	0
68.16	0.093411
68.03	0.14003
68.12	0.16337
67.97	0.16405
68.06	0.051052
68.01	0.14445
68.28	0
68.54	0
68.82	0.059947
69.39	0.042597
69.91	0
70.05	0.059559
70.18	0.027038
70.49	0.031544
70.81	0.026811
71.26	0.066627
71.4	0.035284
71.55	0
71.86	0.069179
72	0.1179
72.37	0.13308
72.77	0
72.99	0.13827
73.07	0.16132
73.22	0.091783
73.38	0.044984
73.47	0.15764
73.63	0.14147
73.48	0.18445
73.46	0
73.55	0.0032176
73.74	0.20849
73.7	0
73.54	0
73.6	0.16265
73.62	0
73.72	0.14677
73.63	0.051591
73.62	0.10264
73.71	0.11974
73.65	0
73.57	0
73.59	0.0032356
73.49	0
73.56	0.062964
73.45	0
73.28	0
73.24	0
73.26	0.010515
73.23	0
73.13	0
73.08	0.086667
73.08	0.10111
72.85	0
72.86	0.031318
72.67	0.036537
72.38	0.085074
72.4	0.12725
72.32	0.0042714
72.19	0.04743
72	0
71.93	0
71.81	0.072294
71.88	0.020687
71.85	0.023423
71.62	0
71.52	0
71.62	0.019422
71.59	0.01061
71.5	0.051377
71.23	0.013589
71.24	0.10075
71.2	0
71.26	0.029408
71.07	0
71	0.066425
70.97	0.032785
70.83	0
70.86	0
70.75	0.016556
71.12	0.019315
71.01	0.053911
70.98	0.014985
71	0
71.07	0.017482
71.16	0.017637
71.13	0
71.06	0.0083717
71.12	0.092163
70.97	0.065077
71	0.030562
71.05	0.032717
71.04	0
71.04	0.036774
70.89	0.027543
70.71	0
70.88	0.10109
70.93	0
70.96	0.027588
70.65	0
70.73	0.021467
70.78	0.025045
70.68	0
70.72	0
70.64	0.05022
70.68	0
70.63	0.097459
70.6	0.067081
70.5	0
70.51	0.035814
70.7	0.11831
70.54	0.095578
70.39	0.052818
70.44	0.0079938
70.43	0.0093261
70.38	0.13225
70.45	0.049682
70.48	0.16937
70.45	0.10391
70.41	0
70.32	0
70.27	0
70.28	0.045568
70.21	0
70.34	0
70.16	0
70.08	0.0076157
69.97	0
70	0
69.92	0.043737
69.94	0.093474
69.73	0.066606
69.85	0.033991
69.82	0.082102
69.84	0.053339
69.82	0.012493
69.76	0
69.77	0.11524
69.63	0.043883
69.72	0
69.57	0
69.62	0
69.46	0
69.58	0
69.66	2.108e-05
69.7	0.042471
69.59	0
69.63	0.04955
69.61	0.057808
69.74	0.15234
69.63	0.050382
69.79	0.051701
69.78	0.060317
69.76	0.062112
69.7	0
69.69	0.03744
69.75	0.035283
69.78	0.11744
69.74	0.12696
69.7	0.010428
69.44	0.012166
69.61	0.092848
69.5	0.10244
69.58	0.015048
69.34	0
69.24	0.037105
69.25	0.041261
70.08	0.075111
69.67	0
69.6	0
69.69	0.025601
69.63	0.10858
69.78	0
69.65	0
69.64	0.022384
69.73	0.068562
69.79	0.11817
69.77	0.07732
69.6	0.0053133
69.67	0.17599
69.72	0.074246
69.67	0.075193
69.74	0.068031
69.65	0.066483
69.53	0
69.64	0.13224
69.54	0.18435
69.43	0.032759
69.55	0
69.49	0.10069
69.48	0.075029
69.41	0
69.48	0.11966
69.49	0.049252
70.12	0.05746
70.05	0.0078079
69.85	0.039051
69.96	0.1729
69.91	0.054433
70.03	0.01285
70.01	0
69.96	0
70.11	0.082498
70.18	0.10988
70.09	0
70.06	0.032084
70.03	0.037431
70.17	0.04367
70.09	0
70.08	0
69.9	0.061332
70	0.066207
70	0.071003
69.84	0
69.97	0.11801
69.83	0.13767
69.73	0
69.69	0.18181
69.55	0
69.97	0.030489
69.8	0.058349
69.79	0.0026819
69.72	0
69.55	0
69.59	0.015274
69.62	0.097632
69.37	0.14663
69.22	0.00082975
69.18	0.00096805
69.24	0.043576
69.1	0
68.93	0
69.03	0.0075834
68.82	0.051156
68.85	0.14441
68.7	0
68.46	0.03388
68.47	0.039527
68.46	0.12974
68.36	0.057949
68.02	0.085985
68.12	0
68.06	0
68.08	0.088081
67.93	0
68.12	0.029032
68.05	0.10443
68.16	0.12184
68.05	0.099699
68.05	0.016741
68.2	0.10443
68.17	0
68.1	0
68.13	0.12173
68.27	0.040503
68.35	0.12936
68.51	0.13351
68.39	0
68.48	0
68.5	0.050583
68.5	0.052263
68.61	0
68.49	0.059609
68.6	0.069544
68.7	0
68.65	0
68.67	0.021547
68.73	0.025138
68.81	0.019392
68.76	0
68.77	0.011034
68.75	0
68.89	0.0092817
68.7	0.0066391
68.81	0.04696
68.86	0
68.79	0
68.8	0
68.83	0
69.02	0.092742
68.92	0.015478
68.98	0.018058
68.92	0.021067
68.9	0
69.17	0.024578
69.53	0.013218
69.68	0
69.67	0.094725
69.71	0
69.97	0.022108
70.06	0
70.28	0.10439
70.33	0
70.49	0
70.66	0.06355
70.77	0
70.93	0.1129
71.09	0.02943
71.25	0.034335
71.17	0.082505
71.13	0
71.31	0.12811
71.38	0.088198
71.47	0.18289
71.42	0.037857
71.55	0.072863
71.45	0.085007
71.55	0
71.54	0
71.51	0.032642
71.69	0.11667
71.59	0.039074
71.7	0.073865
71.6	0.043729
71.56	0.2208
71.57	0.039931
71.68	0.15448
71.65	0.088823
71.69	0
71.58	0.041581
71.53	0.01171
71.32	0.007007
71.25	0.024875
71.1	0
70.96	0.09911
70.78	0.023805
70.69	0
70.67	0.024653
70.66	0.10951
70.42	0.042867
70.37	0.033493
70.39	0
70.25	0
70.31	0.11589
70.25	0.11696
70.22	0.0019648
70.24	0.081604
70.13	0.1801
70.11	0.12522
70.12	0.084329
69.93	0.07889
70	0.13416
70.14	0.18536
70.09	0
70.09	0.16537
70.21	0.093985
70.09	0
70.19	0.15903
70.16	0
70.3	0.15465
70.08	0.067966
70.1	0
70.1	0.021182
70.04	0.040653
70.23	0.089876
70.18	0.036634
70.2	0.031412
70.25	0.12154
70.37	0.13827
70.29	0.069643
70.26	0.10872
70.32	0.078285
70.34	0.086097
70.14	0
70.1	0.057145
70.15	0.097508
70.13	0.13809
70.1	0.10561
70.02	0
70	0.066412
70.11	0.1104
70.07	0.070106
70.01	0.058776
69.91	0.050971
70.06	0.059466
69.9	0
69.74	0
69.64	0.028223
69.67	0.10802
69.41	0
69.43	0.022729
69.31	0
69.32	0.11141
69.23	0.040382
69.16	0.029108
69.2	0.033959
69.03	0.078278
69.24	0.091324
69.23	0.04553
69.23	0.13128
69.03	0.063417
68.95	0.068326
69.07	0.10911
69	0.15453
68.92	0.13025
68.99	0.087626
69.12	0.091661
69.23	0.138
69.3	0.14281
69.26	0.1833
69.19	0.10725
69.35	0.11053
69.35	0.11367
69.37	0.067168
69.55	0.097008
69.68	0
69.81	0
69.93	0.046329
69.98	0.035105
69.87	0.029761
69.92	0.018554
69.96	0.064093
70.03	0.15967
70.26	0.051218
70.22	0.1388
70.16	0
70.36	0.068984
70.22	0.19714
70.25	0.11849
70.16	0.087256
70.15	0.078666
70.19	0.13422
70.21	0.017757
70.29	0.20009
70.34	0.17125
70.07	0.10035
70.1	0.10397
70.26	0.18382
70.22	0.1266
70.34	0.071905
70.3	0.055348
70.25	0.13274
70.36	0.052643
70.37	0.20057
70.4	0.085555
70.28	0.08783
70.45	0.093244
70.44	0.0017675
70.58	0.12063
70.62	0.022412
70.53	0
70.78	0.16704
70.66	0
70.7	0.051701
70.64	0.12511
70.64	0.057328
70.79	0.15178
70.79	0.06434
70.81	0.11751
70.82	0.086031
70.86	0.12197
70.89	0.090292
70.78	0
70.91	0.069321
70.71	0
70.87	0.089398
70.87	0.041523
70.82	0.033395
