# Supplementary material for: How Variability and Effort Determine Coordination at Large Forces
Source: PLoS One. 2016 Mar 2;11(3):e0149512. doi: 10.1371/journal.pone.0149512 (PMC4774921; doi:10.1371/journal.pone.0149512)
Supplement: S1 Dataset — (ZIP) [file pone.0149512.s001.zip › par12_Lllevel12.txt]

83.69	0.0062253
83.8	0
83.9	0.037736
83.94	0.065924
84.09	0.025316
84.12	0.022554
84.33	0.025276
84.07	0.029489
84.19	0.028114
84.14	0
84.24	0
83.96	0.056281
84.02	0
84.06	0.056534
83.87	0
83.74	0
83.7	0.06127
83.65	0.147
83.59	0.044154
83.43	0.12698
83.14	0
83.25	0.14815
82.97	0.035288
82.64	0.059117
82.52	0.10406
82.37	0.10024
82.2	0
81.99	0.049804
81.82	0.052224
81.56	0.008628
81.19	0.03517
80.94	0.024325
80.82	0.02838
80.54	0.024809
80.24	0.02024
80.11	0.022175
79.88	0
79.84	0
79.63	0
79.56	0.0070902
79.24	0.0048986
79.18	0.0020192
78.85	0.044803
78.68	0.05227
78.44	0.10343
78.25	0.077038
78.34	0.13151
78.29	0.068195
78.45	0.11454
78.5	0.12492
78.25	0.086055
78.25	0.087557
78.28	0.12268
78.53	0.0044194
78.63	0.15585
78.57	0.076115
79.09	0.074458
79.48	0
80.02	0.051829
80.32	0.14462
80.89	0.057859
81.5	0.054816
81.9	0.051542
82.21	0.14503
82.62	0.11811
82.67	0.0288
82.79	0
82.96	0
83.18	0.091124
83.17	0.082141
83.14	0
83.01	0.028899
83.13	0.11861
83.03	0.053483
83.04	0.1321
82.98	0.055537
82.99	0.022346
82.86	0
82.69	0
82.64	0.035019
82.4	0.018838
82.52	0.012722
82.31	0.011117
82.09	0.01297
82.03	0.015132
81.97	0.011818
81.86	0
81.45	0
81.48	0.049121
81.33	0
81.17	0
81.17	0.050655
80.97	0.01665
80.76	0.019425
80.94	0.014476
80.75	0.016889
80.84	0.019704
80.66	0
80.7	0
80.77	0
80.7	0.0061198
80.74	0.004325
80.55	0.044209
80.66	0.094024
80.69	0.10969
80.68	0.043083
80.68	0
80.79	0.048523
80.88	0.0067948
81.08	0
81.19	0.058868
81.23	0.10395
80.73	0
80.81	0.028289
80.79	0
80.66	0.031872
80.49	0.027372
80.41	0.057057
80.27	0.024119
80.39	0.065871
80.45	0.16174
80.37	0.056048
80.27	0.14572
80.5	0.1605
80.45	0.098335
80.38	0.018852
80.45	0
80.42	0.11304
80.45	0.15004
80.4	0
80.35	0.047008
80.38	0.009254
80.54	0.053243
80.52	0.12817
80.1	0
80.48	0
80.8	0
81.13	0.1576
81.1	0.0052024
81.24	0.069601
81.51	0
81.77	0
82.05	0.12365
82.25	0.11799
82.06	0.094341
82.41	0.013571
82.43	0.058279
82.67	0.067993
82.95	0
83.1	0.12395
83.15	0.001539
82.85	0
82.92	0
83.26	0.063382
83.35	0.11639
83.43	0.03024
83.48	0.07747
83.54	0.047935
83.61	0.055924
83.62	0
83.63	0
83.57	0
83.71	0
83.66	0
83.62	0.12736
83.58	0.021248
83.62	0.067236
83.45	0
83.41	0
83.33	0
83.19	0.099662
83.04	0.027837
82.95	0.063718
82.73	0
82.75	0.031891
82.74	0.1221
82.58	0.12584
82.07	0.099726
81.8	0.06328
81.69	0.15872
81.55	0.052518
81.4	0.040922
81.2	0.15411
80.97	0.12073
80.92	0.1303
80.7	0.04067
80.61	0
80.22	0.11677
80.1	0.19544
79.91	0.080551
79.87	0.029812
79.73	0.15534
79.67	0.09634
79.66	0
79.89	0.060362
79.76	0.014551
80.25	0.054454
80.16	0.037639
80.08	0
80.19	0.027855
80.15	0
80.26	0
80.43	0.053384
80.44	0
80.5	0
80.8	0
81.04	0.051365
81.17	0.14482
81.29	0.075165
81.14	0.045246
81.33	0.052787
81.29	0.061585
81.41	0.063288
81.54	0.0072529
81.37	0
81.32	0.11573
81.28	0.083778
81.45	0
81.41	0
81.52	0
81.5	0
81.44	0
81.6	0.042468
81.45	0.0070991
81.38	0.0082822
81.39	0
81.5	0.0096626
81.51	0
81.5	0.0041951
81.34	0.046158
81.29	0.094917
81.23	0.025843
81.44	0.02854
81.43	0.11819
81.54	0.13719
81.62	0.15236
81.59	0
81.73	0.15763
81.53	0.0093557
81.5	0.07611
81.62	0.06593
81.49	0.0090784
81.35	0.053038
81.16	0.035607
81.1	0.039982
81.07	0.076407
80.98	0.035706
80.94	0.040144
80.74	0
80.84	0
80.67	0
80.82	0.012663
80.88	0.0088223
80.66	0.0036019
80.77	0.089096
80.59	0.10395
80.4	0
80.46	0.11916
80.26	0
80.2	0
80.19	0.079652
79.99	0.033156
80.09	0.081129
79.9	0
80.06	0.074791
79.78	0
79.92	0.031534
79.74	0.031263
79.73	0
79.78	0.10785
79.69	0
79.51	0.028462
79.36	0
79.29	0
79.3	0.022739
79.35	0.093448
79.51	0
79.59	0.019386
79.55	0.022617
79.33	0
79.59	0.10749
79.42	0
79.62	0.024936
79.37	0
79.38	0.022092
79.35	0.025774
79.39	0
79.6	0
79.68	0
79.73	0.092893
79.32	0.019799
79.45	0
79.5	0.018803
79.61	0.10683
79.64	0
79.54	0
79.83	0
79.77	0.02096
79.9	0.02132
79.9	0.0070677
79.78	0.050692
79.73	0.059141
79.76	0.068998
79.88	0.077004
79.75	0.043838
79.64	0.00752
79.58	0.00032456
79.38	0
79.57	0.021469
79.44	0
79.38	0.0049067
79.51	0.046918
79.33	0
79.49	0.012237
79.31	0
79.29	0.010698
79.19	0
79.13	0
79.31	0
79.45	0.044251
79.65	0
79.54	0.049843
79.55	0
79.45	0
79.6	0
79.71	0.0083283
79.68	0.0097163
79.49	0.045475
79.35	0.053055
79.59	0.01945
79.51	0
79.39	0
79.17	0
79.33	0.096999
79.41	0
79.42	0
79.45	0.058634
79.24	0.11085
79.13	0.0019887
79.31	0
79.34	0.028601
79.49	0.033367
79.03	0.029156
79.21	0
79.14	0.057655
78.85	0
78.64	0
78.72	0.01449
78.83	0.096939
78.94	0
78.74	0.10349
78.59	0
78.58	0.03584
79.11	0
79.12	0.065689
79.28	0.11908
79.02	0.03679
79.05	0.085368
79.86	0.051176
79.94	0.10215
79.86	0.023336
79.96	0.13472
80.03	0.10859
80.19	0.15491
80.16	0.087306
80.2	0.16973
79.87	0.19412
79.73	0.076684
79.68	0.19871
79.68	0
79.81	0.10656
79.75	0.096034
79.77	0.037239
79.82	0.11556
79.76	0.016806
79.73	0
79.67	0.044294
79.62	0.078117
79.64	0
79.52	0
79.56	0
79.45	0
79.41	0
79.47	2.108e-05
79.27	2.459e-05
79.18	0
79.25	0
79.17	0
79.17	2.869e-05
79.17	0
79.15	0.08492
79.23	0
79.31	0
79.33	0
79.4	0
79.48	0.056621
79.75	0.0094579
79.71	0.011034
79.82	0
79.9	0
79.82	0.012873
80	0.005582
80.09	0.004936
80.27	0.0039196
80.18	0
80.27	0.0045729
80.6	0.045636
80.74	0.0098652
80.72	0
80.71	0.094927
80.76	0.11075
80.88	0.12844
80.76	0
80.89	0.098155
80.88	0.072067
80.9	0.068257
80.8	0.10362
80.45	0.14193
80.27	0.080693
79.99	0.077783
79.97	0.036288
79.82	0.073407
79.61	0
79.55	0
79.44	0.073714
79.26	0.11548
79.27	0.0013417
79.18	0.031778
79.06	0.037074
79.11	0.043253
78.97	0
78.83	0.018929
78.8	0
78.7	0
78.6	0.010385
78.68	0.0898
78.63	0
78.43	0.016719
78.45	0.1044
78.58	0.036905
78.32	0.041325
78.35	0
78.39	0
78.42	0.11535
78.5	0
78.66	0.026134
78.5	0.066049
78.49	0
78.33	0
78.32	0.015385
78.33	0.060396
78.23	0.023659
78.27	0
78.36	0
78.28	0.10149
78.19	0.073392
78.26	0.16045
78.34	0.05591
78.1	0.15012
78.1	0.1327
78.07	0.22279
78.09	0.12035
78.06	0.15611
78.1	0.13037
78.14	0.12707
78.02	0.083689
77.63	0.018059
77.73	0.085904
77.89	0.074203
77.81	0
77.88	0.0012168
77.68	0.029918
77.73	0
77.95	0.10247
77.74	0.022289
77.86	0.1109
77.77	0
77.83	0.039297
77.98	0.13074
77.81	0.093005
77.86	0.062344
77.91	0.054252
77.93	0.14819
77.86	0.038996
77.76	0.066152
77.88	0
77.75	0.051286
77.89	0.050791
77.8	0
77.96	0
77.91	0.10193
78	0.076469
78	0.080666
77.89	0.085645
77.74	0.057472
77.74	0.15194
77.89	0.075387
77.87	0
78.06	0.061763
78.04	0.14268
78.01	0
78.18	0.13155
78.35	0.05602
78.39	0
78.45	0.1824
78.52	0.061684
78.52	0
78.61	0
78.87	0.083149
78.74	0
78.83	0.10905
79.05	0.11695
79.18	0.093993
79.19	0
79.37	0.053354
79.4	0.10469
79.45	0
79.6	0.12692
79.75	0.047516
79.68	0.055435
79.77	0.098229
79.83	0.012258
79.85	0.099194
79.94	0.094573
79.92	0
79.97	0
80.13	0
80.18	0.032316
80.49	0
80.49	0
80.46	0.005407
80.41	0.0063082
80.8	0.049806
80.91	0.010275
81.23	0.13933
81.27	0
81.4	0.1192
81.44	0.010676
81.51	0.046601
81.48	0.18
81.43	0.016986
81.42	0.062264
81.46	0
81.43	0
81.37	0.17057
81.44	0
81.39	0
81.35	0
81.37	0.028449
81.11	0.11808
80.98	0
80.82	0
80.72	0
80.61	0.15178
80.49	0
80.43	0
