# Supplementary material for: How Variability and Effort Determine Coordination at Large Forces
Source: PLoS One. 2016 Mar 2;11(3):e0149512. doi: 10.1371/journal.pone.0149512 (PMC4774921; doi:10.1371/journal.pone.0149512)
Supplement: S1 Dataset — (ZIP) [file pone.0149512.s001.zip › par12_Lllevel4.txt]

25.68	0
25.67	0.019386
25.71	0
25.71	0.14752
25.73	0.044767
25.64	0
25.59	0.0353
25.66	0
25.65	0
25.64	0.055812
25.76	0
25.65	0.057653
25.7	0.018932
25.71	0
25.59	0
25.67	0
25.78	0.012785
25.67	0
25.75	0
25.8	0.002152
25.71	0.044957
25.67	0.094897
25.7	0
25.7	0.023689
25.61	0.027637
25.62	0.074331
25.69	0.03678
25.57	0.027094
25.59	0.03161
25.44	0.03293
25.5	0.076259
25.39	0.034133
25.39	0.033692
25.57	0.034792
25.61	0.16266
25.59	0.014497
25.44	0.04665
25.53	0.091184
25.64	0.058319
25.48	0.019793
25.63	0
25.59	0.036012
25.58	0
25.54	0.019042
25.61	0.012496
25.55	0
25.45	0.011279
25.55	0
25.55	0.092051
25.51	0.10422
25.45	0.077059
25.43	0.089903
25.34	0.018113
25.31	0.021132
25.44	0.0093119
25.34	0.035941
25.32	0
25.3	0.056551
25.3	0.1054
25.25	0.034556
25.31	0.08121
25.3	0.0038609
25.3	0
25.34	0.079973
25.26	0
25.27	0.027528
25.39	0.061028
25.36	0
25.54	0
25.4	0
25.55	0.099674
25.73	0
25.87	0.016633
25.91	0.1043
25.89	0
26.18	0
26.24	0
26.2	0
26.3	0.017404
26.36	0.045369
26.53	0.010483
26.5	0
26.55	0.097124
26.48	0.028418
26.46	0
26.61	0
26.53	0.063392
26.67	0.073957
26.69	0.027649
26.76	0.069967
26.73	0
26.79	0.039182
26.84	0.035147
26.82	0.071125
26.97	0.12082
26.96	0.0444
27.09	0.0518
27.05	0
27.3	0.090492
27.21	0
27.29	0.15848
27.43	0.0077023
27.49	0.0428
27.56	0.13483
27.48	0.14222
27.57	0
27.57	0.097059
27.51	0.11195
27.6	0.08103
27.6	0.1994
27.54	0.16649
27.53	0.15179
27.35	0
27.41	0.099807
27.43	0.10294
27.31	0.044411
27.36	0.066512
27.2	0
27.01	0.052299
27.2	0.086828
27.07	0.041696
26.95	0.041243
26.96	0
26.92	0
26.91	0
26.95	0.18363
26.84	0
26.78	0.11552
26.79	0.0074329
26.86	0
26.85	0.051119
26.83	0.11393
26.7	0.048021
26.77	0.079218
26.68	0.091182
26.66	0.021485
26.58	0.058993
26.54	0.0073907
26.64	0.12796
26.62	0
26.61	0.078439
26.51	0
26.5	0.035653
26.67	0
26.72	0.10393
26.52	0
26.59	0
26.6	0
26.62	0.05979
26.4	0.027308
26.38	0.014537
26.41	0
26.33	0.059407
26.41	0.069308
26.34	0.070895
26.33	0.12061
26.36	0
26.27	0.05339
26.26	0
26.32	0
26.4	0.02902
26.33	0.013756
26.45	0.10094
26.31	0.023974
26.28	0
26.44	0.02797
26.36	0
26.45	0.1104
26.36	0.069525
26.25	0.03467
26.28	0.12534
26.34	0.056676
26.34	0
26.36	0.17506
26.45	0.10776
26.36	0.16239
26.37	0
26.41	0.074223
26.47	0.17149
26.36	0.17089
26.51	0.054073
26.54	0.078467
26.49	0.091545
26.62	0.094431
26.57	0.12404
26.64	0
26.71	0.14966
26.69	0.20397
26.81	0.095371
26.84	0.095528
26.72	0.04833
26.81	0.013938
26.75	0.076211
26.84	0.097364
26.72	0.05525
26.91	0.090984
26.94	0.055646
26.88	0.10504
26.78	0
26.81	0.22096
26.78	0.078794
26.93	0.11921
26.92	0.1298
26.8	0.049035
26.94	0.099655
26.87	0
26.97	0.066305
26.77	0.057487
26.83	0.002988
26.92	0.03776
26.96	0.027444
26.97	0.032019
26.88	0
26.82	0
26.82	0.016225
26.93	0.012636
27.01	0.052614
27.01	0
26.95	0.14094
27.06	0.03709
27.06	0.040568
27.03	0.045223
26.87	0.043992
26.89	0.051323
26.88	0.078834
26.89	0.043344
26.78	0.043807
26.82	0
26.81	0.12113
26.84	0.13277
26.92	0.056863
26.8	0.10156
26.76	0.026295
26.79	0
27	0.010489
26.94	0
26.81	0
26.82	0.0061518
26.83	0.0027946
26.71	0
26.7	0.043959
26.83	0.093732
26.62	0.024461
26.67	0.069959
26.61	0
26.8	0.038706
26.73	0
26.63	0
26.8	0.060579
26.74	0.016569
26.68	0.01933
26.83	0.016101
26.76	0.10368
26.74	0.078511
26.64	0
26.62	0.036291
26.7	0
26.81	0.078881
26.69	0.074748
26.76	0.031674
26.74	0
26.72	0
26.76	0.030905
26.71	0
26.89	0.052898
26.99	0.098882
26.87	0.030469
26.93	0
27	0.15774
26.84	0.056685
26.87	0
26.98	0
26.92	0.12065
27	0.098313
27	0.13086
27.07	0.14322
27.01	0.12464
27.1	0.18786
27.26	0.15662
27.18	0
27.3	0.10208
27.38	0.095221
27.27	0.04787
27.42	0.066985
27.32	0.052047
27.3	0.060721
27.47	0.096275
27.27	0.011557
27.4	0.13285
27.36	0
27.45	0.13515
27.3	0.062659
27.32	0.057056
27.41	0
27.37	0.12739
27.24	0.021283
27.38	0
27.35	0.076756
27.44	0.037593
27.27	0.0014117
27.39	0.065309
27.41	0.11509
27.33	0.091828
27.33	0.051894
27.39	0
27.54	0.096489
27.57	0.059238
27.34	0.049929
27.38	0.00049917
27.39	0.03438
27.52	0.082557
27.47	0
27.45	0.15526
27.39	0.04547
27.52	0
27.45	0.0047881
27.61	0
27.51	0
27.48	0.0083974
27.62	0.087112
27.68	0
27.76	0
27.61	0.10083
27.63	0
27.74	0.031345
27.72	0.022051
27.72	0
27.68	0.025726
27.77	0.14055
27.71	0
27.83	0.1163
27.68	0.047117
27.67	0.097417
27.8	0.024472
27.76	0.0051256
27.65	0.0059799
27.62	0.03004
27.69	0
27.48	0
27.51	0.0068786
27.55	0.049618
27.49	0
27.47	0.0094371
27.35	0.053457
27.42	0
27.49	0
27.35	0.010503
27.45	0.054701
27.36	0.062245
27.24	0.063709
27.21	0.031881
27.29	0.079641
27.15	0.0062704
27.06	0
27.05	0.030271
27.19	0.067145
27.1	0
26.98	0
27.04	0.10115
27.12	0.075563
27.18	0.083111
27.18	0.12822
27.1	0.10714
27.17	0
27.23	0.065693
27.03	0.064049
27.22	0.060872
27.06	0.092094
27.05	0.089586
27.08	0.14696
26.97	0
26.96	0.06494
26.91	0
26.97	0.0078225
27.04	0
26.95	0
26.87	0
26.81	0.0013248
26.75	0.043992
26.84	0.050021
26.85	0
26.62	0
26.57	0.015911
26.58	0.10324
26.59	0
26.64	0
26.6	0.019879
26.56	0.023192
26.43	0.15175
26.53	0.032491
26.52	0.037906
26.45	0.044223
26.43	0
26.32	0.0019685
26.39	0
26.28	0.098931
26.2	0
26.2	0.059285
26.04	0.026718
25.95	0.030843
26.09	0.078431
26.01	0
25.98	0
25.94	0
25.97	0.06068
25.93	0
26.03	0.010134
26.12	0.13916
25.93	0.077464
25.93	0
26.09	0.037815
25.91	0
26.01	0.12732
25.91	0
25.95	0
25.95	0.027544
25.97	0
26.02	0
25.9	0.047059
26.03	0.097349
26	0
26.05	0.024089
26.1	0
26.07	0.113
26.23	0.039094
26.22	0.11428
26.17	0.0059839
26.23	0.045413
26.21	0.18032
26.32	0.064203
26.29	0.068388
26.39	0.06074
26.34	0
26.32	0.10474
26.42	0.0497
26.31	0.004836
26.27	0
26.25	0.026568
26.49	0.11589
26.52	0
26.49	0.067017
26.48	0.034933
26.35	0.040756
26.45	0.0006734
26.36	0
26.46	0.066364
26.45	0.1087
26.36	0.036104
26.49	0.035328
26.41	0.16844
26.29	0.069178
26.44	0.027201
26.43	0.056064
26.53	0.14428
26.54	0.035103
26.39	0.012879
26.45	0.08839
26.62	0.18348
26.48	0
26.6	0.05333
26.57	0.14126
26.64	0.077765
26.59	0
26.54	0.13031
26.55	0.024685
26.45	0.1897
26.43	0
26.49	0.14236
26.43	0.03875
26.32	0.065937
26.33	0.072812
26.52	0.053332
26.45	0
26.44	0.038493
26.49	0.03845
26.47	0.033869
26.45	0.027378
26.49	0.10795
26.49	0.12594
26.59	0.055618
26.6	0.058479
26.62	0.10503
26.57	0.16042
26.62	0.12671
26.6	0.04195
26.69	0.16701
26.49	0.10021
26.55	0.099405
26.68	0.046789
26.73	0.16081
26.63	0.18062
26.62	0.055546
26.85	0.090549
26.77	0
26.87	0.081275
26.81	0.15291
26.88	0
26.8	0.054144
26.92	0.090523
26.99	0.020717
27	0.095517
26.99	0
27.1	0.0010577
27.11	0.034657
27.05	0.067793
27.1	0.033192
27.16	0
27.23	0.022804
27.3	0.068876
27.16	0
27.31	0
27.26	0.14264
27.4	0.16642
27.26	0
27.34	0.0090837
27.32	0.053045
27.28	0.14678
27.2	0.020128
27.3	0.08064
27.3	0.13653
27.17	0.072874
27.1	0.076179
27.24	0.064413
27.21	0.11424
27.19	0.11984
27.17	0
27.26	0.062466
27.2	0.060181
27.06	0.017029
27.21	0.00082699
27.08	0
27.2	0.065885
27.06	0
27	0.013978
27.07	0
27.05	0.055778
27.08	0.10752
26.98	0.029567
27.05	0.11939
27.01	0.052064
26.92	0.060741
27.03	0.061568
27.06	0.1388
27.03	0.072115
27.11	0.064236
26.92	0.066265
26.83	0.024739
26.89	0.061048
26.94	0.0056414
26.93	0.079456
26.81	0.039546
26.83	0
27	0.03097
26.98	0
26.82	0.025016
26.93	0.10084
