# Supplementary material for: How Variability and Effort Determine Coordination at Large Forces
Source: PLoS One. 2016 Mar 2;11(3):e0149512. doi: 10.1371/journal.pone.0149512 (PMC4774921; doi:10.1371/journal.pone.0149512)
Supplement: S1 Dataset — (ZIP) [file pone.0149512.s001.zip › par12_Lllevel6.txt]

44.22	0
44.35	0.17111
44.44	0.062277
44.51	0.17448
44.31	0
44.56	0.11044
44.7	0.086405
44.63	0.029841
44.57	0
44.54	0.037803
44.58	0.17144
44.58	0
44.39	0
44.65	0.034896
44.54	0.040711
44.54	0.041196
44.62	0.061935
44.54	0.029811
44.73	0.11967
44.66	0.048909
44.68	0.092722
44.79	0
44.82	0.0060933
44.91	0.044587
44.94	0.032073
44.98	0.029267
44.99	0.018691
44.89	0.1067
44.95	0
45.08	0.031143
45.07	0.030988
45	0.11617
44.91	0.047521
44.83	0.080105
44.77	0.093455
44.84	0
44.76	0.14112
44.68	0
44.6	0.094915
44.48	0
44.51	0.039361
44.5	0.17326
44.33	0
44.53	0.0088305
44.56	0
44.4	0
44.42	0.03037
44.67	0
44.51	0
44.55	0.0050827
44.55	0.0059298
44.53	0.0069181
44.72	0.0030095
44.56	0.0035111
44.65	0
44.62	0.0032492
44.68	0.045249
44.79	0
44.97	0
44.83	0.0081041
44.86	0.0094548
44.85	0
44.75	0
44.92	0.0029476
44.74	0.088333
44.77	0
44.62	0
44.59	0.015234
44.52	0
44.41	0
44.18	0.0025602
44.34	0.13033
44.25	0.024708
43.94	0
43.84	0.026287
43.75	0.073115
43.5	0
43.36	0.020706
43.22	0
43.27	0
43	0
42.96	0.0034721
42.83	0
43.04	0.085493
42.8	0.014849
42.72	0.017323
42.84	0.020211
42.69	0.10789
42.67	0.040983
42.65	0.076011
42.58	0
42.56	0.12576
42.51	0
42.48	0
42.41	0
42.54	0
42.45	0.020982
42.39	0
42.37	0
42.35	0
42.42	0.0035181
42.32	0.0041044
42.21	0.0012915
42.18	0
42.32	0.0864
42.19	0
42.23	0.057767
42.39	0
42.29	0
42.35	0.10894
42.4	0.027806
42.44	0.11733
42.43	0
42.65	0.042368
42.45	0.04943
42.43	0.039511
42.51	0.1688
42.53	0.13493
42.54	0.19987
42.48	0.14123
42.57	0.11408
42.73	0.12651
42.59	0.11946
42.65	0.28666
42.66	0.13134
42.61	0.17214
42.48	0.18182
42.44	0.19104
42.5	0.16052
42.44	0.054605
42.32	0.12671
42.31	0.20403
42.41	0.16529
42.32	0.11855
42.29	0.026657
42.22	0.10689
42.25	0.18848
42.36	0.101
42.23	0.047837
42.38	0.12095
42.27	0.22155
42.28	0.028431
42.28	0.086649
42.36	0.084257
42.34	0.0054336
42.37	0.15597
42.39	0.060144
42.23	0.06543
42.27	0
42.21	0.047851
42.28	0.097367
42.3	0.045153
42.25	0.042654
42.33	0.081305
42.34	0.094856
42.24	0.060244
42.36	0.054057
42.41	0.097987
42.44	0.064763
42.29	0.062006
42.32	0.098977
42.38	0
42.3	0.13887
42.4	0.14568
42.31	0.15917
42.4	0.090472
42.24	0.089054
42.26	0.1039
42.26	0.14051
42.28	0.054759
42.27	0
42.25	0.14962
42.21	0.074819
42.28	0.19731
42.2	0.079439
42.11	0.041106
42.25	0.090404
42.16	0.038088
42.2	0.15931
42.23	0.11053
42.15	0.030812
42.11	0.071544
42.17	0.15329
41.96	0.0027077
41.96	0.019055
42	0.046256
42.07	0.048831
41.97	0.12994
41.94	0.083599
41.94	0.13953
41.98	0.11716
41.84	0
41.81	0.078392
41.69	0.069801
41.69	0.10995
41.65	0.062571
41.6	0.053473
41.56	0.14728
41.56	0.03142
41.62	0.06747
41.36	0.10284
41.52	0.15199
41.42	0
41.31	0.058975
41.36	0.063567
41.31	0.062917
41.31	0
41.23	0
41.24	0
41.35	0.106
41.1	0
41.19	0
41.17	0.017687
41.12	0.10553
41.1	0.08067
41.01	0.076449
41.12	0.046743
41.03	0.012087
41.09	0.13849
41.13	0.059095
41.13	0.097946
40.98	0.10153
40.96	0.068213
40.99	0.12001
41.1	0.03204
41.1	0.069978
41.18	0.065317
41	0.016835
41.17	0.0082716
41.08	0.032095
41.24	0.117
41.27	0.03994
41.24	0
41.32	0.032905
41.3	0.037011
41.3	0.16517
41.31	0.1732
41.31	0
41.33	0.19541
41.41	0.095153
41.26	0.10484
41.34	0
41.26	0.10837
41.38	0.083983
41.3	0.15031
41.33	0.074605
41.3	0.15446
41.29	0.010414
41.42	0.12143
41.34	0.085223
41.43	0.031929
41.32	0.024817
41.46	0.173
41.31	0.072754
41.38	0
41.3	0
41.45	0.045116
41.39	0.048499
41.42	0
41.31	0.015623
41.34	0.018227
41.39	0
41.38	0.056193
41.29	0
41.35	0.14237
41.36	0.036153
41.37	0
41.36	0
41.23	0
41.26	0.072222
41.42	0.018083
41.39	0.099966
41.3	0
41.42	0
41.45	0.15907
41.57	0.088655
41.47	0.10042
41.57	0.14294
41.65	0
41.65	0.081868
41.77	0.11145
41.67	0.0728
41.79	0.15309
41.74	0.11234
41.93	0.088611
41.81	0.047288
41.81	0.079042
41.75	0.12253
41.87	0.15988
41.85	0.21025
41.84	0.06074
41.71	0.10543
41.83	0.10983
41.84	0.15016
41.83	0.10609
41.79	0
41.82	0.078605
41.8	0
41.88	0.013383
41.84	0
41.88	0
42.16	0.015352
42	0
42.2	0
42.3	0
42.33	0.0025798
42.49	0.0030098
42.38	0.0434
42.49	0.050633
42.58	0.016625
42.71	0.019396
42.56	0
42.74	0.064143
42.75	0.067601
42.71	0.027982
42.82	0.11477
42.93	0.088217
42.78	0
42.82	0.092229
42.84	0
43.15	0.049224
43.12	0.16564
43.16	0.051203
43.35	0.059737
43.31	0.13922
43.34	0.077524
43.38	0
43.42	0.054634
43.42	0.1401
43.39	0.026153
43.32	0.049756
43.48	0.045128
43.33	0.095097
43.44	0.059394
43.36	0.088389
43.23	0.013868
43.3	0.050334
43.18	0.093648
43.33	0.05096
43.31	0.049554
43.22	0
43.34	0.12566
43.35	0.22311
43.55	0.1598
43.41	0.0081487
43.56	0.043695
43.53	0.093424
43.56	0.17294
43.56	0.20703
43.6	0.17246
43.63	0.030052
43.6	0
43.87	0.097101
43.87	0.16935
43.97	0.16308
43.95	0.16151
44	0.18342
44.02	0.1291
44.13	0.13443
44.09	0.12861
44.07	0.12287
44.05	0.11643
44.06	0.14771
43.89	0
43.85	0.085956
43.85	0.0364
43.73	0
43.68	0.0025848
43.58	0.020845
43.57	0
43.52	0
43.55	0.08882
43.6	0.061176
43.54	0.070941
43.5	0.12174
43.4	0.18447
43.3	0.0029855
43.38	0.15847
43.26	0.13224
43.21	0.057558
43.08	0.089308
43.07	0
43.07	0.15784
42.9	0
42.88	0.093253
42.74	0.099202
42.76	0.1433
42.84	0.082287
42.89	0.069694
42.84	0.1662
42.84	0.0085747
42.98	0.035917
43.02	0.14536
42.88	0.07098
42.79	0.071194
42.91	0.14025
42.88	0
42.86	0
43.01	0.17443
42.9	0.14923
42.87	0.07734
42.74	0.066854
42.76	0
42.83	0.12044
42.76	0.068999
42.78	0.098074
42.63	0
42.57	0.047941
42.58	0.055931
42.54	0.13007
42.51	0
42.46	0.081458
42.43	0.13748
42.41	0
42.42	0.18553
42.4	0.10988
42.43	0.12819
42.34	0.093535
42.32	0.1711
42.44	0.15718
42.31	0.11
42.46	0.19492
42.47	0.20604
42.28	0.18234
42.31	0.22666
42.34	0.1109
42.26	0.23839
42.26	0.1183
42.15	0.14612
42.21	0.097635
42.19	0.16102
42.17	0.12693
42.11	0.2357
42.12	0.21282
42.16	0.096591
42.2	0.13886
42.24	0.13517
42.26	0.22144
42.15	0.049274
42.16	0.064464
42.07	0.10156
42.18	0.13779
42.12	0.13822
42.14	0.081905
42.19	0.21468
42.06	0.11238
42.1	0.11418
42.01	0.11025
42.07	0.10559
42.06	0
42	0.073754
42.03	0.2371
42.1	0.087804
42.16	0.084063
42	0.080475
42.08	0.093888
42.01	0.097243
42.05	0.11638
42.17	0.078696
42.04	0
42.04	0
42.12	0.13363
42.27	0.054806
42.1	0.044544
42.17	0.038852
42.32	0.13022
42.28	0.067031
42.35	0.05593
42.23	0.056117
42.3	0.14294
42.49	0.16029
42.31	0.037959
42.31	0.07556
42.39	0.12128
42.46	0.047245
42.4	0
42.38	0.17437
42.35	0.069763
42.4	0
42.36	0
42.31	0
42.29	0.083157
42.32	0.067955
42.27	0
42.2	0
42.26	0.025206
42.25	0.029407
42.29	0.062896
42.41	0.062053
42.35	0.029948
42.42	0.077386
42.32	0.12853
42.33	0.01771
42.25	0.010179
42.4	0.04398
42.4	0.088765
42.36	0.13311
42.45	0.048978
42.43	0.05419
42.45	0
42.59	0.13909
42.5	0.10503
42.65	0.10035
42.42	0.024017
42.55	0.10388
42.57	0.16364
42.56	0
42.66	0.065336
42.45	0.059501
42.54	0.065414
42.58	0.059003
42.58	0.12646
42.54	0.06264
42.61	0.14708
42.46	0.034341
42.49	0.071609
42.44	0.11616
42.41	0.071993
42.43	0.073551
42.45	0.061296
42.36	0.065789
42.38	0.10727
42.24	0
42.34	0
42.32	0.039079
42.3	0
42.25	0.10931
42.15	0.024752
42.26	0.028877
42.16	0.11858
42.18	0.089388
42.2	0.18918
41.97	0.075151
42.03	0.126
42.04	0.099738
42.1	0.096597
42.04	0.14025
41.93	0.13209
41.93	0.099132
41.91	0
41.76	0.078032
41.66	0.074937
41.68	0
41.64	0.042038
41.64	0.074969
41.59	0.045017
41.56	0.039515
41.5	0
41.43	0
41.31	0.1115
41.22	0
41.28	0.02519
41.06	0.022802
40.99	0
40.96	0.1115
40.9	0
