# Supplementary material for: How Variability and Effort Determine Coordination at Large Forces
Source: PLoS One. 2016 Mar 2;11(3):e0149512. doi: 10.1371/journal.pone.0149512 (PMC4774921; doi:10.1371/journal.pone.0149512)
Supplement: S1 Dataset — (ZIP) [file pone.0149512.s001.zip › par12_Lllevel8.txt]

55.55	0.011349
55.15	0
54.97	0.094594
54.98	0.085452
54.78	0
54.81	0.03192
54.64	0
54.51	0.077796
54.48	0.032549
54.52	0
54.48	0.066179
54.3	0.029442
54.33	0.034349
54.43	0.027107
54.37	0
54.35	0.11109
54.33	0.033686
54.29	0.11929
54.24	0.0061035
54.34	0.17239
54.29	0.11623
54.53	0.15953
54.57	0.1805
54.66	0.10581
54.85	0.20733
55.03	0.085808
55.06	0.12319
55.19	0.032234
55.3	0.0075219
55.49	0.16093
55.77	0.025854
55.93	0.1432
55.99	0.10409
56.08	0.07362
56.09	0.084637
56.31	0.15682
56.45	0.051302
56.53	0.078432
56.62	0.074155
56.8	0.074245
56.87	0.19985
56.88	0.037239
57.04	0.077342
57	0.16205
56.8	0.09181
56.76	0.094737
56.83	0.077218
56.65	0.083881
56.75	0.12742
56.54	0.12165
56.46	0.084171
56.58	0.12486
56.45	0.1328
56.29	0.098502
56.04	0
56.13	0.030962
56.07	0.022094
55.9	0.13231
55.81	0.0048851
55.6	0
55.66	0.031729
55.5	0
55.44	0.11307
55.41	0.15231
55.47	0.17688
55.49	0.16391
55.33	0.10105
55.14	0.11789
55.17	0.11869
55.13	0.028198
55.2	0.0034182
55.11	0
55.2	0.087168
55.13	0
55.16	0.019819
55.13	0.018422
55.11	0.10582
54.9	0.038559
54.94	0.030457
54.82	0.035533
54.68	0.038152
54.69	0.12633
54.83	0.12975
54.86	0.10251
54.76	0.072068
54.97	0.16305
54.84	0.098973
54.83	0.13686
54.66	0.053151
54.66	0.17227
54.56	0.10407
54.28	0.13669
54.15	0.015633
54.08	0.037875
53.89	0.077777
53.77	0.019582
53.55	0
53.47	0
53.23	0.02256
53.3	0.14735
53.07	0.031603
53.13	0.033606
52.97	0
53.06	0.081654
52.94	0.049056
52.8	0
52.71	0
52.52	0
52.74	0.064253
52.64	0.018906
52.68	0.013881
52.57	0
52.55	0.10109
52.55	0.11794
52.48	0.04199
52.45	0.045837
52.42	0.051163
52.35	0
52.4	0.12774
52.29	0.086922
52.43	0
52.34	0.044325
52.66	0.12808
52.46	0.064531
52.64	0
52.7	0.1244
52.62	0.060244
52.88	0.14779
52.87	0.066183
53.15	0.024011
53.75	0.07046
53.92	0.019022
54.44	0.097046
54.49	0.088588
54.67	0.092323
54.88	0
55.11	0.049518
55.23	0
55.19	0
55.43	0.10855
55.56	0
55.71	0.026366
55.6	0.022508
55.83	0
55.98	0.068706
56.03	0.019618
55.9	0
55.8	0.018493
55.88	0.017824
56.1	0.063241
56.16	0.019884
55.97	0.019928
55.94	0.023249
55.87	0
55.92	0.063518
55.76	0.021118
55.73	0.14866
55.57	0.042779
55.46	0
55.44	0.0035874
55.49	0.036046
55.27	0.038534
55.28	0
55.31	0
55.16	0
55.12	0
55.05	0.0064434
54.89	0
54.87	0.12844
54.75	0.022501
54.39	0.026251
54.35	0.030626
54.15	0.034657
54.07	0.16777
53.85	0.046989
53.78	0.05107
53.68	0
53.57	0
53.05	0.0018797
53.13	0.059124
53.18	0.0187
53.42	0.013305
53.17	0.015523
53.1	0
53.19	0.10269
53.21	0.10995
53.25	0
53.27	0.080495
53.11	0.0064303
53.07	0.049949
53.26	0.12605
53.1	0.043842
53.25	0.051149
53.12	0
53.33	0.17253
53.46	0
53.45	0.044608
53.64	0.044735
53.74	0.12856
53.63	0.022646
53.77	0
53.91	0.040112
53.9	0
54.07	0.031907
54	0
53.97	0.012024
54.05	0.098922
54.03	0.02383
54.05	0
54.05	0
54.01	0
54.15	0
54.16	0.0039928
54.23	0.00068654
54.09	0.00080096
54.14	0
54.2	0.00093445
54.34	0
54.2	0
54.28	0
54.31	0.00017682
54.34	0.0851
54.36	0.056681
54.4	0.023681
54.82	0.11252
54.62	0.046381
54.75	0.054082
54.91	0.048912
55.08	0.13251
55.11	0
55.12	0
55.16	0
55.1	0
55.21	0
55.02	0
55.05	0.084915
55.25	0
55.1	0.014174
55.06	0.058983
55.11	0.026366
55.13	0.11565
55.02	0.035884
54.89	0.041865
54.98	0
54.89	0
54.85	0
54.97	0.012979
54.71	0
54.68	0.0021843
54.63	0
54.46	0.0025483
54.52	0.002973
54.27	0
54.25	0
54.13	0
53.92	0.0009413
53.74	0.00067347
53.74	0.0002902
53.78	0
53.75	0
53.77	0.00033857
53.57	0
53.63	0
53.57	0.084971
53.45	0.099133
53.44	0.030762
53.43	0.035832
53.53	0
53.6	0.1267
53.56	0.091205
53.58	0.0049903
53.99	0.043142
54.21	0
54.24	0.0019135
54.43	0.10846
54.57	0.026438
54.65	0.07246
54.68	0
54.72	0.034899
54.71	0.12529
55.1	0.043202
55.06	0.0035495
54.95	0.034511
54.91	0.040263
55.12	0.083604
55.02	0.1191
54.79	0.04686
54.87	0.011631
54.86	0
54.81	0
54.67	0.11451
54.53	0.071302
54.7	0.075376
54.54	0.0011061
54.61	0.043737
54.5	0.051027
54.72	0.12534
54.46	0
54.42	0
54.44	0.036705
54.45	0.12043
54.19	0
54.1	0.068657
54.09	0
54.11	0.12255
54.06	0.051959
53.95	0.040548
53.91	0.0048592
53.84	0.07912
53.97	0.13475
53.9	0.0094476
53.75	0.0023623
53.71	0
53.59	0
53.6	0
53.71	0.0019894
53.76	0.043193
54.01	0.092445
53.94	0.065406
53.99	0
54.23	0
54.28	0.11842
54.19	0
54.09	0.030659
54.16	0
54.27	0.024868
54.2	0.029013
54.31	0.014111
54.46	0.05891
54.44	0
54.57	0
54.66	0
54.69	0.012191
54.92	0.054318
54.92	0.053553
54.91	0
54.97	0.10493
54.72	0
54.82	0.12038
54.58	0.046498
54.66	0.0028748
54.74	0.13069
54.62	0
54.64	0.050096
54.4	0.038381
54.58	0.079476
54.36	0.049796
54.38	0
54.51	0.078759
54.36	0.04109
54.61	0.041541
54.44	0.077666
54.41	0.082311
54.21	0.053582
54.29	0.049386
54.02	0.050769
54.09	0
53.86	0.081809
53.77	0.081726
53.74	0.0015224
53.52	0.078439
53.43	0
53.37	0.083051
53.2	0.040811
53.19	0.033992
53.27	0.08185
53.19	0
53.1	0.039972
52.89	0
53.01	0.02599
53.1	0
52.86	0
53.02	0.011015
53.18	0
53.4	0
53.59	0
53.75	0.0018569
53.95	0
54.06	0.042777
54.25	0.0074601
54.35	0
54.56	0.05115
54.82	0.016919
55.05	0
55.39	0.012609
55.36	0
55.45	0
55.51	0.047389
55.67	0.010021
55.86	0.096585
55.81	0.025687
55.75	0
55.93	0.029968
55.83	0.069511
55.9	0.079426
55.78	0
55.69	0
55.68	0.11473
55.68	0.043966
55.53	0.039709
55.47	0
55.42	0
55.41	0.16043
55.32	0.16805
55.18	0.018938
55.12	0.057923
55.23	0.067577
55.29	0
55.18	0
55.08	0.10899
55.02	0
54.87	0.029449
54.85	0.023094
54.74	0
54.7	0.11184
54.56	0
54.78	0
54.85	0.064956
54.85	0.071933
54.78	0
54.96	0.065283
55.07	0.16106
54.95	0
54.93	0
54.9	0
54.83	0
54.86	0.026864
54.78	0.0044984
54.75	0.0052481
54.72	0.091017
54.6	0.063739
54.56	0
54.73	0.027438
54.76	0.031261
54.63	0.035597
54.66	0.068807
54.76	0.069652
54.49	0
54.58	0.076688
54.55	0.16915
54.5	0
54.34	0.052603
54.27	0
54.19	0.049762
54.04	0.002827
54.09	0
54.06	0.06
53.97	0.018786
54.05	0
53.81	0.013623
53.69	0
53.66	0
53.6	0.090316
53.45	0.10224
53.43	0.034384
53.29	0.037844
53.3	0.086598
53.46	0.016138
53.39	0.046221
53.42	0
53.38	0
53.31	0.024847
53.52	0
53.58	0
53.82	0.0041623
53.97	0.047303
54.07	0.055187
54.24	0
54.11	0.017796
54.41	0.063209
54.38	0
54.36	0.10761
54.37	0.073904
54.47	0.086222
54.49	0.055179
54.55	0.053841
54.53	0.10526
54.6	0.019976
54.64	0.053434
54.88	0
55.08	0.08122
55.04	0
55.33	0
55.54	0
55.69	0.013558
56.12	0.015817
56.55	0.0049169
56.59	0.0057364
56.84	0.0066925
56.98	0.050255
57.15	0.013924
57.4	0
57.67	0.012789
57.85	0.013964
57.94	0
58.01	0
58.03	0
58.01	0.00448
58.15	0.045542
58.02	0.050805
58.08	0.18661
58.01	0.0054809
57.71	0
57.53	0.090541
57.34	0
57.31	0.047127
57.27	0.023879
57.19	0
57.19	0
57.22	0
57.11	0.011855
57.03	0.0059769
56.95	0
57.04	0.0029931
57.31	0.003492
57.29	0
57.19	0
57.09	0
57.28	0
57.32	0.00060307
57.19	0.00012159
57.3	0.042589
57.24	0
57.26	0
57.26	0
57.38	0.049586
57.16	0
57.22	0.093179
57.21	0.10871
57.08	0.041933
56.92	0.0064756
56.92	0
56.72	0.041737
56.68	0
56.76	0.015045
56.79	0
57.06	0
57.3	0.051932
57.19	0
57.14	0.011184
57.12	0
57.18	0
57.03	0.01054
56.81	0.0036418
56.88	0.089142
56.75	0
56.6	0.017242
56.71	0.062562
56.66	0.028786
56.59	0.032976
56.51	0
56.47	0.023616
56.36	0.024678
56.3	0.10326
56.24	0.030776
56.09	0.072856
