# Supplementary material for: How Variability and Effort Determine Coordination at Large Forces
Source: PLoS One. 2016 Mar 2;11(3):e0149512. doi: 10.1371/journal.pone.0149512 (PMC4774921; doi:10.1371/journal.pone.0149512)
Supplement: S1 Dataset — (ZIP) [file pone.0149512.s001.zip › par12_Rilevel10.txt]

70.51	0.036142
70.64	0.14296
70.63	0.10382
70.52	0
70.52	0
70.6	0.089621
70.57	0.013641
70.69	0
70.61	0.10213
70.54	0.034252
70.59	0.12485
70.5	0.08828
70.54	0.058273
70.26	0.11043
70.24	0.11182
70.27	0.082297
70.05	0.11765
70.06	0.0801
69.89	0.12618
69.66	0.086363
69.82	0.16701
69.58	0.053793
69.41	0.12804
69.3	0.05114
69.42	0.08108
69.17	0.080199
69.23	0
69.13	0.056765
69.12	0
69.09	0.036362
69.04	0.071356
69.01	0.069882
69.02	0.081529
68.92	0.085656
68.93	0.099932
68.86	0
68.91	0
68.94	0.086987
68.88	0.13034
69	0.052898
69.02	0.045059
68.96	0
68.88	0.052569
69.04	0.17417
69.07	0.13903
69.16	0.068493
69.1	0.029952
69.26	0.16228
69.36	0.13812
69.41	0.089669
69.39	0.081442
69.42	0.0836
69.69	0.13499
69.72	0.13044
69.65	0
69.69	0
69.65	0.10064
69.86	0.018585
69.81	0
69.74	0
69.8	0
69.9	0.019892
69.81	0.091328
69.72	0.018558
69.74	0.021651
69.57	0.025259
69.62	0.029469
69.49	0
69.4	0.015844
69.39	0.015391
69.33	0.099242
69.2	0.026679
69.17	0.026214
69.16	0
69.25	0.027942
69.14	0.030034
69.07	0.018499
68.96	0.017136
69.05	0
69.16	0.015623
68.89	0
68.94	0.051011
68.92	0.05643
69.04	0.10543
68.9	0
68.86	0.035499
68.81	0.041415
68.84	0
68.82	0
68.79	0
68.77	0.097734
68.79	0.065659
68.71	0
68.68	0.027253
68.75	0
68.66	0.15914
68.76	0
68.67	0.11598
68.58	0.050416
68.69	0
68.68	0.18162
68.65	0
68.8	0.058023
68.73	0.048364
68.8	0.048022
68.95	0.098472
68.95	0.042168
68.91	0.091643
68.97	0.054799
69.1	0.055872
69.41	0.05718
69.4	0.050298
69.47	0.0941
69.69	0.13696
69.94	0.1082
70.08	0.074477
70.19	0.11981
70.45	0.13139
70.44	0.13761
70.87	0.095269
70.98	0.050666
70.96	0.089144
71.13	0
71.2	0.10458
71.41	0
71.63	0
71.82	0.032309
71.8	0.022836
71.91	0.026642
72.07	0.056099
71.97	0.023002
72.07	0.026836
71.89	0.025924
72.04	0.11133
72.02	0.040553
71.88	0
71.91	0
71.71	0
71.85	0.025335
71.82	0.011003
71.66	0.048524
71.49	0
71.34	0.014165
71.36	0.10142
71.41	0.029206
71.3	0.11713
71.37	0.17102
71.17	0
71.06	0.069817
70.97	0
71.02	0.017235
71.02	0.043032
70.88	0.14904
70.74	0.046542
70.69	0
70.77	0.042663
70.86	0.046901
70.7	0.089993
70.54	0
70.72	0.029947
70.77	0.034938
70.56	0.033651
70.51	0.11634
70.48	0.12073
70.6	0.098401
70.49	0.024917
70.36	0.15059
70.32	0.00028869
70.33	0.023394
70.23	0
70.16	0.075666
70.24	0.16902
70.13	0.12964
70.14	0.066308
70.28	0.07346
70.08	0.085703
70.15	0.17227
70.05	0.0030246
70.25	0.066815
70.22	0.0669
70.17	0.1507
70.18	0.20398
70.15	0.039478
70.38	0.088
70.4	0.21887
70.43	0.11686
70.34	0
70.29	0.077222
70.27	0.083513
70.46	0.16766
70.47	0.15912
70.48	0.16617
70.54	0.19386
70.41	0.085962
70.61	0.21371
70.63	0.17894
70.66	0.22469
70.82	0.23444
70.74	0.15631
70.67	0.16804
70.76	0.20287
70.74	0.16441
70.88	0.19681
70.68	0.020755
70.66	0.083056
70.71	0
70.7	0.03508
70.61	0.055972
70.56	0
70.54	0
70.65	0.057643
70.51	0.1097
70.44	0
70.33	0.027911
70.46	0.11746
70.4	0.094586
70.44	0.058296
70.35	0.13462
70.37	0.072167
70.34	0.20688
70.24	0.094447
70.34	0
70.19	0
70.25	0.10472
70.23	0.025249
70.25	0
70.21	0
70.06	0
70.17	0
70.24	0.0042292
70.16	0
70.14	0
70.05	0
70.17	0.043173
70.17	0
70.08	0.0072165
70.1	0.0084193
70.01	0.0098225
70.09	0
69.99	0
69.96	0
69.95	0
70.09	0.044105
69.93	0.049819
69.95	0.015675
70.03	0.060734
69.87	0.02841
70.02	0.033145
69.8	0.031318
69.9	0
69.85	0.025622
69.82	0.10466
69.86	0
69.96	0.026955
69.9	0
69.9	0.11112
69.83	0.040478
69.91	0.15712
69.88	0.18331
69.86	0.12447
69.9	0
69.86	0.1267
69.86	0.098621
69.81	0
69.72	0.10077
69.65	0.096815
69.61	0.070504
69.69	0.061139
69.66	0.097339
69.72	0
69.64	0.054321
69.64	0.047238
69.73	0.043361
69.78	0.12529
69.88	0.0026093
69.7	0.087938
69.75	0.0086471
69.81	0
69.99	0.037435
70.03	0.022793
70.14	0.026157
70.08	0.10075
70.18	0
70.2	0.073658
70.32	0.037248
70.24	0
70.17	0.035298
70.4	0
70.27	0.024388
70.32	0.016177
70.24	0
70.49	0.097559
70.33	0.023042
70.41	0
70.43	0.022817
70.53	0.023924
70.5	0
70.45	0.011652
70.6	0.0522
70.46	0.018453
70.47	0
70.59	0.14108
70.56	0.16459
70.53	0.062742
70.52	0.14939
70.53	0.21366
70.42	0.16438
70.52	0.083369
70.38	0.11228
70.44	0.12053
70.34	0.073278
70.27	0.007434
70.33	0.06617
70.3	0
70.2	0.044591
70.33	0.031933
70.32	0
70.25	0.023803
70.11	0.016742
70.25	0.10443
70.21	0.071952
70.19	0
70.13	0
70.23	0
70.17	0
70.24	0.13935
70.25	0
70.13	0
70.22	0
70.3	0
70.32	0.023247
70.29	0.046342
70.43	0.054066
70.35	0
70.28	0
70.32	0.02063
70.37	0.020194
70.38	0.10073
70.24	0.023613
70.4	0.069996
70.2	0
70.31	0
70.26	0.032411
70.28	0
70.16	0.017089
70.2	0
70.16	0.050718
70.18	0.059171
70.08	0
70.09	0
70.12	0.10323
70.11	0.035541
70.19	0.075458
70.1	0.12062
70.02	0.055829
69.92	0.065134
69.93	0.10123
69.99	0
69.91	0.14205
69.79	0.060729
69.84	0
69.66	0
69.78	0.076264
69.66	0.17387
69.67	0
69.77	0.04171
69.55	0.048662
69.66	0
69.64	0
69.67	0.015083
69.72	0.017597
69.54	0
69.62	0.047915
69.79	0.013453
69.72	0.015696
69.61	0
69.59	0.012865
69.68	0
69.65	0
69.63	0.047228
69.61	0.13738
69.65	0.032933
69.49	0.16362
69.5	0.10599
69.56	0.081213
69.38	0.086877
69.52	0.16335
69.41	0.1002
69.61	0.21697
69.5	0.19302
69.49	0.21165
69.5	0.19
69.55	0.024652
69.53	0.1394
69.64	0.21137
69.7	0.17198
69.7	0
69.6	0.048808
69.78	0.13773
69.83	0
69.9	0.059774
69.8	0
69.95	0.12597
69.92	0.18127
69.95	0
70.01	0.14608
70.11	0.033128
70.08	0.12354
70.1	0.038245
70.13	0.056854
70.24	0.06633
70.07	0
70.11	0.047517
70.15	0.034846
70.2	0.034279
70.35	0.072963
70.36	0.031622
70.28	0.036892
70.44	0.077568
70.49	0.12714
70.45	0.015271
70.47	0.048102
70.61	0.093296
70.71	0
70.67	0.047322
70.87	0
70.81	0
71	0.023457
70.94	0.13916
71.06	0.035011
71.08	0
71.07	0.11785
71.12	0.13749
71.26	0.071607
71.1	0.060349
71.11	0
71.16	0.064572
71.22	0
71.19	0
71.18	0
71.15	0.05323
71.07	0.019655
71.01	0
71.06	0.097062
71	0.11324
70.97	0.17456
70.94	0
71.05	0.14906
70.97	0.13145
70.87	0.0098459
70.89	0
70.96	0.13331
70.92	0.028185
70.94	0
70.89	0.028578
70.85	0
70.93	0.074146
70.89	0.064286
70.8	0.027856
70.77	0
70.8	0.070183
70.7	0.039433
70.75	0.11854
70.72	0.12758
70.71	0.059311
70.79	0
70.7	0.057499
70.78	0
70.62	0.040753
70.56	0.026282
70.49	0
70.53	0.020777
70.59	0.014656
70.55	0.10199
70.46	0.1122
70.31	0.084072
70.45	0.098084
70.4	0
70.36	0
70.29	0
70.35	0
70.48	0.016368
70.32	0
70.39	0
70.56	0.13009
70.52	0.10932
70.47	0.16999
70.46	0
70.66	0.1107
70.62	0.086706
70.63	0
70.6	0.018808
70.67	0
70.7	0
70.75	0
70.73	0
70.79	0.045603
70.78	0
70.84	0.13496
70.99	0.11501
70.82	0.049283
70.88	0.099944
70.85	0.15145
70.82	0.17669
70.94	0.22609
70.81	0.074817
70.93	0.12152
70.81	0.21001
70.76	0.13488
70.67	0.17035
70.67	0.16106
70.52	0.090544
70.49	0.00048788
70.39	0.0080146
70.33	0.029318
70.44	0.048259
70.24	0.029458
70.32	0
70.29	0.019196
70.27	0
70.35	0.016173
70.33	0.095719
70.35	0.021869
70.31	0.025514
70.4	0.026567
70.38	0.030995
70.21	0.075912
70.19	0
70.25	0
70.33	0.022267
70.27	0.063997
70.08	0.02705
70.19	0.018907
70.19	0.022058
70.22	0.025734
70.21	0.026312
70.02	0.020031
70.14	0.061308
70.05	0.025928
70.07	0.06902
70.04	0.033788
70.14	0.077481
70.03	0.087055
70.02	0.091347
70.14	0.10225
69.98	0.065341
70.1	0.0706
69.96	0.027006
70.03	0.059445
70.12	0.18147
69.99	0.067331
70.21	0.025216
70.06	0.060099
70.16	0.065614
70.18	0.10909
70.1	0
