# Supplementary material for: How Variability and Effort Determine Coordination at Large Forces
Source: PLoS One. 2016 Mar 2;11(3):e0149512. doi: 10.1371/journal.pone.0149512 (PMC4774921; doi:10.1371/journal.pone.0149512)
Supplement: S1 Dataset — (ZIP) [file pone.0149512.s001.zip › par12_Rilevel12.txt]

81.53	0
81.43	0.019809
81.64	0.108
81.69	0
81.76	0.10993
81.68	0.12454
81.66	0
81.7	0.0571
81.58	0.048616
81.65	0
81.42	0
81.54	0.017641
81.48	0
81.57	0.053511
81.53	0.13922
81.47	0.11998
81.6	0.012632
81.57	0
81.5	0.054244
81.44	0.054367
81.51	0.040224
81.44	0.11183
81.54	0.085912
81.36	0.14268
81.17	0.030075
81.08	0.068473
81.14	0.073182
81	0
80.95	0.13732
80.84	0.051529
80.87	0.055104
80.75	0.010429
80.73	0.042417
80.77	0.091934
80.74	0
80.81	0.033335
80.67	0
80.92	0.027969
80.95	0.1529
80.85	0
80.87	0
80.75	0.030166
80.97	0.12009
80.98	0.092994
80.82	0.040562
81.02	0.047323
81.05	0.1401
81.19	0.15843
81.26	0.16482
81.31	0.13434
81.22	0.10752
81.43	0.16
81.58	0.20577
81.64	0.12876
81.66	0.080306
81.55	0.15619
81.56	0.12186
81.75	0.073056
81.65	0.0084905
81.7	0.15823
81.75	0.086327
81.65	0.15958
81.71	0.16586
81.53	0.096436
81.64	0.11109
81.72	0.23058
81.67	0.12728
81.5	0.16434
81.6	0.079195
81.44	0.076322
81.44	0.070527
81.36	0.043852
81.3	0
81.31	0.0025568
81.27	0.032231
81.02	0.10978
80.95	0
80.89	0.024115
80.78	0
80.73	0
80.64	0.022336
80.62	0
80.56	0.092657
80.59	0.10408
80.69	0.036533
80.51	0.12752
80.49	0
80.55	0.14505
80.55	0.15378
80.51	0.16206
80.52	0.18298
80.39	0.10733
80.46	0.16767
80.57	0.25633
80.36	0.14608
80.42	0.18587
80.36	0.10145
80.27	0.14292
80.37	0.30858
80.34	0.10506
80.37	0.22556
80.24	0.019944
80.18	0.091253
80.2	0.16754
80.17	0.10158
80.23	0.058553
80.12	0.073165
80.06	0
80.38	0
80.33	0
80.48	0
80.48	0
80.63	0.084915
80.72	0
80.9	0.099067
81.08	0.073132
81.18	0.042873
81.39	0.092466
81.47	0.051277
81.64	0.059824
81.76	0.010836
81.7	0.0429
81.92	0.1278
82.05	0.091241
82.19	0.055454
82.11	0
82.21	0.010473
82.51	0.089962
82.52	0.083656
82.64	0.039945
82.68	0
82.73	0
82.9	0.035615
82.88	0.026557
82.98	0
82.99	0
83	0.010383
83.14	0.097007
83.18	0.022346
83.1	0.064091
83.12	0
83.1	0.11722
83.02	0
83.05	0.033964
83.03	0.0359
83.1	0.073648
83.01	0.085923
83.09	0.080707
82.97	0.13661
83	0.068818
82.78	0.074305
82.72	0.11686
82.55	0.079571
82.67	0.079381
82.45	0
82.4	0.058374
82.38	0.098166
82.24	0.09505
82.11	0.055183
82.14	0.0087029
82	0
82.06	0.085318
81.97	0
81.84	0
81.84	0.058138
81.74	0
81.87	0.066377
81.67	0.063221
81.53	0
81.56	0.1162
81.52	0
81.44	0.040988
81.54	0.079203
81.47	0.081867
81.38	0.095512
81.48	0.13451
81.26	0.072034
81.31	0
81.4	0.064008
81.13	0.018585
81.09	0.048211
81.15	0.16117
81.1	0.0062362
80.93	0.092169
80.85	0.011969
80.81	0
80.76	0.087725
80.74	0
80.72	0.031998
80.6	0.02197
80.64	0
80.7	0.023637
80.69	0.012955
80.73	0.10001
80.56	0.11134
80.55	0.083792
80.57	0.012863
80.55	0.053515
80.45	0.017828
80.48	0.004131
80.43	0.1136
80.54	0.033678
80.36	0.16449
80.16	0
80.15	0.052671
80.14	0
80.14	0
80.07	0.036214
79.98	0
79.99	0.014835
79.88	0.093423
79.79	0.10899
79.73	0.084712
79.68	0.13524
79.76	0.072889
79.76	0.082564
79.7	0.080755
79.72	0.033601
79.77	0.06753
79.87	0.056244
79.84	0.05347
79.73	0.0061742
79.82	0
79.87	0.073038
79.89	0.073956
79.94	0.11935
79.96	0.087888
79.95	0.14395
80.1	0.040606
80.18	0
80.14	0.065322
80.22	0
80.35	0.041668
80.46	0
80.48	0.0603
80.57	0
80.56	0.017016
80.7	0.019852
80.71	0.016216
80.88	0.018918
80.95	0.054468
80.93	0.021099
80.99	0.02178
81.21	0.022101
81.25	0.065529
81.26	0
81.27	0.021773
81.12	0.064332
81.14	0.028977
81.09	0.07257
81.1	0.073743
81.04	0
80.95	0.039958
81.01	0.035896
81.03	0.079496
81.02	0.1231
80.97	0
81	0.17377
80.96	0.068731
81.04	0.074203
80.78	0.073321
80.91	0.14992
80.86	0.0051179
81.05	0.061903
80.94	0.060765
80.93	0.14342
80.99	0.070208
81.09	0.014476
80.96	0
80.86	0.048166
80.97	0.13096
80.89	0.0015426
81.09	0.074992
80.96	0.085078
80.96	0.1417
81.02	0.029954
81.2	0.055566
81.16	0.06457
81.01	0.10528
80.97	0.10865
80.97	0.018244
80.92	0.058739
80.96	0.059268
80.89	0
80.87	0.12573
80.94	0.086132
80.8	0.097446
80.78	0
80.75	0.051573
80.6	0.14506
80.64	0.14828
80.63	0.15864
80.56	0.041501
80.44	0.17576
80.35	0
80.48	0.044938
80.53	0.027714
80.43	0.04834
80.45	0.0070326
80.5	0
80.65	0
80.64	0
80.65	0
80.73	0
80.69	0.042468
80.77	0.0070991
80.83	0.0082822
80.99	0.0096626
81.18	0.05372
81.34	0.10512
81.32	0.030668
81.49	0.034597
81.6	0
81.79	0.037372
81.68	0
81.82	0.059574
81.94	0.021945
81.94	0.10473
81.91	0.079738
81.93	0.086799
82.05	0.14371
82.01	0.15774
82.06	0.13792
82.12	0.22835
82.16	0.04088
82.2	0.16057
82.14	0
82.28	0.09464
82.24	0.0025327
82.21	0
82.31	0.00053081
82.28	0.058752
82.31	0.11099
82.31	0
82.33	0
82.39	0
82.49	0
82.39	0.01852
82.58	0.0031077
82.41	0.088519
82.34	0.018379
82.62	0.021442
82.56	0
82.46	0.021929
82.49	0.15241
82.5	0
82.57	0.11754
82.56	0.048668
82.56	0.14167
82.62	0.076736
82.51	0
82.43	0.064125
82.28	0
82.28	0.04711
82.14	0
82.11	0
81.95	0
81.96	0
81.86	0.05032
81.75	0.050855
81.69	0.05933
81.7	0.11167
81.57	0.0029359
81.6	0.088319
81.59	0.052205
81.52	0.0099835
81.5	0.0017591
81.46	0
81.4	0.025399
81.46	0
81.52	0
81.47	0.046994
81.51	0.054533
81.39	0
81.6	0.10184
81.5	0.076362
81.54	0.046642
81.68	0.17392
81.54	0.10893
81.69	0.12708
81.49	0.13129
81.57	0.14045
81.67	0.15608
81.53	0
81.53	0.092505
81.47	0
81.46	0.06486
81.57	0.052262
81.43	0.077406
81.54	0
81.54	0.15978
81.63	0.10152
81.41	0
81.51	0.098919
81.44	0.060058
81.51	0.15496
81.37	0.069264
81.46	0
81.51	0.063888
81.55	0.14294
81.36	0.071864
81.29	0.058014
81.44	0.013693
81.4	0.14332
81.34	0.11411
81.26	0.066853
81.29	0.19336
81.33	0.13102
81.4	0
81.44	0.041798
81.33	0
81.25	0.061051
81.46	0.081446
81.4	0.073184
81.35	0
81.3	0
81.34	0.12086
81.26	0
81.27	0
81.21	0.062612
81.19	0.0306
81.17	0.0357
81.06	0
81.15	0
81.09	0.021506
80.98	0.014655
81.12	0.011998
81.02	0
81.02	0.0080477
80.99	0.051836
81.02	0.014444
80.9	0
80.95	0.054856
80.98	0.14889
80.8	0.045026
80.81	0.086338
80.69	0.055873
80.79	0.10763
80.76	0
80.72	0.091613
80.71	0.14182
80.74	0
80.66	0.056866
80.81	0.048405
80.73	0.014025
80.77	0.043541
80.78	0.069607
80.71	0.038762
80.88	0.12064
80.77	0.13268
80.78	0.067559
80.78	0.11401
80.69	0
80.77	0.11495
80.58	0
80.6	0
80.78	0.080627
80.65	0
80.6	0.032617
80.66	0
80.67	0.018895
80.68	0.10694
80.75	0.026429
80.68	0.11573
80.7	0.044686
80.62	0
80.65	0
80.73	0
80.69	0
80.69	0
80.73	0
80.79	0.042468
80.77	0.049546
80.74	0.057804
80.91	0
80.91	0
80.98	0
81.14	0.017913
81.07	0.097534
81.17	0.1466
81.22	0.0012492
81.39	0.043904
81.42	0.051222
81.42	0
81.4	0
81.61	0
81.54	0
81.65	0.008558
81.65	0.0014474
81.9	0
81.77	0
81.97	0.086582
82.08	0.10101
82.15	0.11642
82.24	0
82.34	0.13558
82.3	0.15818
82.44	0.17011
82.33	0.011844
82.45	0.079309
82.44	0.13497
82.59	0.17732
82.46	0.13806
82.51	0.13272
82.54	0.025524
82.51	0.18635
82.57	0.19491
82.6	0.11295
82.59	0.066316
82.6	0.18259
82.61	0.16632
82.62	0.20543
82.68	0
82.77	0.061016
82.59	0.14503
82.76	0.09632
82.66	0.084653
82.71	0.10697
82.67	0.16725
82.7	0.18495
82.63	0.1916
82.39	0.12259
82.35	0.12892
82.37	0.21747
82.15	0.013602
82.06	0.027491
82.01	0
81.91	0.10705
82.05	0.1883
82.03	0.056094
81.89	0.10562
81.94	0.076198
81.72	0.13134
81.73	0
81.72	0
81.75	0.094662
81.77	0.050388
81.57	0
81.42	0
81.66	0
81.61	0.10909
81.63	0.026601
81.48	0.022636
81.42	0.026409
81.6	0.1157
81.58	0.13499
81.58	0.1393
81.57	0.11564
81.46	0.13114
81.42	0.10615
81.35	0.062112
81.31	0.092413
81.44	0.16949
81.41	0.13602
81.32	0.051939
81.31	0.08535
