# Supplementary material for: How Variability and Effort Determine Coordination at Large Forces
Source: PLoS One. 2016 Mar 2;11(3):e0149512. doi: 10.1371/journal.pone.0149512 (PMC4774921; doi:10.1371/journal.pone.0149512)
Supplement: S1 Dataset — (ZIP) [file pone.0149512.s001.zip › par12_Rilevel14.txt]

99.2	0.083158
98.98	0.0063066
99.13	0.029984
98.99	0.019929
98.77	0.023251
98.56	0
98.54	0
98.43	0.012215
98.44	0
98.05	0.005932
98.18	0.087939
98.08	0.017702
98.17	0.063099
98.13	0
98.12	0
98.13	0.028145
97.91	0.060626
98.01	0.025333
98.19	0
98.12	0.019038
98.2	0.064658
98.26	0.028297
98.06	0
98.2	0.10358
98.33	0
98.24	0.075224
98.11	0.034538
98.13	0
98.1	0.12047
98.25	0.038393
98.24	0.044792
98.16	0
97.99	0.033964
98.1	0
98.14	0.14689
98.25	0.080075
97.7	0.0010618
97.71	0.043686
97.92	0.045306
97.8	0.052857
97.78	0.12208
97.66	0.086633
97.57	0.18579
97.38	0.12458
97.55	0.13779
97.42	0.23684
97.27	0.12863
97.29	0.093178
97.16	0.16264
97.13	0.12653
97.23	0.12466
97.07	0.10596
96.9	0.10218
97.1	0.18858
97.08	0.023112
97.16	0
97.36	0.027546
97.58	0.056924
97.57	0.091828
97.82	0.033256
97.94	0.034947
98.2	0
98.42	0.078627
98.56	0
98.68	0.024493
98.96	0.023032
99.25	0.021046
99.3	0.10945
99.24	0
99.14	0
99.17	0
99.33	0.19156
99.34	0.13508
99.35	0.054461
99.33	0.063538
99.32	0.15902
99.38	0.18552
99.27	0.099626
99.29	0.093716
99.29	0.2276
99.36	0.2125
99.5	0.13651
99.26	0.043453
99.35	0
99.44	0.018471
99.47	0.19585
99.53	0.10818
99.49	0.10346
99.53	0
99.43	0
99.56	0.067937
99.7	0.13151
99.51	0.050506
99.47	0
99.55	0
99.44	0
99.47	0.11525
99.47	0.027647
99.51	0.066284
99.43	0
99.36	0.077332
99.35	0.09022
99.37	0.043602
99.4	0.046261
99.3	0.00047662
99.06	0.1279
99.06	0.05143
99.09	0.044965
98.96	0.045193
99.06	0.0025679
99.02	0.0029164
99.09	0
99.4	0.015961
99.32	0
99.47	0
99.53	0.045614
99.45	0.052731
99.6	0.10397
99.37	0.03374
99.51	0.12426
99.6	0.10252
99.7	0.069556
99.65	0
99.49	0
99.56	0.1343
99.52	0.051084
99.51	0
99.48	0.030919
99.49	0.12097
99.23	0
98.97	0
98.96	0.11023
99.08	0.1286
98.97	0.059987
98.72	0
98.67	0.049824
98.67	0
98.7	0.039756
98.3	0.024949
98.44	0.061556
98.27	0
98.28	0.021065
98.22	0.024575
98.27	0
98.09	0.017887
98.04	0
98.13	0.010609
98.1	0
98.04	0
98.04	0.047217
97.95	0
97.89	0.0096588
97.72	0.051947
97.62	0
97.67	0
97.61	0
97.56	0.010289
97.46	0.095287
97.41	0
97.47	0
97.64	0.060064
97.48	0.027628
97.42	0.072964
97.42	0
97.42	0
97.41	0.11169
97.24	0.077848
97.25	0
97.18	0
97.31	0
97.16	0.031611
97.2	0
97.15	0
97.26	0
97.15	0
97.25	0
97.1	0
97.17	2.108e-05
97.17	0
97.11	0
97.19	2.459e-05
97.43	0
97.36	0
97.44	0.042472
97.61	0
97.86	0
98.32	0.0070998
98.46	0.008283
98.48	0
98.82	0.0025849
99.15	0.087909
99.45	0.017667
99.81	0.061875
99.82	0.028361
100.17	0.033087
100.14	0
100.3	0.065966
100.32	0
100.28	0
100.35	0.01653
100.43	0.01377
100.35	0.016066
100.48	0.0077488
100.38	0.051487
100.31	0.017621
100.35	0.017803
100.17	0.060922
100.14	0.025952
100.04	0.028985
99.85	0.025235
99.77	0.026504
99.59	0.15529
99.5	0.043683
99.39	0
99.37	0.041807
99.2	0.0021223
99.06	0
98.76	0
98.77	0.092236
98.75	0.022715
98.78	0.019533
98.58	0.10733
98.2	0
98.19	0.08277
98.13	0.038746
98.2	0.12631
98.32	0.016767
98.19	0.04412
98.02	0.0090266
98.12	0.12408
98.07	0.053405
98.22	0.12615
98.25	0.059484
98.43	0.019597
98.5	0.021359
99.24	0
99.61	0.037786
100.05	0.023059
100.18	0.016988
100.3	0
100.69	0.097887
100.59	0.029308
100.5	0
100.4	0
100.39	0.063667
100.32	0.031831
100.39	0.063269
100.32	0.026482
100.24	0.030896
100.39	0
100.56	0.025434
100.51	0.024368
100.57	0
100.53	0.098364
100.58	0
100.65	0.10961
100.41	0.038745
100.44	0
100.37	0.083588
99.97	0
100.08	0.12357
99.98	0
99.82	0.034548
99.68	0.1252
99.43	0.089688
99.3	0.10464
99.13	0.059033
98.65	0.026425
98.37	0
98.19	0
97.99	0
97.68	0
97.57	0.089319
97.43	0.057354
97.4	0
97.31	0
97.2	0.024467
97.25	0.11344
97.19	0.032564
97.15	0
97.07	0.070879
96.9	0
96.98	0.036168
96.89	0.10818
96.97	0.035893
96.86	0.041875
96.86	0
96.86	0.079488
96.96	0.044261
97.02	0.076054
96.9	0.040301
96.99	0
97.14	0
97.18	0
97.35	0
97.4	0
97.74	2.108e-05
97.61	2.459e-05
97.65	0
97.81	0
97.72	0
97.95	0
97.98	0
98.04	2.108e-05
98.15	0.042471
98.12	0
98.27	0
98.32	0
98.34	0.0071032
98.13	0.0082835
98.21	0
98.23	0
98.39	0
98.28	0.0025855
98.14	0
98.23	0
98.27	0.042899
98.06	0
98.18	0.050049
98.12	0
98.16	0
98.19	0.015512
98.35	0.010948
98.27	0.097666
98.33	0.020709
98.32	0.02416
98.35	0
98.41	0.025602
98.34	0.070491
98.44	0.023515
98.45	0
98.14	0
98.31	0.10485
98.21	0
98.15	0.021415
98.18	0
98.27	0.021065
98.2	0
98.19	0
98.01	0.0071011
98.03	0.0047155
98.22	0.090395
98.08	0
98.11	0
98.18	0
98.21	0
98.15	0
98.14	0
98.06	0
98.14	0
98.26	0.042468
98.27	0.0070991
98.12	0.0082822
98.07	0
98.03	0
98.27	0
98.36	0.045031
98.37	0.0089067
98.29	0
98.41	0.0090108
98.43	0.010513
98.33	0.012265
98.19	0.04925
98.29	0
98.46	0.055974
98.34	0
98.46	0
98.44	0
98.48	0
98.55	0.0093501
98.56	0
98.6	0.0015794
98.41	0
98.62	0.0018427
98.6	0
98.61	0.00059143
98.75	0
98.6	0.00042676
98.59	0.085392
98.59	0
98.75	0
98.69	0.056771
98.64	0
98.69	0
98.58	0
98.62	0.05193
98.51	0.018138
98.52	0.011699
98.46	0.14099
98.55	0.037147
98.42	0.12823
98.51	0.098502
98.3	0
98.39	0
98.42	0.086448
98.4	0.13711
98.18	0
98.22	0
98.33	0
98.28	0
98.08	0.10777
97.86	0
97.8	0.10288
97.69	0
97.76	0.12002
97.54	0
97.41	0
97.55	0.12206
97.59	0.16771
97.49	0.025874
97.27	0.052629
97.31	0.0614
97.42	0.19897
97.49	0.1269
97.47	0.07765
97.47	0.043833
97.33	0.12726
97.38	0.13824
97.29	0.12811
97.25	0.085871
97.17	0.087241
97.08	0.094475
97.21	0
97.27	0.023524
97.22	0.13343
97	0.056467
97.1	0.051338
96.98	0.0017012
97.28	0.0019847
97.07	0
97	0.018603
97.04	0
97.24	0.0037359
97.33	0.004075
97.38	0.0044234
97.22	0
97.17	0.0020601
97.2	0.0024035
97.23	0
97.51	0.0015022
97.45	0
97.44	0
97.36	0
97.35	0
97.41	0
97.43	0
97.52	0.084915
97.49	0.014174
97.55	0.058983
97.46	0.068813
97.34	0.037835
97.62	0.086588
97.55	0.086867
97.73	0.014088
97.55	0.049053
97.73	0
97.97	0
98.24	0.025022
98.1	0.014715
98.12	0
98.3	0.006644
98.31	0
98.41	0
98.35	0.0035809
98.52	0
98.54	0
98.58	0.0006179
98.59	0.043168
98.45	0
98.51	0.0073187
98.68	0.093432
98.78	0.066557
99.07	0.0351
99.11	0.076203
99.3	0.046456
99.01	0
99.28	0.037407
99.32	0.074996
99.45	0.12409
99.25	0.04718
99.24	0.13219
99.15	0.026886
99.21	0.067579
99.07	0.15124
98.96	0.070867
98.74	0.11726
98.62	0.15722
98.4	0.0091545
98.65	0.084311
98.41	0.1156
98.19	0.038166
98.27	0.15232
98.17	0.066614
98.25	0.11864
98.02	0.081912
97.95	0
98.04	0.069936
97.92	0.056204
97.88	0.096916
97.73	0.093296
97.55	0.13764
97.53	0.11813
97.45	0.083719
97.37	0.1732
97.28	0
97.29	0.08547
97.12	0.11922
97.22	0.1194
97.06	0.12535
97.01	0
97.09	0.032482
97.01	0.066097
97.16	0.09969
97.07	0.13885
97.07	0
97.08	0.056208
97.08	0
97.26	0.049146
97.28	0
97.44	0.10247
97.37	0.077106
97.42	0.038142
97.44	0.12939
97.34	0
97.48	0.057873
97.65	0
97.74	0.12248
97.75	0.051646
97.72	0.038688
97.87	0
98.06	0.035491
97.96	0
98.04	0.14833
98.04	0
98.18	0
98.24	0.030658
98.01	0.0723
98.23	0.041903
98.09	0
98.14	0.15151
97.92	0
97.83	0
98.05	0.032256
97.77	0.030648
97.8	0.035756
97.49	0
97.46	0
97.35	0
97.45	0
97.44	0.0059804
97.04	0
97.22	0.0010178
97.09	0.086081
97.01	0
96.93	0.015534
96.89	0.059573
