# Supplementary material for: How Variability and Effort Determine Coordination at Large Forces
Source: PLoS One. 2016 Mar 2;11(3):e0149512. doi: 10.1371/journal.pone.0149512 (PMC4774921; doi:10.1371/journal.pone.0149512)
Supplement: S1 Dataset — (ZIP) [file pone.0149512.s001.zip › par12_Rilevel16.txt]

110.19	0
110.22	0.15014
110.1	0.12358
109.93	0.076917
110.03	0
110.22	0.016014
110.15	0.18847
109.96	0.067518
110.02	0.015727
109.91	0
109.93	0.047976
109.55	0.010856
109.49	0.066147
109.28	0.023472
109.33	0.1521
109.32	0.09256
109.21	0.057544
109.03	0.065326
109.21	0.10764
109.37	0.079216
109.33	0
109.42	0.094088
109.24	0
109.15	0.089291
109.09	0.12868
108.96	0.13692
108.86	0.1173
108.77	0
108.6	0.16361
108.51	0.091107
108.46	0.042398
108.37	0.11154
108.42	0.15302
108.49	0.093635
108.39	0.081972
108.58	0.16534
108.77	0
109.09	0.08235
108.9	0.028124
109.14	0.059652
109.31	0.055933
109.3	0.080144
109.35	0.093502
109.35	0.052914
109.43	0.057045
109.6	0.1415
109.86	0.028426
109.91	0.062253
109.92	0.014598
109.98	0.050659
110.19	0
110.29	0.02601
110.58	0.1105
110.94	0.11854
111.11	0.09342
111.26	0.0581
111.52	0.15268
111.73	0.17379
112.01	0.18434
112.1	0.1953
112.26	0.042495
112.51	0.12479
112.59	0.077692
112.65	0
112.68	0.15829
112.65	0
112.75	0.14504
112.66	0.021079
112.5	0.18143
112.56	0.16922
112.42	0.0012569
112.42	0
112.37	0.019739
112.02	0.061963
111.86	0
111.35	0.056294
111.09	0.02302
110.74	0.11175
110.39	0
110.11	0.11676
109.95	0.051325
109.55	0.050497
109.59	0.055076
109.48	0.088078
109.67	0.1452
109.6	0.1075
109.2	0.074413
109.14	0.035952
109.06	0.075212
108.95	0.11551
108.92	0.025673
108.59	0.13938
108.45	0.065309
108.54	0.070202
108.41	0
108.45	0
108.42	0
108.52	0
108.44	0.011721
108.43	0.0019746
108.56	0.0023037
108.49	0.045135
108.59	0.13755
108.6	0
108.67	0.031182
108.62	0
108.72	0
108.84	0.11304
108.63	0
108.63	0.024057
108.54	0.15021
108.61	0.1328
108.51	0.070038
108.67	0.10532
108.97	0.080425
109.2	0.08982
109.82	0.079755
110.02	0.070914
110.06	0.15595
110.08	0
110.01	0.066095
109.89	0.14703
109.9	0.1158
109.75	0.12328
109.66	0
109.67	0.07539
109.66	0.076939
109.41	0.065256
109.41	0.099279
109.27	0.052832
109.03	0.061637
108.97	0.10179
108.85	0.063487
108.72	0.063192
108.86	0.14207
108.66	0.029604
108.6	0.19405
108.5	0
108.36	0.11395
108.21	0
108.23	0
108.16	0.093802
108.17	0.077094
108.2	0.0050494
108.3	0
108.31	0
108.41	0.11424
108.37	0.075198
108.44	0.074882
108.61	0.086521
108.41	0.016048
108.38	0.061169
108.59	0.0098774
108.59	0
108.57	0
108.65	0.056984
108.69	0.021359
108.78	0.057171
108.94	0.14995
108.95	0.090045
108.85	0.062606
109.01	0.063543
109.06	0.070573
109.03	0.1577
109.04	0.074099
108.71	0.028994
108.86	0.10829
108.58	0.073297
108.5	0.031304
108.33	0.010237
108.21	0.042041
108.42	0
108.22	0.026167
108.29	0.060759
108.26	0.023222
108.37	0.11028
108.53	0.036759
108.59	0.12778
108.73	0.059821
108.59	0.10211
108.69	0.11526
108.66	0
108.72	0
108.7	0.13111
108.78	0.143
108.77	0.19226
108.79	0.1202
108.94	0.055334
109.1	0.064557
109.34	0.13836
109.39	0.095138
109.45	0.16385
109.47	0.086226
109.39	0.13382
109.65	0.14537
109.66	0.019194
109.66	0.09143
109.7	0.079361
109.99	0.078216
110.43	0
110.56	0.044721
110.67	0.048976
111.05	0
111.53	0
111.92	0.10053
112.16	0
112.39	0.067386
112.55	0.1129
112.46	0.089271
112.61	0
112.85	0.12984
112.71	0.024141
112.77	0.05938
112.76	0.13535
112.69	0
112.78	0.05814
112.64	0.04619
112.84	0.13476
113.2	0.062428
113.48	0
113.7	0.0078271
113.85	0
114.23	0.03419
114.12	0
114.35	0.049471
114.46	0.015269
114.41	0.016509
114.59	0.019261
114.31	0
114.26	0
114.11	0
114.14	0.0059828
114.05	0.046675
113.75	0.0087974
113.83	0
113.67	0.095157
113.51	0.06857
113.15	0.079001
112.92	0.041942
112.82	0.089913
112.57	0.020005
112.56	0.049926
112.18	0.046819
111.9	0
111.51	0
111.29	0
110.95	0
110.77	0.0078242
110.7	0
110.46	0.0013251
110.46	0
110.45	0.043993
110.36	0
110.3	0
110.19	0.050021
110.22	0.058137
110.19	0.02538
110.01	0.14962
109.91	0.047214
109.89	0.13998
109.8	0.11252
109.81	0.20648
109.8	0.024429
109.76	0.1309
109.73	0.14485
109.45	0
109.39	0.084466
109.54	0.06413
109.36	0.11319
109.13	0.025348
109.11	0.047877
108.93	0.14075
108.85	0.022791
108.95	0.14324
108.75	0.14825
108.61	0.083839
108.61	0.089833
108.6	0.081347
108.51	0.091106
108.27	0.12486
108.4	0.20586
108.53	0.098856
108.52	0.14281
108.55	0
108.56	0
108.61	0.11705
108.73	0.1447
108.8	0.067448
108.94	0.012442
108.91	0.056962
108.89	0.1089
108.89	0.02265
109.05	0.087202
109	0.048047
109.14	0.053982
109.14	0
109.26	0
109.2	0
109.18	0
109.17	0
108.96	0
109.1	0
109.07	0.042468
109.01	0.0070991
108.89	0.0082822
108.89	0.0096626
108.71	0
108.56	0.011273
108.6	0.13341
108.66	0.069573
108.67	0.079789
108.59	0
108.4	0
108.67	0.04715
108.63	0.07522
108.67	0.033714
108.89	0.026035
108.81	0.030374
108.83	0.035437
108.99	0.033485
109.22	0.068975
109.18	0.032405
109.27	0
109.27	0.070852
109.3	0.076754
109.31	0.041519
109.32	0.07939
109.26	0.08722
109.47	0.016863
109.54	0.050312
109.54	0.17325
109.33	0.06786
109.46	0.19328
109.62	0.12606
109.64	0.22915
109.78	0.0042804
109.82	0.018566
109.82	0.095245
109.8	0.12135
109.79	0.078121
109.81	0.095395
110.07	0.068134
110.07	0.076396
110.15	0.1157
109.87	0.029865
109.84	0.06427
109.81	0.059082
109.8	0.057573
109.76	0.011989
109.65	0.037151
109.4	0.038365
109.29	0.076495
109.03	0.03695
109.11	0.033513
109.13	0.0371
109.05	0.12199
108.78	0.0085814
108.73	0
108.68	0
108.57	0
108.56	0.14912
108.48	0.026305
108.43	0
108.51	0.029259
108.48	0
108.46	0
108.49	0.0092818
108.45	0.048891
108.49	0.099487
108.62	0.068745
108.55	0
108.53	0
108.7	0.078655
108.62	0
108.68	0.024588
108.7	0
108.72	0
108.75	0.059675
108.93	0
108.77	0.014065
108.78	0
108.97	0.097205
108.84	0
109.28	0
109.63	0.018566
109.65	0.019316
109.92	0.10743
110.17	0.10913
110.35	0
110.31	0.084875
110.42	0.13837
110.42	0.073323
110.51	0.11009
110.48	0
110.5	0.067797
110.32	0.064951
110.56	0
110.58	0.040493
110.43	0.028895
110.46	0.1186
110.37	0
110.33	0.11625
110.25	0.050728
110.11	0
109.97	0.13251
109.93	0
109.86	0.049935
109.95	0.08133
109.95	0
109.79	0.001537
109.59	0
109.66	0
109.71	0.013832
109.59	0
109.61	0.04503
109.29	0.0098314
109.32	0
109.39	0.01147
109.3	0.053523
109.16	0.062444
109.09	0.022899
109.1	0
108.89	0.067524
108.89	0.076866
108.78	0.03831
108.63	0.076734
108.64	0
108.48	0
108.49	0.1169
108.39	0.038678
108.36	0
108.45	0
108.5	0.025951
108.29	0.030276
108.47	0.015839
108.65	0.096926
108.87	0.11308
108.81	0.08948
108.87	0.14251
108.75	0.076328
109.01	0.1713
109.11	0
109.28	0
109.23	0.065045
109.5	0.0096868
109.59	0.16837
109.85	0.12543
109.76	0.061443
109.89	0.071683
109.82	0.07279
109.79	0.12575
109.96	0.11865
109.84	0.20242
110.03	0.09857
109.93	0.060604
109.94	0.10102
109.71	0.13934
109.42	0.0579
109.51	0
109.51	0.017386
109.36	0.05263
109.39	0.12946
109.29	0.085363
109.27	0.005047
109.15	0
109.3	0.045437
109.33	0.12913
109.37	0.086631
109.55	0
109.72	0.0011078
109.86	0.086186
109.91	0.13542
110.09	0.051579
110.26	0.13063
110.33	0.067509
110.35	0.16347
110.39	0
110.59	0.068886
110.68	0.07177
110.62	0.14685
110.8	0.075184
110.87	0.018023
111.04	0.063474
111.24	0.062572
111.12	0.14593
111.41	0.060886
111.52	0.10095
111.62	0.029877
111.68	0.024277
111.28	0.10279
111.4	0.095597
111.31	0.10138
111.28	0.10145
111.22	0.11338
111.1	0
111.07	0.15355
111.05	0
111.18	0.06142
111.08	0.054747
111.14	0.0025272
111.11	0.0029484
111.03	0
111.07	0.10519
110.92	0.070036
110.9	0.030138
111.2	0
111.08	0.034248
111.09	0.039956
111.05	0.029084
110.99	0.022259
110.92	0.020946
110.83	0
110.7	0.061175
110.6	0.10716
110.48	0.035278
110.39	0
110.56	0.076403
110.43	0.089137
110.21	0.093797
110.15	0.13402
110.31	0.023133
110.34	0.15433
110.09	0.082424
110.2	0.1662
110.16	0.050925
110.03	0
110.02	0.11811
110.01	0.11208
109.92	0.074574
110.08	0
110.16	0.050815
110.39	0.059285
110.45	0.13437
110.48	0.13809
110.49	0.10623
110.6	0.16638
110.76	0.015853
110.69	0.0086147
110.65	0
110.76	0.0070869
110.81	0.03301
110.97	0.13812
111.18	0.11605
111.3	0.13396
111.32	0.071393
111.33	0
111.42	0.034163
111.49	0.10173
111.54	0.056895
111.58	0
111.46	0.032152
111.44	0
111.48	0.031817
111.44	0.020165
111.46	0.05649
111.36	0
