# Supplementary material for: How Variability and Effort Determine Coordination at Large Forces
Source: PLoS One. 2016 Mar 2;11(3):e0149512. doi: 10.1371/journal.pone.0149512 (PMC4774921; doi:10.1371/journal.pone.0149512)
Supplement: S1 Dataset — (ZIP) [file pone.0149512.s001.zip › par12_Rilevel18.txt]

124.31	0.098306
124.24	0
124.27	0.06571
124.54	0.034215
124.67	0.097458
124.92	0.091749
124.98	0
125.1	0
125.36	0
125.63	0.031556
125.66	0.063019
125.53	0.015783
125.45	0.018414
125.47	0.14882
125.31	0
125.05	0.041028
124.78	0.12226
124.65	0.18245
124.6	0.04
124.54	0.1492
124.25	0.089177
124.24	0.012308
124.23	0
124.38	0.048469
124.34	0.17722
124.39	0
124.33	0.082134
124.56	0.093772
124.95	0.19429
125.22	0.091258
125.49	0.11938
125.64	0.18172
126.36	0.11343
126.58	0.074254
126.89	0.096694
126.83	0.14005
127.01	0.016151
127.16	0.073449
127.33	0.066787
127.5	0.023095
127.64	0
127.61	0
127.45	0.027243
127.5	0.019542
127.57	0
127.41	0.050265
127.29	0.016196
127.23	0.018895
126.9	0.059951
126.97	0.024239
126.83	0.028279
126.77	0.024615
126.52	0.026018
126.4	0.1121
126.44	0.078343
126.4	0.044913
126.16	0.17503
125.93	0.072754
125.49	0.080543
125.46	0.16018
125.3	0.13137
125.11	0.18823
124.77	0.23287
124.54	0.17467
124.29	0.063013
124.57	0.046819
124.23	0.20251
124.21	0.2049
124.07	0.20023
123.87	0
123.76	0
123.79	0.1013
123.55	0.16932
123.35	0.078496
123.23	0
123.38	0.058206
123.53	0.067907
123.53	0.019895
123.7	0.037438
123.67	0.073042
123.88	0.042769
123.83	0
124.01	0.028879
124.21	0
124.89	0
125.44	0.011962
125.83	0
126.12	0.049275
126.25	0
126.77	0
127.16	0
127.58	0.0082335
127.78	0
128.02	0.086287
128.31	0.10067
128.44	0.11745
128.7	0.094574
128.67	0
128.65	0.02407
128.72	0.18349
128.83	0.027504
128.8	0
128.69	0.039198
128.74	0
128.92	0.12661
128.7	0.03224
128.72	0.11792
128.63	0.09513
128.57	0.062006
128.5	0.11479
128.39	0
128.38	0.10744
128.41	0.063249
128.29	0.10038
127.94	0
127.64	0.087647
127.38	0.059808
127.39	0.051869
127.17	0.049972
127.03	0.04157
126.83	0.0060517
126.74	0.11979
126.72	0.12979
126.61	0.015437
126.18	0.052128
126.12	0.011441
125.75	0.13968
125.5	0.058101
125.25	0.046152
125.32	0.093718
125.05	0
124.95	0
124.78	0
124.49	0
124.45	0
124.39	0
124.2	0
124.11	0.084915
124.04	0.099067
124.09	0.030685
123.82	0.035799
123.9	0.041765
123.98	0.048726
124.12	0
124.22	0.06863
124.33	0.074955
124.37	0.039034
124.45	0
125.38	0
125.55	0.072904
125.81	0.11606
125.93	0.038021
125.94	0
126.18	0
126.23	0.037853
126.43	0.032011
126.45	0.018002
126.79	0
126.76	0
126.47	0.014665
126.43	0.053248
126.26	0.056787
126.14	0
126.12	0
126.14	0.1057
126.13	0.035977
126.08	0
125.79	0
125.65	0.023634
125.57	0.027572
125.26	0
125.12	0
124.88	0
124.76	0.0085554
124.79	0
124.74	0
124.78	0.001447
124.73	0.086582
124.74	0
124.87	0
124.88	0.057139
124.73	0.024216
124.85	0.1129
124.79	0
124.88	0.032398
124.76	0.037797
124.86	0.034574
124.84	0.0363
124.88	0
124.98	0.023532
125	0
125	0.015755
124.98	0.012619
125.05	0.13601
124.95	0.031341
125.07	0
125.08	0
125.05	0
124.85	0
124.94	0
125.11	0.042468
125.03	0.0070991
124.98	0.0082822
124.8	0
124.79	0.052109
124.9	0.10324
124.94	0.070923
124.97	0.081561
124.97	0
125.09	0.051327
125.05	0.051196
125.16	0.12742
124.98	0.051938
125.03	0.0045537
124.95	0
124.97	0
125.04	0.030672
125.11	0.014548
125.39	0.050764
125.4	0
125.65	0
126.1	0
126.24	0.053353
126.12	0.10227
126.16	0
126.29	0.025958
126.4	0.030284
126.62	0
126.59	0.068886
126.67	0.020876
126.63	0.1517
126.73	0.13021
126.57	0.019518
126.27	0.065218
126.21	0.064606
126.52	0.11434
126.67	0.19301
126.41	0.03369
126.08	0
126.05	0
126.4	0.14176
126.21	0.06143
126.22	0.16684
126.02	0
126.4	0.18903
126.54	0.050751
126.43	0.12048
126.39	0.13032
126.58	0.081784
126.72	0.010521
126.82	0
126.95	0.057204
126.99	0.089106
127.3	0
127.38	0.11105
127.19	0.042915
126.87	0.050068
126.69	0.0064312
126.73	0.035099
126.59	0.083396
126.28	0
125.96	0.029187
125.77	0.068153
125.23	0
125.03	0.19993
124.94	0.049566
124.75	0.01538
124.72	0.14042
124.46	0.067571
124.42	0.078833
125	0.058649
125.14	0
125.33	0.14249
126.03	0.057945
126.5	0.098788
127.14	0
127.5	0.13479
127.51	0.1148
127.49	0.067742
127.4	0
127.5	0
127.44	0.1378
127.3	0.053412
127.3	0.085627
127.4	0.088608
127.61	0.06093
127.46	0.071085
127.34	0.059965
127.13	0.14595
127.23	0.11356
127.25	0.16016
127.1	0.091808
126.91	0
126.93	0.042821
126.85	0.068079
126.62	0
126.68	0.076253
126.61	0
126.39	0.07366
126.39	0.12125
126.52	0.13011
126.72	0.10935
126.77	0.11486
126.84	0.049111
127	0.12991
127.27	0.046464
127.52	0.20231
127.7	0.21781
127.98	0
128.38	0
128.7	0.035338
128.72	0.07593
128.67	0.13976
128.53	0.041859
128.45	0
128.3	0.13373
128.1	0.10768
128	0
127.8	0
127.72	0.082703
127.39	0.011593
127.11	0
127.03	0.015737
126.91	0
126.76	0.01836
126.6	0.09253
126.38	0.021126
126.22	0.024646
126	0
125.93	0.026131
125.75	0.027427
125.65	0
125.4	0
125.23	0
125.14	0.0089474
125.18	0.0060834
125.04	0
124.85	0.0025262
124.84	0.0029473
124.74	0.045885
124.63	0
124.58	0.0085809
124.46	0.052458
124.4	0.018333
124.49	0.020897
124.37	0.14407
124.07	0.083192
123.9	0
124.06	0.0019901
123.79	0.041713
123.54	0.0027355
123.53	0.021626
123.49	0.096259
123.63	0.15475
123.65	0
123.71	0.045916
123.95	0.13801
124.14	0
124.21	0.14136
124.22	0
124.4	0
124.61	0.089029
124.88	0
125.31	0
125.4	0.014859
125.56	0.017336
125.96	0
126.15	0.090281
126.36	0
126.49	0
126.59	0
126.88	0.099962
127.17	0.11662
127.38	0.12101
127.29	0.056287
127.34	0.065668
127.34	0.076613
127.54	0.20006
127.56	0
127.55	0.15135
127.64	0.12475
127.56	0.092151
127.43	0.094741
127.41	0.077187
127.21	0.090051
127.37	0.12228
127.07	0.036976
126.98	0.02778
127.08	0
127.24	0
127.28	0.11609
127.1	0.072609
126.89	0.078547
126.88	0
126.8	0
126.6	0
126.32	0
126.27	0.055559
126	0.0092809
125.73	0.010828
125.68	0
125.56	0.097526
125.56	0.028887
125.49	0.10934
125.15	0.041117
125.22	0.088612
124.85	0.018487
124.6	0.047761
124.44	0.0084595
124.39	0.076541
124.27	0.082445
124.07	0
123.98	0
123.96	0.070375
123.71	0.12314
123.77	0.046015
123.68	0.12484
123.58	0.1032
123.47	0.1204
123.3	0.043838
123.36	0.073068
123.21	0.16247
123.13	0.083849
123.31	0.038178
123.45	0.23671
123.69	0.099067
123.44	0.14585
123.44	0.14308
123.62	0
123.93	0.14658
124.22	0
124.53	0.072606
125.17	0.060399
126.27	0.046619
127.31	0.18173
127.44	0.10269
127.34	0
127.64	0.022814
127.97	0.01655
128.25	0.053986
128.54	0
129.02	0
129.21	0
129.43	0.011777
129.5	0
129.63	0
130.02	0
130.06	0.044431
130.2	0.13673
130.25	0.11511
130.29	0
130.27	0.091846
130.31	0
130.43	0.014855
130.09	0
130.11	0.1027
129.91	0
130.1	0.06206
130.02	0
129.83	0.027481
129.96	0
129.93	0
129.76	0.057391
129.71	0.014166
129.48	0.10142
129.47	0.071298
129.22	0.12563
128.8	0
128.56	0.052107
128.58	0.14332
128.34	0.065414
128.03	0
127.87	0.12839
127.54	0
127.38	0.056209
127.3	0.04169
127.13	0.037736
127.11	0.17137
126.9	0.0087408
126.96	0
126.93	0.00082946
126.78	0.078913
126.64	0.085776
126.48	0.029064
126.32	0.032452
126.26	0
126.28	0.037722
126.11	0.030857
126.06	0.06415
126.07	0.027551
125.99	0
125.82	0
125.66	0.020447
125.54	0
125.45	0
125.18	0
125.26	0.045876
125.38	0.095969
125.41	0.023662
125.31	0
125.03	0.027605
125	0.074653
125.05	0.037003
124.91	0.069622
124.69	0.034835
124.55	0
124.38	0.03604
124.54	0.029604
124.32	0.028371
124.27	0.021496
124.32	0.019273
124.07	0.022485
123.98	0.020226
123.93	0.06111
123.78	0
123.78	0.020537
123.61	0.020747
123.36	0.020458
123.26	0.020496
122.89	0
122.83	0.098621
122.54	0.069188
122.41	0.034815
122.25	0.037208
122.16	0.039993
122.21	0.046659
122.32	0.080445
122.41	0.12477
122.5	0.097313
122.37	0.064884
122.53	0
122.93	0
123.07	0.090296
123.69	0.042103
123.85	0.032902
124.26	0.070018
124.59	0
125.04	0.039241
125.71	0.11563
126.05	0
126.16	0
126.43	0.025832
126.36	0
126.45	0.023597
126.53	0.0082593
126.31	0.09453
126.38	0.025391
126.41	0.11021
126.25	0
126.09	0
125.97	0.080823
125.92	0
125.84	0.074307
125.66	0
125.56	0
125.6	0
