# Supplementary material for: How Variability and Effort Determine Coordination at Large Forces
Source: PLoS One. 2016 Mar 2;11(3):e0149512. doi: 10.1371/journal.pone.0149512 (PMC4774921; doi:10.1371/journal.pone.0149512)
Supplement: S1 Dataset — (ZIP) [file pone.0149512.s001.zip › par12_Rilevel20.txt]

145.13	0.022268
145.14	0.10913
145.52	0.042424
145.76	0.033435
145.66	0.034564
145.47	0.040325
145.61	0.043334
146.41	0.032368
146.6	0.030692
146.95	0.072682
147.17	0.079035
147.33	0.04304
147.44	0.04299
147.57	0.087208
147.82	0.011733
148.17	0
149.24	0
149.68	0.066123
149.76	0
149.99	0.012997
150.53	0.055655
151.05	0.022484
151.22	0.026231
151.09	0
151.15	0
151.21	0.059863
151.16	0.060564
150.75	0
150.54	0.062539
150.49	0.030515
150.34	0.078048
150.24	0.038632
149.66	0.077424
149.39	0.047881
149.03	0.045438
148.7	0.005478
148.3	0
148.02	0.029391
147.88	0.021386
147.54	0.01697
147.12	0.012225
146.47	0
146.34	0.01335
145.72	0.09557
145.06	0
144.77	0.062659
144.72	0.028617
144.73	0.033387
144.33	0.079173
144.15	0
144.33	0.033994
144.43	0
144.3	0
144.48	0.061329
144.29	0.015908
144.4	0
144.33	0.097788
144.22	0.071639
143.91	0.041132
143.86	0
144	0.077561
144.02	0.0055941
143.85	0.075122
143.7	0.033256
143.41	0
143.46	0.11684
143.45	0.080936
143.27	0.13594
143.13	0.018736
142.78	0.058763
142.81	0.111
142.83	0
142.47	0.011648
142.71	0.075826
142.69	0.12779
142.5	0.011952
142.28	0.03789
142.44	0
142.65	0.042264
142.47	0
142.74	0.015372
142.78	0.058389
143.16	0.019359
143.36	0.022585
143.69	0.019305
143.81	0
144.16	0.019961
144.6	0.013556
145.05	0
145.08	0.0088247
145.23	0.091972
145.59	0
146.04	0
146.15	0
146.17	0.059267
146.18	0.025228
146.21	0
146.14	0.05655
145.95	0
145.95	0.10842
146.09	0.031721
145.9	0.032803
145.9	0
145.81	0.028846
145.49	0.0761
145.5	0
145.49	0.022979
145.63	0.063789
145.71	0.07442
145.74	0.12446
146.04	0.04763
146.42	0.055568
146.33	0.10345
146.27	0.11006
146.36	0.11599
146.55	0.02969
146.64	0.069147
146.38	0.07141
145.96	0
146.2	0.047728
146.26	0
146.81	0.031402
146.84	0
146.49	0.055656
146.71	0.064932
146.79	0.025353
147.01	0.029578
146.61	0
146.45	0.11417
146.53	0.039026
146.58	0.034709
146.55	0.036268
146.6	0.037383
146.64	0.043613
146.76	0.031854
146.84	0
146.92	0.024874
146.9	0.10787
147.29	0.07717
147.48	0.040316
147.86	0.041726
147.86	0.0062333
148.01	0.045573
148.41	0
148.81	0.022329
148.95	0.019331
149.05	0
149.63	0.01456
149.9	0.094285
150.1	0
150.1	0
150	0.018162
150.16	0.021189
150.16	0
150.03	0.0065795
149.81	0
149.55	0.13502
149.43	0
149.01	0
148.9	0
148.59	0
148.22	0.064971
148.12	0.095743
147.99	0
147.82	0
147.59	0.026807
147.17	0
147.04	0.020446
147.16	0
146.72	0
146.75	0
146.78	0
146.93	0
147.21	0.042468
146.96	0
146.79	0
146.8	0
146.5	0
146.47	0
146.44	2.108e-05
146.47	2.459e-05
146.51	0.084922
146.2	0
146.62	0.014182
146.73	0
146.74	0.016543
146.95	0.019296
147.03	0.093252
146.7	0
146.75	0
146.8	0
146.81	0
147	0.10046
147.08	0.059211
146.97	0.026632
146.71	0
146.9	0.031071
146.96	0.16359
146.74	0.046772
146.48	0.044699
146.44	0.1326
146.48	0.11226
146.19	0.16823
146.02	0.084115
145.52	0
145.23	0.08289
145.5	0.11705
145.34	0
144.98	0.0049168
144.89	0.034164
144.75	0.12475
144.54	0.046835
144.42	0
144.05	0
143.81	0
143.76	0
143.43	0
143.37	2.108e-05
143.45	0
143.43	2.459e-05
143.88	0.084922
144.03	0
144.09	0.056629
144.46	0
145.01	0.023617
145.87	0
146.46	0.013395
146.99	0.058075
147.1	0.015869
148.22	0
149.17	0
149.98	0
149.76	0.012345
150.26	0.0047234
150.92	0.0028658
151.41	0
151.52	0.04579
151.48	0
151.86	0.051365
151.91	0
151.99	0.016214
151.83	0
151.76	0
151.85	0.053731
152.18	0
152.74	0
152.91	0.0089762
152.96	0
152.99	0.052919
153.09	0.095231
153.37	0
153.18	0.026209
153.14	0
152.62	0.029081
152.6	0
152.52	0.009236
151.99	0
151.84	0
151.75	0
151.6	0.0015604
151.56	0
151.32	0.042728
151.12	0.092296
150.83	0.10768
150.47	0.040732
150.11	0.13215
149.95	0.11173
149.81	0.12323
149.42	0.12839
148.97	0
148.72	0.040159
148.27	0.024827
147.91	0.010342
147.59	0.076421
147.29	0
147.18	0.067759
147.14	0
147.46	0.025775
147.51	0.070794
147.5	0
147.49	0
147.75	0.016116
147.81	0.061249
147.87	0.024714
147.93	0
147.92	0.017034
147.91	0.10477
147.63	0.11954
147.65	0.086811
147.78	0.054713
147.75	0.19117
147.64	0.17775
147.43	0.10502
147.22	0.14505
146.85	0.1972
146.53	0.22095
146.11	0.14101
145.81	0.0075509
145.59	0.11865
145.27	0.11425
145.14	0
144.99	0.063598
144.85	0.0082479
144.6	0.1357
144.22	0.053654
144.18	0.12845
144.1	0.064963
143.91	0
143.71	0.10626
143.22	0.058909
143.23	0.10223
143.15	0.055416
143.04	0
142.98	0.053824
142.77	0.045085
142.91	0.12767
143.11	0.089468
142.97	0.095143
142.96	0.111
143.26	0.078083
143.25	0.12603
143.18	0.12576
143.45	0.089356
143.62	0.088392
143.64	0.084624
144.09	0.00082
144.95	0.064846
145.54	0
146.02	0.082248
145.99	0
146.56	0.024673
147.05	0
147.7	0.017841
147.64	0.020815
147.82	0.010576
147.91	0.097232
148.18	0.10933
148.5	0
148.54	0.039679
148.78	0.042823
148.94	0
149.15	0
149.23	0.013771
149.44	0.058514
149.42	0.019206
149.65	0.01527
149.64	0.017814
149.42	0.06323
149.41	0.029027
149.62	0.066559
149.91	0
149.83	0.071906
149.65	0.038475
149.73	0.076796
149.99	0
149.93	0
149.54	0.031217
149.33	0.024436
149.36	0
149.08	0.051743
149.23	0
148.99	0.01792
148.94	0.015704
148.96	0
149.06	0.014249
148.89	0.0080001
148.7	0.094227
148.7	0.022051
148.74	0.065556
148.71	0.11893
148.56	0
148.59	0.050148
148.45	0.042802
148.19	0.04626
148.06	0.043044
147.99	0.11529
147.69	0.007165
147.53	1.16e-06
147.43	0.035315
147.42	0.03349
147.11	0.031898
146.62	0.017999
146.44	0.019805
146.43	0
146.22	0
145.98	0.011638
145.91	0.050708
145.8	0.013713
145.82	0.055145
145.8	0
145.86	0.10678
145.76	0
145.77	0.071741
145.89	0.038966
146.03	0
146.46	0.036269
146.47	0.024517
146.8	0.028603
147.23	0.10631
147.37	0
147.38	0
147.83	0.026592
148.14	0.069385
148.19	0
148.35	0
148.39	0
148.3	0.058464
148.21	0
148.18	0.0097651
148.01	0
147.91	0.011393
147.83	0.098185
147.62	0.10481
147.4	0.12227
147.39	0.05613
147.5	0
147.18	0.063587
147.16	0.10027
146.7	0.14196
146.62	0.060345
146.84	0.14594
146.55	0.085371
146.62	0.089001
146.45	0.12957
146.32	0
146.44	0.032555
146.41	0.098551
146.43	0
146.4	0.085914
146.35	0.036191
146.36	0
146.51	0.079244
146.83	0.076026
146.89	0
147.23	0.031931
147.29	0.031221
147.45	0.036425
147.82	0.029288
148.62	0.10639
149.29	0.039231
149.59	0.040447
150.4	0
150.94	0
151.54	0
152.07	0.013301
152.45	0
152.97	0.044685
153.23	0.052132
153.61	0.10327
154.33	0.035585
154.41	0
154.53	0.039299
154.62	0.080849
154.59	0.043188
154.76	0.11807
154.74	0.004475
155.01	0.090115
155.18	0.01369
155.14	0.044944
154.72	0.087683
154.85	0.082619
154.82	0
154.41	0.12307
153.51	0.056407
153.24	0.058318
153.08	0.010977
152.78	0.12638
152.02	0.14744
151.53	0.066607
151.08	0.068307
150.76	0
150.67	0.068143
150.57	0.01599
150.2	0.12142
150.11	0.13056
149.78	0.05604
149.19	0.06538
148.99	0.022473
148.42	0.023553
148.17	0
147.89	0
147.53	0.10348
147.13	0.10983
146.65	0.039499
146.78	0
147.01	0
146.87	0
146.71	0.15225
146.47	0.031979
146.49	0
146.61	0.11562
146.42	0.049996
146.04	0.14322
145.93	0.18416
145.84	0.12464
145.39	0.10296
145.23	0.18574
145.03	0.16592
144.65	0.12726
144.4	0.11777
144.16	0.11663
144.25	0.034016
144.21	0.13607
143.78	0
143.46	0.067436
143.69	0.14394
143.74	0.021151
143.78	0.061454
143.75	0.049018
143.88	0.057188
144.2	0.097926
144.5	0.047811
144.96	0.13715
145.16	0.14976
145.4	0.16655
145.86	0.22723
145.93	0.16389
146.29	0.013444
146.64	0.07772
146.89	0.19305
147.48	0.11258
147.92	0.051021
148.38	0.03221
148.55	0.12023
148.7	0.12732
148.83	0.031467
148.93	0.060395
149.02	0
149.04	0.056589
149.16	0
148.98	0.06721
149.09	0.15806
149.08	0.0045509
148.87	0.0053093
148.8	0.03921
148.75	0
148.62	0
148.63	0.050646
148.3	0.015882
148.29	0
148.16	0.011109
148.06	0.012961
148.13	0.015121
148.05	0.17899
147.84	0.036384
147.68	0.042448
147.56	0.13256
147.43	0.11005
147.15	0.083427
147.08	0.10995
146.66	0
146.66	0.072686
146.64	0.02026
146.46	0.0052943
146.26	0.11961
146.16	0.078777
