# Supplementary material for: How Variability and Effort Determine Coordination at Large Forces
Source: PLoS One. 2016 Mar 2;11(3):e0149512. doi: 10.1371/journal.pone.0149512 (PMC4774921; doi:10.1371/journal.pone.0149512)
Supplement: S1 Dataset — (ZIP) [file pone.0149512.s001.zip › par12_Rilevel22.txt]

161.84	0.11642
162.08	0.15863
162.1	0.047017
162.51	0.16264
162.71	0.014405
162.71	0.083206
162.68	0.12012
162.4	0.1137
162.36	0.03992
162.63	0.061913
162.88	0.11228
162.82	0
162.89	0.054656
162.84	0
162.88	0.038162
162.96	0
162.64	0
162.61	0.015491
162.52	0.0089632
162.76	0.052904
162.74	0
162.45	0.012914
162.12	0
162.08	0.054931
162.22	0.020146
162.13	0.014686
161.86	0.017134
162.18	0.017837
161.94	0.02081
162.13	0.10002
161.73	0.070882
161.71	0
161.73	0
161.69	0
161.61	0
161.73	0.096728
161.69	0.058589
161.56	0
161.49	0
161.67	0
161.77	0
161.69	0.009786
161.43	0
161.49	0.0016521
161.54	0
161.64	0.044374
161.45	0.0093231
161.41	0
161.49	0.051693
161.49	0.060033
161.53	0.070038
161.08	0.031869
160.94	0.078073
160.65	0.048639
160.72	0.04813
160.42	0.088593
160.28	0.13413
160.01	0.066282
159.99	0.064317
159.79	0.15182
159.47	0.084212
159.22	0.083482
159.26	0.075041
159.26	0.0765
159.06	0.12098
159.06	0.11584
158.83	0
159.36	0.10719
160.22	0.070106
160.3	0.06904
160.46	0.060384
160.69	0
161.73	0.0086949
162.42	0.034725
163.09	0
163.55	0
164.15	0.092151
164.47	0
164.89	0.021167
165.17	0
165.26	0.1038
165.55	0.036208
165.78	0.069331
165.7	0
165.75	0
165.72	0.034911
165.67	0
165.18	0.18718
164.86	0
165.24	0
165.11	0.079483
164.96	0.17181
164.89	0.11555
164.58	0.23095
164.41	0.1421
164.14	0.12333
163.86	0.0033028
163.54	0.14501
163.7	0.10747
163.47	0.08689
162.89	0.077688
162.98	0.070081
162.83	0.08121
162.76	0.11302
162.81	0.071503
162.62	0.068939
162.74	0.10993
162.7	0.074122
162.72	0.15783
163.01	0
163.05	0
163.12	0
163.05	0.03868
163.07	0
162.96	0.048915
162.95	0
162.93	0
163.07	0
162.95	0.0081735
162.88	0
162.96	0.0013833
162.92	0
162.7	0
162.68	0
162.59	0
162.5	0.00025163
162.56	6.302e-05
162.41	7.352e-05
162.66	8.577e-05
162.57	0.00010007
162.48	0.042564
162.44	0
162.54	0.049605
162.69	0.015414
162.91	0.060415
162.71	0
162.75	0
163.14	0.020927
163.2	0.058594
163.24	0.023344
163.51	0.017165
163.65	0
163.92	0
164.18	0.10143
164.17	0
164.12	0.019787
164.22	0.020224
164.48	0.023595
164.53	0.069974
164.63	0.10718
164.58	0.082594
164.4	0
164.56	0.13214
164.41	0
164.51	0.09612
163.98	0.009383
163.75	0.16697
163.73	0.15235
163.76	0.15572
163.44	0.011884
163.14	0.082738
163	0.2223
162.91	0.06174
162.78	0.21643
162.61	0.099203
162.43	0.11376
162.18	0.16137
162.18	0.19366
162.05	0.088311
161.98	0.10941
161.74	0.026213
161.76	0.096516
161.64	0.12815
161.43	0.15968
161.32	0.17158
161	0.18194
160.88	0.16545
160.69	0.26183
160.27	0.029425
160.38	0.21995
160.05	0.14312
159.93	0.1791
160.03	0.18137
159.84	0.12551
160.06	0.14153
160.01	0.17091
160.34	0.21798
161.01	0.18202
161.26	0.13968
161.41	0.14204
162.95	0.14213
163.53	0.13733
163.93	0
164.54	0.09355
164.88	0
165.46	0.062189
166.05	0.091313
166.38	0
166.7	0.041196
167.02	0.032471
167.34	0.037882
167.44	0
167.5	0.10351
167.73	0
168.02	0.028998
167.98	0
167.87	0.022105
167.78	0.11068
167.91	0
167.98	0.069432
168.01	0.20351
167.72	0.11009
167.49	0.12475
167.39	0.084652
167.61	0.14121
167.42	0
167.15	0
167.05	0.14335
166.98	0.104
166.91	0.10723
166.62	0.14401
165.98	0
165.74	0.12557
165.48	0.1226
165.28	0.083256
164.83	0
164.41	0
164.44	0
164.35	0.11922
164.17	0
164.11	0
163.94	0.019892
163.83	0.19299
163.59	0.055373
163.55	0.0022841
163.58	0.087559
163.24	0.10215
163.29	0.073415
163.5	0.053485
163.78	0
163.64	0
163.44	0.038196
163.48	0.027537
163.85	0.062338
163.74	0
163.65	0.063813
163.22	0.032002
163.14	0.11586
163.25	0.04569
163.03	0.085363
162.82	0
162.69	0.046507
162.47	0.0064781
162.27	0.11559
161.86	0.042344
161.62	0.035174
161.5	0
161.35	0
161.5	0.074652
161.71	0.025383
161.43	0
161.44	0
161.35	0.016694
161.43	0
161.42	0.049481
161.38	0
161.28	0.053497
161.3	0
161.29	0
161.31	0
161.75	0
161.82	0.0089372
162.29	0.0015106
162.5	0.044209
162.78	0.094024
162.9	0.024801
163.05	0.071382
163.13	0.039342
163.78	0.0032007
164.25	0
164.45	0
164.88	0
165.27	0.0071116
165.16	0
165.64	0.0012063
165.92	0.0014074
165.78	0
165.85	0.044089
165.6	0.0078048
166.06	0.0091056
166.04	0
166.06	0.095081
166.07	0.026035
165.72	0.065472
165.61	0.11753
165.45	0.17805
165.23	0
164.96	0.064535
164.73	0
164.48	0.10249
164.21	0.057533
164.09	0.037447
163.6	0.086135
163.37	0.13218
163.15	0.026871
163.09	0.056716
162.74	0
162.3	0
161.96	0.035983
161.72	0.062396
161.57	0.02587
161.27	0
161.03	0
160.69	0
160.43	0.014732
160.22	0.091682
159.91	0.10265
159.55	0.034865
159.48	0.12557
159.36	0.019157
159.01	0.062342
159.02	0.14235
158.96	0
158.95	0.14315
158.73	0.10363
158.46	0.075266
158.7	0
158.86	0.096143
159.02	0
159.03	0.0034148
159.16	0.071605
159.07	0
159.13	0.070995
159.13	0
159.15	0.066804
159.34	0.077369
159.63	0.035882
159.68	0.041863
159.68	0.079454
159.82	0
160.1	0.12401
160.23	0
160.32	0
160.77	0
161.17	0.020689
161.48	0
161.32	0
161.42	0.0034693
161.65	0
162.05	0.0040475
162.11	0
162.13	0.0012739
162.73	0
162.91	0.00090798
162.87	0
162.92	0.042832
162.97	0
163.15	0.007311
163.26	0
163.44	0
163.58	0.0083782
163.78	0
163.79	0.0026359
163.43	0
163.11	0.0018568
163.4	0
163.75	0.043217
163.79	0.05042
163.87	0.015937
163.74	0.018593
163.97	0.14872
164.23	0
164.31	0.081413
164.14	0.0016851
164.19	0.084204
164.27	0.052692
164.19	0.036687
163.84	0
163.5	0
163.4	0
163.48	0
163.31	0.0061355
163.37	0
163.29	0.043491
163.05	0.050739
163.46	0.016749
163.79	0
163.36	0
163.4	0.060964
163.68	0.02143
163.87	0.016545
163.85	0.058958
163.94	0.068784
163.87	0.16514
164.21	0.14006
164.55	0.074935
164.66	0
164.88	0.074841
164.83	0.1183
164.99	0.15294
165.16	0.11264
165.13	0
165.38	0.076473
165.55	0.11919
165.29	0.11934
165.42	0.15619
165.55	0.078553
165.36	0.091646
165.36	0.094174
165.08	0.090005
164.66	0.085116
164.74	0.030823
164.65	0.065315
164.49	0
164.17	0
164.24	0.03023
164.38	0
164.32	0
164.18	0
164.17	0
164	0
163.87	0
163.87	0.042468
163.59	0.049546
163.57	0.015357
163.51	0.060363
163.6	0.11287
163.6	0.0043415
163.52	0.12533
163.46	0.13796
163.36	0.031051
163.42	0.068613
163.43	0
163.53	0.060513
163.32	0.0072632
163.5	0
163.44	0
163.4	0
163.19	0
163.39	0.086125
163.57	0
163.71	0.014375
163.79	0
163.77	0
163.87	0.016771
163.95	0
163.93	0.0052122
163.63	0.003685
163.56	0.089193
163.48	0
163.46	0.10126
163.37	0.075693
163.45	0.12989
163.38	0
163.35	0.1785
163.58	0.12336
163.65	0.084595
163.65	0.0011845
163.51	0
163.49	0.10707
163.6	0.010276
163.39	0.033876
163.05	0
162.74	0
162.53	0
162.75	0.049827
162.56	0.013972
162.42	0
162.23	0
162.06	0.095548
162.03	0
161.95	0.018274
161.85	0.018991
161.8	0.10705
161.68	0
161.58	0.024074
161.67	0.028086
161.5	0
161.82	0
161.74	0.093608
161.58	0
162.05	0.19009
161.86	0.0048574
161.62	0.0056669
161.16	0.049058
161.4	0.041633
161.67	0
161.95	0
162.3	0.016081
162.12	0.060263
162.15	0
162.66	0.012745
162.95	0.099763
162.82	0.031496
162.78	0.034066
163.02	0.029699
163.08	0
163.15	0.032525
163.22	0.021319
163.42	0.062069
163.4	0.02429
163.25	0
162.81	0.023388
162.79	0
162.97	0.10321
163.11	0.025168
163.15	0
162.84	0
163.14	0
163.24	0
163.37	0
163.24	2.108e-05
163.43	0
163.4	0
163.53	2.459e-05
163.2	0
163.12	0.084922
163.23	0.056626
163.41	0.10851
163.62	0
163.55	0.041697
164.08	0.091094
164.29	0.049676
164.29	0.048517
164.61	0.16586
164.86	0
165.16	0.14411
164.96	0.068047
164.94	0.028662
164.66	0
165.01	0
165.21	0.040157
164.92	0.065279
164.58	0.10726
164.47	0.12036
164.78	0.055532
164.66	0.064787
164.31	0.068892
164.04	0.11194
163.9	0
163.85	0.09266
163.31	0.056401
163.05	0.012557
163.31	0.045614
163.31	0.077007
163.04	0.047394
162.91	0.03985
162.63	0
163.28	0.034999
163.32	0
163.28	0
163.4	0
164	0.0058542
163.8	0
163.84	0.00099677
164.1	0.086057
