# Supplementary material for: How Variability and Effort Determine Coordination at Large Forces
Source: PLoS One. 2016 Mar 2;11(3):e0149512. doi: 10.1371/journal.pone.0149512 (PMC4774921; doi:10.1371/journal.pone.0149512)
Supplement: S1 Dataset — (ZIP) [file pone.0149512.s001.zip › par12_Rilevel4.txt]

24.46	0.13075
24.46	0.082649
24.57	0.10573
24.74	0.093783
24.69	0.049567
24.75	0.20444
24.88	0.13183
24.87	0.09758
25.05	0.13867
25.06	0.1886
25.2	0.12687
25.41	0.11395
25.45	0.15341
25.42	0.077824
25.48	0.025236
25.47	0.1678
25.55	0.089723
25.32	0.085686
25.34	0.11685
25.33	0.12335
25.39	0.1397
25.25	0.050125
25.24	0.25576
25.36	0.19921
25.19	0.17049
25.38	0.17835
25.29	0.057451
25.3	0.058671
25.57	0.11072
25.56	0.053521
25.53	0
25.77	0.089195
26.02	0.052038
26.01	0
26.09	0.03248
26.22	0
26.42	0.11387
26.53	0.16043
26.65	0.05115
26.93	0.14457
27.07	0.16325
27.3	0.10556
27.19	0.10418
27.3	0.094807
27.45	0.10208
27.41	0.13745
27.42	0.090702
27.36	0.088225
27.43	0.21291
27.41	0.10525
27.4	0.19067
27.27	0.11465
27.2	0.16108
27.3	0.13078
27.16	0
27.24	0.18444
27.26	0.098514
27.09	0.053378
27.15	0.035427
27.08	0
26.94	0
27.11	0.031241
27	0.10492
26.86	0
26.93	0.10761
26.82	0
26.8	0.083097
26.84	0.049292
26.73	0.12491
26.79	0.06084
26.76	0.053045
26.63	0.14678
26.6	0.15739
26.52	0.090516
26.52	0.042337
26.44	0.12415
26.51	0.17844
26.4	0.098827
26.37	0.17396
26.43	0.14542
26.42	0.20505
26.29	0.17608
26.34	0.17569
26.28	0.23095
26.22	0.070659
26.19	0.058199
26.11	0.11862
26.21	0.15149
26.23	0.10501
26.01	0.12646
26.1	0.17821
26.17	0.19821
26.18	0.12658
26.21	0.12243
26.04	0
26.09	0.061814
26	0.084862
25.93	0.06597
25.98	0.055868
25.9	0.044773
25.92	0.094683
25.93	0.10016
25.92	0
26	0.091715
26.04	0.14014
25.9	0.071137
26.02	0.15211
25.95	0.07587
25.92	0.088515
25.86	0.045535
25.87	0.072215
25.91	0.029948
25.94	0.094482
25.89	0.055137
25.97	0.049574
25.99	0
25.88	0.080658
26	0.13156
26.02	0.18018
26.04	0.20102
25.92	0.098925
25.99	0.11541
25.93	0.1212
25.91	0.034585
25.98	0.010319
26.06	0.14832
26.12	0.11411
26.1	0.15634
26.09	0.0773
26.03	0
26.08	0.040252
26.17	0.10713
26.01	0.10597
26.12	0.097578
26.17	0.016064
26.15	0
26.29	0.054479
26.27	0.08815
26.36	0.08518
26.31	0.040666
26.33	0.12966
26.32	0.15127
26.28	0.040062
26.37	0.15939
26.24	0.086862
26.32	0
26.36	0
26.4	0.04774
26.34	0.17636
26.34	0.13674
26.48	0.060161
26.38	0.19753
26.34	0.018216
26.33	0.013295
26.37	0
26.33	0.17556
26.39	0.15235
26.4	0.10237
26.36	0.1164
26.37	0.13358
26.16	0.1134
26.21	0.10304
26.27	0.052372
26.24	0.17138
26.14	0.095649
26.23	0.13177
26.11	0.13484
26.1	0.22503
26.15	0.16891
26.05	0.12605
26.17	0.30091
26.16	0.24421
26.16	0.21999
26	0.21915
25.98	0.22752
26.09	0.15954
26	0.093526
26.01	0.025966
25.99	0.16342
25.99	0.11168
26.12	0.092375
26.03	0.16608
26.12	0.093274
26.02	0.10449
26.15	0.13712
26	0.14136
26.11	0.10707
26.17	0.22458
26.18	0.24646
26.16	0.18523
26.29	0.15081
26.17	0.15238
26.31	0.11749
26.24	0.099636
26.25	0.16006
26.35	0.24076
26.24	0.17085
26.38	0.13149
26.39	0.21871
26.46	0.28101
26.36	0.13138
26.32	0.0707
26.46	0.26624
26.39	0.2887
26.31	0.21547
26.32	0.077209
26.36	0.025735
26.24	0.14558
26.2	0.12547
26.34	0.22561
26.22	0.099955
26.24	0.18864
26.22	0.17334
26.22	0.22042
26.22	0.024007
26.2	0.11775
26.24	0.20561
26.29	0.12354
26.21	0.11524
26.21	0.14016
26.21	0.074624
26.08	0.10988
26.1	0.051482
26.24	0.12437
26.11	0.040993
26.1	0.15181
26.08	0.16467
26.08	0.13135
26.12	0.18711
26.01	0.24002
26	0.1034
25.98	0.13778
26.01	0.048405
26.12	0.11947
25.91	0.1082
26.06	0.086231
26.03	0.12582
25.95	0.038929
26.03	0
25.97	0.10233
26.07	0.10135
26.11	0.061426
26.08	0.093141
26.06	0.017283
26.02	0.06261
26.16	0.05599
26.05	0.13332
26.16	0.060412
26.18	0.097404
26.11	0
26.08	0.015429
26.07	0
26.07	0.15624
26.1	0.087313
25.96	0.043184
25.94	0.050381
26.08	0.056207
25.96	0
25.9	0.039535
25.95	0
25.94	0.10927
26.03	0.03419
26.02	0.03052
25.9	0.1205
25.91	0.049101
25.94	0.057284
25.98	0.04862
25.89	0.0085785
25.87	0.089815
25.91	0.042254
25.78	0.041113
25.84	0.12331
25.85	0.050867
25.98	0.057915
25.82	0.052598
25.98	0.096769
25.97	0.19094
25.99	0.074869
26.14	0.20621
26.17	0.18848
26.1	0.12623
26.08	0.088695
26.01	0.1141
26.14	0.24798
26.27	0.1276
26.16	0.1599
26.26	0.12307
26.2	0.08635
26.23	0.25151
26.25	0.082314
26.2	0.11721
26.29	0.19499
26.13	0.12208
26.2	0.043146
26.11	0.13576
26.21	0.10222
26.13	0.18462
26.06	0.097992
26.05	0.093977
26.03	0.10245
26.22	0.18179
26.18	0.11016
26.06	0.055302
26.15	0.090634
26.04	0.090076
26.21	0.088014
26.08	0.072385
26.15	0.023643
26.21	0.060813
26.05	0.055843
26.13	0.13503
26.12	0
26.21	0.045909
26.14	0.0071737
26.17	0
26.14	0.07382
26.27	0.063618
26.21	0.15912
26.3	0.093089
26.16	0.064962
26.11	0.11824
26.11	0
26.12	0.15748
26.15	0.072316
26	0.068853
25.97	0.069502
26.03	0.14627
26.06	0.085759
25.97	0.20115
26.02	0.18017
25.94	0.11383
25.94	0.24856
25.96	0.18071
25.99	0.069197
25.99	0.17455
25.99	0.13116
25.95	0.26139
26.08	0.13619
26.06	0.21366
26.07	0.28019
26.08	0.12801
25.97	0.21237
26.06	0.076863
26.02	0.23676
26.05	0.11327
26.05	0.25524
26.08	0.14911
26.02	0.096116
25.97	0.22666
26.13	0.22498
25.97	0.073812
26.09	0.17091
26.05	0.089656
26.09	0.17347
25.99	0.2495
25.96	0.12625
25.92	0.0076458
25.93	0.15022
26.04	0.11787
26.03	0.1935
26.08	0.099268
26.1	0.13722
26.05	0.07392
26.11	0.10365
26.04	0.10128
26.17	0.08591
26.05	0.041237
26.09	0
26.01	0.055367
26.03	0.17466
25.99	0.05955
25.96	0
25.94	0.0058372
25.92	0.049257
25.86	0
25.88	0.019128
25.86	0.012392
25.84	0.056904
25.78	0
25.8	0.1421
25.71	0.038442
25.76	0.04166
25.7	0.0040916
25.77	0.037736
25.64	0.044026
25.52	0.02768
25.62	0.11078
25.47	0
25.52	0
25.56	0.030436
25.46	0.070617
25.37	0
25.41	0.10176
25.36	0.033823
25.33	0.12435
25.42	0.055113
25.33	0
25.28	0
25.34	0.12046
25.25	0
25.15	0.071731
25.28	0.11695
25.19	0.13644
25.13	0.074284
25.05	0.066588
25.06	0.077686
25.22	0.12113
25.04	0.079375
25.14	0.069864
25.1	0.069127
25.15	0.15444
25.03	0.039897
25.09	0.1537
25.06	0.081193
24.96	0.083081
25.02	0.04296
25	0.10927
24.99	0.035942
25.1	0.10121
24.85	0
24.92	0
25.03	0.12599
24.91	0.0014304
24.85	0
24.98	0.10615
24.88	0
24.87	0
24.84	0.10284
24.66	0.034854
24.76	0.168
24.81	0.22076
24.67	0.045318
24.76	0.095317
24.53	0.094063
24.64	0.23127
24.62	0.029582
24.59	0.16751
24.58	0.23032
24.55	0.16792
24.59	0.13779
24.45	0.12221
24.55	0.13765
24.42	0.21756
24.35	0.25788
24.36	0.10309
24.32	0.22465
24.3	0.11438
24.22	0.1105
24.35	0.1351
24.18	0.19953
24.24	0.088268
24.31	0.23533
24.14	0.17059
24.17	0.053264
24.27	0.12452
24.28	0.069569
24.29	0.19379
24.12	0.10198
24.28	0.13299
24.26	0.14628
24.13	0.1499
24.15	0.03595
24.08	0.0096426
24.16	0.16404
24.22	0.16922
24.26	0.088146
24.24	0
24.34	0.071862
24.47	0.20957
24.44	0.25961
24.56	0.10489
24.6	0.022782
24.67	0.15392
24.76	0.12515
24.81	0.026185
24.83	0.072175
25.01	0.19406
25.2	0
25.33	0.15451
25.51	0.1594
25.71	0.054266
25.86	0.051281
25.92	0.11238
26.08	0.0037673
26.16	0.19088
26.23	0.026336
26.23	0.064128
26.29	0.10872
26.39	0.023212
26.49	0.19624
26.37	0.11224
26.61	0.12656
26.59	0.052068
26.64	0.00018015
26.59	0.12368
26.7	0.026695
26.79	0.18223
26.78	0
26.94	0.055485
26.86	0.10715
26.95	0
26.99	0.015051
27.15	0.029635
27	0.034574
27.14	0
27.15	0.098125
27.18	0
27.21	0.069524
27.05	0.033725
27.14	0
27.23	0.11848
27.2	0
27.16	0.036975
27.02	0
27.1	0.068377
26.97	0
27.01	0.01758
26.81	0.062957
26.96	0.02484
26.78	0.02898
26.9	0.064861
26.93	0.075671
26.79	0.00045884
26.83	0
26.89	0.070796
26.87	0.035319
26.65	0
26.77	0.017783
26.85	0.020671
26.86	0.024116
26.85	0.016336
26.77	0.098066
26.74	0
26.74	0
26.85	0.15045
26.72	0
26.69	0.04144
26.68	0.074449
26.67	0
26.7	0.086857
26.64	0
26.71	0.033812
26.67	0
26.54	0.020133
26.6	0.065935
26.59	0.10489
26.49	0.07993
26.63	0.13006
26.62	0.15174
26.67	0.088782
26.56	0.17748
26.55	0.14713
26.56	0.15834
26.6	0.1206
26.68	0.2003
26.72	0.21889
