# Supplementary material for: How Variability and Effort Determine Coordination at Large Forces
Source: PLoS One. 2016 Mar 2;11(3):e0149512. doi: 10.1371/journal.pone.0149512 (PMC4774921; doi:10.1371/journal.pone.0149512)
Supplement: S1 Dataset — (ZIP) [file pone.0149512.s001.zip › par12_Rilevel6.txt]

38.39	0.040337
38.44	0.031923
38.66	0.11863
38.86	0.053505
39.1	0
39.19	0.040753
39.49	0
39.58	0
39.78	0
39.89	0
40.15	0.091707
40.22	0.14265
40.26	0.12397
40.41	0.10219
40.65	0.16167
40.6	0.10372
40.76	0
40.81	0.039499
40.99	0.02542
41.08	0.055072
41.16	0
41.34	0
41.47	0
41.46	0.055883
41.53	0
41.69	0
41.78	0
41.77	0
41.82	0
41.76	0
41.88	0
41.82	0
42	0.042468
41.87	0.049546
41.83	0.057804
41.89	0.10988
41.81	0.043305
41.85	0.050522
41.65	0.094311
41.53	0.059325
41.48	0.059579
41.32	0.008748
41.41	0.0029886
41.26	0.037513
41.32	0.070494
41.24	0
41.33	0.062425
41.41	0.071371
41.41	0
41.4	0.034069
41.58	0.027999
41.51	0
41.75	0
41.9	0
41.89	0
41.93	0.0046875
42.2	0.00080233
42.36	0
42.55	0
42.53	0.00093605
42.8	0.085986
42.99	0.057089
43.12	0
43.42	0
43.65	0.024023
43.92	0.070317
43.98	0
44.1	0.10064
44.27	0
44.32	0
44.43	0
44.48	0.016794
44.52	0.019593
44.37	0.048532
44.39	0
44.28	0
44.25	0.099068
44.17	0.027887
44.07	0
43.93	0.063627
43.94	0.074232
43.72	0.044157
43.63	0.077452
43.49	0.043266
43.44	0.050476
43.27	0.13318
43.16	0.143
43.07	0.15948
42.89	0.088255
43	0.053306
42.85	0.096224
42.86	0.17496
42.81	0.22273
42.55	0.063487
42.67	0.059359
42.61	0.10281
42.53	0
42.6	0.032306
42.35	0.0005686
42.32	0.11742
42.35	0.16955
42.35	0.053329
42.36	0.01977
42.4	0.14502
42.16	0.084203
42.3	0.16356
42.25	0.12011
42.19	0.17369
42.16	0.19935
42.12	0.12351
42.07	0.0027173
41.91	0.10325
41.98	0.015546
42.03	0.031636
42.01	0.046131
41.95	0.075681
42.05	0.045395
42.03	0
42.09	0.075608
42.09	0
42.19	0.032802
42.19	0.025655
42.09	0
42.01	0.022365
42.17	0.055938
42.18	0.022815
42.14	0
42	0
41.99	0
42.07	0
41.97	0.0038235
41.85	0
41.97	0
42.05	0.085552
41.97	0.014917
41.91	0
42.07	0.10166
42.07	0.033709
42.13	0.081774
42.27	0.038698
42.11	0.042661
42.27	0.13467
42.26	0.055272
42.41	0.058866
42.33	0
42.43	0.13349
42.4	0
42.29	0.041293
42.34	0
42.29	0
42.2	0
42.28	0.04935
42.14	0.057575
42.24	0
42.31	0.10274
42.27	0
42.32	0.034965
42.2	0.075014
42.25	0
42.34	0
42.3	0.060798
42.48	0.028484
42.42	0.027404
42.37	0
42.56	0.019469
42.39	0.022713
42.49	0.016366
42.53	0.014346
42.51	0.054617
42.4	0
42.46	0.018028
42.6	0
42.66	0
42.43	0
42.5	0
42.51	0
42.48	0.042468
42.46	0.049546
42.34	0
42.33	0
42.47	0.10025
42.42	0
42.37	0.067434
42.48	0.11286
42.42	0.046779
42.56	0.012128
42.45	0
42.37	0
42.37	0
42.31	0
42.29	0
42.33	2.108e-05
42.31	0
42.3	0
42.24	0.084918
42.32	0.014178
42.24	0
42.31	0
42.31	0.016537
42.35	0.06174
42.37	0
42.29	0
42.39	0
42.44	0
42.59	0.052758
42.59	0.051261
42.59	0
42.68	0
42.6	0
42.71	0.10225
42.86	0.068053
42.73	0.028405
42.84	0.075586
42.7	0.088184
43.01	0.10288
43.02	0.10299
43.04	0
43.05	0.019181
43.22	0.052226
43.22	0.08868
43.34	0.043867
43.31	0
43.22	0
43.42	0
43.24	0
43.33	0
43.25	2.108e-05
43.15	2.459e-05
43.22	0
43.11	0
43.04	2.869e-05
43.08	0
43.05	0.042477
43.12	0
43.02	0
42.91	0.0071053
43.02	0
43.1	0.0082848
43.02	0
43	0.045033
43	0.052538
43.19	0
43	0.017664
43.03	0
43.11	0
43	0
43	0.045412
43.1	0.052981
43.08	0.01642
42.87	0.019156
42.92	0
43.07	0
42.96	0
42.93	0
42.82	0.0032138
42.94	0.043004
42.9	0
42.79	0
42.8	0
42.83	0.092618
42.78	0
42.72	0
42.77	0.015457
42.77	0.018034
42.76	0.021039
42.66	0
42.6	0
42.71	0.094003
42.49	0
42.53	0.061642
42.53	0
42.42	0.025962
42.26	0
42.27	0.014622
42.37	0.10195
42.3	0.10867
42.3	0.041889
42.32	0.044543
42.16	0.051967
42.06	0.058192
42.09	0.0084512
41.93	0.034195
41.83	0
41.87	0
41.78	0.016827
41.74	0.0099333
41.68	0
41.81	0
41.63	0
41.76	0.13182
41.59	0
41.82	0.064438
41.67	0
41.86	0.075178
41.86	0
41.96	0.065737
41.93	0
41.95	0
41.96	0
42.02	0
41.92	0.010977
41.95	0.044297
41.91	0.0092335
41.95	0
42.07	0.053219
42.17	0.019642
42.17	0
42.33	0.013704
42.23	0
42.23	0.014449
42.26	0
42.28	0.0047131
42.25	0.0054986
42.45	0.046578
42.32	0
42.38	0
42.52	0.051933
42.52	0.017356
42.65	0
42.73	0
42.8	0.011569
42.87	0
42.88	0.047289
43.15	0.094724
42.98	0
43.15	0
43.21	0.066137
43.35	0.034713
43.3	0
43.29	0.059276
43.46	0.026709
43.3	0.03116
43.49	0.11022
43.51	0.080363
43.42	0.093757
43.4	0.057057
43.52	0.019668
43.64	0.017752
43.58	0.0023402
43.54	0
43.57	0
43.64	0.049095
43.57	0.053999
43.6	0.06004
43.56	0.1121
43.61	0.088341
43.57	0
43.56	0.0099882
43.56	0
43.56	0
43.64	0.058856
43.64	0.053942
43.61	0
43.71	0
43.73	0
43.72	0
43.77	0
43.63	0
43.63	2.108e-05
43.53	2.459e-05
43.58	2.869e-05
43.47	0
43.38	3.347e-05
43.51	0.042486
43.49	0
43.31	0
43.35	0
43.25	0.0071076
43.44	0.050734
43.21	0
43.29	0
43.42	0.0096613
43.26	0.011271
43.22	0.011965
43.18	0.0055041
43.43	0.0064215
43.24	0.0074917
43.3	0.0071301
43.22	0
43.35	0
43.21	0.045975
43.38	0.052567
43.19	0
43.39	0
43.42	0.016445
43.21	0
43.26	0
43.24	0.087656
43.33	0.017371
43.23	0.020266
43.2	0.06335
43.33	0.073908
43.38	0.04378
43.28	0.036467
43.19	0
43.14	0
43.13	0.025714
43.14	0
43.09	0.010385
42.98	0
43.11	0
43.11	0.048484
42.89	0.0098326
43.02	0.011471
42.97	0.011652
42.97	0.013595
42.94	0.058307
43	0.017497
42.93	0.10367
43	0
42.84	0
42.9	0.029933
42.98	0.025204
42.76	0
42.74	0.0092107
42.78	0.010746
42.72	0.012537
42.65	0
42.68	0
42.67	0.047883
42.66	0.054329
42.43	0.061593
42.46	0.027322
42.64	0.11677
42.42	0.051337
42.42	0
42.51	0.00041109
42.48	0.11755
42.61	0
42.52	0.070685
42.54	0
42.56	0.07391
42.57	0
42.63	0.066567
42.5	0.035215
42.63	0.029303
42.64	0.034187
42.74	0.027566
42.6	0.032161
42.8	0.068873
42.77	0
42.79	0
42.95	0.021454
42.89	0.020436
43.07	0.10338
43.03	0
43.08	0.066679
43.04	0.077792
42.97	0.044735
43.02	0.091231
42.97	0
43.09	0.089207
42.96	0.13541
42.95	0.060118
43.12	0.10513
43.14	0.064998
43.16	0.075831
43.01	0.1585
43.05	0
43.2	0.10988
43.04	0.068222
43.07	0.068759
43.14	0.025133
43.16	0.045353
43.18	0.095358
43.01	0.050492
43.17	0.00509
43.14	0.036925
43.1	0.038891
43.01	0
43.11	0.10681
43.21	0.073755
43	0.042752
43.02	0
43.09	0.037241
43.02	0
43.01	0.068093
42.97	0
42.84	0.017577
42.94	0
42.74	0
42.87	0
42.88	0.087844
42.96	0.017591
42.97	0
42.85	0
43.04	0.060041
42.82	0
42.93	0.01296
42.93	0.012188
42.88	0.014219
42.84	0.059036
42.98	0.058868
42.92	0.11113
42.79	0.042594
42.85	0.047662
42.76	0
42.83	0
42.81	0.033585
42.79	0
42.75	0
42.77	0.048065
42.77	0.013629
42.68	0.015901
42.66	0.012954
42.76	0.05756
42.72	0
42.67	0.016695
42.57	0.017206
42.68	0.10232
42.64	0.032317
42.58	0
42.64	0
42.68	0.11022
42.65	0.083277
42.61	0.037657
42.56	0.080994
42.64	0
42.68	0.13694
42.55	0.056499
42.62	0.13693
42.75	0.068582
42.61	0.066513
42.61	0
42.51	0.054775
42.63	0.13938
42.68	0.097343
42.62	0.05969
42.5	0.016106
42.48	0
42.6	0.052108
42.55	0.12246
42.66	0
42.58	0.11669
42.51	0.006117
42.73	0.13448
42.58	0.020865
42.58	0
42.66	0.04638
42.71	0.034661
42.57	0
42.68	0.059452
42.52	0
42.51	0.023437
42.4	0
42.56	0.013836
42.43	0.016142
42.35	0.093817
42.32	0.1519
42.33	0.13086
42.32	0.067781
42.37	0.076772
42.27	0.12932
42.3	0.17769
42.25	0.18199
42.11	0
