# Supplementary material for: How Variability and Effort Determine Coordination at Large Forces
Source: PLoS One. 2016 Mar 2;11(3):e0149512. doi: 10.1371/journal.pone.0149512 (PMC4774921; doi:10.1371/journal.pone.0149512)
Supplement: S1 Dataset — (ZIP) [file pone.0149512.s001.zip › par12_Rilevel8.txt]

55.58	0.025503
55.35	0.029753
55.31	0
55.3	0.055811
55.13	0.018532
55.06	0
54.88	0.10226
54.93	0.029456
54.83	0.076812
54.58	0.080312
54.45	0.1755
54.26	0
54.16	0.060368
54.07	0
53.99	0
53.8	0
53.61	0.010082
53.59	0
53.53	0.086595
53.53	0.10103
53.41	0.032972
53.22	0.038467
53.24	0.043198
53.13	0
53.15	0
53.09	0
53	0
53	0.092114
53.01	0.015373
52.86	0.017936
52.93	0
52.99	0
52.95	0
52.98	0.048019
53.07	0.095907
53.23	0
53.23	0.1089
53.23	0.084606
53.28	0
53.33	0.048257
53.5	0.082762
53.37	0.011662
53.82	0.037902
53.88	0
54.07	0.072565
54.1	0.076617
54.16	0
54.21	0.031202
54.23	0
54.29	0
54.37	0.017991
54.41	0
54.32	0.093114
54.3	0
54.31	0.018538
54.23	0.021628
54.34	0.10713
54.41	0.12498
54.25	0.17274
54.37	0.074191
54.26	0.041019
54.39	0.086698
54.31	0.12574
54.25	0
54.29	0.012182
54.32	0
54.46	0.079905
54.35	0
54.31	0
54.49	0.10026
54.48	0
54.34	0.030049
54.36	0.02174
54.45	0.06781
54.72	0.12156
54.55	0
54.73	0.12511
54.92	0.14095
54.76	0.11837
54.99	0.084353
55.03	0
55.07	0.078152
55.17	0.11277
55.04	0.023182
55.25	0.049764
55.21	0.12889
55.29	0.15038
55.28	0.077519
55.21	0.029197
55.28	0.072646
55.29	0.076459
55.26	0.19506
55.04	0
55.05	0
55.02	0.14228
54.89	0.068987
54.91	0.19508
54.89	0.025298
54.78	0.071962
54.78	0
54.7	0
54.75	0.048745
54.81	0.024355
54.67	0.066645
54.65	0.065759
54.63	0
54.66	0.11917
54.51	0.0035616
54.59	9.6e-05
54.58	0.031451
54.61	0.06818
54.52	0
54.67	0.017236
54.65	0.019515
54.58	0.065198
54.49	0.028376
54.52	0.10664
54.52	0.039515
54.49	0.00078084
54.38	0
54.39	0.029239
54.46	0.029383
54.32	0.058954
54.33	0.10464
54.26	0.037057
54.36	0
54.32	0.03836
54.34	0.039856
54.21	0.036674
54.36	0.025346
54.21	0
54.31	0.023394
54.27	0
54.26	0.056703
54.4	0.017595
54.32	0
54.33	0.016303
54.42	0.057568
54.49	0.024716
54.4	0.061832
54.4	0
54.41	0.11165
54.43	0.042649
54.6	0.040162
54.53	0.085184
54.51	0
54.49	0
54.54	0.02802
54.39	0.025582
54.53	0
54.53	0.1363
54.57	0.074118
54.63	0.08647
54.47	0.053765
54.49	0
54.56	0.10091
54.57	0.052565
54.61	0.048973
54.4	0
54.38	0.033762
54.37	0.081836
54.16	0.03621
54.22	0
54.29	0
54.18	0
54.23	0
54.04	0.0060561
54.07	0
54.04	0.0010304
53.95	0.0012022
54.04	0.086296
54.01	0.10068
54.01	0.11645
54.08	0.0085171
53.96	0
53.96	0.094458
53.95	0
53.9	0.036592
53.92	0.023282
53.9	0
53.93	0
53.92	0
53.87	0.01
53.91	0
53.91	0
54.04	0.0016878
53.85	0
53.92	0.0019691
53.84	0.00063055
53.91	0
53.87	0
53.72	0.00045434
53.78	0.042977
53.89	0.049812
53.81	0.015562
53.92	0.10305
53.88	0
53.91	0.035254
53.76	0
53.87	0
53.84	0.10797
53.99	0.023891
53.84	0.027873
53.96	0.11154
53.95	0
53.96	0.13013
53.94	0.048925
53.97	0.053098
53.95	0.18464
53.82	0.027039
53.97	0.073993
53.93	0
53.97	0.14138
54.01	0
53.94	0.12532
53.87	0
54.11	0.0020231
54.02	0.044807
53.98	0
53.98	0
53.98	0
54.04	0
54.07	0
54.04	0
54.05	2.108e-05
54.19	0.042471
54.01	0
54.09	0.091997
54.22	0.14978
54.13	0.13229
54.1	0.069444
54.21	0
54.16	0.11639
54.17	0.035557
54.37	0.058968
54.2	0.0043001
54.21	0.03589
54.43	0
54.39	0.022474
54.42	0
54.39	0
54.47	0.052195
54.51	0.13981
54.56	0.12066
54.64	0.13703
54.54	0.20231
54.48	0
54.61	0.099988
54.63	0.1358
54.6	0.095875
54.6	0
54.73	0.14019
54.69	0.078663
54.61	0.075109
54.74	0.10744
54.76	0.066922
54.83	0.035629
54.72	0.1031
54.77	0.06472
54.67	0.062989
54.79	0.098027
54.62	0.060764
54.58	0
54.52	0.047771
54.6	0.044946
54.46	0
54.45	0.1105
54.42	0
54.53	0.03389
54.44	0.031576
54.42	0
54.28	0.029348
54.51	0.015823
54.48	0
54.39	0
54.33	0
54.53	0.049997
54.57	0.010991
54.5	0.010186
54.42	0.011883
54.51	0.056311
54.33	0
54.38	0.057363
54.3	0
54.14	0
54.22	0
54.09	0
54.18	0
54.02	0
54.1	0
54.09	0
54.19	0.084915
54.08	0
54.02	0.14151
54.07	0.080206
54.06	0.00868
54.02	0.13747
54.03	0.14623
54.02	0.21304
54.15	0.097625
53.99	0
54.15	0.099081
54.09	0.0077901
54.14	0
54.08	0
54.11	0
54.25	0
54.31	0.12866
54.43	0
54.36	0
54.57	0.021464
54.69	0.025042
54.72	0
54.79	0
54.77	0
54.96	0.0077721
54.94	0
55.07	0.0013164
55.04	0.043983
55.08	0.051313
55.18	0.059865
55.04	0
55.19	0.026101
55.29	0.030231
55.29	0
55.24	0.14673
55.13	0.076311
55.18	0.046583
55.31	0.13489
55.23	0.06744
55.17	0.07868
55.16	0.067338
55.21	0.10829
55.13	0
55.1	0.096093
55.16	0.015974
55.04	0
55.14	0
55.09	0.018699
55.04	0
54.9	0
54.98	0.0031376
54.89	0.088554
54.76	0.01842
54.79	0
54.84	0.018373
54.7	0.10633
54.61	0.081081
54.61	0.079835
54.62	0
54.59	0.0051771
54.38	0.045425
54.24	0.077721
54.14	0.034714
54.11	0
54.11	0
54.02	0
54.01	0
53.8	0
53.7	2.108e-05
53.71	0.084918
53.56	0.014178
53.49	0.058987
53.36	0.026372
53.37	0.073214
53.27	0
53.11	0
53.12	0.068897
52.98	0
53	0.023706
52.85	0.015455
52.83	0.060478
52.86	0.070557
52.74	0.070834
52.69	0.040193
52.69	0.12783
52.62	0.18901
52.58	0.16799
52.7	0.099331
52.57	0
52.51	0.13983
52.44	0.014487
52.58	0
52.66	0.12719
52.57	0.046938
52.78	0.13966
52.74	0
52.92	0.0098713
53.06	0.13886
52.91	0
53.1	0
53.2	0.1097
53.27	0.043093
53.29	0.006183
53.54	0.11141
53.47	0.087533
53.66	0.059675
53.78	0.13623
53.91	0.06686
54.23	0.076973
54.38	0.071233
54.49	0
54.67	0.10102
54.82	0.18004
54.98	0
55.53	0.058736
55.46	0.056654
55.66	0.10854
56	0.06735
56.15	0.13346
56.26	0.11326
56.34	0.037452
56.53	0
56.59	0.10106
56.61	0.021779
56.68	0.045612
56.92	0.034337
56.85	0
57.12	0.11871
57.12	0
57.16	0.033131
57.2	0.031051
57.12	0.030503
57.25	0
57.35	0
57.14	0.015802
57.09	0.055361
56.99	0.016965
57.13	0.014709
56.99	0
56.93	0.10205
56.98	0.031536
56.96	0.070012
56.83	0
56.65	0.076402
56.76	0.13158
56.65	0.05161
56.55	0.012509
56.52	0.045371
56.52	0.09538
56.41	0.056096
56.31	0.043515
56.25	0.042166
56.12	0
56.09	0.039547
56.15	0.072689
55.98	0.033007
56.09	0.031256
56.03	0
56.1	0.11433
56.01	0
55.9	0
55.97	0.15163
56	0.086794
55.91	0.016366
55.92	0
55.9	0
55.82	3.866e-05
55.83	0.017221
55.81	0.0056254
55.96	0
55.93	0.088729
55.89	0.018623
55.9	0
55.78	0
55.95	0.06036
55.94	0.027973
55.78	0
55.72	0.014743
55.9	0.0172
55.71	0.020067
55.62	0.055799
55.78	0.10288
55.78	0
55.75	0.032679
55.73	0
55.82	0.11681
55.72	0
55.84	0.024936
55.68	0.071538
55.66	0
55.65	0
55.58	0.0161
55.69	0.018783
55.54	0
55.68	0.048282
55.69	0.013882
55.69	0.016196
55.67	0.10111
55.58	0.029932
55.54	0.034921
55.65	0.032694
55.64	0.12072
55.51	0.13814
55.56	0.016976
55.43	0.22705
55.54	0.046839
55.44	0.13409
55.45	0
55.31	0.15574
55.31	0.093975
55.21	0.11424
55.32	0.040582
55.13	0
55.16	0.024997
55.22	0.045654
55.04	0.0376
55.05	0.067274
54.97	0.11417
54.94	0.1332
54.9	0.02389
54.85	0.020263
54.9	0.14471
54.88	0.03028
54.82	0
54.92	0.036545
54.8	0
54.88	0.077724
54.83	0.10901
54.78	0
54.99	0.037234
54.92	0
54.85	0.037348
54.93	0.030619
54.99	0
54.94	0.017555
55.06	0.056722
55.04	0.066175
55.15	0.028533
54.94	0.028185
55.01	0
54.9	0.029957
55	0.067943
54.86	0
54.82	0.021035
54.75	0
54.92	0.019844
54.8	0
54.72	0
54.7	0.049281
54.77	0.011542
54.68	0.055912
54.52	0.019477
54.55	0.06517
54.52	0
54.37	0
54.43	0
54.43	0.099023
54.46	0.027387
54.36	0
54.41	0
54.38	0.021089
54.29	0.1095
54.26	0
54.23	0.021786
54.08	0.025417
