# Supplementary material for: How Variability and Effort Determine Coordination at Large Forces
Source: PLoS One. 2016 Mar 2;11(3):e0149512. doi: 10.1371/journal.pone.0149512 (PMC4774921; doi:10.1371/journal.pone.0149512)
Supplement: S1 Dataset — (ZIP) [file pone.0149512.s001.zip › par12_RiLllevel10.txt]

35.88	35.353
35.9	35.321
35.86	35.441
35.86	35.628
35.96	35.52
35.88	35.444
35.83	35.629
35.87	35.468
35.91	35.557
35.79	35.461
35.8	35.409
35.92	35.572
35.81	35.393
35.97	35.55
35.85	35.634
35.9	35.705
35.92	35.713
35.92	35.566
35.81	35.68
35.82	35.659
35.78	35.706
35.75	35.833
35.64	35.768
35.68	35.717
35.75	35.765
35.69	35.783
35.59	35.669
35.48	35.769
35.45	35.684
35.46	35.721
35.45	35.841
35.41	35.638
35.51	35.718
35.51	35.71
35.52	35.799
35.41	35.684
35.49	35.743
35.67	35.718
35.74	35.718
35.86	35.635
35.92	35.777
35.92	35.835
36.11	35.766
36.06	35.731
36.16	35.861
36.04	35.728
35.97	35.763
36.07	35.793
36.14	35.883
36.2	35.95
36.21	35.965
36.15	35.877
36.05	35.896
36.09	35.914
36.04	35.919
36.02	35.956
35.94	35.742
35.91	35.89
35.84	35.888
35.88	35.969
35.85	35.723
35.91	35.769
35.91	35.858
35.78	35.895
35.81	35.854
35.76	35.75
35.66	35.839
35.7	35.809
35.63	35.673
35.77	35.806
35.64	35.713
35.7	35.877
35.83	35.883
35.86	35.938
35.68	35.982
35.62	35.969
35.58	36.054
35.56	36.041
35.51	36.237
35.46	35.989
35.5	36.118
35.23	36.185
35.3	36.165
35.3	36.356
35.3	36.248
35.24	36.249
35.23	36.27
35.28	36.284
35.14	36.347
35.03	36.303
34.95	36.185
35.03	36.132
34.91	36.236
34.93	36.27
34.94	36.258
34.88	36.208
34.74	36.211
34.78	36.352
34.63	36.244
34.62	36.155
34.53	36.222
34.47	36.097
34.46	36.163
34.45	36.259
34.38	36.135
34.38	36.259
34.28	36.052
34.29	36.257
34.17	36.145
34.29	36.211
34.15	36.309
34.16	36.232
34.05	36.093
33.84	36.15
33.87	36.236
33.8	36.155
33.66	36.214
33.45	36.084
33.56	36.125
33.3	36.078
33.42	36.137
33.31	36.049
33.21	35.936
33.13	35.912
33.23	35.876
33.17	36.013
33.22	35.907
33.03	35.798
33.09	35.775
33.25	36.05
33.21	36.079
33.22	35.962
33.26	35.929
33.34	35.993
33.17	36.03
33.24	35.984
33.25	36.011
33.34	36.188
33.35	36.019
33.48	36.193
33.4	36.136
33.64	36.289
33.49	36.165
33.52	36.289
33.63	36.248
33.7	36.3
33.75	36.37
33.73	36.384
33.77	36.335
33.72	36.385
33.74	36.45
33.62	36.391
33.64	36.437
33.88	36.488
34.02	36.386
33.95	36.386
33.85	36.248
34.02	36.436
34.04	36.309
34.11	36.279
34.21	36.261
34.17	36.241
34.26	36.24
34.43	36.292
34.58	36.289
34.45	36.29
34.66	36.253
34.7	36.212
34.69	36.165
34.81	36.314
34.85	36.233
34.75	36.266
34.85	36.311
34.79	36.242
34.93	36.382
34.78	36.309
34.9	36.279
35.01	36.409
34.95	36.298
35.06	36.392
35	36.266
34.95	36.429
35.04	36.284
34.79	36.263
34.94	36.342
35.09	36.376
35.02	36.437
34.94	36.184
34.93	36.38
34.95	36.272
35.04	36.345
34.99	36.17
34.89	36.295
35.06	36.228
35.16	36.288
35.03	36.206
35.03	36.183
35.12	36.312
34.99	36.146
34.85	36.132
35.09	36.233
35.06	36.322
35.15	36.176
34.94	36.111
34.89	36.105
35.16	36.185
35.34	36.092
35.51	36.181
35.45	36.055
35.27	36.046
35.38	36.036
35.67	36.053
35.64	36.089
35.66	35.989
35.61	35.936
35.5	35.875
35.56	35.806
35.67	35.764
35.81	35.88
35.83	35.947
35.91	35.906
35.76	35.954
35.84	35.978
35.87	35.887
35.84	35.93
35.84	35.928
35.87	35.931
35.84	35.8
35.88	35.855
35.72	35.892
35.74	35.886
35.64	35.879
35.77	35.871
36.01	35.882
35.91	35.759
35.81	35.78
35.95	35.72
36.05	35.65
35.88	35.656
35.99	35.703
35.96	35.482
35.94	35.517
36.02	35.483
36.1	35.498
35.92	35.557
35.83	35.532
35.85	35.541
35.75	35.544
35.75	35.639
35.77	35.621
35.79	35.631
35.62	35.563
35.7	35.524
35.61	35.521
35.55	35.458
35.68	35.431
35.58	35.441
35.65	35.505
35.3	35.375
35.34	35.393
35.35	35.552
35.33	35.402
35.46	35.65
35.52	35.547
35.47	35.703
35.28	35.627
35.48	35.64
35.33	35.637
35.44	35.677
35.29	35.742
35.27	35.706
35.39	35.761
35.59	35.824
35.51	35.727
35.56	35.906
35.6	35.975
35.66	35.808
35.62	35.858
35.8	36.034
35.8	36.043
35.97	35.981
35.82	35.981
35.76	36.053
35.87	35.958
35.79	36.072
36.09	36.077
36.02	36.136
35.97	36.119
35.84	36.215
35.92	36.216
35.98	36.24
36.05	36.224
36.06	36.324
36.03	36.358
35.93	36.254
35.89	36.261
35.79	36.264
35.83	36.398
35.92	36.241
35.73	36.179
35.74	36.379
35.8	36.314
35.85	36.237
35.85	36.252
35.71	36.169
35.75	36.338
35.84	36.246
35.76	36.277
35.79	36.199
35.77	36.147
35.78	36.144
35.79	36.281
35.74	36.244
35.57	36.324
35.7	36.302
35.56	36.371
35.52	36.239
35.56	36.317
35.45	36.286
35.6	36.28
35.54	36.191
35.58	36.331
35.63	36.347
35.43	36.139
35.38	36.327
35.35	36.208
35.53	36.338
35.56	36.339
35.38	36.168
35.33	36.342
35.32	36.302
35.62	36.233
35.59	36.258
35.46	36.287
35.48	36.307
35.55	36.259
35.67	36.294
35.59	36.304
35.76	36.312
35.94	36.231
36.06	36.261
35.97	36.091
35.94	36.227
36.08	36.13
36.31	36.142
36.2	36.169
36.22	36.154
36.26	36.249
36.44	36.253
36.38	36.104
36.39	36.055
36.38	36.121
36.66	36.115
36.6	36.178
36.54	36.081
36.56	36.204
36.63	36.144
36.63	36.105
36.72	36.061
36.65	36.042
36.63	36.205
36.47	35.951
36.61	35.918
36.48	35.845
36.44	35.978
36.4	35.798
36.62	35.985
36.48	35.906
36.41	35.904
36.66	35.956
36.78	35.825
36.63	35.914
36.59	35.733
36.65	35.789
36.56	35.77
36.8	35.866
36.89	35.745
36.72	35.76
36.82	35.722
36.6	35.668
36.61	35.778
36.53	35.679
36.47	35.753
36.51	35.667
36.29	35.573
36.16	35.812
36	35.69
36.04	35.692
36.05	35.681
35.8	35.556
35.8	35.681
35.83	35.702
35.93	35.619
36.04	35.649
35.95	35.644
35.68	35.658
35.62	35.527
35.67	35.625
35.58	35.499
35.33	35.517
35.31	35.58
35.34	35.525
35.29	35.44
35.4	35.579
35.33	35.549
35.33	35.597
35.25	35.558
35.27	35.605
34.89	35.633
34.93	35.642
34.99	35.573
34.85	35.441
34.69	35.549
34.68	35.54
34.78	35.609
34.67	35.561
34.74	35.559
34.6	35.622
34.54	35.718
34.47	35.621
34.38	35.708
34.33	35.52
34.26	35.598
34.37	35.594
34.39	35.659
34.42	35.622
34.21	35.566
34.02	35.573
34.15	35.484
34.16	35.466
34.12	35.434
34.11	35.53
33.97	35.481
33.96	35.593
34.01	35.654
33.95	35.473
34.13	35.607
34.13	35.577
34.46	35.508
34.59	35.622
34.51	35.531
34.65	35.584
34.52	35.452
34.67	35.474
34.75	35.595
34.94	35.676
34.93	35.785
34.93	35.564
35	35.795
34.93	35.806
35.05	35.798
35.02	35.861
34.87	35.831
34.9	35.876
35.1	35.975
35.12	35.833
35.22	35.796
35.08	35.913
35.03	35.799
35.14	35.913
35.28	35.988
35.39	35.971
35.37	36.043
35.34	35.98
35.47	36.01
35.4	36.111
35.25	36.047
35.18	35.932
35.24	35.956
35.35	36.079
35.37	36.133
35.19	36.01
35.36	35.918
35.38	36.086
35.45	36.023
35.3	35.886
35.46	36.057
35.54	35.895
35.49	36.061
35.46	36.014
35.51	35.971
35.5	35.9
35.51	35.959
35.55	35.884
35.56	35.94
35.36	35.97
35.38	35.927
35.31	35.804
35.41	35.906
35.43	35.867
35.49	35.855
35.55	35.793
35.5	35.856
35.49	35.907
35.5	35.822
35.51	35.857
35.52	35.858
35.38	35.741
35.45	35.849
35.53	35.797
35.45	35.92
35.35	35.761
35.49	35.787
35.51	35.71
35.48	35.814
35.39	35.647
35.42	35.56
35.39	35.568
35.28	35.532
35.25	35.63
35.21	35.471
35.26	35.654
35.02	35.585
35.05	35.461
34.93	35.491
35.13	35.595
35.03	35.446
34.99	35.412
34.9	35.468
34.92	35.384
34.83	35.493
34.74	35.349
34.86	35.418
34.84	35.334
34.78	35.439
34.85	35.491
34.72	35.363
34.76	35.535
34.75	35.512
34.69	35.329
34.59	35.311
34.54	35.493
34.6	35.473
34.62	35.462
34.64	35.454
34.46	35.39
34.65	35.53
34.62	35.409
34.54	35.399
34.53	35.6
34.51	35.37
34.48	35.367
34.58	35.509
34.61	35.483
34.67	35.54
34.69	35.53
34.72	35.557
34.72	35.716
34.78	35.707
34.81	35.66
34.75	35.553
34.89	35.684
34.87	35.705
34.69	35.703
34.84	35.787
34.76	35.681
