# Supplementary material for: How Variability and Effort Determine Coordination at Large Forces
Source: PLoS One. 2016 Mar 2;11(3):e0149512. doi: 10.1371/journal.pone.0149512 (PMC4774921; doi:10.1371/journal.pone.0149512)
Supplement: S1 Dataset — (ZIP) [file pone.0149512.s001.zip › par12_RiLllevel12.txt]

45.3	40.628
45.24	40.525
45.13	40.339
45.56	40.37
45.45	40.244
45.57	40.264
45.49	40.118
45.49	40.093
45.51	40.094
45.38	40.133
45.49	39.945
45.44	40.019
45.51	40.045
45.52	39.952
45.3	39.801
45.42	39.788
45.36	39.719
45.35	39.669
45.2	39.437
45.27	39.394
45.22	39.538
45.11	39.369
45.23	39.226
45.04	39.279
44.97	39.338
45.05	39.456
45.02	39.315
44.97	39.306
45.01	39.531
44.83	39.403
44.94	39.627
44.83	39.613
44.93	39.747
44.75	39.821
44.8	39.996
44.79	39.968
44.68	39.898
44.82	40.2
44.76	40.275
44.55	40.308
44.64	40.403
44.74	40.518
44.54	40.409
44.62	40.528
44.47	40.571
44.5	40.699
44.43	40.621
44.42	40.809
44.23	40.748
44.21	40.784
44.25	40.65
44.21	40.769
44.09	40.709
44.08	40.82
43.84	40.662
43.94	40.472
43.85	40.527
43.75	40.487
43.56	40.365
43.44	40.289
43.46	40.227
43.5	40.313
43.32	40.065
43.16	39.953
43.18	40.139
43.22	39.944
43.22	39.982
43.09	39.884
43.05	39.811
43.07	39.83
42.93	39.694
42.8	39.737
42.68	39.654
42.74	39.658
42.69	39.717
42.67	39.656
42.71	39.649
42.57	39.55
42.55	39.575
42.4	39.689
42.52	39.684
42.4	39.731
42.35	39.617
42.27	39.544
42.27	39.708
42.21	39.627
42.32	39.787
42.27	39.839
42.21	39.621
42.12	39.634
42.09	39.791
41.99	39.734
41.93	39.852
42	39.769
42.05	39.794
41.91	39.948
42.1	39.975
42.03	40.1
41.88	40.013
42.03	40.139
41.85	40.196
41.97	40.238
41.99	40.282
41.94	40.397
41.87	40.418
41.88	40.507
41.89	40.559
41.87	40.528
41.85	40.739
41.8	40.753
41.66	40.809
41.71	40.732
41.72	40.803
41.78	40.892
41.59	40.875
41.6	40.852
41.68	40.86
41.63	40.881
41.53	40.851
41.49	40.887
41.35	40.974
41.22	40.909
41.14	40.918
41.1	40.754
41.2	40.865
41.15	40.734
40.95	40.864
40.99	40.814
40.88	40.754
40.97	40.67
40.93	40.807
40.9	40.776
40.85	40.804
40.74	40.675
40.71	40.789
40.75	40.809
40.77	40.979
40.74	40.971
40.77	40.871
40.78	41.074
40.79	41.036
40.75	41.032
40.83	41.253
40.68	41.045
40.75	41.159
40.78	41.088
40.61	41.012
40.55	41.093
40.54	41.067
40.43	40.901
40.51	40.942
40.38	41.003
40.47	41.044
40.5	41.078
40.45	40.953
40.58	40.962
40.5	40.838
40.44	40.81
40.44	40.898
40.55	40.826
40.48	40.847
40.43	40.87
40.5	40.918
40.3	40.724
40.53	40.865
40.35	40.829
40.42	40.826
40.42	40.691
40.36	40.823
40.28	40.67
40.33	40.807
40.28	40.761
40.3	40.75
40.24	40.845
40.18	40.636
40.2	40.758
40.14	40.792
40.24	40.883
40.19	40.862
40.31	40.865
40.33	40.988
40.18	40.941
40.23	40.966
40.36	41.192
40.47	41.163
40.59	41.212
40.59	41.25
40.65	41.216
40.68	41.258
40.73	41.481
40.65	41.407
40.87	41.439
40.83	41.513
40.74	41.605
40.87	41.578
40.9	41.594
40.98	41.752
41.04	41.72
41.12	41.882
41.14	41.928
41.23	41.986
41.2	41.967
41.19	42.002
41.39	41.965
41.26	41.936
41.28	41.98
41.5	42.063
41.43	41.995
41.38	42.078
41.34	42.012
41.48	42.153
41.42	42.096
41.45	42.102
41.33	42.12
41.28	42.127
41.27	42.018
41.36	42.081
41.39	42.078
41.43	42.244
41.32	42.223
41.28	42.069
41.32	42.077
41.4	42.161
41.32	42.26
41.26	42.22
41.25	42.135
41.24	42.316
41.32	42.186
41.09	42.275
41.13	42.32
41.2	42.251
41.02	42.228
40.98	42.256
41.14	42.31
41.11	42.231
41.06	42.259
40.99	42.176
40.99	42.082
40.99	42.138
40.88	42.024
41.1	42.117
41.06	42.051
41.12	42.157
40.92	42.042
40.91	42.069
41.13	42.076
41.09	42.112
40.84	41.953
40.97	42.173
40.98	42.068
40.9	42.025
40.82	42.144
40.82	42.022
40.73	41.948
40.99	42.123
41.03	42.005
40.88	42.002
41.11	41.851
41.37	41.949
41.47	41.822
41.47	41.899
41.46	41.754
41.55	41.713
41.84	41.903
41.96	41.852
41.83	41.73
41.97	41.744
42.15	41.785
42.2	41.797
42.09	41.737
42.16	41.718
42.25	41.716
42.3	41.626
42.33	41.769
42.22	41.595
42.28	41.571
42.39	41.802
42.28	41.731
42.41	41.664
42.38	41.603
42.41	41.69
42.3	41.71
42.28	41.779
42.28	41.617
42.6	41.737
42.6	41.674
42.59	41.757
42.72	41.722
42.71	41.713
42.74	41.728
42.8	41.6
42.75	41.587
42.74	41.601
42.74	41.709
42.66	41.665
42.73	41.655
42.72	41.537
42.84	41.656
42.77	41.707
42.74	41.75
42.75	41.764
42.75	41.612
42.93	41.709
42.82	41.718
42.82	41.635
42.96	41.786
42.96	41.662
42.86	41.798
42.85	41.686
42.77	41.638
42.68	41.723
42.76	41.67
42.64	41.586
42.74	41.678
42.59	41.422
42.39	41.472
42.55	41.387
42.3	41.34
42.33	41.511
42.18	41.356
42.24	41.26
42.17	41.267
42.11	41.29
42.2	41.281
42.09	41.243
42.12	41.097
41.98	41.027
41.94	41.157
42.04	41.22
42.06	41.125
42.06	41.105
41.96	41.021
42.08	41.233
41.94	41.033
42	41.002
42.12	41.066
42.18	41.102
42.17	41.158
42.1	41.061
42.08	41.023
42.1	41.154
42.05	41.126
42.03	41.045
41.88	41.069
41.84	41.028
41.76	41.028
41.62	41.008
41.59	40.945
41.47	41.014
41.53	41.004
41.39	41.001
41.38	40.911
41.46	40.98
41.23	40.943
41.23	40.974
41.1	40.841
41.26	40.942
41.11	40.65
41.23	40.723
41.01	40.728
41.15	40.73
41.15	40.669
41.14	40.581
41.18	40.569
41.13	40.544
41.24	40.555
41.21	40.441
41.26	40.361
41.33	40.367
41.35	40.376
41.34	40.475
41.28	40.334
41.37	40.316
41.35	40.394
41.44	40.313
41.49	40.26
41.65	40.182
41.75	40.157
41.81	40.003
41.98	39.98
42.24	40.01
42.4	40.095
42.61	40.038
42.55	40.061
42.79	40.028
42.89	40.036
42.83	39.913
42.98	39.883
43	40.069
42.74	39.986
42.6	40.106
42.51	39.948
42.63	39.911
42.53	40.128
42.11	39.926
42.21	40.128
42.15	40.047
42.22	39.936
42.36	40.025
42.42	40.093
42.34	40.163
42.24	40.042
42.25	40.041
42.26	40.1
42.24	40.113
42.25	40.201
42.24	40.123
42.19	40.051
42.1	40.053
42.29	40.215
42.38	40.19
42.49	40.188
42.31	40.156
42.42	40.259
42.64	40.25
42.62	40.129
42.53	40.119
42.45	40.15
42.64	40.318
42.6	40.328
42.29	40.214
42.15	40.355
42.26	40.31
42.23	40.294
42.11	40.502
41.99	40.404
42.07	40.436
42.1	40.492
41.73	40.437
41.69	40.419
41.62	40.362
41.6	40.313
41.57	40.292
41.56	40.386
41.49	40.208
41.59	40.13
41.54	40.219
41.4	40.119
41.37	40.302
41.38	40.076
41.24	40.011
41.43	39.991
41.46	40.208
41.38	40.053
41.3	40.012
41.37	40.128
41.4	40.148
41.13	40.089
41.16	40.154
41.47	40.086
41.33	40.056
41.7	40.214
41.41	40.14
41.5	40.233
41.51	40.161
41.39	40.259
41.32	40.293
41.47	40.263
41.52	40.369
41.18	40.307
41	40.246
40.94	40.244
41.21	40.405
40.96	40.217
40.65	40.361
40.48	40.285
40.47	40.419
40.61	40.406
40.68	40.279
40.59	40.204
40.5	40.348
40.33	40.189
40.64	40.32
40.57	40.178
40.59	40.289
40.59	40.261
40.48	40.204
40.46	40.206
40.51	40.187
40.33	40.061
40.42	40.151
40.35	40.217
40.33	40.177
40.22	40.045
39.92	40.064
40.1	39.937
40.05	39.943
40.25	40.025
40.37	40
40.35	39.992
40.25	39.938
40.45	39.896
40.26	39.888
40.35	39.865
40.43	40.012
40.7	39.931
40.73	39.844
40.86	40.006
40.96	40.11
40.93	40.066
41.1	39.99
41.21	40.128
41.17	40.048
41.05	40.055
41.32	40.173
41.42	40.148
41.39	40.089
41.46	40.21
41.6	40.195
41.73	40.473
41.59	40.396
41.62	40.352
42	40.438
41.79	40.391
41.73	40.509
41.9	40.43
42	40.478
42.02	40.414
42.07	40.538
42.28	40.562
42.16	40.486
42.33	40.58
42.26	40.682
42.21	40.642
42.32	40.575
42.42	40.619
42.37	40.684
42.21	40.531
42.46	40.548
42.33	40.49
42.29	40.476
42.09	40.622
42.05	40.527
42.02	40.442
42.16	40.594
42.26	40.483
42.26	40.527
42.07	40.426
42.03	40.41
42.08	40.447
42.06	40.507
42.33	40.426
42.12	40.494
42.13	40.421
42.11	40.55
42.16	40.524
42.3	40.485
42.08	40.41
42.12	40.523
41.9	40.455
42	40.397
42.06	40.588
41.67	40.52
41.61	40.666
41.48	40.605
41.66	40.673
