# Supplementary material for: How Variability and Effort Determine Coordination at Large Forces
Source: PLoS One. 2016 Mar 2;11(3):e0149512. doi: 10.1371/journal.pone.0149512 (PMC4774921; doi:10.1371/journal.pone.0149512)
Supplement: S1 Dataset — (ZIP) [file pone.0149512.s001.zip › par12_RiLllevel14.txt]

41.91	55.31
41.95	55.271
41.89	55.442
42.14	55.415
42.43	55.497
42.55	55.494
42.57	55.567
42.51	55.617
42.65	55.518
42.91	55.663
43.03	55.776
43.11	55.738
43.46	55.936
43.53	55.819
43.72	55.997
44.02	56.137
44.02	56.028
44.13	55.991
44.37	56.212
44.38	56.193
44.57	56.226
44.66	56.326
44.73	56.163
45.04	56.234
45.11	56.195
45.11	56.196
45.16	56.148
45.11	56.034
45.26	56.012
45.25	56.018
45.36	55.946
45.36	55.777
45.39	55.842
45.48	55.852
45.48	55.826
45.56	55.879
45.5	55.698
45.57	55.6
45.94	55.729
45.8	55.624
45.73	55.76
45.76	55.528
45.8	55.542
45.89	55.532
46	55.584
45.91	55.535
45.94	55.498
45.88	55.535
46.2	55.662
46.25	55.471
46.37	55.452
46.41	55.481
46.61	55.605
46.56	55.447
46.75	55.539
46.75	55.592
46.69	55.531
46.82	55.497
46.85	55.478
46.82	55.526
46.91	55.482
46.81	55.421
46.88	55.403
46.8	55.09
46.75	54.982
46.74	54.934
46.79	54.631
46.75	54.584
46.81	54.405
46.9	54.291
46.79	54.006
46.97	53.894
46.88	53.898
46.9	53.742
47	53.758
47.01	53.67
46.88	53.401
46.78	53.362
46.85	53.23
46.88	53.229
46.74	53.056
46.61	53.039
46.56	52.978
46.61	52.999
46.53	53.004
46.38	53.093
46.41	53.015
46.29	53.095
46.41	53.157
46.3	53.141
46.22	53.164
46.27	53.134
46.25	53.153
46.24	53.248
46.56	53.263
46.43	53.241
46.42	53.211
46.49	53.267
46.53	53.37
46.49	53.263
46.52	53.306
46.45	53.444
46.46	53.483
46.41	53.646
46.31	53.607
46.45	53.622
46.22	53.633
46.44	53.834
46.35	53.935
46.34	53.898
46.3	53.989
46.41	53.923
46.31	53.928
46.33	53.902
46.41	53.981
46.42	54.037
46.4	54.003
46.44	53.974
46.46	54.067
46.49	54.052
46.54	54.021
46.52	53.976
46.33	53.844
46.31	53.992
46.2	53.767
45.98	53.635
45.93	53.74
45.91	53.616
45.84	53.493
45.89	53.495
45.93	53.535
45.92	53.348
45.88	53.368
45.87	53.326
45.75	53.468
45.89	53.337
45.72	53.346
45.85	53.346
45.68	53.342
45.6	53.217
45.71	53.218
45.64	53.155
45.58	53.124
45.49	53.129
45.29	53.136
45.45	53.165
45.32	53.284
45.18	53.178
45.12	53.187
45.18	53.196
45.17	53.334
45.03	53.15
44.94	53.127
44.86	53.204
44.73	53.164
44.95	53.201
44.88	53.137
45.06	53.092
45.04	53.001
45.2	53.052
45.32	53.076
45.25	52.928
45.4	53.063
45.5	52.888
45.7	52.912
45.83	52.804
45.87	52.928
45.98	52.843
46.24	52.764
46.24	52.913
46.16	52.829
46.38	52.875
46.42	52.866
46.5	52.913
46.58	53.022
46.64	53.041
46.68	53.033
46.9	53.145
46.89	53.064
46.96	53.046
47.06	53.093
47.05	53.144
47.32	53.12
47.22	53.243
47.11	53.188
47.26	53.17
47.34	53.14
47.39	53.139
47.4	53.227
47.17	53.182
47.22	53.266
47.34	53.24
47.34	53.256
47.29	53.148
47.24	53.05
47.37	53.241
47.31	53.109
47.35	53.045
47.14	53.01
47.24	53.114
47.46	53.082
47.38	53.098
47.48	53.011
47.38	53.006
47.5	52.962
47.67	53.022
47.71	52.927
47.63	52.984
47.74	52.937
47.76	52.968
47.76	53.011
47.82	52.924
47.58	52.924
47.57	52.829
47.46	52.853
47.54	52.877
47.54	52.854
47.41	52.843
47.34	52.617
47.35	52.539
47.33	52.529
47.17	52.429
47.36	52.316
47.22	52.058
47.2	51.922
47.05	51.904
47.09	51.8
46.99	51.738
47.05	51.557
46.86	51.516
46.88	51.448
46.86	51.499
46.95	51.322
46.9	51.21
47.08	51.194
47.12	51.183
47.08	51.139
46.86	51.079
46.97	51.124
47.02	51.152
46.97	51.017
47.07	51.117
47.07	51.156
46.98	50.956
47.11	50.971
47	50.983
47.22	51.147
47.37	51.11
47.25	51.145
47.42	51.303
47.3	51.444
47.35	51.52
47.29	51.413
47.44	51.463
47.43	51.601
47.48	51.524
47.3	51.495
47.24	51.448
47.15	51.539
47.32	51.594
47.21	51.507
47.12	51.462
47.14	51.542
47.12	51.557
47.12	51.603
47.21	51.435
47.21	51.465
47.27	51.465
47.16	51.538
47.34	51.619
47.2	51.537
47.24	51.512
47.29	51.647
47.38	51.592
47.29	51.686
47.24	51.655
47.12	51.674
47.14	51.574
47.03	51.605
47.19	51.734
47.25	51.699
47.26	51.792
47.36	51.854
47.27	51.773
47.31	51.844
47.34	51.862
47.22	51.847
47.3	51.898
47.16	51.821
47.19	51.871
47.33	51.918
47.25	51.8
47.42	51.877
47.19	51.874
47.24	51.755
47.33	51.736
47.16	51.705
47.14	51.817
47.18	51.765
47.14	51.704
47.04	51.695
47.07	51.561
47.1	51.622
46.93	51.675
46.92	51.745
46.89	51.624
46.69	51.527
46.84	51.606
46.8	51.519
46.65	51.493
46.78	51.493
46.59	51.472
46.49	51.462
46.47	51.438
46.5	51.425
46.26	51.371
46.13	51.351
46.14	51.331
46.08	51.309
46.14	51.33
45.96	51.271
46.21	51.255
46.3	51.281
46.12	51.23
46.12	51.132
46.12	51.142
46.15	51.29
46.1	51.338
46.06	51.39
46.09	51.29
46.13	51.316
46.13	51.303
46.09	51.347
46.13	51.264
46.23	51.37
46.12	51.383
46.08	51.437
46.11	51.29
46.07	51.28
46.02	51.368
45.98	51.367
45.92	51.365
45.98	51.352
45.83	51.32
45.7	51.455
45.78	51.511
45.61	51.536
45.61	51.479
45.59	51.415
45.55	51.431
45.52	51.597
45.48	51.484
45.28	51.56
45.32	51.446
45.36	51.452
45.5	51.625
45.49	51.63
45.62	51.696
45.55	51.846
45.59	51.913
45.63	52.032
45.65	51.93
45.63	52.108
45.59	52.049
45.68	52.21
45.7	52.387
45.71	52.276
45.81	52.376
45.75	52.464
45.69	52.448
45.82	52.53
45.97	52.511
45.97	52.593
46	52.544
46.04	52.558
46.14	52.491
46.24	52.612
46.19	52.671
46.32	52.726
46.28	52.629
46.37	52.726
46.28	52.681
46.07	52.777
45.92	52.795
45.99	52.721
46.02	52.779
45.97	52.66
45.83	52.784
46	52.828
45.84	52.834
45.9	52.895
45.88	52.872
45.91	52.737
45.97	52.772
46.09	52.847
46	52.849
45.98	52.714
45.87	52.816
45.99	52.744
45.99	52.739
46.02	52.764
46.15	52.749
46.09	52.67
46.08	52.773
46.06	52.778
46.11	52.657
46.25	52.767
46.23	52.685
46.21	52.73
46.32	52.765
46.61	52.848
46.27	52.752
46.4	52.835
46.35	52.86
46.33	52.966
46.33	52.915
46.37	52.969
46.34	52.962
46.2	53.068
46.35	53.103
46.31	53.041
46.18	52.977
46.15	53.063
46.07	53.08
46.09	53.082
46.01	53.079
45.96	53.17
45.88	53.075
46.01	53.119
45.87	53.125
45.79	52.963
45.79	53.071
45.68	52.927
45.81	52.945
45.74	52.916
45.72	53.008
45.75	53.016
45.83	53.049
45.77	53.027
45.76	53.296
45.64	53.147
45.79	53.424
45.63	53.45
45.64	53.347
45.53	53.315
45.54	53.446
45.56	53.411
45.36	53.366
45.57	53.437
45.55	53.452
45.51	53.433
45.55	53.346
45.59	53.504
45.5	53.358
45.49	53.472
45.48	53.39
45.31	53.383
45.27	53.389
45.34	53.455
45.32	53.386
45.16	53.372
45.19	53.496
45.13	53.43
44.89	53.395
44.98	53.385
44.89	53.257
44.76	53.365
44.9	53.471
44.69	53.35
44.78	53.343
44.66	53.378
44.71	53.356
44.66	53.354
44.71	53.377
44.58	53.212
44.64	53.318
44.55	53.393
44.69	53.314
44.56	53.307
44.5	53.338
44.48	53.316
44.42	53.189
44.61	53.324
44.51	53.369
44.54	53.336
44.42	53.251
44.62	53.325
44.57	53.306
44.61	53.345
44.63	53.214
44.56	53.363
44.54	53.339
44.4	53.257
44.41	53.291
44.42	53.24
44.38	53.202
44.27	53.26
44.22	53.204
44.28	53.322
44.26	53.2
44.19	53.278
44.32	53.376
44.33	53.353
44.27	53.293
44.22	53.458
44.3	53.501
44.24	53.496
44.14	53.431
44.11	53.444
44.12	53.554
44.15	53.697
43.99	53.602
43.78	53.662
43.93	53.701
43.86	53.659
43.91	53.719
44.04	53.765
44	53.792
43.91	53.814
44.12	53.79
44.16	53.855
44.08	53.877
43.87	53.896
43.93	53.913
43.81	53.802
43.8	53.932
43.74	53.945
43.73	53.998
43.83	53.973
43.6	53.771
43.78	53.893
43.73	53.716
43.73	53.763
43.77	53.809
43.68	53.739
43.78	53.734
43.61	53.707
43.67	53.791
43.83	53.88
43.67	53.807
43.54	53.734
43.5	53.776
43.53	53.788
43.63	53.702
43.47	53.63
43.52	53.813
43.44	53.656
43.3	53.721
43.47	53.838
43.44	53.69
43.61	53.912
43.58	53.972
43.9	53.982
43.92	53.983
43.95	54.049
43.91	54.151
