# Supplementary material for: How Variability and Effort Determine Coordination at Large Forces
Source: PLoS One. 2016 Mar 2;11(3):e0149512. doi: 10.1371/journal.pone.0149512 (PMC4774921; doi:10.1371/journal.pone.0149512)
Supplement: S1 Dataset — (ZIP) [file pone.0149512.s001.zip › par12_RiLllevel16.txt]

48.83	49.58
48.99	49.763
49.16	49.794
49.14	49.967
49.03	50.196
49.21	50.337
49.4	50.59
49.3	50.685
49.07	50.664
49.27	50.908
49.22	50.899
48.97	50.865
49.02	50.869
49.02	51.112
48.88	50.974
48.61	51.027
48.67	51.176
48.45	51.101
48.45	51.182
48.31	51.108
48.17	51.173
48.27	51.283
48.33	51.258
48.26	51.369
48.19	51.4
48.25	51.491
48.4	51.629
48.25	51.602
48.23	51.744
48.36	51.934
48.3	51.981
48.61	52.062
48.56	52.134
48.95	52.435
48.9	52.678
49.16	52.844
49.26	53.031
49.24	53.235
49.27	53.375
49.53	53.659
49.68	53.738
50.15	53.845
50.3	54.065
50.43	54.034
50.67	54.271
50.86	54.5
50.97	54.542
51.11	54.701
51.03	54.807
51.26	55.106
51.49	55.287
51.63	55.461
51.7	55.699
52.44	55.738
52.46	55.893
52.66	56.194
52.81	56.303
53.18	56.57
53.34	56.673
53.27	56.872
53.49	56.992
53.63	57.168
53.64	57.397
53.76	57.449
53.84	57.664
54.27	57.541
54.49	57.59
54.63	57.703
54.66	57.754
54.77	57.762
55.27	57.949
55.3	57.762
55.31	57.833
55.39	57.854
55.51	57.744
55.93	57.741
55.91	57.834
56.09	57.761
56.14	57.876
56.22	57.922
56.38	57.867
56.46	57.973
56.43	57.868
56.44	57.844
56.53	57.966
56.75	58.101
56.77	58.055
56.82	58.026
56.76	58.222
56.81	58.2
56.86	58.027
56.88	58.227
56.77	58.171
56.97	58.195
56.93	58.233
56.9	58.365
56.78	58.379
56.72	58.362
56.8	58.437
56.6	58.435
56.5	58.299
56.52	58.372
56.48	58.244
56.35	58.139
56.36	58.259
56.36	58.06
56.3	58.106
56.35	58.103
56.45	58.165
56.43	58.169
56.35	58.112
56.44	58.036
56.67	58.066
57.02	57.975
57.12	58.028
57.19	57.963
57.08	57.938
57.18	57.921
57.35	57.77
57.58	57.863
57.44	57.835
57.61	57.899
57.74	57.765
57.79	57.782
57.95	57.784
58.14	57.728
58.6	57.965
59.11	58.018
59.5	57.933
59.96	58.086
59.61	57.924
59.35	58.169
59.47	57.99
59.57	58.028
59.67	58.002
59.71	58.03
59.68	58.048
59.78	58.07
59.83	58.083
59.91	58.05
60.13	57.973
60.28	57.964
60.42	57.95
60.57	57.887
60.65	57.897
60.65	57.702
60.82	57.784
60.96	57.584
60.75	57.481
60.82	57.625
60.68	57.495
60.59	57.376
60.13	57.392
59.87	57.318
59.72	57.248
59.66	57.313
59.58	57.283
59.41	57.267
59.16	57.119
58.79	57.086
58.59	57.144
58.42	56.946
58.14	57.059
57.97	56.94
57.68	56.74
56.99	56.767
56.63	56.747
56.29	56.586
56.2	56.55
55.99	56.697
55.49	56.648
55.2	56.543
54.96	56.509
54.79	56.666
54.59	56.516
54.28	56.485
54.24	56.458
53.91	56.444
53.57	56.561
53.36	56.585
53.2	56.64
53.19	56.75
53.14	56.799
53.06	56.773
53.19	56.766
53.2	56.923
53.16	56.928
53.24	57.043
53.34	57.083
53.21	57.05
53.09	57.267
52.95	57.24
52.91	57.249
52.86	57.284
52.9	57.36
52.77	57.624
52.71	57.513
52.88	57.559
52.88	57.568
52.71	57.53
52.64	57.601
52.62	57.597
52.69	57.696
52.7	57.889
52.58	57.857
52.69	57.87
52.7	57.999
52.71	58.109
52.67	58.008
52.67	58.07
52.73	58.105
52.69	58.017
52.64	58.105
52.38	58.062
52.5	58.156
52.56	58.17
52.53	58.181
52.37	58.039
52.37	58.113
52.24	58.121
52.07	57.988
51.95	58.085
51.77	57.941
51.71	57.925
51.68	57.894
51.55	57.899
51.46	57.756
51.38	57.659
51.01	57.612
50.9	57.56
50.68	57.504
50.58	57.354
50.61	57.329
50.6	57.401
50.49	57.409
50.21	57.383
50.18	57.193
50.28	57.294
50.23	57.331
50.12	57.234
50.14	57.375
50.09	57.458
49.91	57.248
49.93	57.325
49.62	57.366
49.62	57.346
49.54	57.383
49.74	57.668
49.59	57.653
49.62	57.666
49.75	57.631
49.64	57.721
49.65	57.734
49.55	57.788
49.42	57.725
49.52	57.82
49.09	57.852
49.26	58.086
49.49	58.187
49.35	58.211
49.26	58.207
49.34	58.186
49.3	58.327
49.39	58.537
49.41	58.511
49.55	58.688
49.51	58.768
49.46	58.95
49.32	58.969
49.47	59.126
49.48	58.974
49.35	59.064
49.27	59.24
49.29	59.076
49.37	59.137
49.09	59.308
49.11	59.237
49.07	59.223
49.08	59.518
49.01	59.634
49.03	59.759
49.24	59.749
49.3	60.004
49.38	60.007
49.43	60.131
49.58	60.299
49.67	60.431
49.53	60.672
49.66	60.656
49.66	60.679
49.62	60.813
49.5	60.857
49.42	60.928
49.4	61.013
49.36	61.072
49.27	61.052
49.21	61.177
49.33	61.103
49.28	61.175
49.26	61.075
49.15	61.16
49.18	61.178
49.47	61.178
49.4	61.318
49.43	61.469
49.33	61.493
49.61	61.633
49.68	61.751
49.81	61.804
49.79	61.97
49.93	61.969
50.12	62.133
50.16	62.216
49.98	62.166
50.18	62.015
50.16	62.149
50.12	62.137
50.08	62.138
50.06	61.912
50.16	61.955
50.11	61.902
50.15	61.946
50.28	61.745
50.4	61.891
50.29	61.803
50.35	61.778
50.43	61.927
50.52	61.881
50.43	61.861
50.48	61.941
50.56	61.794
50.46	61.967
50.43	61.889
50.37	61.975
50.44	62.121
50.35	62.066
50.19	62.027
50.35	62.037
50.26	61.976
50.03	61.892
49.92	61.726
49.97	61.882
49.98	61.773
49.96	61.729
49.78	61.645
49.69	61.604
49.78	61.668
49.75	61.76
49.5	61.588
49.51	61.522
49.38	61.629
49.33	61.634
49.3	61.713
49.23	61.705
49.09	61.724
48.85	61.461
48.89	61.56
48.82	61.59
48.78	61.612
48.75	61.554
48.48	61.441
48.46	61.395
48.34	61.495
48.48	61.607
48.22	61.648
48.08	61.664
47.85	61.659
47.58	61.533
47.53	61.497
47.38	61.351
47.28	61.429
47.06	61.432
46.8	61.224
46.54	61.385
46.5	61.494
46.49	61.475
46.52	61.738
46.56	61.789
46.52	61.883
46.69	61.923
46.6	62.08
46.74	62.18
46.82	62.169
46.91	62.275
47.05	62.425
47.24	62.764
47.43	62.835
47.51	62.987
47.62	63.251
47.78	63.413
47.86	63.578
47.84	63.586
47.82	63.711
48.09	63.577
48.08	63.717
48.3	63.555
48.2	63.466
48.18	63.404
48.24	63.523
48.34	63.386
48.47	63.416
48.29	63.308
48.35	63.324
48.38	63.48
48.32	63.388
48.23	63.516
48.18	63.405
48.34	63.464
48.29	63.572
48.24	63.715
48.18	63.6
48.21	63.698
48.09	63.79
48.22	63.674
48.29	63.819
48.39	63.836
48.3	63.705
48.18	63.749
48.07	63.657
48.09	63.697
47.97	63.677
48.03	63.565
47.81	63.627
47.83	63.522
47.58	63.541
47.67	63.643
47.62	63.467
47.55	63.621
47.63	63.493
47.51	63.573
47.63	63.366
47.54	63.489
47.44	63.45
47.34	63.422
47.46	63.24
47.58	63.142
47.57	63.105
47.49	63.211
47.58	63.171
47.54	63.129
47.46	63.111
47.28	62.978
47.4	63
47.21	63.049
47.24	62.902
47.1	62.906
47	62.957
47.16	62.826
47.25	63.009
47.13	62.833
47.07	62.991
46.94	62.836
46.97	62.773
46.98	62.849
47.06	62.737
47.01	62.849
46.96	62.655
47.05	62.583
47.06	62.636
47.11	62.558
47.21	62.486
47.24	62.552
47.37	62.493
47.55	62.393
47.47	62.437
47.65	62.46
47.52	62.37
47.65	62.595
47.73	62.527
47.64	62.422
47.71	62.504
47.72	62.512
47.75	62.535
47.85	62.61
47.79	62.624
47.98	62.658
47.86	62.683
47.71	62.712
48.04	62.784
48.12	62.813
48.09	62.632
47.85	62.797
47.81	62.689
47.83	62.813
47.83	62.733
47.91	62.804
47.8	62.875
48	62.888
47.95	63.006
47.88	62.996
48.06	63.125
48	63.051
47.99	63.038
47.86	63.063
47.93	63.072
48.03	62.958
47.94	62.887
47.92	62.945
47.96	62.972
47.93	62.872
48.01	62.966
47.97	62.925
47.89	62.973
47.88	62.808
47.75	63.036
47.71	63.063
47.62	62.994
47.61	63.091
47.47	63.238
47.53	63.352
47.37	63.362
47.48	63.37
47.42	63.305
47.43	63.34
47.25	63.188
47.5	63.288
47.31	63.36
47.28	63.316
47.13	63.275
47.17	63.307
47.24	63.242
47.11	63.15
46.99	63.072
47.03	63.159
46.84	63.139
46.87	63.154
46.89	62.884
46.86	62.84
46.88	62.929
46.9	62.806
47.08	63.005
47.15	62.895
47.32	62.897
47.23	62.949
47.33	62.952
47.4	63.104
47.33	62.993
47.36	63.137
47.33	63.092
47.26	62.946
47.29	63.114
47.22	63.031
47.25	63.123
47.23	63.12
47.17	63.167
47.16	63.289
47.18	63.234
47.13	63.267
46.98	63.291
46.9	63.362
46.93	63.352
46.98	63.278
47.21	63.328
47.39	63.38
47.41	63.353
47.46	63.479
