# Supplementary material for: How Variability and Effort Determine Coordination at Large Forces
Source: PLoS One. 2016 Mar 2;11(3):e0149512. doi: 10.1371/journal.pone.0149512 (PMC4774921; doi:10.1371/journal.pone.0149512)
Supplement: S1 Dataset — (ZIP) [file pone.0149512.s001.zip › par12_RiLllevel18.txt]

58.6	65.525
58.4	65.526
58.54	65.813
58.8	65.994
59.02	66.043
58.69	66.193
58.62	66.389
58.7	66.49
58.85	66.603
58.95	66.577
58.89	66.836
59.01	67.028
59.12	67.22
59.06	67.341
59.27	67.337
59.45	67.463
59.58	67.653
59.38	67.63
59.17	67.74
59.14	67.722
59.04	67.701
59.23	67.868
59.04	67.65
59.02	67.695
59.13	67.73
59.04	67.647
59.08	67.553
59.19	67.458
59.25	67.511
59.04	67.48
58.98	67.226
58.8	67.241
58.84	67.146
58.9	67.264
58.8	67.266
58.76	67.102
58.77	67.209
58.73	67.331
58.54	67.235
58.48	67.315
58.29	67.238
58.21	67.346
58.33	67.283
58.35	67.318
58.41	67.247
58.31	67.193
58.53	67.313
58.54	67.223
58.7	67.425
58.97	67.442
58.98	67.433
59.09	67.727
59.27	67.626
59.65	67.864
59.89	67.937
60.21	67.892
59.95	68.053
60.14	68.065
60.71	68.181
60.84	68.318
60.91	68.297
61.41	68.195
61.61	68.303
61.77	68.216
62.08	68.391
62.29	68.149
62.43	68.124
62.69	68.07
62.91	68.158
63.14	67.979
63.23	67.995
63.3	67.97
63.24	67.944
63.24	67.838
63.17	67.7
63.13	67.78
63.2	67.872
63.23	67.94
63.18	67.77
63.26	67.844
63.4	67.783
63.36	67.868
63.09	67.783
63.02	67.841
63.17	67.811
63.19	67.763
63.2	67.717
63.17	67.649
63.02	67.839
62.81	67.712
62.75	67.737
62.88	67.648
62.87	67.722
62.61	67.692
62.67	67.667
62.69	67.914
62.47	67.689
62.4	67.865
62.49	67.804
62.34	67.738
62.03	67.793
61.96	67.815
61.97	67.794
61.85	67.909
61.79	67.799
61.65	67.979
61.38	67.883
61.41	68.064
61.27	68.066
61	68.135
61.09	68.021
61.16	68.113
61.04	68.109
60.94	68.159
61.05	68.174
61.06	68.351
60.76	68.278
60.77	68.391
60.47	68.31
60.4	68.421
60.33	68.207
60.3	68.183
60.26	68.294
60.39	68.278
60.12	68.23
59.99	68.326
59.76	68.261
59.8	68.317
59.68	68.363
59.6	68.419
59.52	68.323
59.27	68.365
59.23	68.425
59.18	68.401
59.09	68.365
59.05	68.313
59.1	68.566
59.03	68.388
58.87	68.466
58.73	68.562
58.71	68.467
58.7	68.408
58.68	68.382
58.45	68.381
58.5	68.537
58.72	68.363
58.68	68.387
58.72	68.342
58.81	68.335
58.79	68.454
58.88	68.229
59.03	68.291
59.09	68.233
59.11	68.172
58.91	68.315
59.05	68.122
59.17	68.231
59.44	68.306
59.25	68.276
58.97	68.166
59.03	68.268
58.89	68.208
59.1	68.289
59.13	68.286
59.07	68.288
59.13	68.308
58.89	68.23
58.93	68.318
59.03	68.281
58.76	68.195
58.79	68.137
58.69	68.236
58.75	68.237
58.8	68.096
58.55	68.065
58.64	68.086
58.62	68.12
58.43	68.016
58.51	68.064
58.55	67.974
58.42	67.958
58.34	67.937
58.46	67.991
58.21	67.902
58.42	68.045
58.23	67.888
58.24	67.706
58.22	67.795
58.56	67.72
58.54	67.732
58.6	67.679
58.79	67.729
58.96	67.691
58.96	67.631
59.03	67.616
59.15	67.767
58.99	67.739
59.4	67.783
59.56	67.841
59.45	67.834
59.65	67.912
59.73	67.852
59.98	67.955
59.99	67.899
59.85	68.036
60.09	68.07
60.21	68.138
60.12	68.101
60.35	68.295
60.5	68.361
60.52	68.416
60.55	68.431
60.56	68.48
60.59	68.458
60.55	68.612
60.56	68.527
60.56	68.588
60.56	68.614
60.57	68.679
60.73	68.758
60.76	68.57
60.92	68.62
60.98	68.71
61.01	68.641
60.7	68.55
60.74	68.472
60.78	68.541
60.63	68.528
60.65	68.455
60.55	68.467
60.65	68.326
60.72	68.301
60.76	68.134
60.91	68.238
60.91	68.159
60.88	68.108
60.88	68.157
60.69	67.921
60.63	68.055
60.63	67.939
60.37	67.86
60.25	67.904
60.14	67.862
59.96	67.809
60.02	67.768
59.79	67.782
59.61	67.684
59.51	67.563
59.36	67.598
59.13	67.605
59.11	67.621
59.04	67.594
59.03	67.579
58.82	67.539
58.86	67.614
58.77	67.658
58.63	67.621
58.56	67.583
58.69	67.627
58.76	67.599
58.61	67.596
58.5	67.586
58.61	67.75
58.62	67.608
58.69	67.902
58.89	67.868
58.98	68.04
59.27	68.243
59.42	68.241
59.64	68.346
59.8	68.463
59.57	68.647
59.71	68.833
60.21	68.931
60.05	69.046
60.24	69.247
60.36	69.208
60.74	69.344
60.79	69.387
60.88	69.209
61.11	69.278
61.08	69.283
60.91	69.253
61.19	69.153
61.08	69.114
60.99	69.056
60.93	68.892
60.69	68.827
60.99	68.756
60.96	68.689
60.85	68.618
60.79	68.461
60.64	68.516
60.59	68.337
60.35	68.479
60.21	68.444
60.14	68.245
59.95	68.252
59.58	68.208
59.28	68.102
59.1	68.166
58.75	68.162
58.6	67.979
58.29	68.188
58.04	68.142
57.83	67.979
57.62	67.948
57.38	67.954
57.39	68.077
57.24	67.974
57.07	67.861
57.2	67.799
57.09	67.86
57.12	67.844
57.33	67.932
57.18	67.968
57.19	67.858
56.98	67.91
57.05	67.919
57.04	68.016
57.28	67.987
57.3	68.118
57.28	68.077
57.28	67.977
57.62	68.072
57.81	68.123
57.81	68.273
57.98	68.045
58.13	68.167
58.28	68.028
58.39	68.191
58.44	68.202
58.76	68.148
58.89	68.165
58.63	68.165
58.6	68.23
58.6	68.321
58.75	68.256
59.09	68.232
59	68.243
59.06	68.256
58.92	68.176
59.19	68.236
59.18	68.148
59.24	68.092
59.32	68.109
59.27	68.042
59.38	68.062
59.24	67.991
59.25	67.964
59.33	67.943
59.29	67.915
59.47	68.022
59.44	67.803
59.39	67.771
59.24	67.824
59.31	67.889
59.19	67.8
59.31	67.848
59.25	67.771
59.26	67.855
59.35	67.818
59.66	67.764
59.57	67.8
59.57	67.665
59.45	67.775
59.61	67.719
59.69	67.702
59.83	67.692
59.53	67.716
59.4	67.725
59.13	67.674
59.14	67.794
59.17	67.767
59.11	67.737
58.99	67.613
59.14	67.722
59.23	67.645
59.11	67.79
58.85	67.624
58.93	67.605
59.05	67.816
59.03	67.789
59	67.686
58.98	67.711
59.09	67.768
59.12	67.795
59.04	67.749
58.96	67.657
59.12	67.737
59.19	67.784
59.29	67.702
59.32	67.729
59.28	67.683
59.08	67.645
59.07	67.673
58.97	67.654
58.96	67.646
59.02	67.59
59.28	67.659
59.31	67.661
59.01	67.617
58.93	67.525
58.84	67.59
58.94	67.675
58.8	67.508
58.67	67.61
58.66	67.737
58.53	67.687
58.56	67.533
58.41	67.637
58.43	67.573
58.56	67.567
58.38	67.666
58.35	67.535
58.32	67.578
58.3	67.484
58.53	67.681
58.36	67.742
58.35	67.797
58.4	67.671
58.45	67.857
58.61	67.834
58.53	67.732
58.65	67.9
58.4	67.747
58.4	67.93
58.26	67.9
58.21	67.826
58.41	68.011
58.16	67.902
57.94	67.928
57.95	68.055
57.99	68.039
58.25	68.074
58.14	68.042
58.13	68.108
57.99	68.011
57.83	67.961
57.89	67.99
57.96	67.934
58.05	68
57.74	67.813
57.74	67.865
57.65	67.934
57.65	67.839
57.55	67.824
57.38	67.794
57.45	67.876
57.23	67.963
57.08	67.84
57.07	67.883
57.03	67.85
56.85	67.859
56.66	67.899
56.73	67.889
56.55	67.897
56.5	67.899
56.54	67.822
56.45	67.943
56.33	67.866
56.48	68.032
56.42	68.012
56.41	68.116
56.26	68.165
56.27	68.117
56.17	68.031
56.08	68.201
56.24	68.275
56.08	68.216
56.01	68.14
56.05	68.398
56.03	68.29
56.06	68.39
56.08	68.409
56.08	68.526
55.87	68.59
55.93	68.664
56	68.642
55.99	68.769
55.59	68.744
55.51	68.738
55.66	68.805
55.66	68.786
55.48	68.895
55.48	68.916
55.37	68.945
55.3	68.894
55.5	68.782
55.52	68.951
55.44	69.088
55.65	69.031
55.65	69.173
55.66	69.135
55.48	69.108
55.43	69.262
55.72	69.376
55.74	69.433
55.75	69.434
55.6	69.357
55.49	69.483
55.58	69.435
55.56	69.445
55.66	69.362
55.47	69.478
55.41	69.583
55.31	69.557
55.65	69.577
55.58	69.641
55.65	69.858
55.77	69.921
55.74	69.893
55.68	69.864
55.78	69.911
55.77	70.126
55.74	70.171
55.65	70.085
55.81	70.117
56.08	70.33
55.92	70.272
55.91	70.254
56.19	70.225
56.45	70.291
56.64	70.235
56.52	70.304
56.41	70.139
56.41	70.163
56.57	70.11
56.72	70.165
56.56	70.238
56.52	70.269
56.5	70.291
56.69	70.312
56.66	70.304
56.66	70.412
56.84	70.483
56.85	70.307
57	70.479
56.83	70.507
56.82	70.456
56.89	70.421
56.9	70.325
56.95	70.413
56.73	70.317
56.71	70.158
56.56	70.151
56.55	70.149
56.54	70.247
56.42	70.177
56.42	70.111
56.37	70.188
56.34	70.109
56.43	70.102
56.32	70.121
56.18	70.069
55.97	70.062
