# Supplementary material for: How Variability and Effort Determine Coordination at Large Forces
Source: PLoS One. 2016 Mar 2;11(3):e0149512. doi: 10.1371/journal.pone.0149512 (PMC4774921; doi:10.1371/journal.pone.0149512)
Supplement: S1 Dataset — (ZIP) [file pone.0149512.s001.zip › par12_RiLllevel20.txt]

71.39	75.924
71.48	75.995
71.54	76.06
71.6	76.179
71.71	76.118
71.42	75.901
71.51	76.025
71.6	75.987
71.43	75.89
71.28	75.842
71.25	75.838
71.1	75.531
70.81	75.491
71.02	75.578
71.13	75.441
70.89	75.247
70.7	75.234
70.72	75.226
70.66	75.267
70.6	75.13
70.55	75.121
70.46	75.015
70.42	74.894
70.37	75.008
70.36	74.923
70.28	74.93
70.19	75.111
70.02	75.212
69.78	75.095
69.64	75.279
69.69	75.551
69.42	75.782
69.29	75.851
69.3	76
69.43	76.108
69.23	76.204
69.19	76.355
69.2	76.451
69.44	76.593
69.37	76.523
69.24	76.634
69.15	76.621
69.27	76.877
69.37	76.991
69.19	76.887
69.12	77.118
68.97	77.114
69.2	77.238
69.23	77.128
69.29	77.279
69.05	77.259
69.12	77.283
69.19	77.353
69.1	77.415
69.38	77.675
69.35	77.698
69.15	77.772
69.28	77.896
69.17	78.113
69.3	78.23
69.51	78.577
69.45	78.681
69.71	79.13
69.74	79.293
69.87	79.447
70.06	79.565
69.89	79.814
69.97	79.918
70.18	80.135
70.55	80.233
70.54	80.364
70.62	80.497
70.69	80.483
70.6	80.408
70.76	80.453
70.75	80.49
70.66	80.341
70.66	80.357
70.53	80.294
70.61	80.275
70.62	80.245
70.35	80.162
70.51	80.26
70.52	80.244
70.35	80.108
70.27	80.08
70.17	80.137
70.05	80.006
69.97	79.921
69.84	79.91
69.97	79.749
69.87	79.694
69.7	79.62
69.38	79.514
69.29	79.615
69.53	79.524
69.42	79.444
69.26	79.402
69.1	79.196
69.18	79.313
69.33	79.22
69.21	79.297
68.97	79.23
69.05	79.329
69	79.351
68.88	79.187
68.8	79.351
68.57	79.276
68.8	79.411
68.88	79.424
68.95	79.437
68.92	79.436
68.81	79.45
69.02	79.479
69.01	79.448
69.21	79.664
68.91	79.532
68.74	79.59
68.55	79.656
68.82	79.771
68.78	79.655
68.97	79.78
69.06	79.822
69.08	79.861
69.08	79.767
68.99	79.597
68.99	79.799
69.25	79.675
69.19	79.566
69.12	79.517
69	79.433
68.96	79.363
68.87	79.29
68.98	79.141
68.74	79.028
68.67	78.946
68.66	78.908
68.82	78.789
68.98	78.706
68.51	78.549
68.39	78.681
68.17	78.509
68.26	78.485
68.25	78.392
68.13	78.425
68.33	78.489
68.31	78.372
68.21	78.264
67.95	78.228
67.85	78.243
67.68	78.212
67.87	78.209
67.62	78.096
67.7	77.941
67.53	77.893
67.64	77.793
67.51	77.85
67.28	77.79
67.18	77.697
67.18	77.656
67.38	77.659
67.46	77.594
67.19	77.594
67.31	77.477
67.33	77.482
67.31	77.538
67.43	77.561
67.47	77.598
67.68	77.641
67.79	77.54
68.03	77.635
68.03	77.906
68.08	78.133
68.19	78.307
68.31	78.206
68.53	78.487
68.65	78.756
68.46	78.983
68.61	79.294
68.85	79.374
68.85	79.611
68.82	79.713
68.98	79.873
69.02	79.809
69.09	79.852
69.34	80.059
69.47	80.134
69.66	80.247
69.65	80.309
69.49	80.392
69.43	80.567
69.58	80.737
69.25	80.795
69.23	81.014
69.29	80.961
69.64	81.098
69.33	81.187
69.25	81.135
69.33	81.319
69.39	81.285
69.36	81.254
69.4	81.407
69.2	81.189
69.24	81.028
69.14	81.107
69.05	80.95
68.92	81.111
68.92	81.105
68.92	81.091
68.73	81.186
68.84	81.199
68.76	81.156
68.69	81.248
68.57	81.23
68.21	81.083
68.08	81.023
67.91	81.164
67.86	81.335
67.85	81.35
67.72	81.497
67.64	81.778
67.61	81.819
67.82	81.928
67.64	82.027
67.65	82.097
67.34	82.24
67.21	82.275
66.84	82.35
66.68	82.463
66.52	82.409
66.71	82.588
66.73	82.476
66.4	82.382
66.24	82.345
66.25	82.453
66.12	82.163
65.94	82.262
65.93	82.184
65.9	82.108
65.8	81.984
65.77	82.076
65.79	82.019
65.68	82.021
65.77	81.951
65.75	82.052
65.61	81.978
65.42	81.835
65.05	81.974
64.99	82.009
64.78	82.188
64.66	82.338
64.5	82.526
64.43	82.598
64.54	82.49
64.25	82.655
64.17	82.563
64.38	82.601
64.36	82.613
64.39	82.403
64.28	82.516
64.25	82.408
64.34	82.425
64.34	82.438
64.46	82.281
64.43	82.346
64.33	82.445
64.17	82.281
64.27	82.427
64.51	82.383
64.44	82.4
64.48	82.409
64.63	82.233
64.88	82.267
64.94	82.326
64.97	82.189
65.1	82.154
64.95	82.111
65.17	82.133
65.39	82.068
65.46	82.068
65.42	82.09
65.47	82.122
65.56	82.039
65.71	82.193
65.59	82.087
65.53	81.92
65.46	81.934
65.5	81.775
65.71	81.944
65.75	81.732
65.77	81.928
65.65	81.76
65.76	81.688
65.76	81.758
65.73	81.94
65.64	81.804
65.53	81.954
65.64	81.901
65.62	81.894
65.47	81.874
65.47	81.948
65.74	81.845
65.64	81.869
65.6	81.779
65.43	81.717
65.59	81.819
65.74	81.839
65.66	81.796
65.66	81.699
65.88	81.771
65.74	81.652
65.77	81.709
65.69	81.73
65.65	81.592
65.82	81.828
65.51	81.668
65.47	81.798
65.47	81.771
65.43	81.99
65.44	82.098
65.2	82.059
65.23	82.166
65.02	82.142
64.82	82.204
64.76	82.283
64.74	82.144
64.83	82.243
64.64	82.383
64.61	82.508
64.32	82.558
64.25	82.562
64.17	82.589
64.14	82.774
63.89	82.67
63.86	82.909
63.73	82.84
63.61	83.013
63.73	83.169
63.7	83.235
63.79	83.202
63.83	83.548
63.97	83.666
63.86	83.732
64.09	83.741
64.29	83.825
64.41	84.014
64.38	84.049
64.54	84.071
64.78	84.212
64.81	84.164
64.98	84.39
65.24	84.367
65.34	84.548
65.39	84.627
65.33	84.611
65.37	84.601
65.22	84.552
65.18	84.752
65.32	84.828
65.6	84.777
65.65	84.805
65.91	84.881
66.02	84.979
66.08	84.847
66.08	84.934
66.16	84.876
66.03	84.972
66.01	84.86
66	84.883
66.04	84.974
66.11	84.896
66.06	85.069
65.94	84.915
66.06	84.882
65.94	84.924
65.88	85.001
65.97	84.848
66.04	84.854
65.97	84.717
65.87	84.604
65.69	84.466
65.31	84.419
65.08	84.348
64.79	84.348
64.68	84.329
64.57	84.199
64.51	84.069
64.33	84.096
64.16	84.054
64.01	84.004
63.69	84.035
63.42	83.923
63.36	83.984
63.12	83.923
63.07	83.943
62.96	83.891
63.01	83.951
63.02	84.168
62.92	84.114
62.93	84.273
63.04	84.413
63.01	84.373
63.09	84.656
63.1	84.61
63.22	84.735
63.48	84.981
63.47	85.288
63.63	85.271
63.76	85.331
64	85.366
63.83	85.344
63.98	85.574
63.98	85.58
64.16	85.546
64.19	85.752
64.13	85.604
63.97	85.902
63.8	85.872
63.81	86.005
63.88	85.997
63.7	85.995
63.71	85.933
63.71	86.023
63.53	86.006
63.69	85.879
63.71	85.774
63.54	85.653
63.72	85.86
63.55	85.876
63.51	85.812
63.4	85.843
63.43	85.897
63.54	85.81
63.64	85.759
63.65	85.825
63.51	85.7
63.48	85.761
63.36	85.823
63.25	85.782
63.06	85.701
63	85.851
62.91	85.748
62.95	85.746
62.96	85.564
62.83	85.527
62.62	85.499
62.73	85.567
62.57	85.367
62.47	85.389
62.3	85.317
62.12	85.282
62	85.161
61.88	85.009
62.02	85.034
62.41	85.017
62.22	85.01
62.27	84.964
62.32	84.804
62.31	84.77
62.27	84.726
62.16	84.762
62.03	84.551
61.9	84.482
61.87	84.641
61.76	84.662
61.8	84.736
61.78	84.647
61.66	84.663
61.53	84.82
61.6	84.935
61.58	84.853
61.75	85.085
61.66	85.2
61.53	85.078
61.49	85.206
61.81	85.208
61.98	85.267
62.32	85.298
62.3	85.314
62.55	85.311
62.73	85.244
62.88	85.25
62.74	85.119
62.89	85.344
62.86	85.222
62.87	85.122
62.94	85.272
63.07	85.233
63.34	85.209
63.59	85.229
63.62	85.231
63.49	85.206
63.54	85.238
63.49	85.324
63.52	85.343
63.04	85.192
62.99	85.228
63.24	85.189
62.94	85.181
62.76	85.114
62.42	84.864
62.4	84.894
62.05	84.796
61.85	84.688
61.54	84.776
61.25	84.762
60.93	84.745
60.56	84.678
60.09	84.743
59.93	84.922
59.58	84.904
59.38	85.097
59.08	85.029
58.84	85.257
58.75	85.47
58.47	85.561
58.29	85.671
57.94	85.851
57.7	85.903
57.68	86.054
57.42	85.981
57.29	86.221
57.04	86.1
57.18	86.312
56.93	86.252
56.97	86.285
57.02	86.379
56.68	86.49
56.79	86.512
56.56	86.503
56.63	86.545
56.99	86.716
57.33	86.729
57.35	86.727
57.49	86.635
58.02	86.954
58.34	86.98
58.4	86.982
58.57	87.024
58.95	86.946
59.11	86.998
59.58	86.92
59.92	86.953
60	86.906
60.5	86.928
60.46	87.053
60.85	86.977
61.02	87.029
61.42	86.956
61.82	86.922
61.83	86.879
61.93	86.892
62.07	86.836
62.42	86.719
62.88	86.849
62.8	86.795
