# Supplementary material for: How Variability and Effort Determine Coordination at Large Forces
Source: PLoS One. 2016 Mar 2;11(3):e0149512. doi: 10.1371/journal.pone.0149512 (PMC4774921; doi:10.1371/journal.pone.0149512)
Supplement: S1 Dataset — (ZIP) [file pone.0149512.s001.zip › par12_RiLllevel22.txt]

70.91	92.44
71.01	92.756
71.06	93
71.1	93.556
71.29	93.913
71.32	94.038
71.65	94.262
71.8	94.343
71.75	94.482
71.9	94.424
72	94.509
72.11	94.63
72.15	94.521
72.29	94.466
72.09	94.379
71.99	94.286
71.99	94.334
71.92	94.2
71.89	94.147
71.78	94.051
71.77	94.251
71.64	94.075
71.59	94.074
71.36	93.841
71.36	93.918
71.37	93.853
71.14	93.659
70.84	93.76
70.59	93.665
70.55	93.72
70.37	93.688
70.03	93.49
70.1	93.547
69.89	93.469
69.78	93.394
69.9	93.424
69.74	93.168
69.95	93.115
69.96	93.043
70.15	93.014
70	92.908
70.18	92.652
70.38	92.482
70.71	92.503
70.66	92.583
70.75	92.554
70.83	92.41
71.24	92.454
71.51	92.365
71.82	92.3
72.09	92.21
72.61	92.195
72.87	92.244
73.18	91.997
73.5	91.765
73.74	91.676
74.31	91.715
74.43	91.423
74.64	91.243
74.8	91.245
74.85	91.074
75.16	90.761
75.34	90.644
75.29	90.345
75.31	90.28
75.39	90.161
75.61	90.052
75.51	89.934
75.58	89.773
75.42	89.677
75.57	89.492
75.43	89.381
75.35	89.141
75.37	89.052
75.29	88.974
75.36	88.772
75.07	88.652
75.09	88.318
75.05	88.308
74.95	88.1
74.68	87.996
74.52	87.782
74.52	87.722
74.3	87.58
74.38	87.459
74.33	87.267
74.44	87.188
74.73	87.174
74.3	86.998
74.08	86.943
74.12	86.9
74.04	86.881
73.85	86.787
73.66	86.595
73.55	86.613
73.33	86.516
73.29	86.452
73.03	86.38
73.58	86.44
73.22	86.244
72.92	86.14
73.23	86.162
73.35	86.072
73.44	86.02
73.29	85.908
73.09	85.937
72.99	85.86
72.82	85.64
72.78	85.441
72.84	85.514
72.72	85.364
72.57	85.268
72.46	85
72.7	85.021
72.6	85.163
72.61	85.062
72.71	85.266
72.61	85.308
72.63	85.444
72.66	85.685
72.72	85.899
72.65	85.911
72.56	86.146
72.63	86.413
72.67	86.49
72.76	86.921
72.64	87.049
72.72	87.153
72.84	87.491
72.66	87.841
72.87	88.236
72.84	88.625
72.84	88.802
72.94	89.247
72.79	89.455
72.72	89.936
72.74	90.304
72.55	90.542
72.38	90.831
72.33	91.095
72.29	91.539
72.14	91.721
71.91	91.872
71.89	92.094
71.68	92.305
71.53	92.506
71.61	92.667
71.39	92.74
71.18	92.842
71.02	92.797
70.78	93.007
70.83	93.132
70.7	93.295
70.76	93.387
70.6	93.478
70.66	93.889
70.38	93.909
70.26	94.165
70.02	94.395
69.9	94.691
69.78	95.062
69.63	95.3
69.6	95.617
69.31	95.647
69.32	95.771
68.93	95.696
68.87	95.674
68.62	95.907
68.46	95.912
68.31	95.999
68.02	95.867
67.74	95.896
67.55	95.805
67.54	95.746
67.3	95.633
67.05	95.785
67.01	95.686
66.68	95.609
66.15	95.491
65.88	95.279
65.43	95.262
65.03	95.005
64.7	95.019
64.59	94.921
64.24	94.91
64.09	94.849
63.96	94.865
63.69	94.842
63.52	94.897
63.47	94.893
63.3	94.763
63	94.834
62.93	94.998
63.1	95.067
63.24	95.265
63.16	95.284
63.52	95.371
63.98	95.503
64.08	95.545
64.07	95.667
64.34	95.649
64.74	95.583
64.95	95.618
64.94	95.679
65.3	95.659
65.67	95.743
65.98	95.886
66.1	95.937
66.42	95.99
66.75	95.956
67.25	95.921
67.38	95.993
67.66	96.138
67.83	96.172
67.99	96.118
68.36	96.102
68.42	96.132
68.59	96.113
68.75	96.193
68.77	96.07
69.07	95.934
69.28	96.076
69.29	95.855
69.15	95.897
69.43	95.847
69.55	95.852
69.5	95.881
69.53	95.806
69.62	95.841
69.61	95.746
69.68	95.645
69.74	95.737
69.87	95.671
69.97	95.649
69.81	95.532
69.85	95.496
69.88	95.641
69.81	95.412
69.8	95.327
69.56	95.401
69.52	95.251
69.64	95.296
69.6	95.196
69.69	95.372
69.76	95.379
69.7	95.248
69.69	95.333
69.7	95.381
69.46	95.285
69.76	95.313
69.68	95.344
69.8	95.318
69.74	95.358
69.83	95.269
69.72	95.181
69.76	95.202
69.81	95.093
69.68	95.056
69.72	95.133
69.53	95.153
69.67	95.148
69.74	95.224
69.77	95.118
69.95	95.214
69.78	95.354
69.65	95.346
69.56	95.506
69.66	95.425
69.77	95.604
69.65	95.499
69.55	95.396
69.36	95.574
69.2	95.543
69.25	95.563
69.29	95.598
69.19	95.657
69.09	95.701
68.83	95.595
68.77	95.688
68.86	95.667
68.95	95.636
69	95.547
68.82	95.521
68.69	95.467
68.76	95.345
68.78	95.291
68.58	95.276
68.39	95.189
68.4	95.218
68.57	95.262
68.53	95.121
68.41	95.135
68.46	94.984
68.26	94.907
68.2	94.813
67.97	94.78
67.79	94.723
67.77	94.655
67.57	94.473
67.41	94.528
67.49	94.523
67.41	94.31
67.35	94.326
67.15	94.229
67	94.146
66.88	94.252
66.87	94.164
66.74	94.097
67.02	94.144
66.82	94.173
66.84	94.262
66.57	94.264
66.7	94.492
66.69	94.601
66.59	94.719
66.6	95.023
66.6	95.319
66.77	95.707
66.87	95.91
66.94	96.128
66.83	96.533
66.96	97.251
66.8	97.701
66.76	97.736
66.75	98.04
66.67	98.231
66.82	98.557
66.75	98.817
66.83	98.96
66.45	99.037
66.45	99.034
66.49	99.252
66.44	99.538
66.43	99.573
66.28	99.76
66.25	99.881
66.18	99.767
65.96	99.683
65.83	99.665
65.73	99.723
65.64	99.632
65.37	99.675
65.4	99.575
65.23	99.642
65.17	99.638
64.9	99.624
64.99	99.537
64.93	99.854
64.72	99.858
64.6	99.937
64.46	99.901
64.56	99.905
64.48	99.967
64.41	99.901
64.44	99.865
64.54	99.768
64.51	99.874
64.51	99.698
64.51	99.866
64.4	99.648
64.52	99.569
64.65	99.621
64.54	99.537
64.67	99.51
64.66	99.365
64.49	99.276
64.61	99.227
64.48	99.288
64.38	99.374
64.37	99.267
64.45	99.378
64.45	99.225
64.47	99.437
64.76	99.207
65.04	99.264
65.15	99.306
65.18	99.464
65.17	99.419
65.5	99.374
65.54	99.359
65.5	99.332
65.56	99.379
65.32	99.28
65.3	99.257
65.35	99.11
65.58	99.111
65.21	99.031
65.24	99.186
65.14	99.128
65.03	99.064
65.06	99.183
64.84	99.11
64.61	99.166
64.5	99.29
64.23	99.317
64.05	99.444
63.97	99.7
63.74	99.671
63.89	99.755
63.71	99.578
63.62	99.706
63.38	99.665
63.36	99.532
63.3	99.509
63.16	99.468
62.9	99.322
62.74	99.47
62.76	99.395
62.7	99.373
62.47	99.392
62.36	99.21
62.18	99.446
62.3	99.654
62.14	99.57
62.26	99.603
62.26	99.553
62.25	99.61
62.01	99.722
62	99.776
62.06	99.896
61.94	99.944
62.1	100.26
62.04	100.63
62.25	100.99
62.47	100.98
62.49	101.08
62.79	101.39
62.91	101.54
62.93	101.82
63.17	102.04
63.46	102.05
63.36	101.87
63.33	102.12
63.36	102.26
63.6	102.42
63.54	102.27
63.68	102.22
63.91	102.57
63.75	102.82
63.77	102.57
63.63	102.64
63.73	102.83
63.78	102.89
63.76	102.99
63.84	103.27
64.03	103.22
63.92	103.19
63.95	103.24
63.69	103.56
63.63	103.65
63.6	103.55
63.31	103.56
63.34	103.71
63.11	103.74
62.93	103.85
62.68	103.76
62.65	103.54
62.46	103.54
62.4	103.51
62.2	103.52
61.99	103.25
61.75	103.08
61.47	103.17
61.52	103.15
61.45	103.05
61.24	102.97
61.21	102.84
61.03	102.88
60.91	102.92
60.81	103.05
60.54	102.93
60.38	102.88
60.28	102.84
59.9	102.66
59.73	102.71
59.77	102.78
59.64	102.62
59.47	102.58
59.46	102.54
59.43	102.3
59.17	102.19
59.16	102.18
58.95	101.98
59.03	102.09
58.92	102.1
58.83	102.03
58.6	101.83
58.51	101.86
58.61	102.01
58.54	101.95
58.65	101.92
58.53	101.78
58.47	101.77
58.34	101.76
58.38	101.72
58.27	101.76
58.51	101.65
58.71	101.8
58.67	101.72
58.72	101.58
59.04	101.77
59.59	101.9
59.94	101.99
60.02	101.97
60.2	102.19
60.53	102.03
60.82	102.08
60.77	102.19
60.95	102.01
60.98	101.94
61.2	101.89
61.44	101.83
61.58	101.87
61.63	101.65
61.53	101.88
61.54	101.75
61.59	101.77
61.62	101.8
61.67	101.79
61.42	101.89
61.44	102.11
61.3	102.17
61.25	102.32
61.28	102.15
61.3	102.26
61.27	102.27
61.29	102.34
61.29	102.54
61.51	102.62
61.5	102.79
61.49	102.7
61.57	102.78
61.45	102.8
61.26	102.81
61.1	102.88
61.16	102.81
61.1	102.87
60.85	102.8
60.67	102.76
60.35	102.84
60.31	102.79
59.96	102.82
59.81	102.82
59.64	103.07
59.13	103.08
58.93	103.12
59.08	103.14
58.97	103.36
58.79	103.58
58.48	103.58
58.54	103.66
58.31	103.79
58.13	103.73
58.08	103.84
57.79	103.67
58.02	103.81
