# Supplementary material for: How Variability and Effort Determine Coordination at Large Forces
Source: PLoS One. 2016 Mar 2;11(3):e0149512. doi: 10.1371/journal.pone.0149512 (PMC4774921; doi:10.1371/journal.pone.0149512)
Supplement: S1 Dataset — (ZIP) [file pone.0149512.s001.zip › par12_RiLllevel24.txt]

70.23	104.43
70.05	104.47
69.81	104.44
69.72	104.48
69.96	104.58
69.84	104.47
69.94	104.48
69.92	104.48
69.81	104.57
69.96	104.75
70.25	104.7
70.11	104.82
69.97	104.92
70.11	105.12
70.32	105.13
70.56	105.11
70.69	105.3
70.49	105.3
70.7	105.44
71.1	105.54
71.02	105.31
70.97	105.35
70.42	105.35
70.58	105.15
70.77	105.36
70.54	105.24
69.95	105.27
70.12	105.43
70.03	105.23
69.9	105.16
69.84	105.13
69.76	105.23
69.61	105.23
69.09	105.07
68.94	105.04
69.33	105.19
69.12	105.03
68.88	105.21
68.38	104.91
68.3	104.92
68.2	104.86
68.18	104.81
67.77	104.77
67.88	104.74
67.88	104.71
67.64	104.8
67.29	104.66
67.06	104.64
67.07	104.62
67.27	104.6
67.25	104.58
67.06	104.42
67.41	104.29
67.76	104.19
68.22	104.16
68.3	103.96
68.13	103.99
68.22	103.79
68.65	103.79
68.84	103.59
68.65	103.5
68.33	103.63
68.32	103.45
68.59	103.43
68.83	103.37
68.32	103.59
68.05	103.9
68.22	103.95
68.76	104.12
69.13	104.4
68.96	104.66
69.07	104.96
69.41	105.35
69.78	105.76
69.9	106.16
70.03	106.58
69.79	106.68
69.99	106.97
70	107.11
70.04	107.25
70.23	107.39
70.27	107.66
69.88	107.9
70.03	108.27
70.29	108.55
70.42	108.6
70.32	108.88
70.33	108.83
70.28	108.86
70.36	109.13
70.58	109.1
70.57	109.31
70.7	109.21
70.38	109.14
70.09	109.32
70.3	109.43
70.26	109.45
69.82	109.3
69.59	109.36
69.55	109.4
69.75	109.41
69.53	109.32
69.11	109.3
69.17	109.3
68.93	109.24
68.95	108.96
68.73	108.98
68.56	108.79
68.63	108.92
68.5	108.69
68.39	108.59
68.21	108.53
67.99	108.63
68.03	108.6
67.76	108.38
67.67	108.37
67.34	108.33
67.16	108.25
67.02	108.36
66.68	108.45
66.07	108.33
65.89	108.45
65.44	108.43
65.15	108.38
64.92	108.47
64.8	108.26
64.5	108.2
64.27	108.16
63.95	108.07
64.14	107.89
63.92	107.71
63.98	107.62
63.81	107.57
63.61	107.51
63.59	107.25
63.55	107.31
63.48	107.16
63.57	107.21
63.36	107.06
63.32	107.03
63.14	107.25
63.12	107.28
63.06	107.13
63.36	107.25
63.27	107.62
63.18	107.76
63.4	108.01
63.74	108.14
64.03	108.35
63.93	108.36
64.12	108.57
64.62	108.66
64.78	108.68
65.08	108.73
65.25	108.71
65.17	108.89
65.31	108.78
64.91	108.76
64.77	108.85
64.84	108.83
64.94	108.81
64.95	108.8
64.89	108.93
65.01	108.87
65.18	108.79
65.23	108.87
65.11	109
64.93	108.95
65.02	108.96
64.94	108.89
64.77	108.95
64.86	109.04
64.73	108.92
64.7	109.13
64.56	108.9
64.54	109.03
64.46	109.22
64.31	109.25
64.07	109.34
64.01	109.51
63.96	109.69
63.99	110.14
63.91	110.38
63.72	110.78
63.74	111.91
63.78	112.78
63.84	113.42
63.77	113.63
63.58	113.87
63.6	114.35
63.53	114.5
63.61	114.87
63.54	114.94
63.41	115.16
63.3	115.2
62.87	115.35
62.97	115.66
63.11	115.66
62.96	115.57
62.93	115.64
62.69	115.8
62.84	115.66
62.9	115.57
62.78	115.6
62.41	115.52
62.32	115.33
62.22	115.25
62.11	115.15
61.98	115.07
62.23	115.03
62.2	114.9
62.23	114.92
62.31	114.82
62.35	114.89
62.62	114.95
62.35	115.1
62.37	115.01
62.31	114.98
62.35	115.09
62.18	115.08
61.93	115.32
61.91	115.31
61.79	115.45
61.87	115.74
61.75	115.89
61.43	115.77
61.38	115.8
61.42	115.84
61.28	115.86
60.96	116.01
60.79	115.94
60.64	116.14
60.69	115.99
60.61	116.18
60.41	116.41
60.15	116.22
60.04	116.09
59.69	116.21
59.61	116.29
59.27	116.4
59.46	116.39
59.35	116.34
59.36	116.55
59.18	116.44
59.15	116.42
59	116.34
59.18	116.28
59.11	116.32
59.07	116.15
59.13	115.98
58.96	115.95
58.91	115.75
58.82	115.92
58.78	115.85
58.94	115.97
58.35	115.76
58.34	115.73
58.24	115.64
58.19	115.81
58.13	115.63
57.79	115.74
57.56	115.74
57.69	116.08
57.9	116.24
57.89	116.39
57.68	116.31
57.62	116.32
57.84	116.58
57.91	116.67
57.87	116.87
57.91	116.99
57.99	116.98
57.92	117.04
57.98	117.25
57.78	117.56
57.72	117.5
57.77	117.59
57.69	117.56
57.36	117.73
57.3	117.64
57.34	117.32
57.41	117.29
57.14	117.11
56.79	116.95
56.61	116.9
56.58	117.33
56.24	117.33
55.92	117.26
55.88	117.62
55.77	117.99
55.64	118.34
55.44	118.63
55.34	119.02
55.25	119.48
55.19	120.22
55.17	120.76
55.05	120.87
54.82	121.15
54.69	121.13
54.68	121.36
54.6	121.55
54.37	121.64
54.17	121.68
54.28	121.86
54.08	122.02
53.94	122.38
53.83	122.31
53.53	122.38
53.42	122.5
53.41	122.77
53.42	122.73
53.08	122.87
52.95	123.09
52.73	123.3
52.66	123.3
52.75	123.35
52.63	123.32
52.39	123.1
52.21	122.98
52.08	123.01
52.07	123.04
51.91	122.99
51.67	122.85
51.55	122.81
51.27	122.57
51.21	122.71
50.99	122.74
51.04	122.87
50.77	122.83
50.56	122.62
50.78	122.63
50.79	122.48
50.63	122.36
50.65	122.4
50.92	122.67
50.99	122.63
51.4	122.63
51.21	122.57
51.39	122.65
51.47	122.74
51.99	122.67
52.45	122.76
52.75	122.9
53.05	122.79
53.46	122.73
54	122.38
54.38	122.34
54.66	122.35
55.15	122.26
55.58	122.09
56.19	121.98
56.34	122.04
56.46	122.03
56.67	122.11
57.06	122.04
57.51	122.07
57.9	121.96
58.16	122.04
58.36	121.95
58.82	122.01
59.36	122.05
59.59	121.83
59.82	121.72
59.89	121.63
59.97	121.49
60.12	121.23
59.99	121.1
60.02	120.76
60.01	120.77
60.07	120.63
60.09	120.61
60.08	120.34
60.23	120.43
60.13	120.37
60.11	120.35
59.95	120.22
60.05	120.11
59.87	119.9
59.69	119.51
59.61	119.41
59.62	119.21
59.52	119.05
59.39	118.83
59.14	118.86
59.09	118.92
59.3	118.8
59.24	118.81
59.11	118.86
58.98	118.78
58.7	118.55
58.81	118.41
58.68	118.26
58.42	118.21
58.09	117.76
58.33	117.72
58.35	117.62
58.19	117.49
58.27	117.53
58.21	117.38
58.27	117.35
58.26	117.46
58.24	117.52
58.17	117.44
58.07	117.51
58.04	117.41
57.88	117.54
57.77	117.6
57.35	117.36
57.34	117.3
57.69	117.14
57.93	117.05
57.81	116.89
57.69	116.68
57.7	116.53
57.77	116.61
57.61	116.61
57.47	116.4
57.28	116.2
57.43	116.29
57.3	116.29
57.01	116.32
56.78	116.31
56.83	116.3
56.93	116.27
56.89	116.36
57.03	116.33
56.7	116.37
56.64	116.34
56.86	116.21
56.9	116.42
56.68	116.72
56.54	116.79
56.64	116.99
56.77	117.01
56.67	117.1
56.38	117.34
56.32	117.45
56.37	117.68
56.46	117.54
56.45	117.93
56.24	118.15
56.13	118.54
56.23	118.9
56.33	118.93
56.23	118.9
56.36	119.02
56.21	119.08
56.14	118.88
56.04	118.7
56.03	118.79
56	118.86
55.81	118.79
55.7	118.83
55.58	118.78
55.46	118.66
55.5	118.51
55.37	118.45
55.26	118.27
54.89	118.52
54.86	118.47
54.84	118.36
54.52	118.5
54.37	118.51
54.27	118.63
54.34	118.78
54.34	119.09
54.25	119.17
54.33	119.45
54.29	119.65
54.67	119.94
54.56	120.13
54.3	120.39
54.13	120.6
54.1	120.92
54.24	121.04
54.29	121.06
54.17	121.17
54.23	121.3
54.33	121.33
54.37	121.32
54.52	121.36
54.3	121.45
54.36	121.5
54.51	121.58
54.5	121.79
54.23	121.87
54.48	122.12
54.38	122.49
54.3	122.57
54.3	122.73
54.31	122.93
54.33	123.11
54.56	123.1
54.41	123.29
54.52	123.58
54.26	123.77
54.33	123.9
54.16	123.49
54.1	123.08
54.09	123
53.93	122.95
53.96	122.99
53.9	122.62
53.99	122.73
53.93	122.8
53.81	122.98
53.84	123.11
53.73	122.92
53.74	123.01
53.91	122.84
53.96	122.81
53.72	122.78
53.7	122.77
53.7	122.95
53.82	122.95
53.85	123.09
53.7	123.14
53.79	123.49
53.88	123.36
54.04	123.43
54.08	123.51
53.86	123.41
53.97	123.37
54.13	123.26
53.83	123.29
53.84	123.35
53.59	123.41
53.54	123.49
53.34	123.17
53.38	123.16
53.18	123.22
52.81	123.25
52.64	122.96
52.7	123
52.73	122.93
52.36	122.89
52.27	122.75
52.13	122.46
52.22	122.2
52.27	122.03
52.02	121.96
52.05	121.89
51.75	121.58
51.56	121.48
51.8	121.36
51.84	121.37
51.82	121.48
51.95	121.37
52.02	121.38
52.23	121.49
52.13	121.52
52.17	121.54
52.45	121.46
52.57	121.48
52.66	121.41
52.7	121.4
