# Supplementary material for: How Variability and Effort Determine Coordination at Large Forces
Source: PLoS One. 2016 Mar 2;11(3):e0149512. doi: 10.1371/journal.pone.0149512 (PMC4774921; doi:10.1371/journal.pone.0149512)
Supplement: S1 Dataset — (ZIP) [file pone.0149512.s001.zip › par12_RiLllevel4.txt]

11.71	14.133
11.68	14.073
11.73	14.14
11.65	14.161
11.76	14.189
11.64	14.117
11.79	14.115
11.6	14.122
11.58	14.161
11.52	14.161
11.66	14.114
11.62	14.071
11.59	14.233
11.5	14.167
11.61	14.041
11.71	14.19
11.72	14.246
11.53	14.105
11.65	14.253
11.63	14.098
11.5	14.235
11.51	14.157
11.6	14.355
11.57	14.354
11.43	14.244
11.53	14.353
11.53	14.33
11.49	14.231
11.43	14.253
11.58	14.279
11.6	14.37
11.49	14.203
11.48	14.351
11.52	14.329
11.41	14.341
11.38	14.479
11.47	14.37
11.38	14.568
11.41	14.604
11.26	14.437
11.28	14.496
11.22	14.626
11.27	14.711
11.33	14.65
11.32	14.573
11.2	14.638
11.27	14.789
11.19	14.689
11.27	14.685
11.21	14.776
11.15	14.682
11.27	14.647
11.19	14.539
11.15	14.514
11.17	14.443
11.12	14.514
11.24	14.486
11.15	14.587
11.23	14.595
11.03	14.566
11.18	14.459
11.14	14.663
11.04	14.565
11.11	14.603
11.09	14.52
11.06	14.47
11.16	14.556
11	14.538
11.12	14.704
11.03	14.508
11.07	14.549
11.03	14.647
11.05	14.747
11.01	14.654
11.04	14.689
11.12	14.719
11.13	14.789
11.02	14.686
11.06	14.718
11.15	14.729
11.13	14.82
11.22	14.795
11.1	14.881
11.12	14.828
11.08	14.762
11.2	14.852
11.13	15.027
11.11	15.023
11.03	15.005
10.97	15.034
11.03	15.079
11.01	15.117
10.95	15.09
10.92	15.143
11.03	15.124
10.87	15.012
10.92	15.043
11	15.116
10.92	15.162
11.05	15.165
10.84	15.045
11	15.135
10.93	15.066
10.96	15.015
10.97	15.16
10.87	15.032
11.05	15.03
10.93	15.14
10.93	15.152
10.79	15.133
10.89	15.043
10.85	15.172
10.78	15.069
10.84	15.184
10.91	15.062
10.84	15.22
10.92	15.207
10.88	15.171
10.99	15.272
10.89	15.075
10.8	15.204
10.88	15.244
11	15.335
10.97	15.278
11.01	15.279
10.95	15.355
11.02	15.295
10.95	15.346
10.99	15.348
11.03	15.445
11.04	15.26
11.01	15.244
11.01	15.448
10.89	15.295
11.09	15.371
11.06	15.317
11.02	15.411
11.19	15.396
11	15.388
11.11	15.488
10.98	15.423
11.22	15.483
11.26	15.58
11.1	15.61
11.03	15.562
11.11	15.49
11.25	15.543
11.17	15.638
11.07	15.563
11.11	15.555
11.25	15.554
11.11	15.565
11.25	15.569
11.27	15.557
11.13	15.556
11.09	15.599
11.19	15.564
11.16	15.521
11.23	15.64
11.18	15.569
11.28	15.656
11.22	15.708
11.35	15.69
11.3	15.761
11.31	15.781
11.25	15.731
11.33	15.828
11.39	15.636
11.36	15.797
11.28	15.718
11.23	15.75
11.31	15.753
11.4	15.698
11.23	15.794
11.29	15.793
11.29	15.848
11.3	15.864
11.26	15.925
11.23	15.793
11.19	15.836
11.26	15.758
11.09	15.785
11.22	15.772
11.17	15.747
11.16	15.866
11.03	15.617
10.99	15.763
11.02	15.759
10.94	15.715
10.99	15.709
11.04	15.768
10.96	15.836
10.95	15.848
10.99	15.735
10.82	15.696
11.01	15.736
10.96	15.731
10.96	15.799
10.96	15.833
10.92	15.722
10.93	15.853
10.92	15.83
10.87	15.72
10.9	15.664
10.84	15.594
10.75	15.699
10.76	15.674
10.73	15.648
10.88	15.721
10.79	15.73
10.74	15.625
10.74	15.571
10.82	15.638
10.79	15.552
10.77	15.609
10.64	15.504
10.67	15.441
10.79	15.589
10.66	15.538
10.72	15.706
10.62	15.637
10.62	15.659
10.7	15.611
10.73	15.742
10.82	15.861
10.8	15.802
10.83	15.956
10.77	15.878
10.92	16.093
10.99	15.982
10.89	15.959
10.95	16.198
11.01	16.111
11.18	16.277
11.09	16.18
11.15	16.213
11.11	16.171
11.14	16.293
11.12	16.112
11.19	16.211
11.21	16.217
11.22	16.175
11.11	16.176
11.06	16.156
11.22	16.248
11.06	16.084
11.25	16.232
11.21	16.199
11.18	16.288
11.16	16.183
11.23	16.214
11.18	16.363
11.21	16.216
11.17	16.43
11.08	16.327
11.15	16.478
11.14	16.352
11.21	16.393
11.13	16.507
11.12	16.393
11.3	16.574
11.11	16.505
11.11	16.573
11.22	16.56
11.24	16.654
11.21	16.74
11.11	16.555
11.11	16.648
11.11	16.534
11.14	16.614
11.12	16.565
11.06	16.578
10.97	16.54
10.94	16.564
11	16.485
11.15	16.548
11.03	16.46
11.11	16.568
11.04	16.572
11.1	16.574
10.95	16.503
11.04	16.581
11.09	16.601
11.04	16.607
11.04	16.528
10.91	16.52
10.9	16.523
10.88	16.428
10.8	16.484
10.88	16.549
10.73	16.467
10.83	16.416
10.86	16.568
10.81	16.379
10.73	16.531
10.62	16.444
10.69	16.312
10.71	16.295
10.68	16.462
10.74	16.391
10.57	16.325
10.74	16.347
10.66	16.268
10.7	16.349
10.66	16.457
10.56	16.383
10.55	16.308
10.57	16.387
10.55	16.406
10.48	16.416
10.5	16.282
10.53	16.392
10.44	16.406
10.59	16.537
10.59	16.559
10.57	16.37
10.5	16.555
10.66	16.454
10.7	16.505
10.72	16.457
10.66	16.483
10.54	16.501
10.68	16.577
10.76	16.513
10.73	16.387
10.9	16.545
10.95	16.471
10.93	16.508
10.97	16.411
11.09	16.564
10.94	16.466
11.03	16.368
11.04	16.351
11.14	16.495
11.09	16.467
11.13	16.493
11.08	16.412
11.09	16.42
11.05	16.431
11.16	16.378
10.92	16.278
10.93	16.37
11.03	16.363
11.02	16.396
11.06	16.305
11	16.208
11.01	16.366
11.11	16.365
11.04	16.408
11.04	16.41
11.08	16.385
11.01	16.372
10.97	16.374
11.03	16.46
10.94	16.299
11.01	16.238
11	16.383
11.04	16.384
10.92	16.301
11.08	16.36
11.06	16.37
11.07	16.35
11.03	16.302
11.12	16.288
11.15	16.286
11.12	16.231
11.04	16.08
11.04	16.205
11	16.062
11.06	16.024
11.09	16.108
11.17	16.087
11.07	15.961
11.11	15.963
11.22	15.947
11.07	16.019
11.16	16.004
11.28	15.99
11.19	15.91
11.16	15.901
11.23	16.02
11.39	15.978
11.34	15.974
11.27	15.844
11.28	16.045
11.43	15.984
11.33	15.894
11.37	15.837
11.41	15.899
11.39	16.036
11.33	15.907
11.35	15.936
11.36	15.943
11.44	15.791
11.32	15.858
11.31	15.871
11.47	15.823
11.32	15.719
11.32	15.766
11.38	15.889
11.43	15.852
11.33	15.679
11.43	15.74
11.36	15.914
11.37	15.896
11.37	15.642
11.36	15.862
11.36	15.68
11.35	15.712
11.35	15.679
11.3	15.855
11.25	15.805
11.19	15.669
11.16	15.709
11.17	15.581
11.23	15.693
11.22	15.538
11.34	15.706
11.19	15.5
11.41	15.592
11.36	15.594
11.3	15.578
11.4	15.627
11.5	15.698
11.51	15.604
11.39	15.606
11.48	15.735
11.47	15.677
11.44	15.558
11.43	15.492
11.46	15.473
11.6	15.451
11.58	15.404
11.64	15.443
11.63	15.339
11.7	15.568
11.74	15.584
11.77	15.522
11.71	15.414
11.68	15.536
11.9	15.654
11.77	15.583
11.86	15.583
11.7	15.466
11.87	15.645
11.82	15.705
11.76	15.714
11.84	15.566
11.76	15.69
11.89	15.643
11.77	15.727
11.8	15.731
11.9	15.733
11.82	15.719
12	15.681
11.76	15.73
11.89	15.646
11.9	15.674
11.95	15.707
11.93	15.705
11.75	15.539
11.87	15.634
11.82	15.717
11.72	15.64
11.69	15.629
11.65	15.616
11.8	15.629
11.71	15.628
11.6	15.57
11.62	15.474
11.7	15.618
11.75	15.533
11.74	15.56
11.57	15.548
11.61	15.545
11.57	15.557
11.72	15.546
11.62	15.591
11.48	15.554
11.55	15.555
11.54	15.429
11.49	15.408
11.41	15.385
11.59	15.478
11.48	15.465
11.51	15.323
11.46	15.517
11.5	15.535
11.43	15.476
11.49	15.39
11.53	15.463
11.41	15.529
11.48	15.446
11.44	15.6
11.57	15.536
11.41	15.518
11.47	15.612
11.53	15.541
11.49	15.6
11.42	15.472
11.56	15.547
11.38	15.509
11.4	15.492
11.47	15.568
11.59	15.478
11.36	15.352
11.54	15.489
11.44	15.358
11.41	15.464
11.44	15.446
11.41	15.313
11.59	15.434
11.39	15.255
11.51	15.451
11.4	15.364
11.47	15.392
11.48	15.278
11.47	15.252
11.44	15.251
11.38	15.388
11.38	15.265
11.41	15.328
11.56	15.379
11.41	15.528
11.45	15.446
11.5	15.541
11.48	15.545
11.49	15.538
11.39	15.522
11.6	15.521
11.5	15.534
11.5	15.66
11.51	15.552
11.64	15.597
11.68	15.609
11.56	15.454
11.57	15.525
11.63	15.588
11.65	15.466
11.69	15.615
11.56	15.531
11.69	15.586
11.76	15.553
11.56	15.505
11.68	15.427
11.59	15.396
11.55	15.373
11.49	15.507
11.57	15.457
11.66	15.492
11.57	15.333
11.52	15.45
11.6	15.505
11.66	15.505
11.59	15.343
11.67	15.445
