# Supplementary material for: How Variability and Effort Determine Coordination at Large Forces
Source: PLoS One. 2016 Mar 2;11(3):e0149512. doi: 10.1371/journal.pone.0149512 (PMC4774921; doi:10.1371/journal.pone.0149512)
Supplement: S1 Dataset — (ZIP) [file pone.0149512.s001.zip › par12_RiLllevel6.txt]

19.31	23.054
19.27	23.079
19.27	23.006
19.28	23.011
19.15	23.018
19.37	23.057
19.39	23.016
19.28	22.963
19.32	23.04
19.41	23.215
19.37	23.035
19.33	23.159
19.36	23.098
19.33	23.078
19.38	23.169
19.37	23.119
19.42	23.303
19.39	23.242
19.48	23.266
19.54	23.34
19.4	23.156
19.53	23.332
19.51	23.422
19.4	23.325
19.39	23.249
19.45	23.234
19.46	23.205
19.49	23.269
19.4	23.116
19.44	23.251
19.45	23.293
19.45	23.303
19.49	23.277
19.41	23.151
19.36	23.327
19.27	23.255
19.36	23.375
19.22	23.218
19.13	23.293
19.17	23.444
19.14	23.208
19.21	23.243
19.18	23.391
19	23.335
19.02	23.3
19	23.191
18.98	23.4
18.94	23.384
18.85	23.213
18.96	23.404
18.86	23.337
18.79	23.361
18.68	23.355
18.81	23.265
18.8	23.232
18.69	23.33
18.7	23.329
18.73	23.409
18.82	23.375
18.78	23.436
18.69	23.512
18.82	23.458
18.84	23.522
18.82	23.625
18.73	23.582
18.81	23.607
18.7	23.495
18.72	23.628
18.87	23.604
18.71	23.643
18.84	23.61
18.72	23.611
18.8	23.63
18.9	23.503
18.91	23.656
19.02	23.574
18.97	23.483
19.18	23.716
19.07	23.645
19.19	23.754
19.11	23.643
19.12	23.612
19.19	23.633
19.23	23.705
19.39	23.757
19.33	23.8
19.33	23.826
19.28	23.777
19.46	23.886
19.42	23.916
19.38	23.73
19.52	23.846
19.42	23.764
19.44	23.847
19.48	23.84
19.45	23.828
19.46	23.802
19.5	23.837
19.42	23.891
19.46	23.814
19.37	23.767
19.49	23.969
19.37	23.827
19.39	23.911
19.34	23.871
19.4	23.881
19.36	23.985
19.39	23.86
19.3	23.908
19.33	23.992
19.33	24.013
19.28	23.822
19.31	23.923
19.25	23.891
19.07	23.888
19.24	23.998
19.23	23.868
19.26	23.833
19.12	23.86
19.02	23.685
19.05	23.779
18.98	23.785
18.98	23.771
18.97	23.719
19.03	23.695
18.91	23.739
18.93	23.563
19	23.695
19.01	23.768
19.06	23.691
18.85	23.648
18.92	23.675
18.92	23.566
18.95	23.545
18.9	23.55
18.96	23.484
19.02	23.669
18.95	23.583
18.91	23.586
19.03	23.678
18.89	23.572
19	23.587
19	23.615
19.05	23.621
19.03	23.711
18.94	23.759
18.87	23.706
19.02	23.683
18.89	23.652
18.91	23.699
18.93	23.697
18.84	23.687
19.01	23.684
18.79	23.599
18.82	23.718
18.76	23.678
18.78	23.59
18.85	23.617
18.7	23.606
18.77	23.479
18.84	23.609
18.86	23.513
18.87	23.5
18.92	23.481
18.95	23.587
19.03	23.563
19.01	23.555
19.08	23.519
18.99	23.607
19	23.629
19.1	23.678
19.02	23.655
18.98	23.586
19.01	23.513
19.01	23.582
19.05	23.659
19	23.656
19.09	23.614
19.02	23.618
19.06	23.763
19.03	23.538
19.03	23.646
18.94	23.771
18.92	23.755
19.07	23.693
18.86	23.597
18.96	23.691
18.95	23.656
18.83	23.68
19.02	23.667
18.8	23.663
18.92	23.674
18.95	23.756
18.91	23.772
19.01	23.83
18.93	23.773
18.95	23.706
18.82	23.754
18.97	23.838
18.85	23.679
18.91	23.782
18.78	23.783
18.8	23.669
18.88	23.824
18.73	23.78
18.71	23.754
18.68	23.664
18.58	23.814
18.76	23.754
18.61	23.699
18.5	23.771
18.55	23.731
18.66	23.912
18.46	23.801
18.41	23.767
18.42	23.82
18.45	23.829
18.34	23.803
18.38	23.954
18.36	23.979
18.27	23.888
18.33	23.856
18.44	23.946
18.37	23.927
18.41	23.923
18.33	23.956
18.39	24.052
18.35	23.957
18.34	24.087
18.46	24.198
18.3	24.159
18.55	24.193
18.37	24.131
18.41	24.16
18.55	24.173
18.61	24.211
18.61	24.305
18.46	24.281
18.64	24.263
18.72	24.323
18.71	24.39
18.72	24.378
18.78	24.39
18.88	24.408
18.84	24.559
18.9	24.472
18.89	24.612
18.83	24.524
18.97	24.547
18.94	24.697
18.96	24.678
18.79	24.627
18.95	24.629
18.97	24.732
19.01	24.678
18.98	24.675
19.07	24.674
18.86	24.724
18.97	24.825
18.97	24.713
19.1	24.719
18.99	24.727
19.02	24.778
18.91	24.66
18.9	24.759
18.89	24.682
19.03	24.846
18.99	24.823
18.9	24.746
18.86	24.802
19.11	24.852
19.02	24.711
19.02	24.858
18.93	24.779
19.07	24.827
18.93	24.788
18.9	24.778
18.97	24.789
19	24.82
19.05	24.784
19.05	24.692
18.9	24.676
18.86	24.659
18.84	24.553
18.82	24.593
18.78	24.562
18.82	24.625
18.76	24.489
18.7	24.545
18.63	24.417
18.6	24.514
18.66	24.549
18.59	24.367
18.48	24.474
18.65	24.504
18.7	24.434
18.5	24.463
18.6	24.491
18.56	24.384
18.53	24.412
18.55	24.524
18.45	24.454
18.52	24.41
18.38	24.354
18.48	24.476
18.56	24.487
18.47	24.438
18.47	24.478
18.38	24.49
18.59	24.512
18.49	24.476
18.56	24.516
18.45	24.529
18.57	24.495
18.52	24.581
18.63	24.508
18.61	24.641
18.54	24.492
18.72	24.528
18.62	24.576
18.59	24.447
18.67	24.607
18.64	24.644
18.66	24.457
18.69	24.615
18.79	24.579
18.73	24.559
18.74	24.678
18.72	24.641
18.6	24.502
18.58	24.441
18.59	24.587
18.57	24.592
18.5	24.578
18.42	24.482
18.56	24.522
18.39	24.408
18.39	24.378
18.32	24.427
18.29	24.317
18.23	24.162
18.17	24.187
18.27	24.278
18.29	24.261
18.2	24.191
18.18	24.212
18.17	24.348
18.17	24.29
18.16	24.334
18.22	24.347
18.05	24.203
18.16	24.371
18.07	24.29
18.14	24.375
18.05	24.297
18.15	24.331
18.08	24.352
18.16	24.391
18.13	24.408
18.17	24.244
18.27	24.405
18.21	24.418
18.19	24.428
18.32	24.392
18.35	24.432
18.34	24.463
18.39	24.473
18.38	24.61
18.54	24.512
18.45	24.575
18.47	24.471
18.57	24.6
18.48	24.664
18.53	24.63
18.53	24.692
18.59	24.754
18.69	24.674
18.54	24.644
18.56	24.598
18.73	24.678
18.59	24.675
18.68	24.577
18.67	24.731
18.74	24.703
18.81	24.678
18.7	24.678
18.8	24.679
18.74	24.78
18.83	24.789
18.76	24.718
18.8	24.725
18.73	24.86
18.72	24.805
18.71	24.809
18.78	24.813
18.7	24.786
18.59	24.754
18.78	24.778
18.62	24.774
18.57	24.811
18.57	24.725
18.55	24.715
18.68	24.751
18.66	24.789
18.49	24.792
18.44	24.661
18.5	24.693
18.49	24.689
18.55	24.722
18.48	24.625
18.44	24.64
18.57	24.679
18.45	24.634
18.36	24.625
18.33	24.694
18.39	24.62
18.38	24.787
18.35	24.762
18.42	24.699
18.43	24.711
18.44	24.714
18.32	24.645
18.23	24.791
18.17	24.626
18.17	24.698
18.08	24.696
18.24	24.736
18.14	24.624
18.25	24.681
18.13	24.817
18	24.71
18.16	24.754
18.23	24.842
18.03	24.751
18.08	24.721
17.99	24.789
17.98	24.675
17.87	24.747
18.02	24.731
17.89	24.686
18.03	24.85
17.91	24.69
17.86	24.735
17.94	24.817
18.06	24.789
17.95	24.807
17.98	24.927
17.95	24.924
18.14	24.913
17.92	24.971
17.94	24.959
17.93	24.942
18.14	24.987
18.17	24.998
18.09	24.969
18.12	25.054
18.28	24.942
18.25	25.027
18.44	25.077
18.4	24.962
18.53	25.131
18.6	25.144
18.7	25.22
18.64	25.082
18.76	25.253
18.91	25.216
18.97	25.358
18.95	25.309
19.08	25.281
19.02	25.229
18.98	25.31
19.21	25.411
19.12	25.462
19.14	25.36
19.2	25.458
19.27	25.539
19.23	25.45
19.28	25.456
19.26	25.455
19.33	25.471
19.35	25.558
19.32	25.561
19.33	25.495
19.26	25.629
19.34	25.573
19.22	25.547
19.28	25.631
19.23	25.6
19.34	25.702
19.27	25.714
19.26	25.61
19.26	25.493
19.26	25.556
19.22	25.675
19.33	25.544
19.21	25.558
19.16	25.549
19.11	25.516
19.29	25.552
19.22	25.489
19.16	25.395
19.19	25.41
19.11	25.429
19.2	25.415
19.05	25.307
19.15	25.361
19.11	25.313
19.01	25.297
18.99	25.275
19.13	25.252
19.01	25.158
18.99	25.209
18.93	25.149
19	25.125
18.88	25.015
19.05	25.187
18.97	25.107
19.05	25.218
18.9	25.059
18.92	25.176
18.97	25.288
19.04	25.134
19.01	25.266
18.84	25.19
19.08	25.254
19.07	25.352
19	25.192
18.91	25.245
18.97	25.283
19	25.214
18.98	25.42
18.84	25.304
19.03	25.28
18.96	25.286
19	25.371
18.96	25.185
18.96	25.358
19.06	25.282
19.07	25.283
18.92	25.282
18.99	25.182
19.07	25.352
19.14	25.266
19.06	25.39
18.94	25.196
18.9	25.267
19.01	25.196
19.08	25.297
18.91	25.175
18.88	25.266
19	25.321
18.89	25.287
18.87	25.175
18.83	25.325
18.99	25.434
18.96	25.42
