# Supplementary material for: How Variability and Effort Determine Coordination at Large Forces
Source: PLoS One. 2016 Mar 2;11(3):e0149512. doi: 10.1371/journal.pone.0149512 (PMC4774921; doi:10.1371/journal.pone.0149512)
Supplement: S1 Dataset — (ZIP) [file pone.0149512.s001.zip › par12_RiLllevel8.txt]

26.2	28.814
26.22	28.7
26.22	28.928
26.15	28.878
26.09	28.814
26.08	28.819
26.06	28.947
25.99	28.861
25.99	29.02
25.97	29.043
25.95	28.911
25.92	28.927
26.03	29.008
26.08	29.075
25.97	29.042
26.09	29.127
26.12	29.121
26.06	29.025
26.11	29.028
26.03	29.233
26.09	29.095
26.09	29.132
25.99	29.091
25.98	29.187
26	29.298
26.04	29.267
26.03	29.253
25.94	29.188
25.98	29.289
25.89	29.222
26.08	29.294
26	29.383
26.08	29.447
26.06	29.278
26.08	29.446
26.07	29.441
26.07	29.381
26.16	29.508
26.13	29.433
26.1	29.459
25.98	29.333
26.13	29.4
26.1	29.446
26.01	29.393
26.03	29.302
25.97	29.445
26.48	29.464
26.33	29.39
26.37	29.38
26.38	29.463
26.53	29.617
26.7	29.476
26.61	29.351
26.75	29.429
26.77	29.48
26.83	29.483
26.75	29.503
26.85	29.677
26.85	29.477
26.78	29.57
26.99	29.585
27.06	29.601
26.94	29.575
26.87	29.643
26.83	29.671
26.97	29.773
26.84	29.635
26.84	29.513
26.87	29.587
26.78	29.62
26.95	29.654
26.82	29.55
26.73	29.578
26.75	29.631
26.73	29.723
26.76	29.613
26.69	29.606
26.63	29.616
26.61	29.495
26.63	29.642
26.57	29.501
26.62	29.567
26.57	29.391
26.6	29.481
26.43	29.436
26.52	29.359
26.56	29.378
26.55	29.346
26.46	29.339
26.44	29.315
26.44	29.295
26.47	29.37
26.28	29.326
26.41	29.365
26.23	29.369
26.28	29.463
26.34	29.448
26.31	29.546
26.28	29.456
26.04	29.513
26.1	29.537
26.19	29.507
26.17	29.475
26.06	29.633
26.03	29.45
26.11	29.524
25.94	29.522
26.02	29.524
25.96	29.448
25.94	29.417
25.84	29.496
25.97	29.577
25.76	29.543
25.8	29.547
25.73	29.521
25.74	29.41
25.72	29.439
25.55	29.458
25.65	29.614
25.62	29.54
25.6	29.416
25.54	29.586
25.42	29.569
25.61	29.587
25.39	29.498
25.44	29.618
25.5	29.567
25.45	29.521
25.5	29.556
25.44	29.55
25.4	29.559
25.48	29.592
25.43	29.723
25.47	29.63
25.43	29.684
25.47	29.707
25.52	29.731
25.44	29.84
25.49	29.774
25.49	29.883
25.33	29.789
25.43	29.76
25.46	29.892
25.51	29.901
25.34	29.88
25.4	29.964
25.28	29.866
25.39	30.011
25.42	29.903
25.36	29.819
25.41	29.893
25.41	29.966
25.43	29.898
25.35	29.964
25.25	29.89
25.41	29.987
25.45	29.96
25.41	29.916
25.32	30.089
25.24	29.94
25.36	30.033
25.22	29.871
25.27	29.899
25.29	29.981
25.24	30.09
25.2	29.945
25.09	29.888
25.2	30.018
25.1	30.123
25.02	29.977
25.12	30.001
25.06	30.137
25.14	30.051
25.09	29.972
25.08	30.074
25.01	29.963
24.99	29.914
25.15	29.962
25.02	29.947
24.93	29.943
24.99	29.964
24.94	29.794
24.98	30.029
24.9	29.955
24.84	29.829
24.91	29.81
24.86	29.742
24.93	29.818
24.79	29.698
24.94	29.91
24.88	29.668
25	29.9
24.81	29.756
24.83	29.661
24.88	29.867
24.87	29.902
24.78	29.856
24.7	29.764
24.77	29.766
24.76	29.698
24.66	29.755
24.71	29.858
24.7	29.858
24.78	29.704
24.78	29.694
24.7	29.608
24.58	29.583
24.56	29.665
24.53	29.633
24.58	29.579
24.54	29.602
24.52	29.601
24.46	29.604
24.62	29.551
24.63	29.495
24.64	29.566
24.7	29.602
24.56	29.433
24.54	29.532
24.61	29.571
24.64	29.414
24.47	29.431
24.74	29.445
24.55	29.362
24.47	29.334
24.57	29.379
24.56	29.416
24.49	29.243
24.49	29.252
24.53	29.361
24.49	29.153
24.39	29.201
24.49	29.292
24.37	29.216
24.52	29.252
24.56	29.191
24.48	29.155
24.5	29.105
24.5	29.244
24.52	29.163
24.52	29.106
24.64	29.304
24.41	29.117
24.57	29.204
24.58	29.112
24.59	29.231
24.52	29.21
24.5	29.109
24.68	29.192
24.57	29.19
24.57	29.246
24.65	29.206
24.46	29.205
24.54	29.306
24.69	29.41
24.5	29.362
24.48	29.381
24.5	29.368
24.5	29.31
24.54	29.438
24.43	29.4
24.5	29.577
24.51	29.609
24.51	29.649
24.51	29.621
24.38	29.652
24.5	29.778
24.49	29.642
24.62	29.775
24.51	29.838
24.43	29.875
24.65	29.869
24.5	29.927
24.67	29.974
24.72	30.092
24.46	30.05
24.6	29.994
24.59	30.015
24.56	30.03
24.54	30.209
24.59	30.143
24.4	30.074
24.5	30.215
24.53	30.205
24.35	30.15
24.53	30.182
24.31	30.061
24.51	30.102
24.38	30.083
24.31	30.105
24.39	29.97
24.33	29.935
24.37	29.956
24.35	30.06
24.43	29.971
24.41	30.118
24.37	30.143
24.37	30.05
24.46	30.023
24.31	29.975
24.37	29.89
24.45	29.98
24.29	29.953
24.28	29.852
24.38	29.908
24.26	29.982
24.33	30.082
24.18	29.971
24.38	30.059
24.39	29.967
24.18	30.061
24.3	30.032
24.42	29.981
24.33	30.026
24.45	29.977
24.33	30.107
24.27	30.072
24.35	30.078
24.38	29.967
24.39	30.085
24.38	30.145
24.39	29.982
24.28	30.136
24.53	30.231
24.55	30.148
24.58	30.158
24.57	30.245
24.6	30.247
24.65	30.35
24.5	30.243
24.58	30.428
24.58	30.261
24.62	30.348
24.58	30.365
24.57	30.283
24.46	30.375
24.48	30.238
24.55	30.319
24.62	30.357
24.5	30.271
24.53	30.269
24.54	30.336
24.42	30.225
24.44	30.421
24.5	30.347
24.37	30.403
24.35	30.213
24.4	30.362
24.31	30.215
24.16	30.18
24.23	30.365
24.21	30.274
24.31	30.284
24.3	30.313
24.17	30.245
24.3	30.34
24.14	30.251
24.08	30.205
24.09	30.319
24.01	30.236
24.07	30.277
24.16	30.351
24.16	30.41
23.96	30.359
24.16	30.366
24.1	30.345
24.14	30.399
24.01	30.449
24.07	30.498
24.17	30.436
24.18	30.448
23.98	30.465
24.16	30.434
24.15	30.432
24.12	30.42
24.19	30.503
24.19	30.469
24.02	30.428
24.16	30.554
24.12	30.362
24.21	30.564
24.13	30.532
24.2	30.5
24.23	30.512
24.16	30.633
24.12	30.593
24.11	30.555
24.1	30.644
24.04	30.668
24.01	30.609
24.16	30.563
24.04	30.473
24.03	30.502
23.93	30.52
23.95	30.538
23.86	30.357
23.89	30.45
23.95	30.488
23.73	30.401
23.91	30.423
23.81	30.447
23.72	30.419
23.69	30.414
23.78	30.444
23.7	30.409
23.67	30.407
23.85	30.485
23.83	30.411
23.73	30.411
23.76	30.447
23.73	30.454
23.87	30.419
23.66	30.323
23.63	30.351
23.7	30.256
23.65	30.309
23.8	30.328
23.62	30.313
23.66	30.268
23.79	30.339
23.72	30.438
23.82	30.375
23.74	30.425
23.71	30.529
23.68	30.445
23.87	30.547
23.73	30.48
23.88	30.54
23.74	30.602
23.74	30.614
23.84	30.727
23.91	30.673
23.78	30.705
23.89	30.69
23.87	30.662
23.93	30.712
23.82	30.71
23.89	30.801
23.87	30.689
23.82	30.647
23.98	30.729
23.78	30.689
23.86	30.813
23.89	30.688
23.81	30.731
23.9	30.872
23.97	30.768
23.83	30.824
23.99	30.953
24.01	30.87
24.04	31.02
23.94	30.875
23.89	30.851
23.95	30.855
23.98	31.051
23.94	31.081
23.96	30.964
23.92	30.937
23.97	30.993
23.97	31.144
24.01	31.074
23.9	31.031
24.06	30.999
24.04	30.967
24	30.963
24.01	30.89
23.92	30.902
23.93	30.923
24.08	30.91
24.13	30.943
24.02	30.982
24.32	30.913
24.26	30.872
24.36	30.906
24.45	30.948
24.41	30.821
24.56	30.837
24.6	30.867
24.53	30.909
24.52	30.866
24.7	30.853
24.75	30.858
24.61	30.904
24.79	30.868
24.7	30.903
24.82	30.867
24.83	31.039
24.8	30.9
24.84	30.857
24.93	30.982
25.01	30.995
24.96	31.101
24.94	31.069
25	30.97
25.11	31.159
24.93	31.019
25.05	31.15
25.1	31.2
25.13	31.18
25.07	31.172
25.06	31.217
25.08	31.292
25.09	31.316
25	31.25
25.1	31.177
25.07	31.348
25.03	31.285
25.06	31.199
25.06	31.349
25.11	31.238
24.98	31.333
24.97	31.331
25.08	31.211
25.05	31.213
25.04	31.233
24.82	31.275
24.84	31.307
25.03	31.261
24.98	31.312
24.84	31.328
24.93	31.301
24.82	31.391
24.9	31.447
24.92	31.478
25	31.463
24.77	31.359
24.92	31.58
24.8	31.485
24.92	31.661
24.87	31.479
24.94	31.609
24.88	31.608
24.74	31.613
24.99	31.804
24.96	31.658
24.85	31.561
24.75	31.637
24.98	31.642
24.8	31.562
24.86	31.564
24.84	31.719
24.88	31.66
24.82	31.664
24.67	31.667
24.77	31.6
24.72	31.733
24.91	31.736
24.79	31.791
24.91	31.812
24.78	31.666
24.91	31.677
24.77	31.753
24.87	31.671
24.93	31.778
24.89	31.857
24.99	31.762
