# Supplementary material for: How Variability and Effort Determine Coordination at Large Forces
Source: PLoS One. 2016 Mar 2;11(3):e0149512. doi: 10.1371/journal.pone.0149512 (PMC4774921; doi:10.1371/journal.pone.0149512)
Supplement: S1 Dataset — (ZIP) [file pone.0149512.s001.zip › par13_Lllevel10.txt]

70.37	0.072043
70.21	0
70.2	0
70.26	0
70.05	0
70.06	0.054475
69.75	0
69.38	0
68.94	0
68.76	0.0091003
68.63	0.010617
68.52	0.045754
68.53	0
68.26	0
68.32	0
68.5	0
68.65	0.050094
68.63	0
68.77	0
68.82	0
68.77	0
68.64	0
68.47	0
68.57	0.042468
68.29	0
68.37	0
68.34	0
68.38	0.091993
68.49	0.022431
68.31	0
68.4	0.061539
68.49	0.029348
68.34	0
68.03	0
68.09	0.057616
67.88	0
68.01	0
68.05	0
68.01	0
67.87	0
67.84	2.108e-05
68.09	0.042471
68.1	0.0071032
67.77	0
67.94	0
68.97	0
69.2	0.0082835
69.39	0
69.52	0.086295
69.68	0
69.89	0.015784
70.17	0
70.25	0.017034
70.26	0.10477
70.51	0.10785
70.78	0.12582
70.67	0.059266
70.54	0
70.42	0.023857
70.36	0.052819
70.3	0
70.47	0
70.56	0.097694
70.74	0.029083
70.66	0
70.54	0.021151
70.71	0.024676
70.88	0
71.02	0.0974
71.28	0.023892
71.34	0.027874
71.43	0
71.63	0.10978
71.88	0
71.99	0.026945
71.85	0
71.64	0.022808
71.63	0
71.97	0
72.24	0
72.45	0
72.25	0
72.27	0
72.38	0
72.53	0
72.79	2.108e-05
73.15	0
73.34	0
73.39	0
73.51	0.084918
73.51	0.014178
73.37	0.10143
73.03	0.075889
73.02	0.04609
73.12	0.053772
73.27	0.0061342
73.36	0.089687
73.06	0.08773
72.77	0.047257
72.69	0
72.44	0
72.39	0
72.27	0.064966
72.05	0
72.02	0.095742
71.91	0.026806
71.48	0.031273
71.2	0
70.98	0
70.84	0
70.81	0
70.59	0.04768
70.57	0.0079678
70.59	0.094189
70.4	0
70.45	0.067441
70.31	0.12113
70.14	0.048475
70.06	0.055227
70.02	0
70.04	0.048733
70.01	0.045615
70.05	0
70.03	0
70.03	0.015746
69.99	0.14571
69.98	0
69.8	0
69.85	0
69.99	0.02693
69.98	0
70.02	0.046956
69.86	0.054782
69.87	0
69.74	0.021466
69.79	0.10545
69.8	0
69.89	0.030304
69.89	0
69.81	0
69.78	0
69.61	0.0050717
69.41	0.005917
69.54	0.044299
69.57	0
69.35	0.0092358
69.24	0.010775
69.09	0.011726
69.21	0.012694
69.16	0.049873
69.22	0
69.28	0.099093
69.12	0
69.25	0.026964
69	0
69.14	0.10592
68.92	0
69.07	0.064616
69.15	0
69.26	0.028444
69.39	0.075632
69.51	0
69.61	0
69.83	0.017367
70.16	0
70.05	0
70.08	0
70.04	0
70.24	0
70.27	0.042468
70.24	0.0070991
70.11	0
70.28	0.0082822
70.36	0.052109
70.47	0
70.33	0.053716
70.3	0
70.29	0.061486
70.38	0.027906
70.43	0.023873
70.25	0.070298
70.19	0.030615
70.26	0.078164
70.51	0.080944
70.36	0
70.18	0
70.25	0
70.31	0.068986
70.4	0
70.38	0
70.51	0.053966
70.44	0.020513
70.26	0.023932
70.25	0
70.18	0.016423
70.19	0
70.39	0.095059
70.21	0
70.38	0.018601
70.31	0
70.46	0
70.47	0.018965
70.48	0.0062821
70.4	0.092223
70.4	0.062046
70.33	0.072387
70.3	0
70.28	0.12374
70.29	0
70.27	0.04305
70.33	0
70.38	0.027819
70.39	0
70.45	0
70.43	0
70.37	0.0046576
70.38	0.0054338
70.47	0.04415
70.44	0.051508
70.39	0
70.43	0.017646
70.36	0.062258
70.27	0
70.19	0
70.36	0
70.35	0.013338
70.26	0.01262
70.11	0.0043475
70.22	0
70.13	0
70.14	0.0050721
70.15	0
70.13	0
70.17	0
70.29	0.043313
70.23	0.050532
70.25	0.015662
70.27	0.018272
70.29	0
70.1	0.063765
70.02	0
70.07	0.058751
70.34	0.10838
70.31	0.08095
70.14	0
69.98	0.041368
70.06	0.0058157
70.06	0
70.18	0
70.16	0.050332
70.2	0.016274
70.2	0.012091
70.14	0
70.06	0.055584
70.17	0.10729
70.47	0
71.15	0.11408
71.1	0
71.22	0.088627
71.16	0.094134
70.94	0.049494
70.68	0.10019
70.51	0
70.29	0
70.34	0
70.16	0
70.33	0.059166
70.23	0
70.14	0
70.12	0.052329
70.04	0
69.89	0
69.73	0.0087426
69.99	0.052647
70.39	0.018974
70.31	0
70.57	0
70.38	0
70.32	0
70.37	0
70.33	0.042468
70.16	0
70.05	0.049546
69.91	0.057804
69.97	0
69.86	0.067438
69.95	0
70.04	0
70	0
69.93	0
69.88	0
69.8	0.042468
69.69	0.049546
69.63	0.10025
69.53	0
69.63	0.032065
69.5	0
69.2	0.030331
69.12	0
69.03	0
69.08	0.052867
69.03	0.013888
68.82	0
68.76	0
68.78	0
68.78	0
68.73	0
68.68	0.042468
68.66	0
68.6	0
68.57	0.0070991
68.45	0
68.49	0.093176
68.46	0.016734
68.47	0.10442
68.53	0
68.52	0
68.45	0.035742
68.57	0.11106
68.76	0.041891
68.6	0.031471
68.73	0.079163
68.6	0.0074625
68.67	0.087643
68.81	0.12619
68.86	0.097789
68.95	0.023948
68.98	0
69.18	0.013502
69.26	0.0011451
69.21	0
69.35	0.091347
69.33	0.017687
69.39	0.063081
69.6	0
69.91	0
70.02	0.028707
70.22	0.018267
70.29	0.10326
70.26	0
70.46	0
70.51	0.067506
70.63	0
70.7	0
70.9	0.096166
70.96	0.069747
70.96	0
70.91	0.07012
71.08	0
71.36	0.12425
71.35	0.0015943
71.24	0
71.46	0.11758
71.85	0.040592
72.45	0.047357
72.54	0
72.66	0.034275
72.47	0.082435
72.25	0
72.49	0.027366
72.58	0.024034
72.89	0.070486
72.75	0
72.67	0
72.57	0.020335
72.38	0
72.21	0
72.27	0
72.23	0
72.16	0.0034103
71.96	0.00058946
71.81	0.085581
71.4	0
71.3	0.014951
71.23	0
71.59	0.016875
71.44	0
71.37	0
71.24	0
71.28	0.0028335
71.16	0
71.17	0.04294
71	0
70.85	0.00765
70.53	0
70.87	0.0084528
70.82	0
70.89	0
71.09	0
70.96	0.043877
71.03	0.093636
71.14	0.02294
71.24	0.11166
71.47	0.0029259
71.36	0.04586
71.38	0.0037441
71.36	0
71.18	0.027386
71.25	0.055787
71.18	0.022151
71.19	0.060646
71.07	0
71.07	0.07013
70.79	0
70.88	0.067956
70.75	0
70.85	0
70.77	0.15038
70.55	0
70.51	0
70.4	0.067531
70.3	0.078786
70.13	0
69.72	0
69.29	0.066854
69.55	0.035549
69.37	0
69.38	0
69.26	0
69.35	0.017088
69.19	0
69.34	0
69.38	0.0028691
69.29	0
69.3	0.045794
69.21	0.0081316
69.25	0
69.41	0.051934
69.33	0
69.46	0.060111
69.62	0
69.64	0.061142
69.83	0.028886
69.99	0.067491
70.36	0.07874
70.5	0.039397
70.65	0.045964
70.65	0
70.92	0.03862
70.9	0.1187
70.99	0.040468
70.77	0
70.84	0.075433
70.7	0.045558
70.62	0
70.65	0.069378
70.68	0.074196
70.54	0
70.45	0.031543
70.62	0.029207
70.71	0.034075
71.01	0.028191
70.9	0.020524
70.92	0.10884
70.87	0
70.99	0
70.95	0.068727
71.03	0.11793
71.09	0.0068233
71	0
70.89	0.032268
70.87	0.037646
70.82	0.032465
70.57	0
70.57	0.017084
70.37	0.019932
70.62	0.017876
70.53	0.057027
70.44	0.018674
70.34	0.064233
70.26	0
70.45	0.026323
70.17	0
70.2	0
70.03	0
69.93	0
69.83	0.0044082
69.65	0
69.73	0
69.61	0.00075578
69.5	0.00088174
69.59	0
69.51	0.000294
69.57	0
69.46	0.04279
69.48	0
69.44	0.0072017
69.54	0.050849
69.5	0
69.4	0
69.48	0
69.48	0.09459
69.57	0.066708
69.62	0
69.59	0.1118
69.54	0.045537
69.55	0.095573
69.52	0.05329
69.51	0
69.54	0.093501
69.53	0.048005
69.48	0.0059691
69.81	0.033482
70.41	0
70.86	0
70.83	0
70.96	0.049043
70.87	0
70.74	0
70.29	0
69.77	0
69.76	0.093089
69.64	0.10043
69.57	0.074721
69.8	0.0022807
69.8	0.045108
69.85	0
69.91	0.122
70.04	0.1256
69.94	0.0067398
69.97	0.092377
70.08	0.057808
70.12	0.067443
70.07	0.015902
69.99	0
69.96	0
69.74	0
69.51	0
69.29	0
69.07	0
68.83	0
68.94	2.108e-05
68.89	0
68.79	2.459e-05
68.92	2.869e-05
69.02	3.347e-05
69.31	3.905e-05
69.37	0.042489
69.32	0
69.11	0.049566
68.98	0
69.1	0.10026
69.1	0
69.31	0
69.19	0.024993
69.15	0.020897
69.18	0
69.33	0
69.41	0.0076694
69.29	0
69.4	0.047229
69.18	0
69.1	0
69.14	0
69.14	0
69.29	0
