# Supplementary material for: How Variability and Effort Determine Coordination at Large Forces
Source: PLoS One. 2016 Mar 2;11(3):e0149512. doi: 10.1371/journal.pone.0149512 (PMC4774921; doi:10.1371/journal.pone.0149512)
Supplement: S1 Dataset — (ZIP) [file pone.0149512.s001.zip › par13_Lllevel12.txt]

81.52	0.046465
81.34	0.0077652
81.19	0.0090594
80.87	0
80.89	0.053016
80.71	0
80.53	0.011661
80.57	0
80.5	0.095694
80.49	0.069197
80.25	0.029446
80.17	0.034354
80.03	0.12303
80.02	0.016194
80.07	0.0029445
79.92	0
79.78	0.029442
79.67	0
79.48	0
79.52	0
79.34	0
79.16	0
79.22	0
79.07	0.042468
78.87	0.0070991
78.72	0
78.78	0
78.77	0.050729
78.82	0
78.69	0
78.58	0
78.47	0
78.37	0.0084759
78.52	0.0014337
78.34	0.086566
78.2	0
78.01	0
78.1	0
77.97	0
77.96	0.014449
77.82	0
77.75	0
77.62	0.087323
77.5	0.05943
77.51	0.026888
77.56	0.028961
77.6	0
77.75	0
78.54	0
79.22	0
79.85	0
79.93	0.042468
80.02	0
80.35	0
80.74	0
80.95	0.049546
81.22	0.015357
81.35	0.095732
81.36	0
81.57	0
81.67	0.06924
81.74	0.11497
81.87	0.046678
81.83	0.080949
81.91	0
81.71	0.0095471
81.81	0
82.03	0
82.06	0.057551
81.88	0.011204
81.7	0.013071
81.66	0
81.81	0.056106
81.9	0
81.87	0
81.78	0
81.71	0
81.81	0.051819
81.63	0
81.72	0
81.61	0.051104
81.62	0
81.39	0.059622
81.28	0.060922
81.39	0.071076
81.26	0
80.98	0
81.05	0.031958
80.99	0.027347
80.77	0
80.79	0
80.67	0
80.71	0.094799
80.61	0.062826
80.72	0.068739
81.05	0
81.01	0
80.89	0
81.01	0
80.77	0
80.78	2.108e-05
80.7	0
80.69	0
80.78	0.084918
80.74	0
80.61	0.014178
80.62	0.058984
80.49	0
80.54	0.068815
80.5	0
80.28	0
80.23	0.10621
80.16	0.11409
80.49	0.048207
80.36	0.044772
80.38	0
80.1	0.0097876
80.16	0.07861
80.12	0
79.93	0
79.68	0
79.44	0.014754
80.27	0.015582
80.5	0.005077
80.3	0
80.62	0.04837
80.57	0
80.84	0.053973
80.68	0
80.58	0
80.37	0
80.33	0
80.29	0.051463
79.91	0.0085983
79.73	0.094925
79.63	0
79.6	0.11075
79.35	0
79.15	0
79.02	0
78.73	0
78.66	0.10337
78.38	0.01725
78.35	0
78.13	0
78.15	0
77.84	0
77.7	0.045343
77.46	0
77.32	0.0075782
76.97	0
76.81	0
76.64	0
76.3	0
76.23	0.0012841
76.09	0
75.77	0
75.6	0
75.43	0.085129
75.37	0
76.07	0
76.28	0
76.92	0.014209
77.78	0.016577
78.17	0
78.51	0.0051522
79.13	0
80.2	0.0060109
81.39	0
81.82	0
82.47	0
83.09	0.085917
83.45	0
84.12	0.014341
84.53	0
84.81	0.10162
85.16	0
85.42	0
85.75	0.019349
86.1	0.020183
86.32	0.065994
86.45	0
86.49	0.060056
86.54	0
86.72	0.024393
86.91	0
86.75	0
86.58	0
86.81	0.0040866
86.69	0.047215
86.64	0
86.38	0
86.24	0.0085713
86.35	0
86.19	0
86.1	0.086343
85.93	0.058287
85.81	0.068002
85.74	0
85.43	0
85.17	0
85.06	0.063516
84.91	0.021941
84.81	0
84.48	0
84.41	0
84.24	0
84.23	0.046125
83.9	0
83.67	0
83.57	0
83.56	0
83.45	0.050155
83.28	0
83.21	0.0083803
82.93	0
83.03	0
83.03	0.052224
82.75	0
82.74	0.010122
82.71	0
82.54	0.095306
82.46	0
82.37	0
82.39	0
82.33	0.015905
82.05	0.018556
82.1	0.048212
81.95	0
81.88	0.056247
81.8	0
81.63	0.020524
81.47	0.020851
81.41	0
81.28	0.016291
81.3	0.0096321
81.13	0
81.05	0
81.07	0.089235
80.88	0
80.73	0
80.76	0.057341
80.79	0.066897
80.62	0
80.37	0.020727
80.33	0
80.22	0.024182
80.21	0.018655
80.16	0
80.04	0
80.07	0.049608
80.03	0.10032
79.91	0
79.99	0
79.96	0.025009
80.03	0
79.9	0
79.96	0
79.97	0.0041893
79.92	0.047334
79.87	0
79.81	0.0086084
79.79	0.05249
79.63	0
79.66	0.018093
79.7	0
79.63	0
79.61	0
79.58	0
79.61	0
79.6	0
79.88	0
79.92	0.042468
79.89	0.049546
79.73	0
79.62	0
79.66	0.015357
79.84	0
79.74	0.053285
79.59	0
79.53	0.096355
79.47	0
79.56	0.024961
79.6	0
79.66	0
79.55	0.02024
79.47	0.092448
79.47	0
79.28	0.1037
79.31	0
79.34	0
79.34	0
79.32	0.017304
79.3	0
79.39	0.087799
79.45	0.017538
79.34	0
79.46	0.062908
79.53	0
79.65	0.028062
79.57	0.018106
79.88	0.10309
79.89	0.07783
80	0.12276
79.96	0
80.13	0.0961
80.19	0.024205
80.24	0
80.34	0.12543
80.35	0.040976
80.33	0
80.36	0
80.44	0
80.55	0
80.51	0
80.49	0
80.64	0
80.73	0
80.87	0
81.13	0.084915
81.11	0
81.34	0.014174
81.24	0
81.37	0
81.49	0.058983
81.6	0
81.72	0.054661
81.49	0.018962
81.7	0
81.58	0
81.39	0.012291
81.39	0
81.25	0.0052299
81.22	0.087835
81.22	0.060027
81.12	0.070032
80.99	0
80.96	0
80.96	0
81	0
80.96	0.011693
81.02	0.0019699
80.98	0
81.28	0
81.38	0
81.44	0
81.48	0.0003494
81.64	0
81.8	7.931e-05
81.93	0
81.89	0
82.09	9.253e-05
81.85	0
81.93	0.042497
81.95	0
81.91	0
82.04	0.0071193
81.74	0
81.89	0.050737
81.88	0
81.83	0
81.9	0
81.71	0
81.61	0.0084773
81.61	0
81.52	0.043881
81.35	0
81.08	0
80.98	0
80.92	0
80.97	0.0073345
81.01	0.04369
81.08	0
80.95	0
80.86	0
80.98	0.0085252
81.02	0.093617
80.98	0
81.09	0.017045
81.16	0.019886
81.16	0.065647
81.11	0
81.17	0
81.41	0
81.47	0
81.43	0.053409
81.48	0.093816
81.45	0
81.37	0
81.24	0
81.07	0.024559
80.89	0
81.04	0
80.76	0.0041142
80.87	0.089694
80.81	0.019749
80.77	0
80.75	0
80.61	0.061394
80.59	0
80.41	0
80.47	0.010253
80.34	0
80.4	0.054409
80.28	0
80.14	0
80.18	0.053245
79.97	0.06041
80.07	0
79.89	0
79.87	0
79.78	0.061411
79.67	0.062771
79.66	0
79.68	0
79.6	0
79.69	0
79.88	0
79.83	0
80.03	0
80.05	2.108e-05
80.08	0
80.1	0.042471
80.14	0
80.11	0
80.2	0
80.27	0
80.3	0.0070996
80.29	0.043651
80.23	0
80.09	0.050926
80.07	0
79.78	0
79.77	0
79.81	0.093403
79.87	0
79.79	0
79.75	0.015588
79.66	0
79.68	0.10308
79.75	0.019799
79.68	0
79.66	0.023099
79.48	0
79.45	0.066798
79.5	0
79.33	0
79.05	0
78.87	0.011154
78.85	0
78.75	0
79.01	0
78.87	0
78.67	0
78.55	2.108e-05
78.59	0
78.39	0
78.42	0
78.43	0.084918
78.47	0
78.97	0
79.16	0.056621
79.5	0
79.55	0
79.65	0
79.81	0
80.03	0.0094579
80.26	0.12894
80.14	0
80.28	0.023087
80.72	0
80.96	0.026935
80.86	0.029848
80.87	0.013333
81.08	0
81.17	0.096601
81.07	0.027807
81.22	0
81.28	0
81.14	0
81.27	0
81.12	0
81.3	0.042468
81.18	0.049546
81.34	0
81.41	0
81.48	0.015357
81.58	0.060363
81.76	0.10579
81.94	0.07272
81.78	0
81.8	0.12729
81.94	0.018601
81.92	0
82.11	0.078903
82.01	0
82.14	0.037486
82.36	0
82.31	0.061866
82.33	0
82.24	0.01658
82.19	0.019343
82.37	0.016319
82.2	0
82.27	0.0087281
82.43	0
82.41	0
82.58	0.0041956
82.61	0
82.81	0.002175
82.78	0.0010829
82.83	0
82.9	0
82.87	0
82.83	0.043011
82.75	0
82.62	0
82.49	0.0071896
82.64	0
82.56	0.0083878
82.64	0
82.58	0.045064
82.57	0.010128
82.54	0
82.61	0.010618
82.83	0
82.82	0
82.78	0
82.73	0.0017907
82.59	0.0020892
82.5	0.085561
82.4	0
82.21	0.014928
81.81	0.017416
81.7	0
81.6	0.019672
81.7	0.051137
81.63	0.05966
81.57	0.15201
81.49	0
81.62	0.089548
81.8	0.0163
81.6	0.052941
81.6	0.094268
81.48	0.084644
81.43	0.013857
81.31	0.043689
81.19	0
81.16	0
81.01	0.02372
80.93	0
80.89	0.09615
81.07	0.019999
81.05	0
81.16	0.023332
81.06	0.023268
