# Supplementary material for: How Variability and Effort Determine Coordination at Large Forces
Source: PLoS One. 2016 Mar 2;11(3):e0149512. doi: 10.1371/journal.pone.0149512 (PMC4774921; doi:10.1371/journal.pone.0149512)
Supplement: S1 Dataset — (ZIP) [file pone.0149512.s001.zip › par13_Lllevel14.txt]

97.79	0
97.98	0
98.19	0.085086
98.08	0.05673
98.18	0.023657
98.4	0.0276
98.5	0
98.37	0.0322
98.4	0
98.41	0
98.19	0.0099878
97.99	0
98.03	0.0070524
98.36	0
98.61	0.087755
98.72	0
98.47	0.10072
98.21	0.1175
98.33	0.13591
98.45	0.11612
98.38	0.12084
98.11	0.098535
98.01	0.098172
98.44	0.09495
98.72	0.045677
98.76	0.076384
98.91	0.11142
98.75	0.071122
98.74	0.15151
98.75	0.076039
98.88	0.038653
98.86	0.074811
98.85	0
99.21	0.099303
99.24	0.0057087
99.33	0
99.53	0.029992
99.43	0
99.56	0
99.54	0.048418
99.38	0.013089
99.38	0.10016
98.98	0.026966
98.94	0.031461
98.8	0.079151
98.72	0
98.74	0
98.29	0
98	0
97.63	0.013213
96.97	0.0022232
96.98	0
97.32	0
97.29	0
97	0
96.94	0.00039162
97.02	8.635e-05
97.19	0.084994
97.09	0
96.92	0.014266
97.04	0
97.27	0
97.23	0
97.87	0.087293
98.77	0
99.2	0
99.43	0.057017
99.28	0
99.03	0
98.5	0.0095239
97.99	0.053558
97.7	0
97.93	0.010535
98.42	0.012291
98.15	0
98.01	0.097645
97.75	0.062546
97.68	0
97.55	0.071215
97.75	0.038589
97.64	0.04502
97.57	0
97.59	0.025825
97.36	0.030129
97.54	0.023282
97.68	0.10562
97.51	0.11572
97.29	0
97.32	0.088261
97.32	0
97.28	0.09407
97.22	0.0072502
97	0.031618
96.74	0.036888
96.68	0.11322
96.74	0.047195
96.65	0
96.43	0.080621
96.55	0.0038947
96.86	0
97.1	0.021973
96.91	0.017769
96.78	0
96.54	0.049741
96.5	0.099829
96.52	0
96.47	0.027911
96.22	0.029601
96.04	0
96	0.026245
96.22	0.056427
96.25	0.023385
96.01	0
95.63	0
95.65	0
95.63	0
95.62	0
95.59	0
95.23	0
95.16	0
95.42	0.042468
95.34	0
95.43	0.0070991
95.27	0
95.4	0
95.49	0.0082822
95.8	0.087478
95.87	0
95.82	0.015981
95.91	0
96.25	0
96.21	0.017264
96.1	0.048009
96.02	0
96.39	0
96.72	0.053347
96.76	0.019791
96.51	0.020212
96.84	0
97.19	0.015579
97.45	0
97.95	0
97.93	0
98.21	0
98.27	0
98.54	0.042468
98.72	0
98.64	0.091993
98.5	0
98.42	0
98.49	0.022431
98.44	0.10399
98.26	0.036423
98.16	0.069608
98.27	0.081209
98.88	0.094744
99.16	0.1068
98.77	0
98.9	0
99.53	0.089593
99.78	0.09099
99.72	0.047918
99.86	0
99.91	0.123
99.91	0.058604
100.48	0
101.11	0.080721
101.43	0.043742
101.14	0.0085851
100.87	0.11686
100.31	0
99.94	0
99.58	0.070665
99.65	0
99.7	0.073722
99.29	0
99.16	0.024086
99.03	0.0281
98.73	0.1059
98.62	0
98.7	0.068815
98.81	0.037838
98.62	0.04013
98.17	0.042135
97.99	0
97.59	0.031507
97.24	0.025289
96.97	0.10809
96.7	0
96.37	0
96.18	0
95.99	0.064698
96.21	0.028819
96.59	0
96.28	0.015607
96.64	0
96.98	0.018209
97.52	0
97.7	0.0056571
97.33	0
97.21	0.088892
96.96	0
97.05	0
97.69	0.058226
97.94	0.024541
98.05	0.028631
97.85	0.018587
97.69	0.064132
97.5	0.074821
97.39	0
97.42	0
97.15	0
97.16	0
97.33	0
97.6	0.042468
97.46	0
97.42	0.0070991
97.64	0
97.72	0.050729
97.74	0
97.64	0
98.14	0
98.38	0.13582
98.63	0.031112
98.91	0
98.86	0
99.02	0
99.16	0
99.25	0.0052064
99.22	0.00088881
99.23	0.001037
99.47	0
100.52	0.043657
101.17	0.0084859
101.49	0.0090325
101.57	0
101.32	0.010217
100.87	0
100.24	0
100	0.0032293
99.93	0
99.57	0
99.4	0.043006
99.54	0.050174
99.17	0.016089
99.11	0
98.6	0
98.61	0.060679
98.56	0.021178
98.61	0.016346
98.55	0.058835
98.63	0
98.68	0
98.99	0
99.36	0
99.87	0
100.13	0
100.68	2.108e-05
100.97	2.459e-05
100.87	0.084922
100.78	0.099076
100.89	0.073142
100.98	0.00043858
101.58	0.00050817
101.47	0
101.32	0.028882
101.07	0
100.97	0.0049925
100.96	0.090645
100.95	0
100.69	0
100.29	0
99.99	0.015961
99.65	0.017789
99.18	0
99.1	0
98.83	0
98.37	0.005646
98.36	0
98.32	0
98.43	0
98.23	0
98.13	0
98.22	0
98.32	0
99.05	0.042468
99.49	0
99.36	0
99.18	0.0070991
99.09	0
98.88	0.093176
98.42	0.10163
98.37	0.033671
98.29	0
98.14	0.0381
97.9	0
97.74	0.071368
97.5	0.066325
97.31	0
97.14	0.02932
96.85	0.027856
96.5	0.032499
96.42	0
96.12	0
95.84	0.014967
95.45	0
95.21	0
95.04	0
94.56	0.0025156
94.04	0.0029348
94.08	0.00092948
94.24	0
94.5	0
94.96	0
95.16	0
95.64	0.042623
95.56	0
95.48	0
95.35	0.049572
95.12	0.057834
94.81	0.067473
94.63	0.029167
94.43	0.034029
94.47	0
94.54	0.031438
94.23	0.027039
94.13	0.062747
93.84	0.025896
94.03	0.024541
94.6	0.071078
95.33	0.077685
95.47	0.086126
95.7	0.047576
95.92	0.0087418
95.68	0
95.7	0.036709
95.97	0
96.01	0
96.23	0.050043
96.11	0.01448
95.88	0
96.64	0
96.84	0
97.02	0
97.02	0.0024344
97.47	0.085321
98.2	0.057094
98.59	0
98.59	0
99.14	0
99.54	0
99.67	0
99.75	0
99.98	2.108e-05
100.39	0.042471
100.59	0.04955
100.77	0
100.91	0.057808
101.06	0
101.28	0.024993
101.39	0
101.27	0.013821
101.22	0
101.19	0
101.38	0.048937
101.35	0
101.22	0
101.3	0.0081772
101.48	0
101.87	0.094434
101.74	0
101.76	0.05957
101.6	0.027051
101.26	0
100.8	0
100.92	0.056905
101.04	0.066389
100.75	0
100.65	0.063017
100.67	0
100.87	0
101.03	0.021589
101.58	0
101.33	0
101.41	0
101.53	0
101.55	0
101.68	0
101.32	0
101.27	2.108e-05
101.38	0
101.14	0
101.11	0
101.02	0.084918
100.88	0.014178
100.99	0
100.84	0
100.79	0
100.73	0
100.52	0
100.37	2.108e-05
100.06	0
99.67	0.084918
99.06	0.014178
98.44	0.016541
98.13	0.019297
98.06	0.02251
97.73	0
97.57	0.012109
97.28	0
97.13	0
97.73	0.0057909
97.89	0
98	0
98.16	0
98.26	0.00098622
98.66	0.0011506
98.77	0
98.92	0.042824
99.5	0
99.81	0
99.98	0.0073502
99.95	0
100.1	0
100.26	0.0012461
100.34	0
100.34	0
100.53	0
100.71	0
100.9	0
101	0
101.16	0
101.21	0
101.07	2.108e-05
101.21	0
101.48	0
101.26	0
101.4	2.459e-05
101.35	0
101.4	0.042472
101.38	0
101.16	0
101.01	0.0071039
101.03	0.093177
101.02	0.06626
101.43	0
101.09	0
100.91	0.027778
100.77	0
100.38	0
100.06	0.0046507
99.62	0.047873
99.64	0.055852
99.3	0
99.22	0.018084
98.81	0
98.73	0.020322
98.5	0.058178
98.48	0.058565
98.43	0
98.3	0.022865
98.25	0
98.47	0.023289
98.47	0.059921
98.38	0
98.2	0
98.1	0
97.99	0.013889
97.7	0.012323
97.61	0
97.82	0
97.97	0
98.04	0
98.09	0.0020749
98.32	0
99.55	0.00036689
99.88	0
100.15	0
100.25	0.042875
100.57	0
100.94	0.007228
101.09	0
101.03	0.0083716
100.84	0
100.77	0
100.67	0
100.55	0
100.33	0.08631
100.12	0
100.09	0
99.81	0
99.75	0.056853
99.91	0
99.8	0.051943
99.71	0
99.68	0.018154
99.36	0
99.39	0
99.38	0
99.23	0
99.19	0
98.98	0
99.05	0
99.07	0.042468
98.89	0.0070991
98.84	0
98.82	0.050729
98.8	0
98.63	0
98.64	0
98.77	0.0084759
98.8	0
98.71	0
98.69	0
98.62	0
98.57	0.0014337
98.03	0
97.94	0
97.56	0.00026003
97.46	0
97.13	0.04275
97.11	0.049636
97	0.057909
96.54	0
96.37	0
96.32	0
96.44	0
96.28	0.0096726
96.12	0.0016332
96.05	0
96.21	0
97.22	0.044352
97.56	0
98.62	0.0076853
99.21	0.051141
99.65	0
100.05	0
100.36	0.052272
100.69	0
100.83	0
101.1	0
101.34	0.0087331
101.59	0
101.76	0
101.81	0
101.84	0
102.05	0.043923
102.13	0
102.18	0.0073416
102.46	0
102.44	0
102.79	0
102.87	0.0012447
102.87	0
102.69	0
102.52	0
