# Supplementary material for: How Variability and Effort Determine Coordination at Large Forces
Source: PLoS One. 2016 Mar 2;11(3):e0149512. doi: 10.1371/journal.pone.0149512 (PMC4774921; doi:10.1371/journal.pone.0149512)
Supplement: S1 Dataset — (ZIP) [file pone.0149512.s001.zip › par13_Lllevel4.txt]

25.69	0
25.68	0.013115
25.64	0.055188
25.6	0.0614
25.68	0.068149
25.6	0
25.59	0.032996
25.58	0
25.56	0.11201
25.39	0
25.47	0
25.4	0
25.45	0.018689
25.52	0
25.47	0
25.4	0
25.43	0.0031359
25.35	0.0036585
25.42	0.086047
25.23	0
25.4	0.015495
25.19	0
25.32	0.017554
25.27	0
25.29	0.0055293
25.13	0
25.17	0
25.08	0.0038684
25	0.0015874
25.13	0.0018519
25.18	0.043686
25.06	0.00852
25.09	0
25.18	0.051742
25.12	0
25.16	0
25.24	0.052512
25.36	0.059844
25.19	0.027371
25.28	0.065756
25.35	0.076715
25.38	0
25.53	0.1232
25.47	0
25.47	0.12919
25.72	0.054872
25.65	0.0087841
25.57	0.052695
25.66	0.040945
25.87	0.047769
25.8	0.076645
25.78	0
25.92	0
26.03	0.11247
25.92	0
25.92	0
25.94	0.061214
26.14	0.071416
26.14	0.12577
25.9	0.043087
26.07	0.13516
26.01	0.15769
26.02	0.21621
26.04	0
26.02	0.092046
26.04	0.14265
25.99	0.10145
25.99	0.17698
26.03	0
26.07	0.00064921
26.08	0.027863
26.09	0.051178
26.02	0
26.11	0.013303
25.99	0
25.98	0
26.13	0.010768
26.14	0.04648
25.99	0
26.06	0
25.94	0.0095624
25.97	0.09605
25.95	0.11026
26	0.12089
25.96	0.18349
25.9	0
25.9	0.12758
25.88	0.047946
25.83	0.080007
25.8	0.030745
25.86	0.005288
26.02	0.0061693
25.92	0.11327
25.84	0
25.88	0.025934
25.98	0
25.91	0
25.77	0
25.83	0.04679
25.95	0.097035
25.88	0.066439
25.74	0.035065
25.92	0.040909
25.95	0.13262
25.96	0
25.75	0.0034133
25.61	0
25.67	0.029512
25.54	0
25.39	0
25.42	0.090402
25.41	0
25.25	0
25.18	0.015088
25.24	0.1025
25.18	0.11958
25.14	0.081995
25.01	0
25.05	0
24.99	0.0507
24.99	0.12696
24.96	0.043297
24.97	0
25.05	0.036847
24.96	0.042988
25.04	0
25.01	0
25.06	0.013327
25.08	0.015548
25.08	0
25.19	0.0048336
25.25	0
25.29	0
25.37	0.0034181
25.38	0.043843
25.6	0.093597
25.67	0
25.78	0
25.82	0
26.02	0.10782
26.22	0.033591
26.11	0
26.22	0.066037
26.25	0.034596
26.49	0.12526
26.53	0.043268
26.45	0
26.55	0.04488
26.61	0
26.71	0
26.58	0
26.8	0
26.69	0.049948
26.75	0
26.65	0
26.68	0
26.61	0
26.66	0.050793
26.66	0
26.6	0.0084865
26.6	0
26.58	0.0099009
26.7	0.096445
26.63	0.061607
26.58	0.029428
26.74	0.032918
26.56	0.038404
26.59	0.12805
26.45	0.048422
26.55	0
26.54	0.04132
26.55	0
26.5	0
26.62	0.014978
26.6	0.051851
26.57	0.018046
26.53	0.014167
26.45	0
26.31	0.016528
26.47	0.059233
26.28	0
26.36	0.099903
26.11	0.029298
26.27	0.11908
26.22	0.0088258
26.18	0.042871
26.04	0
26.07	0.033366
26.02	0.034044
25.98	0.10477
25.94	0
25.85	0.028717
25.82	0
25.78	0.027942
25.87	0
25.81	0.051911
25.74	0.018116
25.77	0.016349
25.76	0.019074
25.76	0
25.74	0.060043
25.77	0.018952
25.73	0
25.68	0
25.75	0.055634
25.84	0
25.77	0
25.68	0
25.63	0.0092934
25.75	0
25.63	0.00157
25.72	0
25.8	0.044278
25.86	0
25.72	0
25.72	0.0076625
25.73	0
25.82	0
25.78	0
25.69	0.0012982
25.89	0.043961
25.75	0.050011
25.75	0
25.74	0
25.61	0.0159
25.72	0
25.69	0.053453
25.81	0
25.82	0.054027
25.71	0
25.77	0.060381
25.86	0.027998
25.72	0
25.87	0.10865
25.71	0
25.84	0.032859
25.76	0
25.83	0
25.81	0
25.76	0
25.77	0
25.75	0
25.88	0.084915
25.89	0.05662
25.9	0.02361
25.8	0.069992
25.8	0
25.77	0.039211
25.75	0.031593
25.81	0.069869
25.84	0.035132
25.8	0.11422
25.8	0.048358
25.85	0
25.78	0.044617
25.78	0
25.85	0
25.77	0
25.77	0.049904
25.76	0
25.88	0.0083384
25.73	0
25.88	0.052175
25.85	0.018424
25.82	0
25.79	0.098071
25.69	0.028133
25.77	0.032822
25.8	0
25.79	0.026525
25.87	0.11584
25.71	0.033908
25.88	0.077317
25.81	0
25.86	0.042286
25.79	0.002466
25.69	0
25.81	0.062813
25.84	0.017949
25.8	0
25.8	0.056339
25.8	0
25.73	0
25.72	0
25.78	0.051858
25.74	0.018054
25.68	0
25.71	0
25.87	0
25.69	0
25.84	0
25.77	0
25.79	0.042468
25.8	0
25.79	0.049546
25.72	0
25.79	0
25.74	0
25.7	0
25.85	0.0082787
25.69	0.0014009
25.64	0
25.74	0.044081
25.79	0
25.72	0.0089812
25.78	0.0090983
25.71	0.010381
25.72	0.054558
25.67	0
25.7	0
25.57	0
25.66	0.010844
25.65	0.010922
25.64	0
25.68	0.046096
25.59	0
25.59	0
25.67	0.051971
25.62	0
25.62	0.058812
25.74	0
25.77	0.14583
25.75	0.042789
25.77	0
25.71	0
25.72	0.073904
25.72	0.043774
25.62	0.026766
25.65	0
25.75	0.10899
25.63	0
25.57	0.029942
25.64	0
25.64	0.10807
25.55	0
25.65	0.10792
25.61	0.083456
25.53	0.049928
25.59	0.05825
25.63	0.049946
25.43	0.058271
25.65	0.0075494
25.65	0.079792
25.59	0.12722
25.63	0.053817
25.63	0
25.75	0.0023033
25.77	0.043876
25.75	0.080337
25.81	0.11497
25.84	0.040269
25.79	0.13187
25.8	0.11102
25.77	0.037319
25.9	0
25.91	0.095882
25.92	0.020257
25.94	0.0016543
25.96	0
26.13	0
26.16	0.10455
26.42	0.10599
26.25	0.035387
26.43	0.083455
26.67	0
26.76	0.054918
26.69	0.0041994
26.82	0
27.01	0.023783
26.97	0.098732
27.02	0.11519
26.98	0
27.03	0
27.11	0
27.17	0.12057
27.33	0.08176
27.29	0.076189
27.3	0
27.35	0.088888
27.26	0
27.45	0.041161
27.47	0.076841
27.41	0.076949
27.43	0.13222
27.48	0.05455
27.6	0.14854
27.59	0.081537
27.69	0.12477
27.61	0.090289
27.69	0.16819
27.59	0.059795
27.63	0.087451
27.6	0.04599
27.63	0.11775
27.46	0.079885
27.38	0.10761
27.47	0
27.49	0.058562
27.34	0
27.29	0
27.26	0
27.07	0.0097814
26.92	0
26.74	0.0016513
26.77	0.044373
26.64	0.0093221
26.45	0
26.52	0.0092455
26.49	0
26.37	0
26.39	0
26.3	0
26.28	0.044009
26.36	0.0073559
26.34	0
26.21	0.093476
26.31	0.066608
26.27	0.035262
26.35	0
26.18	0
26.15	0
26.14	0.10189
26.24	0.02288
26.07	0.020817
26.06	0.024286
26.13	0.028334
26.08	0
26.07	0
26.13	0.054707
26.22	0.060356
26.16	0.10881
26.17	0.079781
26.23	0
26.3	0.17797
26.41	0.071175
26.48	0.072978
26.49	0.1519
26.59	0.12147
26.56	0.056823
26.74	0.079079
26.79	0.037949
26.8	0.11701
26.77	0.068742
26.84	0.017507
26.84	0
26.78	0
26.82	0
26.86	0.056843
26.88	0.012413
26.75	0
26.7	0
26.73	0.054011
26.8	0.10546
26.7	0.028668
26.5	0
26.5	0
26.38	0
26.41	0
26.43	0.0047991
26.39	0.043268
26.33	0.0080322
26.43	0
26.39	0
26.39	0
26.42	0
26.43	0
26.44	0
26.45	0
26.46	0.084915
26.43	0
26.47	0
26.43	0.05662
26.39	0
26.34	0.1085
26.27	0
26.38	0.069989
26.23	0
26.33	0
26.19	0
26.29	0
26.25	0.054133
26.1	0.0090432
26.08	0
26.13	0.052997
26.07	0
26.08	0.10428
26.14	0
26.1	0.026233
26.02	0.073053
26	0
26.03	0.033948
25.94	0
25.86	0
25.74	0
25.86	0.048126
25.75	0
25.87	0
25.61	0.0080421
25.74	0
25.86	0
25.61	0.0013614
25.67	0
25.68	0
25.61	0
25.63	0.042695
25.67	0.049811
25.68	0
25.56	0
25.54	0.057886
25.48	0
25.59	0.01797
25.53	0.012664
25.59	0.057221
25.68	0.066758
25.62	0
25.51	0
25.67	0.065242
25.74	0.1589
25.72	0.090951
25.77	0.052536
25.63	0
25.69	0
25.77	0.092866
25.86	0.12431
25.8	0.044973
25.77	0.086159
25.87	0.015625
25.86	0.10312
25.88	0
25.8	0
25.84	0
25.68	0
25.65	0.017208
25.74	0
25.71	0
25.62	0
25.62	0.045336
25.65	0
25.57	0
25.54	0.0075771
25.47	0.0088399
25.53	0.05276
25.64	0.096444
25.52	0.027625
25.63	0
25.56	0.030966
25.67	0
25.77	0.068307
25.62	0
25.56	0
25.71	0
25.74	0
25.67	0.011406
25.69	0
25.7	0.001922
25.73	0.044689
