# Supplementary material for: How Variability and Effort Determine Coordination at Large Forces
Source: PLoS One. 2016 Mar 2;11(3):e0149512. doi: 10.1371/journal.pone.0149512 (PMC4774921; doi:10.1371/journal.pone.0149512)
Supplement: S1 Dataset — (ZIP) [file pone.0149512.s001.zip › par13_Lllevel6.txt]

42.29	0.12465
42.13	0.060531
41.92	0
41.95	0.054756
41.76	0.14878
41.66	0.064806
41.55	0.054833
41.5	0.13878
41.38	0.11946
41.33	0.087796
41.13	0
40.96	0.066832
41.03	0.068832
40.91	0.057174
40.79	0.08924
40.74	0.13193
40.76	0.11147
40.64	0.16136
40.62	0.049435
40.75	0.090592
40.74	0.17571
40.74	0
40.56	0.079537
40.8	0.15079
40.83	0.040347
40.76	0
41.49	0.0026871
41.62	0.045582
41.79	0.039923
41.79	0
41.86	0
42.05	0
42.14	0
42.27	0.049122
42.35	0
42.35	0
42.52	0.008208
42.47	0
42.66	0.052023
42.51	0
42.49	0.01006
42.6	0
42.74	0
42.83	0
42.81	0.086591
42.69	0
42.86	0
42.9	0.099347
43.01	0.031011
42.96	0.036179
42.89	0.070224
43.06	0
43.05	0
43.07	0
42.95	0.017755
43.12	0.099578
43.16	0
43.18	0.062023
43.2	0.029914
43.22	0.11979
43.31	0.094353
43.34	0.093482
43.33	0.066615
43.31	0.067381
43.46	0.073625
43.41	0.023483
43.26	0
43.12	0
43.21	0.027436
43.11	0.020778
43.26	0.096864
43.11	0
43.25	0.066648
43.15	0
43.14	0.073183
43.19	0.03947
43.22	0.072351
43.32	0.08441
43.29	0.08737
43.14	0
43.27	0.047288
43.2	0.0061442
43.36	0.080003
43.16	0
43.14	0
43.31	0
43.27	0
43.28	0
43.31	0.084915
43.25	0.014174
43.14	0.016536
43.16	0.019292
43.18	0
43.17	0.022507
42.97	0
43.01	0
42.99	0.049434
42.88	0.012011
42.91	0.014013
42.95	0
42.82	0.055044
42.75	0
42.79	0
42.61	0
42.64	0
42.55	0.0091951
42.59	0.044
42.56	0.051334
42.39	0
42.57	0.10234
42.47	0.076946
42.42	0.0033436
42.31	0
42.31	0
42.16	0
42.18	0.098296
42.05	0.016961
42.16	0.019231
42.17	0.10733
42.02	0.12522
42.04	0.018747
41.98	0.17528
42.01	0.074321
41.81	0.083503
41.88	0.037085
41.98	0.022396
41.97	0.1079
42.1	0.096669
42.12	0.10039
42.21	0.060761
42.14	0.02226
42.25	0
42.3	0
42.33	0.11548
42.45	0.033105
42.44	0.028496
42.37	0.029535
42.6	0
42.65	0.076905
42.66	0
42.7	0.02251
42.87	0.021513
42.87	0.020176
42.7	0
42.79	0.010721
42.98	0.012508
42.94	0.095734
43.04	0.1081
43.03	0.037866
42.87	0.044177
43.1	0.049753
43.03	0.013513
43.17	0.042257
43.15	0
43.13	0.024971
43.18	0.02177
43.19	0.102
43.3	0.074301
43.41	0
43.32	0
43.18	0
43.27	0.071851
43.32	0
43.33	0
43.31	0
43.23	0.011996
43.4	0.013996
43.38	0.0043531
43.44	0.089972
43.54	0.10497
43.62	0
43.6	0
43.51	0
43.61	0
43.69	0
43.75	2.108e-05
43.65	0.042471
43.74	0.04955
43.65	0
43.7	0
43.7	0
43.56	0
43.55	0
43.52	2.108e-05
43.63	0.042471
43.57	0
43.46	0
43.53	0.091997
43.36	0.022436
43.29	0.026172
43.19	0.10835
43.13	0.12641
43.16	0.020134
43.18	0.0081572
43.02	0.0057774
43.06	0.0023784
42.87	0.027163
42.78	0.010623
42.68	0.0090376
42.64	0.0091844
42.66	0.0097522
42.47	0
42.4	0.048901
42.29	0
42.48	0.011327
42.41	0.096578
42.42	0
42.41	0.026155
42.45	0
42.27	0.022365
42.31	0
42.26	0
42.27	0.0081078
42.25	0
42.26	0.089994
42.21	0
42.24	0.016371
42.28	0.0191
42.19	0
42.18	0.020932
42.3	0.094315
42.27	0
42.15	0.022412
42.3	0
42.32	0.10786
42.25	0
42.25	0
42.2	0
42.17	0
42.14	0
42.07	0
42.21	2.108e-05
42.12	2.459e-05
42.06	0
42.05	2.869e-05
42.12	0.084927
42.12	0.099082
42.24	0.030698
42.13	0.1207
42.01	0.055928
42.18	0.022797
42.06	0.097336
42.09	0.012151
42.02	0
42.09	0.073837
42.06	0.034375
42.09	0.1212
42.09	0.040281
42.09	0.087416
42.1	0.10199
42.02	0.19157
42.05	0.09043
42.13	0.085302
42.48	0.092805
42.42	0.0088096
42.6	0.078174
42.69	0.016828
42.63	0
42.8	0
42.81	0.017323
42.96	0.018742
42.98	0
43.02	0
43.09	0.048479
43.18	0
43.12	0.053671
43.18	0
43.18	0.017046
43.2	0.019887
43.31	0
43.33	0.10002
43.28	0.10774
43.29	0
43.23	0
43.19	0
43.12	0
43.05	0.017978
43.14	0
43.2	0.045464
43.02	0
43	0
43.1	0
42.98	0
43.04	0
42.8	2.108e-05
42.89	0
42.88	0
43.01	2.459e-05
42.93	0
42.87	0.042476
42.96	0.091998
42.93	0.064884
42.99	0.033252
42.81	0
43.09	0.038789
43.13	0
42.9	0.022842
42.85	0.015835
42.91	0
42.89	0
42.77	0.0064672
42.79	0.049992
42.82	0.01207
42.73	0
42.61	0
42.69	0.011443
42.76	0
42.76	0.046387
42.62	0
42.69	0.052106
42.62	0
42.61	0
42.67	0.058883
42.57	0
42.73	0.018519
42.56	0.012922
42.51	0
42.41	0.015075
42.49	0.092667
42.44	0.065665
42.31	0.031076
42.39	0
42.5	0.034102
42.43	0.037273
42.42	0
42.37	0
42.42	0
42.51	0.011917
42.35	0.0082194
42.42	0.045824
42.46	0.011014
42.52	0.01285
42.54	0.099886
42.45	0.029653
42.68	0.033226
42.69	0
42.6	0
42.74	0.11204
42.73	0.071621
42.69	0.036169
42.86	0.12155
42.8	0.056919
42.88	0.023958
42.9	0.094172
42.72	0.013036
42.81	0.0091807
42.89	0.075346
42.9	0.078417
42.69	0.0025993
42.66	0
42.48	0
42.55	0.026081
42.49	0
42.55	0.0048012
42.53	0.047615
42.34	0.055551
42.31	0.064809
42.14	0.071264
42.26	0
42.04	0.082341
42.04	0.13058
42.12	0.058186
41.92	0
41.88	0.002758
41.82	0.0032177
41.82	0.032477
41.87	0.016128
41.7	0.0091179
41.67	0.010637
41.68	0.011951
41.69	0.055853
41.71	0.059749
41.69	0.067019
41.69	0
41.69	0
41.82	0
41.63	0.021149
41.7	0
41.7	0.045993
41.74	0.011211
41.62	0
41.72	0
41.86	0
41.59	0
41.62	0
41.64	0
41.86	0
41.71	2.108e-05
41.68	0
41.74	2.459e-05
41.8	0
41.83	0.042476
41.95	0.007108
41.78	0.0082891
41.88	0.0096706
41.9	0.096172
41.92	0.027307
41.85	0
41.75	0.023594
41.83	0.068592
41.78	0.035965
41.97	0
41.85	0.02138
41.9	0.024943
42	0
42.03	0
42.2	0
42.07	0
42.11	0
42.19	0.084915
42.34	0.014174
42.4	0.016536
42.26	0.10419
42.25	0
42.14	0.036656
42.22	0.11351
42.37	0.13006
42.32	0.14898
42.25	0.071556
42.29	0.12593
42.31	0.09836
42.37	0.13828
42.5	0.097206
42.62	0.088577
42.68	0.048967
42.62	0.12103
42.75	0.16726
42.86	0.12964
42.96	0.17749
42.93	0.064973
42.89	0.11009
42.93	0
43.22	0.12283
43.19	0.16415
43.1	0.11947
43.05	0.086112
43.16	0.082116
43.11	0.095802
43.22	0.0064024
43.1	0.065005
43.1	0.055927
43.11	0
43.14	0
43.1	0.06369
43.17	0
43.09	0
43.09	0.053083
43.22	0.06193
43.15	0.029805
43.2	0
43.16	0.024157
43.17	0.028184
43.27	0.024034
43.06	0
43.05	0
43.24	0.097644
43.12	0
43.07	0.020301
43	0
43.07	0.10457
43.12	0
43.01	0.020833
43.04	0.024305
42.86	0
42.97	0
42.82	0.049991
42.77	0.015876
42.65	0.01505
42.75	0.013507
42.48	0
42.57	0
42.52	0
42.57	0.047227
42.47	0.010144
42.51	0.094477
42.43	0.067776
42.4	0
42.38	0
42.52	0.028754
42.53	0.11675
42.5	0
42.55	0.066718
42.57	0.035391
42.48	0.04129
42.6	0.085826
42.69	0
42.6	0
42.78	0
42.77	0.021207
43.07	0.060307
43.15	0
43.4	0
43.44	0
43.39	0
43.36	0.010072
43.49	0.0016998
43.51	0
43.57	0.04443
43.51	0.0093881
43.53	0
43.51	0.051721
43.34	0.017611
43.49	0.020546
43.47	0.016565
43.38	0.060208
43.44	0
43.47	0
43.28	0
43.5	0.09771
43.42	0
43.43	0.016306
43.47	0
43.34	0
43.48	0
43.48	0.045186
43.32	0.01027
43.3	0
43.4	0
43.41	0.094157
43.44	0.024957
43.43	0
43.58	0.10477
43.71	0.16468
43.5	0.022334
43.56	0.18015
43.58	0.036229
43.61	0.12716
43.49	0.045999
43.58	0.11111
43.59	0.083463
43.47	0.067348
43.62	0.072535
43.49	0.14832
43.41	0
43.42	0.10441
43.31	0.1079
43.41	0.15711
43.29	0.0014196
43.25	0
43.31	0.061829
43.21	0.012285
43.15	0
43.28	0.01261
43.19	0
43.18	0.014475
43.12	0.0065828
43.23	0.090526
43.07	0
43	0.018618
43.05	0
43.03	0
43.1	0.060659
42.91	0.098128
42.84	0.072035
42.68	0.080938
42.45	0.051981
