# Supplementary material for: How Variability and Effort Determine Coordination at Large Forces
Source: PLoS One. 2016 Mar 2;11(3):e0149512. doi: 10.1371/journal.pone.0149512 (PMC4774921; doi:10.1371/journal.pone.0149512)
Supplement: S1 Dataset — (ZIP) [file pone.0149512.s001.zip › par13_Lllevel8.txt]

53.11	0
53.17	0.057776
53.08	0.067405
52.93	0
53	0
53.5	0
53.95	0.063331
54.21	0
54.48	0
54.57	0.010576
54.79	0
55.09	0.012339
55.32	0
55.42	0.088734
55.7	0.10352
55.77	0
55.93	0
56.07	0.032064
56.02	0
56.17	0.022619
56.16	0.051582
56.35	0.017732
56.12	0.020687
56	0.018791
55.83	0
55.82	0
55.89	0
55.9	0.091494
55.73	0
55.56	0.10016
55.51	0
55.46	0.11686
55.43	0.05144
55.53	0.0023179
55.45	0.0027042
55.52	0
55.22	0.028908
55.27	0
55.36	0
55.34	0
55.36	0.047286
55.29	0
55.26	0
55.09	0.050349
55.13	0
55.05	0.05874
55.26	0.1031
55.17	0.035385
55.41	0.08373
55.42	0
55.34	0
55.38	0
55.19	0
55.41	0.09887
55.37	0.016499
55.53	0
55.6	0.061696
55.43	0
55.42	0.15687
55.21	0.039199
55.23	0.085429
55.14	0
55.1	0.004491
54.92	0.047686
54.88	0.071936
54.83	0.034945
54.63	0
54.5	0.026531
54.53	0.072651
54.42	0
54.43	0
54.32	0.058998
54.36	0.068831
54.33	0.11833
54.17	0.041047
54.21	0.047889
54.26	0.05587
54.17	0.055349
54.14	0
54.19	0.03338
54.15	0
54.06	0
54.06	0.014809
54.09	0.0080526
54.29	0.0093948
54.39	0.0053972
54.35	0.048744
54.36	0
54.49	0.096846
54.47	0
54.76	0
54.9	0.10918
54.91	0.034359
54.88	0
54.94	0
55.06	0.023944
55.07	0
55.18	0
55.1	0
55.05	0.0040118
55.15	0.0046804
55.08	0
55.13	0
55.21	0.0014698
55.18	0.086608
55.12	0
55.24	0.014701
55.09	0.017151
55	0
54.89	0.019764
54.88	0
55.09	0.093517
55.07	0
55.02	0.018901
54.94	0
54.87	0.061204
54.91	0.071405
55.09	0.06772
55.01	0
54.79	0
54.81	0.033409
54.5	0.028777
54.43	0
54.32	0.052832
54.21	0.061638
54.15	0.071911
53.92	0
53.82	0.11598
53.59	0.0079673
53.51	0
53.27	0
53.08	0.020679
52.85	0
52.56	0.0047954
52.39	0.046714
52.38	0.012052
52.14	0
52.07	0.010615
52.07	0
52.03	0.011585
51.97	0.090623
51.94	0.018825
51.99	0
52.07	0
52.24	0.06264
52.4	0
52.43	0.098492
52.72	0.026876
52.8	0.073803
52.97	0
53.04	0
53.45	0.033216
53.54	0.022337
53.76	0.02158
53.79	0
54.39	0.012877
54.57	0
54.93	0
55.21	0.048211
55.19	0.010202
55.39	0.011903
55.42	0.01174
55.44	0
55.31	0
55.33	0
55.35	0.046408
55.47	0
55.69	0
55.86	0.050203
55.65	0
55.71	0
55.94	0
56.02	0
55.94	0.0083882
55.96	0
55.97	0
56.01	0.0014191
55.98	0
56.01	0
56.11	0
55.88	0.00025759
55.74	0
55.78	0.042511
55.87	0
55.81	0
55.88	0
55.8	0
55.9	0
56.04	0
56.07	0.042468
55.99	0
56.05	0.049546
56	0
55.89	0.015357
55.83	0
55.7	0
55.61	0.010838
55.54	0.046834
55.37	0
55.24	0
55.23	0.0096331
55.11	0.053685
54.99	0.10327
54.89	0
54.86	0
54.84	0.027786
54.77	0
54.63	0
54.65	0
54.44	0
54.46	0
54.44	2.108e-05
54.34	0
54.25	0
54.31	0.042471
54.24	0.04955
54.08	0
54.06	0
54.02	0.015358
53.9	0.060365
53.87	0
53.76	0.012641
53.88	0
54.02	0.099642
53.94	0.028796
54.07	0
54.1	0.023534
54.42	0
54.46	0.067797
54.58	0.020042
54.6	0.10348
54.69	0.078276
54.74	0.044953
54.84	0.052445
55.03	0.092334
55.02	0.10438
55.05	0.019639
54.94	0
55.1	0.044821
55.02	0.04355
55.18	0.077867
55.08	0
54.96	0
55.09	0
55.13	0.020257
55.11	0
55.27	0
55.3	0.0033973
55.27	0
55.17	0
55.22	0
55.15	0
55.18	0.043034
55.16	0
55.01	0.04964
54.73	0
54.39	0
54.22	0.015467
54.4	0
54.41	0.095766
54.35	0.061007
54.11	0.071175
53.98	0.083037
53.94	0.094299
53.99	0.025121
53.92	0.013347
53.73	0
53.75	0.078435
53.54	0
53.55	0
53.65	0.057765
53.52	0
53.49	0
53.61	0.0096486
53.84	0
54.06	0.053704
53.91	0
53.93	0
53.88	0
53.8	0
54	0
54.12	0
54.37	2.108e-05
54.32	2.459e-05
54.22	0
54.33	2.869e-05
54.47	3.347e-05
54.53	0
54.43	3.553e-05
54.44	0
54.4	0.042484
54.49	0
54.46	0.0071077
54.57	0
54.77	0
54.78	0
54.92	0.086099
55.08	0
55.1	0.014371
55.19	0.016766
55.26	0.019561
55.59	0.022821
55.45	0.012274
55.47	0
55.53	0
55.38	0
55.31	0
55.22	0
55.18	0
55.14	2.108e-05
55.15	2.459e-05
55.12	0
55.17	0
55.25	0
55.38	0.042476
55.38	0
55.38	0
55.29	0
55.57	0.049547
55.46	0
55.64	0.050726
55.42	0
55.56	0
55.6	0
55.69	0.050922
55.82	0.059409
55.72	0
56.03	0
55.85	0
55.93	0
56.1	0.0099226
56.02	0
56.03	0.0016749
56.15	0
56.25	0
56.17	0
56.06	0.00030022
56.15	0
56.12	0
56.16	0.042518
56.02	0
56	0
56.16	0.049554
56.11	0
56.16	0
56.15	0
56.13	0
56.2	0.093174
56.21	0
56.09	0
55.96	0
55.97	0.01555
55.85	0
55.71	0
55.63	0
55.47	0
55.47	0.04506
55.47	0
55.45	0.007531
55.62	0
55.62	0
55.56	0
55.7	0
55.65	0
55.64	0
55.69	2.108e-05
55.79	2.459e-05
55.7	2.869e-05
55.78	0.04248
55.89	0
55.72	0
55.77	0.049557
55.68	0
55.67	0.057807
55.66	0
55.7	0.017915
55.61	0.020901
55.63	0
55.62	0.016125
55.57	0
55.73	0.094072
55.65	0
55.57	0
55.73	0
55.79	0.058147
55.91	0.067838
55.77	0.063465
55.66	0
55.68	0
55.84	0
55.76	0
55.57	0.010599
55.79	0
55.77	0
55.78	0.0017875
55.82	0.086979
55.78	0.10148
55.82	0.074175
55.87	0.086538
56.05	0.14341
56.1	0.16701
56.23	0.1379
56.13	0
56.19	0.13161
56.11	0.054229
56.25	0
56.23	0
56.19	0.073441
56.16	0.12813
55.94	0.085101
56.21	0.0478
56.33	0.013319
56.35	0.10043
56.2	0.020038
56.34	0.0020227
56.45	0.07307
56.57	0.034835
56.57	0
56.52	0.10658
56.45	0
56.55	0.035768
56.31	0
56.35	0
56.53	0.10864
56.49	0.066536
56.41	0
56.43	0
56.24	0
56.34	0.029217
56.31	0
56.28	0
56.35	0.047337
56.21	0
56.16	0.055227
56.17	0
56.11	0
56.2	0.059562
56.14	0
56.08	0.019153
56.15	0.01314
56.32	0
56.19	0.01533
56.19	0
56.32	0.0079582
56.36	0
56.35	0.0039025
56.27	0.047
56.24	0
56.25	0.0098312
55.99	0.010143
55.8	0.054281
55.54	0
55.45	0.054844
55.45	0.063984
55.23	0
55.45	0
55.39	0.062273
55.32	0
55.38	0.10596
55.33	0.028059
55.43	0
55.68	0
55.73	0
55.67	0
55.77	0
55.63	0.084915
55.53	0.014174
55.33	0.016536
55.18	0
54.89	0.019292
54.78	0
54.73	0
54.68	0.090886
54.32	0.018384
54.26	0.021448
54.11	0.021807
53.91	0
53.9	0
53.77	0
53.64	0.0072303
53.58	0
53.58	0.0012261
53.9	0
53.9	0.043877
53.93	0
53.89	0.0075383
53.86	0
54.03	0
54.14	0
54.17	0.086171
54.17	0
54.47	0.099277
54.66	0.030929
54.47	0
54.57	0.036084
54.47	0
54.6	0
54.75	0.096084
54.63	0
54.79	0.022049
54.53	0.062157
54.37	0
54.46	0
54.54	0.014055
54.73	0.016398
54.47	0.015456
54.42	0
54.42	0
54.25	0
54.2	0
54.37	0.0025971
54.31	0
54.42	0.085348
54.37	0.057125
54.44	0
54.77	0.024199
54.88	0.070247
54.98	0
54.9	0.025283
54.74	0.062423
54.45	0
54.22	0.068793
53.81	0
53.49	0.068551
53.3	0.075762
53.48	0.035539
53.45	0.041462
53.28	0.036907
53.11	0
53.08	0
53.01	0
52.88	0
52.83	0
52.76	0.042468
52.66	0.0070991
52.67	0.0082822
52.7	0.0096626
52.58	0.05372
52.8	0
53.02	0
53.25	0.011965
53.3	0.055026
53.27	0
53.43	0.011186
53.37	0.013051
53.26	0.10012
53.21	0
53.03	0
53.03	0.063194
52.79	0
52.87	0.02724
52.8	0.015093
52.69	0.060056
52.77	0
52.76	0
52.5	0
