# Supplementary material for: How Variability and Effort Determine Coordination at Large Forces
Source: PLoS One. 2016 Mar 2;11(3):e0149512. doi: 10.1371/journal.pone.0149512 (PMC4774921; doi:10.1371/journal.pone.0149512)
Supplement: S1 Dataset — (ZIP) [file pone.0149512.s001.zip › par13_Rilevel10.txt]

64.59	0
64.63	0
64.79	0
64.9	0
64.96	0
65.09	0.042468
65.31	0
65.33	0
65.55	0
65.79	0
65.8	0
65.92	0
65.98	0
66.21	0.042468
66.15	0.049546
66.17	0
66.27	0.015357
66.5	0.060363
66.67	0.070424
66.71	0.032636
66.59	0.029818
66.83	0.034787
66.79	0.080473
67.01	0.083824
67.2	0.043611
67.24	0.04544
67.43	0.048043
67.32	0.0078059
67.45	0
67.69	0
67.47	0
67.6	0
67.5	0.0013221
67.65	0.085135
67.73	0
67.74	0
67.87	0
67.87	0
67.98	0
68.16	2.108e-05
68.23	0
68.27	2.459e-05
68.46	0
68.52	2.869e-05
68.91	0.04248
68.99	0
69.03	0
69.07	0
69.22	0.0071059
69.16	0.0082854
69.25	0.08748
69.29	0.017166
69.34	0.062474
69.46	0.03044
69.55	0.076776
69.48	0.045744
69.4	0
69.75	0.035927
69.74	0
69.87	0
69.84	0
70.11	0.0060088
69.97	0
70.09	0.085916
70.2	0
70.12	0
70.04	0
70.03	0
70.08	0.099234
70.04	0.059007
70.06	0
69.87	0
69.76	0
69.8	0
69.71	0
69.79	2.108e-05
69.7	0
69.54	2.459e-05
69.5	0
69.41	0
69.49	0.042476
69.31	0.049551
69.21	0
69.15	0.057806
69.18	0
69.05	0.024993
69.02	0
68.97	0
68.98	0.013821
68.9	0
68.86	0
68.83	0.044771
68.79	0.052233
68.76	0
69.07	0.058635
69.06	0
69.09	0
69.13	0.018499
69.15	0
69.34	0.012877
69.3	0.047697
69.38	0.0132
69.38	0
69.3	0
69.32	0.012317
69.45	0
69.3	0
69.38	0
69.42	0
69.44	0
69.37	2.108e-05
69.28	0
69.44	0
69.45	0
69.5	0
69.51	0.084918
69.58	0
69.5	0
69.59	0.056621
69.62	0.1085
69.63	0
69.66	0
69.63	0
69.77	0
69.81	0.018105
70.09	0
70.13	0
70.16	0
70.21	0.0030386
70.28	0
70.36	0.042974
70.36	0
70.45	0
70.45	0
70.49	0
70.52	0
70.55	0.042468
70.71	0
70.54	0.049546
70.73	0.057804
70.73	0.024991
70.72	0.071603
70.83	0
70.76	0.076458
70.67	0
70.71	0
70.7	0.067145
70.57	0.023955
70.61	0.070394
70.76	0
70.6	0.026937
70.46	0
70.59	0.020235
70.38	0.019615
70.38	0
70.41	0
70.24	0.0066629
70.29	0.05022
70.12	0
70.24	0.0095016
70.22	0
70.23	0.053532
70.23	0
70.09	0.010527
70.13	0
70.03	0
70.12	0.010698
70.1	0.046005
70.04	0.011226
69.99	0
70.05	0
70.05	0.011343
70.13	0
70.34	0.046229
70.27	0.052063
70.4	0
70.41	0.018294
70.39	0
70.43	0.019452
70.32	0
70.41	0.048759
70.37	0.056885
70.41	0
70.28	0.02087
70.39	0
70.31	0.021107
70.38	0.016498
70.34	0
70.25	0
70.32	0.048735
70.19	0
70.16	0
70.34	0.050591
70.3	0.059022
70.09	0
70.1	0
70.21	0.01829
70.09	0.021338
70.05	0
70.22	0.049073
70.03	0
70.19	0
70.06	0
70.09	0
70.06	0
69.99	2.108e-05
69.98	0
69.95	0.042471
69.97	0
70.04	0.0071032
69.91	0
69.85	0.0082835
70	0
69.96	0
69.96	0.087479
70.03	0.058428
69.93	0.068166
69.86	0
69.87	0
69.82	0
69.88	0
69.72	0
69.78	2.108e-05
69.89	2.459e-05
69.89	0.084922
69.78	0
69.93	0
69.92	0
69.78	0
69.67	0
69.77	0.042468
69.85	0.049546
69.62	0
69.7	0
69.69	0.015357
69.73	0.060363
69.55	0
69.55	0.012641
69.54	0
69.68	0.057195
69.68	0.064168
69.54	0
69.58	0.022355
69.67	0
69.78	0.066421
69.71	0.067959
69.89	0.06859
69.82	0
69.86	0
69.93	0
70.04	0.065226
70.09	0.022324
70.17	0.05706
70.06	0
70.22	0.10902
70.02	0
70.14	0
70.15	0.070147
70.27	0.029882
70.26	0.077309
70.18	0
70.38	0
70.25	0
70.27	0.017886
70.31	0.015887
70.45	0
70.32	0
70.48	0.048097
70.57	0.013666
70.36	0
70.58	0
70.52	0
70.72	0.010315
70.8	0.0040179
70.63	0
70.63	0
70.72	0
70.67	0.0024099
70.66	0
70.64	0.04287
70.64	0
70.64	0
70.59	0.092461
70.49	0
70.59	0
70.54	0
70.56	0
70.42	0
70.56	0
70.49	0
70.35	0
70.44	0.042468
70.42	0.091993
70.51	0.064878
70.33	0.033244
70.39	0.081232
70.44	0.0098767
70.26	0.0044448
70.2	0
70.14	0.021487
70.2	0.061975
70.21	0.016318
70.17	0
70.2	0.059098
70.16	0.068948
70.07	0
70.05	0
70.07	0
70.05	0.063809
70.07	0
69.97	0
69.95	0.053103
69.98	0
69.92	0.061953
69.86	0
69.91	0
69.9	0
70.02	0.010347
69.94	0.054518
69.9	0.010832
69.86	0
70.06	0.012637
70.09	0.099637
70.11	0.029625
69.92	0
70.05	0
70.08	0
70.17	0.064012
70.1	0.10052
70.1	0
70.22	0
70.16	0
70.26	0.06989
70.23	0.028423
70.08	0
70.29	0
70.21	0
70.22	0
70.22	0
70.3	2.108e-05
70.21	2.459e-05
70.15	2.869e-05
70.14	0
70.09	3.347e-05
70.07	0
70.11	0.084929
70.05	0
69.95	0
70.09	0
69.92	0
69.81	0.014176
69.8	0
69.68	0
69.8	0
69.71	0
69.76	0.044831
69.58	0.0074928
69.63	0.051189
69.75	0.05972
69.57	0
69.59	0.027226
69.65	0.024292
69.66	0.069539
69.75	0
69.62	0
69.67	0.020197
69.69	0.061473
69.78	0.11012
69.8	0
69.63	0
69.81	0.074432
69.66	0
69.74	0.11567
69.82	0.1166
69.69	0.051138
69.83	0.10211
69.71	0
69.59	0
69.69	0
69.67	0
69.67	0
69.68	0.042468
69.59	0.0070991
69.68	0
69.76	0.093176
69.56	0
69.63	0.10871
69.66	0
69.5	0.033668
69.52	0.081726
69.48	0.037371
69.64	0.043599
69.47	0.075195
69.39	0.0028342
69.33	0
69.3	0
69.44	0.062739
69.28	0.10838
69.2	0.029013
69.3	0.033376
69.17	0
69.19	0.038938
69.27	0
69.14	0.059356
69.09	0
69.14	0
69.18	0.05885
69.18	0
69.08	0.019722
69.2	0
69.21	0.013116
69.18	0.015303
69.31	0.0080446
69.42	0.0093854
69.43	0
69.43	0
69.51	0.047923
69.65	0
69.7	0
69.75	0
69.89	0.0080083
69.88	0.009343
69.86	0
69.89	0
69.92	0
69.91	0
69.96	0.0015783
69.93	0.042731
69.98	0
69.91	0.049853
69.82	0
69.85	0.10061
69.83	0.11711
69.82	0.00217
69.83	0.12987
69.69	0.058315
69.71	0.068034
69.86	0.020158
69.91	0.046446
69.88	0.096272
69.84	0.048225
69.95	0.004097
70	0
69.98	0
69.94	0
70.08	0.051188
70.04	0
70.09	0
70.11	0
70.22	0
70.43	0
70.58	0
70.75	0
70.86	2.108e-05
70.9	0.084918
70.93	0.014178
71.1	0.058987
71.06	0
70.98	0
71.17	0.11126
71.13	0.030759
71.12	0.033522
71.13	0
71.22	0
71.14	0
71.21	0.010735
71.1	0.049844
71.14	0.052564
71.06	0.018878
71.07	0.064472
71.1	0.075217
71.09	0.085964
71.17	0.00709
70.96	0.041958
71.03	0.088251
71.15	0.049768
71.11	0.0030793
71.12	0.11661
71.03	0.049965
70.95	0.0088523
71.11	0
71.06	0
70.92	0.029258
71.02	0.099594
70.93	0.022972
70.93	0.067772
70.94	0
70.71	0
70.8	0
70.85	0.015145
70.79	0.056287
70.73	0.011926
70.86	0.013914
70.67	0
70.7	0.10113
70.54	0
70.67	0
70.49	0.019195
70.52	0.14742
70.53	0
70.38	0
70.39	0.070236
70.43	0
70.38	0
70.27	0
70.35	0
70.26	0
70.28	0.084915
70.22	0.099067
70.28	0
70.32	0
70.27	0
70.32	0.073132
70.19	0
70.28	0.097103
70.36	0.028394
70.32	0
70.38	0
70.26	0
70.44	0.063384
70.34	0
70.5	0
70.36	0.010585
70.53	0
70.45	0
70.5	0
70.48	0
70.56	0.0017853
70.59	0.00031862
70.65	0
70.72	0
70.89	0
70.91	0.042819
70.97	0.049657
70.78	0.015434
70.84	0.018006
70.86	0
70.98	0.021007
71.04	0.017372
70.84	0
70.93	0.051865
70.95	0
70.84	0
70.98	0
70.84	0
70.8	0.0086653
70.82	0.043912
70.72	0
70.74	0
70.91	0.051231
70.88	0.059769
70.72	0
70.88	0.018521
70.91	0.064055
70.93	0
70.77	0
70.64	0.042476
70.76	0.049555
70.77	0
70.97	0.10026
70.84	0.032073
70.84	0
70.91	0.030335
70.98	0
70.93	0
70.96	0.010422
71.03	0
70.93	0.006814
71.02	0
71.11	0.045341
71.02	0.052897
71.07	0.01753
71.2	0.062898
71.25	0.072246
71.24	0
71.18	0
71.16	0
71.26	0.064992
71.14	0.065341
71.17	0
71.12	0
71.11	0
71.1	0
71.15	0
71.2	0
71.29	0.042468
71.23	0
71.34	0.0070991
71.25	0
71.31	0.093176
71.16	0.023812
71.22	0
71.3	0
71.26	0
71.34	0
71.35	0.046437
71.29	0
71.35	0.050207
71.27	0.016128
71.27	0
71.35	0
71.39	0.053524
71.24	0.019998
71.39	0
71.41	0
71.47	0.054722
71.41	0.063842
71.41	0
71.44	0
71.45	0
71.58	0.019782
71.43	0
71.48	0
71.49	0
71.54	0.003318
71.64	0.046318
71.6	0.0082937
71.59	0
71.7	0.09457
71.56	0.025438
71.61	0.029124
71.6	0.11115
71.6	0
71.64	0.085849
71.59	0
71.56	0.037709
71.51	0.039139
71.53	0
71.44	0.027137
71.57	0.017352
71.48	0.020244
71.38	0
71.32	0
71.33	0.053257
71.23	0.015163
71.21	0.014798
71.08	0.013891
71.07	0
71.12	0.1011
70.96	0
71.04	0.021653
70.84	0
70.84	0
70.72	0.062927
70.65	0
70.56	0
70.65	0
70.57	0
70.48	0
70.49	0
70.54	0
70.46	2.108e-05
70.38	0.042471
70.48	0.091997
70.39	0
70.38	0.064883
70.39	0
70.34	0.075693
70.33	0
70.18	0
70.23	0.02345
70.25	0.10144
70.18	0
70.2	0.063283
70.05	0
70.2	0
70.15	0
70.22	0.010568
70.01	0
70.11	0
70.2	0
70.33	0.0017825
70.4	0.044526
70.39	0
70.5	0.050186
70.69	0.016104
70.73	0
70.84	0.01849
70.74	0.056598
70.8	0
71.02	0.057667
70.9	0
70.93	0
70.99	0
70.9	0
71.01	0.0096322
70.92	0
70.88	0
70.96	0
70.91	0.044073
70.87	0.051419
70.97	0.058383
70.81	0
70.88	0.025667
70.78	0
70.81	0.022599
70.84	0
70.86	0
70.66	0
70.7	0.046234
70.65	0.011493
70.66	0
70.59	0.0096424
70.63	0.011249
70.58	0.055571
70.48	0
70.45	0
70.54	0.055212
70.49	0.062807
70.6	0.028953
70.52	0.066963
70.61	0
70.63	0
70.65	0
70.63	0
70.55	0
70.68	0.042468
70.61	0
70.57	0.0070991
70.55	0.050729
70.63	0.016737
70.55	0
70.49	0
70.51	0.012449
70.46	0.01334
70.4	0.0071087
70.28	0
70.32	0.047951
70.24	0
70.37	0.011421
70.27	0
70.21	0
70.19	0.052363
70.17	0.053099
70.29	0.019502
70.15	0
70.09	0
69.98	0.020848
70.03	0
70.05	0.09164
70.1	0.061216
69.92	0
70.02	0.071419
69.94	0
69.96	0.079847
69.99	0.077882
69.93	0
69.93	0.080659
69.92	0
70.04	0.12465
69.97	0
70.05	0.034239
70.03	0
69.92	0
70.01	0.068949
69.96	0.059666
69.83	0.027163
69.92	0
69.86	0.068431
69.8	0
69.73	0.068345
69.73	0
69.76	0
69.52	0.065264
69.55	0.064736
69.5	0
69.38	0.021688
69.36	0
69.55	0.067749
69.48	0.068163
69.38	0.026288
69.36	0.073116
69.31	0
69.3	0.081687
69.39	0
69.25	0
69.27	0.025822
69.34	0
69.38	0
69.4	0
69.31	0.046772
69.33	0.054567
69.38	0.059358
69.38	0
69.43	0
69.35	0
69.39	0.019008
69.45	0
69.42	0.045636
69.51	0
69.56	0.053242
69.39	0.019669
69.43	0.019779
69.47	0.10797
69.52	0
69.61	0.075911
69.57	0.037242
69.69	0
69.6	0.036875
69.67	0
69.73	0.067473
69.71	0
69.74	0.059859
69.75	0
69.81	0.021243
69.71	0.06723
69.66	0
69.78	0
69.79	0
69.92	0.09966
69.81	0.027836
69.83	0.021271
69.73	0
69.93	0
69.96	0.067262
70.05	0
70.13	0.09967
70.18	0
70.3	0
70.24	0.07029
70.24	0
70.31	0
70.47	0
70.56	0.054183
70.69	0.10566
70.81	0.026662
70.77	0
70.85	0
70.91	0
70.89	0
71.13	0.0044647
71.19	0
71.13	0
71.13	0
71.13	0
71.3	0
71.24	0
71.33	0
71.32	0
71.23	0
71.2	0
71.27	0
71.06	2.108e-05
71.19	0.042471
71.08	0.04955
71.01	0
71.06	0.015362
71.12	0.10282
71.12	0
70.99	0
71.01	0.062164
71.1	0
70.98	0
70.95	0
70.93	0.052829
70.87	0.019187
70.85	0.05447
70.85	0
70.75	0.021102
70.67	0.024619
70.75	0
70.61	0
70.48	0
70.54	0
70.51	0
70.44	0
70.31	0
70.3	0
70.27	0
70.26	0.042468
70.35	0
70.21	0.0070991
70.28	0.0082822
70.23	0
70.01	0
70.05	0.087478
70.05	0
70.11	0.058428
69.91	0
70.02	0.066786
69.9	0
70	0
69.82	0
69.86	0.011152
69.72	0
69.93	0
69.81	0.044327
69.9	0.051714
69.87	0
69.92	0
69.95	0.058475
69.83	0
69.83	0
69.82	0.052214
69.81	0.060916
69.66	0.071069
69.61	0.073168
69.58	0.085362
69.45	0.014696
69.43	0.0084426
69.54	0.12704
69.44	0
69.49	0
69.39	0
69.34	0
69.32	0
69.16	0
69.2	0
69.19	0
69.12	0
68.99	0
68.85	0
68.93	0
68.89	0.084915
68.83	0.05662
68.83	0.066057
68.76	0
68.75	0.03462
68.71	0
68.64	0
68.78	0.059247
68.69	0
68.68	0.015666
68.66	0
68.7	0
68.62	0
68.68	0.087526
68.72	0
68.73	0.057056
68.83	0.10901
68.81	0.042287
68.71	0.049334
68.88	0.042969
68.83	0.0076838
68.84	0
68.89	0
68.77	0
68.82	0
68.94	0.043749
68.88	0
68.97	0.0073125
68.98	0
68.85	0.0085313
68.98	0
68.98	0
69.04	0
69.01	0.04389
69.1	0
69.23	0
69.19	0
69.31	0
69.48	0.049783
69.56	0.050765
69.59	0.059226
69.7	0.02665
69.82	0.073539
69.91	0.00090132
69.98	0.077648
69.96	0
70.02	0
69.95	0
69.89	0
69.89	0.012962
70.04	0.044628
70.01	0.052066
70.05	0.018297
70.19	0.021347
70.08	0
70.11	0
70.25	0.1002
70.12	0.023328
70.17	0.024167
70.16	0
70.18	0
70.11	0.024637
70.04	0.012043
70.2	0.095056
70.12	0
70.19	0
70.15	0.021977
69.99	0
70.2	0.10442
70.2	0
70.21	0.021087
70.13	0.024602
70.08	0
70.22	0.025039
70.19	0.054256
70.31	0
70.2	0
70.13	0.013237
70.26	0.05789
70.27	0.063365
70.2	0
70.26	0.10733
70.4	0.12522
70.36	0.058988
70.42	0.059171
70.53	0.058472
70.55	0.025771
70.47	0.097072
70.48	0
70.45	0
70.42	0.03024
70.48	0.11043
70.6	0.082091
70.62	0.079595
70.52	0.0079667
70.48	0.051741
70.49	0.055325
70.62	0.003694
70.42	0
70.34	0.019809
70.48	0.064229
70.4	0.023864
70.46	0.01862
70.44	0
70.44	0.021108
70.46	0.021325
70.41	0.056621
70.46	0.019633
70.37	0
70.4	0
70.39	0
70.3	0.01273
70.41	0.005415
70.4	0.0030453
70.32	0
70.31	0
70.42	0
70.48	0
70.45	0
70.55	0
70.46	0
70.57	0.042468
70.67	0
70.58	0.091993
70.52	0
70.51	0
70.56	0.14977
70.6	0
70.51	0
70.67	0.06743
70.56	0.12112
70.49	0.056407
70.6	0
70.56	0
70.69	0
70.61	0.072055
70.54	0
70.67	0.01203
70.64	0.056482
70.53	0.023449
70.55	0.027357
70.7	0.062354
70.52	0
70.66	0
70.45	0.018881
70.44	0
70.38	0
70.41	0
70.44	0
70.53	0.045615
70.45	0.092517
70.41	0.06549
70.55	0.033958
70.44	0
70.32	0
70.28	0.074462
70.42	0
70.46	0.10298
70.54	0.029596
70.42	0.034528
70.48	0.08273
70.56	0
70.46	0.041661
70.5	0
70.53	0
70.64	0.020753
70.62	0.010423
70.67	0.097054
70.63	0.021393
70.6	0
70.49	0
70.5	0
70.53	0.019762
70.63	0
70.5	0
70.57	0.088209
70.54	0
70.51	0.018016
70.51	0.060172
70.48	0
70.52	0.027754
70.52	0
70.51	0
70.43	0
70.5	0.0046467
70.5	0.0054212
70.33	0.0016991
70.38	0.086876
70.27	0
70.46	0
70.37	0
70.3	0
70.39	0.056947
70.3	0
70.35	0
70.33	0
70.32	0
70.37	0.051959
70.32	0
