# Supplementary material for: How Variability and Effort Determine Coordination at Large Forces
Source: PLoS One. 2016 Mar 2;11(3):e0149512. doi: 10.1371/journal.pone.0149512 (PMC4774921; doi:10.1371/journal.pone.0149512)
Supplement: S1 Dataset — (ZIP) [file pone.0149512.s001.zip › par13_Rilevel12.txt]

79.68	0
80.12	0.066959
80.22	0.078118
80.33	0.090432
80.43	0.050683
80.64	0.0052729
80.84	0.091045
80.7	0.010166
80.87	0
81.08	0.026216
81.15	0
81.24	0
81.09	0.0060847
81.2	0.047851
81.25	0.01338
81.16	0
81.11	0.01124
81.18	0.013114
81.15	0.056732
81.1	0.058212
81.07	0.065684
81.19	0.11908
81.24	0.052158
81.25	0
81.31	0.0067631
81.39	0.040635
81.36	0
81.39	0.10151
81.41	0
81.35	0
81.36	0.066158
81.27	0
81.25	0
81.23	0
81.58	0.011047
81.58	0.012889
81.62	0.0040104
81.5	0.0046789
81.59	0
81.6	0.090352
81.65	0.018676
81.71	0.062088
81.64	0.02932
81.53	0
81.61	0
81.61	0
81.51	0
81.27	0
81.46	2.108e-05
81.41	2.459e-05
81.21	2.869e-05
81.22	0.04248
81.09	0.0071135
81.1	0.050746
81.04	0.016753
80.98	0.019541
80.73	0.022793
80.86	0.019512
80.74	0.064026
80.64	0.10869
80.61	0.039114
80.55	0.12727
80.48	0.10224
80.75	0.073576
80.71	0
80.73	0
80.66	0.050535
80.76	0.12264
80.81	0
80.82	0
80.84	0.07133
80.82	0.083219
80.71	0.046219
80.75	0
80.78	0
80.77	0.033482
80.89	0.069621
80.86	0.024908
80.63	0
80.69	0
80.68	0
80.66	0
80.67	0.089066
80.59	0
80.42	0
80.29	0.014865
80.39	0
80.39	0.05979
80.43	0.012464
80.31	0.014541
80.34	0.059411
80.14	0
80.18	0.10928
80.23	0.032637
80.07	0
80.07	0
79.9	0.023674
79.86	0
79.97	0.051853
79.72	0
79.7	0.012609
79.77	0
79.66	0
79.71	0
79.67	0
79.79	0
79.64	0
80.25	0.042468
80.44	0.0070991
80.43	0.0082822
80.51	0
80.67	0.052109
80.81	0
80.81	0.01127
81.26	0.096858
81.48	0.026727
81.64	0.073629
81.8	0
81.93	0
82.07	0
82.08	0.016747
82.05	0.015084
82.08	0
82.29	0.0053262
82.23	0
82.29	0.091108
82.37	0
82.47	0.10099
82.66	0.075371
82.51	0.044599
82.56	0.094479
82.6	0.095041
82.6	0.068434
82.62	0.1479
82.61	0.075097
82.67	0.08018
82.73	0
82.8	0.061956
82.74	0.14577
82.68	0
82.78	0.090452
82.88	0.17706
82.78	0.16412
82.73	0.18115
82.77	0.017257
82.7	0.06258
82.69	0.057935
82.53	0.038081
82.57	0.059522
82.59	0
82.47	0
82.39	0
82.34	0
82.4	0.052388
82.2	0
82.09	0
82.16	0.051199
82.12	0
82.04	0.059733
82.02	0
81.82	0.01851
81.94	0.021595
81.78	0.016661
81.59	0
81.65	0.051929
81.59	0.060584
81.55	0.025149
81.48	0.11064
81.35	0
81.31	0.041404
81.21	0.03965
81.27	0
81.23	0.11686
81.14	0.033007
81.11	0
81.12	0
81.06	0
81.06	0.024999
81.04	0.0096888
80.81	0
80.89	0.0058024
80.8	0
80.81	0.0067695
80.76	0
80.72	0
80.57	0
81.33	0
81.42	0
81.39	2.108e-05
81.45	2.459e-05
81.53	0
81.61	0.16982
81.66	0
81.57	0.028331
81.6	0.03305
81.71	0
81.78	0.081001
81.85	0.023751
81.79	0.1126
81.92	0.12665
81.76	0.057355
81.68	0.024468
81.75	0
81.86	0.095981
81.79	0
81.68	0.029655
81.8	0
81.6	0.02096
81.75	0
81.65	0
81.58	0.093351
81.65	0.019073
81.62	0.064699
81.45	0
81.32	0
81.31	0
81.26	0.013983
81.16	0
81.12	0
81.02	0.087245
81.02	0.059339
80.88	0
80.91	0
80.78	0.024452
80.68	0
80.75	0.09888
80.7	0
80.55	0.020576
80.66	0.066453
80.64	0
80.59	0.073453
80.56	0
80.54	0.026768
80.66	0
80.54	0
80.56	0
80.56	0.0044824
80.64	0.047676
80.7	0.051161
80.71	0.017241
80.57	0
80.74	0.020115
80.68	0
80.56	0
80.58	0.048694
80.65	0.053936
80.57	0
80.5	0
80.47	0.017126
80.33	0.01998
80.25	0.015195
80.22	0.051185
80.21	0.059716
80.11	0
80.18	0
80.07	0
79.92	0
79.91	0
79.9	0.042468
79.86	0.049546
79.85	0.10025
79.78	0
79.71	0.074512
79.63	0.0020369
79.63	0.12264
79.59	0.049927
79.72	0
79.54	0
79.6	0.071569
79.72	0.083157
79.69	0
79.62	0.025809
79.69	0.03011
79.55	0.035128
79.75	0
79.67	0.015196
79.67	0.017728
79.84	0.016381
79.91	0
79.89	0.050686
79.74	0.016686
79.96	0.059382
79.89	0
79.94	0
79.94	0.021147
80.08	0
80.22	0.013442
80.09	0.09068
80.21	0.020899
80.17	0
80.29	0.020858
80.37	0
80.23	0.022094
80.42	0.05311
80.5	0
80.6	0.016031
80.65	0.015227
80.69	0.060212
80.68	0
80.94	0
80.89	0
80.94	0.012594
81.11	0
81.22	0
81.23	0
81.28	0
81.38	0.0021201
81.54	0.085268
81.57	0
81.67	0.014586
81.62	0
81.64	0
81.76	0
81.67	0
81.73	0.044899
81.7	0
81.58	0.0075042
81.79	0.051202
81.58	0.017289
81.6	0
81.58	0
81.52	0.012687
81.72	0
81.46	0
81.61	0
81.61	0
81.7	0.044582
81.6	0.049898
81.54	0.058215
81.64	0
81.6	0
81.64	0
81.54	0.01804
81.53	0
81.45	0
81.46	0.0030277
81.48	0.045979
81.5	0
81.49	0.050636
81.35	0
81.51	0.016628
81.47	0
81.47	0.053679
81.42	0
81.37	0
81.5	0.011739
81.46	0
81.33	0
81.47	0.0019776
81.4	0
81.32	0
81.29	0
81.3	0.042798
81.29	0.04993
81.18	0.015476
81.31	0.060502
81.19	0.11303
81.17	0.046977
81.1	0.13257
80.99	0
81	0
81.07	0.13368
81.05	0.052225
81.04	0
81.02	0.073452
80.99	0
80.99	0.085694
81.01	0.077696
80.96	0
81.12	0
80.93	0
81	0.027253
81	0
81.77	0
81.82	0.04701
81.89	0
82.05	0
82.27	0
82.31	0.0078561
82.44	0
82.46	0
82.56	0.0013304
82.77	0.0015522
82.89	0.086705
82.82	0
82.88	0
82.95	0
82.94	0
83.01	0
82.9	2.108e-05
83.04	0
83.11	2.459e-05
83	0.042476
82.97	0.049555
82.97	0.015367
82.81	0
82.98	0.017925
82.88	0.020908
82.81	0.017314
82.83	0
82.76	0.0093788
82.76	0
82.68	0.092848
82.6	0.062391
82.56	0.11235
82.52	0.08863
82.44	0.059391
82.38	0.06929
82.21	0.022916
82.27	0.10123
82.14	0.056931
82.03	0.094094
82	0.14233
81.98	0.027157
81.9	0.11276
81.84	0
81.79	0
81.71	0.089508
81.66	0
81.61	0.033732
81.52	0.063008
81.55	0.073509
81.51	0.085761
81.6	0.00024254
81.42	0.04273
81.39	0.0017826
81.37	0.076472
81.3	0.034519
81.22	0
81.24	0.025938
81.21	0
81.14	0.022843
81.18	0.056351
81.12	0.05999
81.19	0
81.01	0
81.06	0
81.14	0
81.21	0
81.14	0.084915
81.18	0.05662
81.08	0
81.12	0.02361
81.08	0.027545
81.06	0.032136
81	0
81.06	0
81.01	0
81.16	0.052415
80.96	0
81.07	0
81.04	0
81.08	0.051204
81.18	0.017291
81.14	0
81.13	0
81.1	0.011437
81.02	0.013343
81.31	0.0070329
81.2	0.04777
81.17	0
81.22	0
81.15	0.053826
81.13	0
81.14	0.016954
81.26	0
81.11	0.011818
81.26	0
81.23	0.0048163
81.17	0
81.34	0.087687
81.31	0
82.03	0.057885
82.07	0
82.25	0
82.35	0
82.39	0
82.57	0.052115
82.74	0
82.68	0
82.84	0
82.79	0
82.9	0.008707
82.92	0.086366
82.99	0.058313
82.87	0
82.79	0
83	0.025585
82.98	0.028399
82.82	0.018737
82.92	0.012141
82.75	0
82.92	0.014165
82.86	0.054708
82.84	0.059093
82.85	0
82.83	0
82.93	0
82.72	0
82.83	0
82.74	2.108e-05
82.81	2.459e-05
82.67	0
82.76	2.869e-05
82.64	0
82.56	3.347e-05
82.49	0
82.52	0.042478
82.54	0
82.46	0.0071064
82.31	0.0082908
82.31	0.009667
82.44	0.053725
82.13	0
82.11	0.055599
82.09	0
82.18	0.019853
82.08	0
82.23	0
82.08	0.055043
82.07	0.054951
82.02	0
81.87	0
81.96	0
81.92	0.0608
81.81	0.019313
81.72	0
81.8	0
81.57	0.013373
81.72	0.015602
81.47	0.0080691
81.5	0.091089
81.43	0.063824
81.36	0
81.33	0
81.14	0
81.25	0.068287
81.21	0.064486
81.17	0.10704
81.14	0
81.06	0.082437
81.05	0.011283
80.94	0
80.85	0
80.79	0
80.86	0
80.83	0.0019016
80.88	0.00033801
80.7	0
80.89	0
80.82	0
80.72	0.00039435
80.7	0.00014314
80.85	0.042558
80.83	0.0072036
80.73	0
