# Supplementary material for: How Variability and Effort Determine Coordination at Large Forces
Source: PLoS One. 2016 Mar 2;11(3):e0149512. doi: 10.1371/journal.pone.0149512 (PMC4774921; doi:10.1371/journal.pone.0149512)
Supplement: S1 Dataset — (ZIP) [file pone.0149512.s001.zip › par13_Rilevel14.txt]

95.12	2.527e-05
95.1	0
95	0
95.15	2.948e-05
95.33	0
95.29	0
95.2	0
95.13	2.599e-05
95.15	3.032e-05
95.27	0.042477
95.35	0
95.53	0
95.63	0
95.67	0.0071057
95.92	0.050732
96.16	0.0096606
96.25	0.011271
96.37	0
96.63	0
96.87	0
97.2	0.0035097
97.59	0
97.77	0
97.91	0.043053
98.08	0
98.24	0.0077815
98.42	0.0084935
98.51	0
98.42	0
98.38	0
98.52	0
98.56	0
98.59	0
98.39	0
98.38	0
98.25	2.108e-05
98.12	0
98.22	0
98.07	0
98.02	0
97.96	2.459e-05
98.08	0
97.91	2.518e-05
97.77	0.084923
97.72	0
97.88	0.014183
97.7	0.05899
97.85	0.068821
98.01	0.037841
98.05	0
98.02	0.029994
97.91	0.075076
98.07	0
98.11	0.023839
98.17	0
98.11	0.021506
98.21	0.062538
98.09	0.018002
98.22	0
98.28	0
98.17	0.017029
98.26	0
98.48	0.0058595
98.42	0
98.46	0
98.57	0.0038358
98.51	0
98.68	0.001637
98.58	0
98.57	0
98.67	0
98.65	0
98.71	0.042741
98.68	0.049591
98.69	0.01541
98.58	0.10287
98.61	0.035123
98.56	0
98.45	0.033854
98.5	0.031231
98.47	0.076315
98.41	0
98.25	0.023588
98.24	0
98.07	0.064323
97.92	0.027392
97.82	0
97.85	0
97.79	0.015307
97.67	0
97.56	0
97.54	0
97.54	0.045019
97.4	0.094969
97.3	0
97.32	0
97.28	0.065799
97.24	0
97.06	0
97.21	0.053434
97.15	0
97.17	0
96.98	0
97.02	0
96.98	0.0089268
97.11	0
97.1	0
97.26	0.086403
97.39	0
97.41	0
97.73	0.014422
97.8	0
97.7	0
97.86	0
98.06	0.0024247
98	0.0028288
98.13	0.00089665
98.15	0.043493
98.31	0
98.25	0.0082949
98.33	0
98.3	0
98.28	0.051099
98.22	0
98.38	0
98.44	0
98.37	0
98.38	0.050984
98.49	0
98.44	0.0085185
98.46	0
98.5	0.052385
98.57	0.018669
98.51	0.05573
98.43	0.022572
98.56	0
98.61	0.067361
98.55	0
98.63	0.024298
98.65	0
98.65	0.057744
98.57	0.024922
98.57	0.060295
98.53	0.027898
98.51	0
98.49	0.070944
98.34	0
98.3	0
98.38	0.016495
98.44	0
98.25	0.014594
98.39	0
98.1	0.0052026
98.11	0.048517
98.06	0
97.95	0
98.03	0.0089743
97.93	0.052917
97.86	0
97.86	0.052783
97.66	0.019133
97.65	0
97.67	0.063274
97.8	0
97.62	0
97.75	0
97.77	0.053014
97.74	0
97.76	0
97.92	0.0088567
97.8	0
97.93	0.010333
97.96	0
98	0
98.12	0.045666
98.24	0.0093542
98.31	0
98.29	0.0091912
98.39	0
98.58	0
98.49	0
98.75	0
98.78	0
98.81	0
98.93	0
98.94	2.108e-05
99.06	2.459e-05
99.2	0
99.31	2.869e-05
99.26	0
99.28	0.04248
99.37	0.049557
99.43	0
99.47	0
99.32	0
99.33	0
99.34	0
99.34	0
99.28	0
99.29	0.042468
99.28	0.049546
99.15	0.015357
99.2	0
99.13	0
99.11	0.017916
99.17	0
99.28	0.048013
99.25	0
99.18	0.053456
99.23	0.062366
99.12	0.027327
99.2	0.074328
99.1	0.078714
99.03	0.049386
99.05	0.1336
99.02	0.060581
99	0.023676
98.76	0
98.78	0.002115
98.74	0
98.78	0
98.61	0
98.63	0
98.44	0
98.51	0
98.47	0
98.46	0.042468
98.48	0.049546
98.32	0.057804
98.43	0
98.5	0
98.51	0.024991
98.56	0
98.49	0
98.52	0.046633
98.45	0
98.48	0
98.31	0
98.39	0.0077932
98.16	0
98.19	0.00132
98.14	0.086434
98.05	0
97.87	0
97.83	0
97.73	0
97.79	0.014427
97.51	0
97.47	0.0024255
97.36	0
97.19	0
97.14	0.0028298
97.08	0
97.01	0
96.89	0.04294
96.72	0
96.69	0.050096
96.66	0
96.54	0
96.51	0
96.4	0.050817
96.39	0.059287
96.26	0
96.23	0.060819
96.1	0.028508
96.16	0
95.99	0.02479
96	0
95.83	0.019041
95.85	0.012078
95.9	0.0093391
95.68	0
95.68	0
95.66	0
95.64	0.088484
95.6	0.058772
95.42	0
95.42	0.067011
95.38	0
95.25	0
95.31	0
95.34	0.053636
95.37	0.062576
95.2	0
95.08	0.01939
95.14	0
95.11	0.065068
94.94	0
94.91	0
95.08	0.056544
95.04	0.02029
95.02	0
95.01	0.012827
94.85	0
94.96	0
95.03	0
94.94	0.044606
94.84	0.0095932
94.99	0.0090542
94.97	0
95.01	0
95.09	0.010563
95.25	0
95.23	0
95.44	0.0017816
95.6	0.044525
95.74	0.051946
95.72	0
95.93	0
96.05	0.016397
96.19	0.061279
96.2	0
96.37	0
96.6	0.012967
96.84	0
96.85	0
97.08	0
97.27	0.044629
97.55	0
97.62	0
97.75	0
97.9	0.049906
98.08	0
98.3	0.0083388
98.3	0
98.59	0.052175
98.77	0
98.87	0.052554
99.08	0
99.13	0.059923
99.35	0.06991
99.35	0
99.41	0
99.54	0
99.83	0.064107
99.9	0.022357
100.04	0
100.07	0.056879
100.26	0.066358
100.21	0.034971
100.4	0.072562
100.48	0
100.47	0
100.71	0
100.57	0
100.72	0
100.86	0
100.88	0
100.82	0
100.84	0
100.84	0.042468
100.86	0.049546
100.73	0
100.87	0
100.8	0
100.83	0
100.83	0
100.79	0.042468
100.88	0
100.71	0.0070991
100.74	0.0082822
100.56	0
100.68	0
100.62	0
100.49	0
100.67	0
100.7	0.042468
100.51	0
100.48	0.049546
100.46	0
100.53	0.057804
100.47	0.024991
100.52	0
100.31	0
100.28	0.01382
100.21	0
100.15	0
100.14	0
100.03	0
99.95	0
99.98	0
99.98	0
99.87	0
99.86	0.042468
99.75	0
99.76	0
99.89	0
99.71	0
99.81	0.0070991
99.68	0
99.66	0
99.82	0
99.63	0
99.62	0
99.63	0.084915
99.58	0.014174
99.57	0.058983
99.44	0.026366
99.45	0
99.42	0
99.35	0
99.31	0.014246
99.26	0
99.28	0
99.29	0
99.1	0
99.18	0
99.04	0
99	0
98.82	0
98.92	0
98.97	0
98.98	0
99.01	0.042468
99.01	0
99	0.049546
98.97	0.015357
99.15	0
99.05	0
99.05	0
99.06	0
99.02	0
99.12	0
99.33	0.042468
99.24	0
99.32	0
99.49	0
99.53	0.049546
99.68	0.015357
99.44	0
99.51	0
99.59	0.010838
99.48	0
99.6	0.046834
99.46	0
99.46	0
99.45	0.0096331
99.43	0
99.42	0
99.39	0.0016266
99.38	0
99.32	0
99.34	0
99.29	0.042739
99.18	0
99.23	0
99.16	0
99.18	0
99.11	0.049591
99.16	0
99.2	0
99.16	0
99.07	0
99.14	0
99.1	0
99.13	0.042468
99.08	0
98.94	0.0070991
99	0
99.02	0
99.05	0
99.04	0.086098
98.82	0
99.01	0
99.01	0.014371
98.96	0.059213
98.99	0
98.94	0
98.96	0
99	0.054732
98.96	0
98.95	0
99.03	0.009143
99.01	0
99.05	0.010667
99.11	0
99	0.04577
98.88	0
99.03	0.051874
98.95	0
98.8	0.016295
98.97	0
98.87	0.053829
98.92	0
98.81	0
98.87	0.011708
98.84	0.053391
98.74	0.019843
98.63	0.056625
98.62	0
98.55	0.066062
98.58	0.075121
98.45	0
98.53	0.075436
98.47	0
98.45	0
98.43	0.025114
98.19	0
98.36	0
98.17	0.046654
98.24	0
98.12	0.011982
98.07	0.052241
98.05	0.060947
97.91	0.028658
98	0
97.96	0
97.97	0
97.87	0
97.93	0
97.93	0
97.92	0
98.04	2.108e-05
98.09	0
98.17	2.459e-05
98.21	0
98.17	0
98.39	2.869e-05
98.4	0
98.71	0
98.89	0
98.91	0.042473
98.95	0.049552
98.96	0
99.09	0.10025
99.11	0
99.03	0.032067
99.3	0
99.27	0
99.28	0
99.4	0
99.23	0
99.18	0
99.25	0
99.25	2.108e-05
99.2	0.042471
99.12	0.0071032
99.14	0
99.18	0
99.17	0
99.07	0
99.18	0
99.27	2.108e-05
99.25	2.459e-05
99.18	2.869e-05
99.18	0.04248
99.2	0.04956
99.2	0
99.19	0.057817
99.14	0.067449
99.21	0
99.18	0
99.17	0
99.13	0
99.16	0.011263
99.16	0.086792
