# Supplementary material for: How Variability and Effort Determine Coordination at Large Forces
Source: PLoS One. 2016 Mar 2;11(3):e0149512. doi: 10.1371/journal.pone.0149512 (PMC4774921; doi:10.1371/journal.pone.0149512)
Supplement: S1 Dataset — (ZIP) [file pone.0149512.s001.zip › par13_Rilevel16.txt]

111.34	0.0070991
111.48	0
111.6	0
111.82	0
112.11	0
112.26	0
112.33	0
112.47	0
112.74	0
112.77	0.042468
112.66	0
112.82	0.0070991
112.81	0
112.7	0
112.74	0
112.6	0
112.64	0.0012043
112.52	0
112.43	0
112.09	0
112.11	0
111.85	0
111.68	0
111.37	2.108e-05
111.24	0
110.92	0
110.64	2.459e-05
110.48	0
110.28	0
110.1	0.042472
109.78	0.0071039
109.72	0.0082878
109.57	0
109.37	0.052112
109.31	0.060797
109.22	0
109	0
108.96	0.018839
108.86	0
108.77	0
108.73	0
108.73	0
108.68	0.088055
108.64	0
108.77	0
108.73	0
108.77	0
108.65	0
108.77	0
108.8	0
108.84	0
108.99	0.042468
108.86	0
108.76	0
108.89	0
109.24	0
109.4	0
109.42	0
109.47	0.042468
109.59	0
109.84	0.049546
109.98	0.057804
109.95	0
110.08	0
110.09	0
110.22	0.06036
110.32	0.062162
110.26	0
110.35	0
110.44	0
110.24	0
110.33	0
110.11	0
110.3	2.108e-05
110.3	0
110.27	0
110.11	2.459e-05
110.24	0
110.18	0
110.2	0
110.4	2.518e-05
110.29	0
110.45	0
110.57	2.527e-05
110.63	2.948e-05
110.66	0
111.17	0
111.11	0
111.26	0.084924
111.29	0.01418
111.4	0.016538
111.65	0.019295
111.65	0
111.74	0.1074
111.69	0
111.71	0
111.76	0.10603
111.78	0
111.76	0
111.89	0
111.84	0
111.87	0
111.8	0
111.67	0
111.7	0.084915
111.5	0.014174
111.61	0.058983
111.44	0.026366
111.46	0.030761
111.43	0
111.39	0.064182
111.28	0
111.23	0.062686
111.32	0
111.08	0.021166
111.24	0
111.17	0.013996
111.07	0.058776
111.08	0
111	0.015677
110.86	0
110.75	0
110.85	0
110.77	0
110.6	0
110.57	2.108e-05
110.44	0
110.51	0.042471
110.33	0
110.3	0.0071032
110.29	0
110.16	0
110.07	0
109.91	0
109.88	0
109.9	0.042468
109.71	0
109.59	0
109.64	0.049546
109.5	0.015357
109.57	0.060363
109.39	0
109.46	0.063346
109.57	0.073903
109.39	0.035516
109.49	0.081323
109.61	0
109.65	0
109.72	0
109.79	0
109.68	0.056022
109.72	0.009358
109.78	0.095811
109.67	0
109.79	0.069333
109.75	0.080889
109.8	0.00013942
109.81	0
110.03	0
110.14	0
110.28	0.055973
110.33	0
110.37	0.0093498
110.42	0.053355
110.44	0.019801
110.41	0
110.56	0.013772
110.51	0.058514
110.54	0.10916
110.51	0
110.61	0.030261
110.64	0.035305
110.66	0.038894
110.51	0
110.42	0.059878
110.49	0
110.51	0.022367
110.41	0.1051
110.36	0
110.21	0
110.14	0
110.12	0
110.05	0.059985
109.87	0
109.87	0
109.68	0
109.74	0.010019
109.72	0.054135
109.7	0.010713
109.46	0.012499
109.56	0.057029
109.33	0
109.39	0
109.17	0
109.03	0
109.01	0
108.79	2.108e-05
108.87	0
108.65	0
108.69	2.459e-05
108.04	0
107.96	0
107.95	0.084919
107.67	0
107.55	0
107.36	0.099068
107.12	0.030686
107.11	0
107.05	0.10654
106.91	0.1243
106.84	0.017673
106.93	0.046554
106.85	0
106.81	0.049198
106.98	0
106.87	0.018925
107.04	0.019134
106.98	0
107.04	0.057011
107.16	0
107.15	0
107.15	0
107.3	0.05197
107.57	0.060631
107.65	0
107.78	0
107.8	0
107.9	0
108.13	0.010126
108.02	0
108.16	0
108.35	0
108.45	0
108.41	0
108.41	0
108.6	0.042468
108.47	0
108.57	0
108.55	0.0070991
108.66	0.050729
108.7	0.059184
108.67	0
108.87	0.06197
108.84	0
109.1	0.028668
109.22	0.024991
109.18	0
109.3	0.019293
109.42	0
109.6	0
109.64	0.0074018
109.8	0.089364
109.86	0.10426
110.03	0
110.18	0
110.53	0.033525
110.81	0
111.06	0.065432
111.3	0.058961
111.47	0
111.52	0.026341
111.51	0
111.63	0
111.77	0
111.72	0
111.8	0.0044112
111.8	0.00075627
111.77	0
111.79	0
111.75	0.043329
111.76	0
111.54	0
111.45	0
111.53	0
111.48	0
111.52	0
111.44	0
111.47	0.042468
111.47	0
111.5	0.0070991
111.46	0
111.5	0.0082822
111.51	0.052109
111.47	0.053716
111.34	0
111.32	0
111.38	0
111.31	0.060106
111.15	0.10389
111.06	0.027353
110.97	0
110.91	0.074359
110.92	0.0018579
110.77	0
110.92	0.059729
110.59	0
110.7	0
110.71	0
110.67	0
110.66	0
110.57	2.108e-05
110.61	0
110.64	0
110.63	0
110.62	0
110.57	0
110.66	2.108e-05
110.54	0
110.56	0
110.51	0.042471
110.58	0
110.53	0
110.43	0
110.32	0
110.41	0
110.31	0.042468
110.4	0
110.16	0.049546
110.11	0
110.08	0
110.07	0.057804
109.98	0
110	0.017913
109.93	0
109.81	0
109.81	0
109.86	0.0030065
109.83	0.0035076
109.85	0
109.79	0
109.75	0
109.91	0
109.7	0
109.72	0
109.7	0.042468
109.64	0
109.84	0
109.74	0
109.62	0
109.73	0
109.61	0
109.65	0.084915
109.62	0
109.64	0.099067
109.47	0
109.38	0
109.34	0
109.17	0
109.18	0.016532
109.06	0
109.16	0
109.04	0
109.11	0
109.1	0.045223
109.18	0.050005
109.15	0
109.28	0
109.15	0
109.24	0
109.22	0.0083553
109.19	0
109.28	0.04386
109.32	0.0087237
109.61	0.010178
109.54	0.096768
109.59	0.1115
109.66	0.08764
109.77	0.094937
109.75	0.024412
109.78	0
109.82	0
109.9	0
109.77	0
109.73	0.046537
109.76	0
109.8	0.0077772
109.63	0.05152
109.54	0
109.68	0
109.71	0
109.75	0.052351
109.74	0
109.75	0
109.79	0
109.76	0.0087462
109.9	0
110.39	0.043926
110.5	0
110.42	0
110.48	0.051247
110.47	0
110.73	0
110.66	0.051009
110.73	0.059511
110.91	0.069429
110.9	0
110.89	0.072459
110.87	0.042089
110.86	0
110.84	0.073131
110.79	0
110.68	0
110.73	0.061671
110.71	0.064935
110.69	0
110.66	0
110.64	0.021122
110.72	0.067089
110.59	0.067992
110.57	0
110.59	0
110.58	0
110.69	0
110.6	0.011353
110.44	0
110.41	0
110.51	0
110.5	0
110.56	0.04436
110.38	0
110.37	0.049861
110.32	0
110.24	0
110.16	0
110.31	0.050778
110.21	0
110.27	0
110.17	0.050931
110.07	0
109.89	0
109.91	0.050956
109.77	0
109.77	0
109.75	0
109.91	0
109.78	0.093408
109.89	0
109.78	0.015589
109.74	0
109.91	0
109.87	0
109.71	0
109.9	0
109.79	0
109.8	0.084915
109.69	0
109.66	0
109.78	0
110.06	0
110.19	0
110.21	0.084915
110.26	0.014174
110.27	0
110.39	0.058983
110.49	0.068813
110.5	0
110.72	0.066129
110.71	0.074789
110.74	0.0023599
110.72	0
110.71	0.066348
110.83	0
110.72	0
110.81	0.011472
110.82	0
110.79	0
110.89	0.0019331
110.82	0
110.83	0.0022553
110.84	0.00071915
110.58	0
110.68	0.00083901
110.6	0
110.56	0.08555
110.48	0.014539
110.42	0.016843
110.52	0
110.36	0.061957
110.41	0
110.38	0
110.28	0.013154
110.17	0
110.16	0
110.16	0.04466
110.08	0
109.86	0.0096568
109.71	0
109.88	0
109.75	0
109.64	0
109.44	0
109.59	0.084915
109.52	0.05662
109.38	0
109.44	0.066057
109.54	0.077067
109.38	0.0050174
109.39	0.034148
109.54	0
109.74	0
109.83	0
109.75	0
109.81	0.048159
109.84	0
109.93	0.050494
109.79	0
109.78	0
110.09	0.016463
110.05	0
110.04	0
110.19	0
110.17	0
110.11	0
110.15	2.108e-05
110.17	0
110.28	0
110.25	0
110.35	0.042471
110.26	0
110.45	0
110.54	0.0070996
110.79	0.0082829
110.8	0
110.87	0
110.85	0
111.08	0
111.22	0.0014016
111.2	0
111.23	0.085148
111.33	0.014446
111.37	0.016854
111.37	0.019663
111.31	0.065153
111.25	0
111.25	0
111.45	0.016966
111.46	0.016985
111.35	0.058985
111.4	0.057957
111.34	0
111.27	0.02517
111.37	0.026537
111.27	0
111.38	0.060745
111.16	0
111.3	0
111.14	0
111.19	0
111.26	0.052592
111.24	0.0087864
111.04	0
111.04	0
111.02	0
111.04	0
111.04	0.043932
111.01	0
