# Supplementary material for: How Variability and Effort Determine Coordination at Large Forces
Source: PLoS One. 2016 Mar 2;11(3):e0149512. doi: 10.1371/journal.pone.0149512 (PMC4774921; doi:10.1371/journal.pone.0149512)
Supplement: S1 Dataset — (ZIP) [file pone.0149512.s001.zip › par13_Rilevel18.txt]

127.99	0.042477
128.03	0.092003
127.9	0.022443
128.06	0
127.94	0
127.81	0
127.74	0.061542
127.61	0
127.6	0.052725
127.35	0
127.13	0
127.01	0.019066
126.85	0.011986
126.6	0.013984
126.6	0.049974
126.56	0.015856
126.42	0.018499
126.2	0
126	0
125.99	0.014076
125.93	0.092987
125.82	0.020948
125.85	0
125.79	0.10625
125.8	0.039064
126.24	0.085676
126.33	0
126.67	0.080966
126.85	0
127.24	0.034306
127.31	0.033512
127.7	0.024818
128.27	0.11385
128.54	0
128.78	0
128.95	0.071165
129.22	0.11989
129.39	0
129.45	0
129.6	0
129.69	0
129.73	0.062449
129.9	0
129.94	0
130.03	0.010429
129.84	0.012167
129.7	0.014195
129.65	0
129.78	0
129.58	0.0486
129.46	0
129.44	0.052934
129.32	0
129.09	0
128.93	0
128.78	0
128.88	0
128.79	2.108e-05
128.49	2.459e-05
128.43	0
128.22	0
128.16	0
128.09	2.869e-05
127.97	0
127.67	0
127.59	0
127.36	0
127.22	0
127.08	0.042468
126.8	0
126.78	0.0070991
126.52	0.0082822
126.47	0
126.34	0
126.39	0
126.37	0
126.34	0.0014015
126.22	0
126.22	0.042702
126.16	0
126.16	0
126.09	0
126.13	0.007138
125.99	0
125.99	0
125.97	0
125.93	0
125.86	0.043658
125.86	0
125.92	0
125.7	0
125.74	0.0072973
125.63	0
125.54	0.0012373
125.4	0.0014435
125.28	0.0016841
125.29	0
125.3	0
125.2	0
125.32	0.00054235
125.13	0
125.28	0
125.27	0
125.19	0.042558
124.97	0
125.08	0.0071141
125.07	0
125.13	0
125.02	0
125.03	0
124.96	0
125.06	0
125.1	0.042468
125.1	0.091993
125.2	0
125.18	0
125.18	0
125.24	0.022431
125.39	0.061539
125.48	0
125.32	0.014016
125.42	0
125.42	0.058799
125.66	0.022413
125.63	0.015892
125.65	0
125.7	0
125.75	0.016205
125.85	0.0091062
125.88	0
125.97	0
125.89	0.046687
125.88	0
126.03	0.051767
125.93	0
125.81	0
125.83	0
125.82	0
125.72	0
125.63	0
125.66	0
125.72	0.042468
125.7	0
125.52	0
125.65	0.091993
125.74	0.064878
125.58	0.033244
125.77	0
125.87	0.1166
127.12	0
127.32	0
127.42	0
127.85	0
128.2	0
128.41	0
128.54	0
128.49	0
128.59	0
128.71	0
128.75	0.042468
128.81	0
128.77	0.049546
128.64	0
128.69	0.10025
128.56	0.032065
128.53	0.072778
128.4	0.084908
128.38	0
128.26	0
128.18	0
128.12	0
127.96	0
127.81	0.042468
127.8	0
127.59	0.049546
127.62	0
127.37	0.057804
127.18	0
127.04	0.06036
126.78	0
126.69	0
126.58	0.019715
126.61	0.055814
126.35	0
126.28	0
126.15	0
126.23	0
126	0
125.86	0
125.82	0
125.83	2.108e-05
125.82	0.084918
125.67	0
125.69	0.056625
125.58	0
125.5	0.066062
125.61	0.077069
125.45	0
125.67	0
125.63	0.023876
125.63	0.070302
125.74	0.071009
125.68	0.027552
125.84	0
125.7	0
125.71	0
125.81	0.058895
125.65	0.014429
125.73	0
125.84	0.054689
125.91	0
125.86	0
125.82	0
125.98	0.051583
125.93	0
125.78	0
125.71	0.0086182
125.6	0.052501
125.52	0
125.36	0
125.27	0.052655
125.19	0.10388
125.1	0.077307
125.01	0.038994
124.89	0
124.68	0.045493
124.66	0.0443
124.58	0
124.36	0
124.34	0
124.25	0.014987
124.18	0.0099021
124.01	0
124.04	0.046616
123.86	0
123.95	0.054385
123.95	0
123.87	0
123.84	0
123.89	0.0090853
123.94	0.0106
123.98	0.0033019
123.99	0.0038522
124.14	0.046941
124.02	0.012318
124.04	0
124.22	0
124.3	0.095433
124.19	0
125.34	0
125.48	0.10082
125.59	0
125.82	0.11762
125.99	0.12132
126.25	0.14154
126.35	0.037792
126.41	0.069735
126.76	0.03891
126.71	0
126.66	0
126.69	0
126.83	0.060575
126.72	0
126.67	0
126.63	0
126.66	0
126.66	0.010117
126.8	0
126.65	0
126.68	0.0017072
126.69	0
126.61	0
126.52	0.00030562
126.6	0
126.59	0.042803
126.41	0
126.4	0
126.54	0.0921
126.37	0
126.42	0.022505
126.39	0
126.43	0.019122
126.26	0.022309
126.34	0.010677
126.25	0.012457
126.01	0.010782
125.99	0.012579
126.05	0
126.05	0.092664
125.92	0.021435
126.29	0
126.51	0
126.59	0
126.68	0.061484
126.79	0
126.89	0.052715
126.99	0
127.71	0
127.86	0
127.84	0.008807
128.06	0.052722
128.16	0
128.23	0.052723
128.4	0.019063
128.37	0
128.54	0.063219
128.49	0
128.55	0
128.56	0
128.63	0.095451
128.63	0
128.56	0
128.48	0
128.51	0
128.55	0
128.58	0.084915
128.4	0.05662
128.33	0
128.39	0.1085
128.33	0.084141
128.04	0
127.86	0.041565
127.64	0.039056
127.66	0.0031187
127.53	0
127.36	0
127.46	0
127.35	0.049497
127.22	0.051237
127.1	0
127.07	0
126.77	0
126.78	0
126.6	0.0085606
126.5	0
126.56	0
126.44	0
126.38	0.043895
126.19	0
126.12	0.049784
126.06	0
125.97	0
125.98	0.058081
125.87	0
125.82	0.060445
125.73	0.10467
125.63	0.079667
125.49	0.050498
125.45	0.0067875
125.21	0
125.23	0.082738
125.11	0
125.02	0.065805
124.9	0.02591
124.85	0
124.83	0
124.81	0
124.84	0.015307
124.82	0.0068905
124.84	0
124.63	0
124.77	0.088614
124.76	0
124.83	0.058385
124.88	0.024521
124.8	0
124.91	0
124.93	0
125	0
124.82	0
124.94	0
125	0.042468
125.83	0
125.89	0
125.91	0.0070991
126.1	0
126.29	0.050729
126.38	0.094553
126.42	0.025418
126.64	0
126.63	0.028471
126.85	0.033216
126.65	0.030297
126.78	0.019588
126.79	0
126.78	0
126.89	0.098765
126.72	0.024796
126.73	0
126.56	0
126.56	0
126.48	0.063061
126.41	0
126.4	0
126.35	0
126.06	0
125.93	0.052978
125.88	0.051298
125.8	0.059847
125.69	0.069822
125.63	0.081459
125.64	0.010141
125.55	0.003002
125.37	0.0374
125.34	0
125.28	0
125.09	0
125.26	0
125.46	0.0062543
125.39	0.04351
125.53	0.093209
125.4	0.10874
125.37	0
125.26	0
125.31	0
125.38	0
125.44	0.018145
125.88	0.045492
126	0
125.87	0
126.01	0
126.15	0
126.19	0.05005
126.2	0.093256
126.36	0.1088
126.31	0.084486
126.53	0
126.64	0
126.8	0.047778
127.07	0
127.1	0.064512
127.02	0
127.06	0.018736
127.38	0.021859
127.39	0
127.28	0.017539
127.31	0
127.44	0.052157
127.55	0.10017
127.49	0
127.55	0
127.51	0
127.54	0
127.56	0.059164
127.56	0.052329
127.49	0
127.82	0
127.79	0.06105
127.78	0
127.69	0
127.76	0
127.72	0
127.62	0.010196
127.89	0.0017204
127.73	0
127.91	0.044454
127.81	0
127.82	0.0094162
127.73	0.0092862
127.57	0
127.68	0.010547
127.59	0.004896
127.64	0.005712
127.66	0.0050946
127.47	0.004396
127.37	0.047576
127.32	0.053747
127.28	0
127.13	0.01849
127.21	0.10562
127.25	0.037593
127.19	0
127	0
127	0.069418
126.85	0
126.96	0.017856
126.82	0
126.63	0.014567
126.65	0
126.6	0
126.56	0.0054249
126.58	0.0458
126.49	0.010986
126.17	0
126.26	0.01039
126.08	0
126.04	0.053664
125.82	0
125.84	0
125.74	0
125.61	0.0089651
125.57	0
125.5	0
125.27	0
125.14	0.086409
124.95	0
124.93	0.014423
124.78	0.059273
124.78	0.1116
124.62	0.0028582
124.62	0
124.39	0
124.51	0.071423
124.43	0
124.45	0.097295
124.42	0
124.26	0
124.2	0
124.19	0
124.36	0
124.35	0.042468
124.17	0
124.07	0
124.17	0.0070991
124.21	0
124.27	0
124.09	0.0012043
124.07	0.001405
124.25	0.044086
124.3	0
124.19	0
124	0.0078036
124.2	0
124.22	0
124.22	0.043769
124.29	0.0086164
124.22	0.052499
124.3	0.059949
124.23	0
124.19	0
124.23	0.062645
124.27	0.029203
124.27	0
124.44	0
124.39	0.015329
124.55	0
124.55	0
124.69	0
124.72	0.08747
124.8	0
125	0
124.95	0.014599
124.93	0
125.1	0.10193
125.2	0
125.14	0
125.04	0.061889
125.1	0.027324
125.13	0.031878
125	0
124.88	0
124.93	0
124.91	0
125	0.090228
124.98	0.015059
124.94	0
