# Supplementary material for: How Variability and Effort Determine Coordination at Large Forces
Source: PLoS One. 2016 Mar 2;11(3):e0149512. doi: 10.1371/journal.pone.0149512 (PMC4774921; doi:10.1371/journal.pone.0149512)
Supplement: S1 Dataset — (ZIP) [file pone.0149512.s001.zip › par13_Rilevel20.txt]

145.46	0.022075
145.65	0.058509
145.71	0
145.8	0.10827
146.07	0.073943
146.1	0.04382
146.46	0.0049975
146.59	0
146.74	0
147.07	0
147.11	0.0081574
147.53	0.04466
147.71	0.051271
147.77	0
147.77	0
147.67	0
147.6	0
147.82	0
147.88	0
147.98	0
147.85	2.108e-05
147.71	2.459e-05
147.56	0
147.51	0
147.62	0.042476
147.78	0.092002
147.85	0
147.96	0.022434
147.9	0.026173
147.71	0.030535
147.89	0.070992
147.95	0
147.84	0
147.73	0
147.54	0
147.42	0
147.22	0
146.97	0
147.04	0
147.3	0
147.14	2.108e-05
147.05	0
146.64	0
146.84	2.459e-05
147.27	0
147.39	0.042476
147.39	0
147.66	0.049551
147.75	0
148.03	0.057806
148.32	0
148.78	0
149.18	0.060361
149.43	0
149.84	0
150.14	0
150.61	0.010081
151.13	0
151.54	0
151.85	0
152.06	0
152.25	0
152.66	0
152.91	0
153.01	0.042468
152.95	0
152.84	0
152.94	0
152.81	0.049546
152.84	0.057804
152.72	0
152.35	0
152.1	0
152	0
151.65	0
151.28	0
150.96	2.108e-05
150.94	0.042471
150.49	0
150.07	0
149.76	0
149.63	0
149.46	0.0070996
149.04	0.0012044
148.8	0.0014051
148.63	0
148.23	0
148.08	0.0016393
147.81	0
147.9	0.042975
147.92	0.092351
147.88	0.065295
147.74	0.076178
147.86	0
147.95	0.088601
147.87	0.053759
147.99	0.089773
148.23	0.0089594
148.43	0
148.36	0.040203
148.34	0.074584
148.42	0
148.92	0.063092
149.03	0
149.01	0
149.03	0.022967
149.1	0
149.17	0
149.3	0
149.68	0
149.75	0
149.66	0
149.88	0
149.91	0
149.89	0
149.84	0
149.94	0.042468
150.11	0
149.94	0.0070991
149.98	0.0082822
150.04	0.052109
150.03	0
150.05	0.053716
149.95	0
150.26	0
150.26	0
150.25	0
150.25	0
150.36	0
150.43	0
150.72	0
150.58	0
150.72	2.108e-05
150.67	0
150.72	0.042471
150.73	0
150.98	0.091997
150.97	0
151.01	0
150.89	0
150.88	0
151.08	0.057801
151.05	0.052101
150.89	0.060785
151.09	0.028469
151.2	0
151.38	0
151.22	0
150.87	0.014897
150.86	0.049696
150.79	0
150.63	0
150.55	0
150.48	0.010786
150.33	0.010101
150.41	0
150.09	0.0035024
150.13	0.046533
149.93	0
149.84	0.052491
149.59	0
149.54	0
149.23	0.016525
149.04	0
148.89	0.011524
148.56	0.08959
148.22	0.019627
148.13	0.065346
148.07	0
147.83	0
147.73	0
147.43	0
147.55	0.095806
147.58	0.015989
147.2	0
147.35	0.0611
147.2	0
147.08	0.071284
146.87	0.02475
146.88	0
146.92	0
147.14	0.058474
147	0.025772
147.12	0.060634
146.99	0
147.26	0.024168
147.45	0.070642
147.5	0.072671
147.41	0.080487
147.42	0.083796
147.36	0
147.5	0
147.68	0.039513
147.76	0
147.77	0
147.83	0
147.91	0
148.06	0.049054
148.17	0.0081967
148.32	0
148.24	0.0095628
148.19	0
148.44	0.053603
148.34	0
148.45	0
148.51	0
148.47	0.051402
148.4	0
148.51	0
148.59	0.051035
148.52	0
148.53	0
148.49	0
148.59	0
148.48	0
148.46	0.084915
148.41	0.014174
148.43	0.10143
148.42	0.075888
148.39	0.0036418
148.08	0
147.97	0
148.03	0.030181
147.92	0.060753
147.92	0
147.84	0.057624
147.8	0.024781
147.64	0
147.54	0.023881
147.56	0.10263
147.37	0.03484
147.34	0
147.34	0.026913
147.21	0
146.94	0
147.09	0
147.26	0.046953
147.33	0
147.16	0.09274
147.03	0.06575
147	0.034262
146.94	0
146.97	0
146.99	0.074593
147.18	0.11402
147.16	0
147.1	0.073903
147.17	0.0013262
147	0.086441
147	0.0035218
147.01	0
146.98	0
146.96	0
147.01	0
147.01	0.00060805
147.02	0
147.06	0.042569
146.95	0
146.9	0.049664
146.8	0
146.85	0.05784
146.69	0
146.8	0
146.86	0
146.56	0
146.64	0.094555
146.57	0
146.67	0
146.57	0
146.65	0.01578
146.53	0
146.52	0.0026511
146.55	0
146.49	0.04554
146.43	0
146.65	0.0505
146.63	0
146.65	0
146.36	0.016028
146.47	0
146.6	0
146.47	0
146.36	0.0026924
146.14	0.045588
145.89	0
145.88	0.0080678
145.93	0
145.84	0
145.75	0
145.56	0
145.55	0.0013657
145.49	0
145.54	0
145.62	0.042696
145.64	0.0073646
145.66	0
145.81	0
146.07	0.0083644
146.37	0.052205
146.58	0
146.78	0.052563
146.88	0
146.93	0
147.03	0.017482
147.27	0
147.69	0
147.84	0
147.91	0
148.16	0
148.18	0
148.24	0
148.38	2.108e-05
148.3	0
148.4	0.042471
148.4	0
148.57	0.0071032
148.66	0.050734
148.54	0
148.75	0
148.55	0
148.67	0
148.72	0
148.78	0
148.9	0
148.8	2.108e-05
149.01	0
148.98	0.042471
148.98	0.04955
149.06	0.015362
148.96	0
148.73	0
148.64	0
148.62	0.053287
148.57	0
148.53	0
148.28	0.0089022
148.34	0
148.2	0.010386
148.09	0
148.01	0.045683
147.97	0
148	0
148.07	0
148.05	0
147.95	0
148.07	0.042468
148.01	0
147.88	0.049546
147.89	0.057804
147.95	0.024991
148.12	0.071603
148.08	0.076458
148.14	0.089201
148.18	0
148.27	0.04373
148.24	0.0044063
148.43	0.035654
148.36	0
148.49	0.056433
148.58	0.023392
148.59	0
148.69	0.019267
148.56	0.016536
148.55	0
148.56	0
148.6	0
148.77	0
148.7	0.045224
148.6	0.0075584
148.52	0
148.52	0
148.37	0.051265
148.43	0.059809
148.35	0.06224
148.22	0
148.17	0
148.28	0
148.18	0.020363
148.44	0
148.33	0.045862
148.17	0
148	0
148	0.011058
147.97	0.094401
148.02	0.067688
147.84	0
147.87	0.071326
147.76	0
147.72	0
147.64	0
147.53	0
147.52	0
147.55	0
147.6	2.108e-05
147.41	0
147.41	0
147.48	0
147.22	0
147.29	0.042471
147.32	0
147.27	0
147.33	0
147.17	0
147.42	0
147.49	0
147.6	0
147.48	0
147.42	0.042468
147.38	0
147.5	0.049546
147.5	0.015357
147.45	0.060363
147.23	0.027977
147.36	0
147.36	0
147.3	0
147.47	0
147.44	0
147.3	0
147.42	0
147.55	0
147.68	0
147.76	0
147.81	0
147.77	0
147.92	0
148.15	0.042468
148.1	0
148.37	0
148.5	0
148.88	0.0070991
149.04	0.0082822
149.1	0.0025846
148.8	0
149	0.0030154
149	0.003518
149.36	0.045368
149.33	0
149.45	0.051118
149.3	0
149.27	0.016688
149.14	0
149.11	0.053769
148.98	0
149.08	0
149.12	0
148.97	0
148.82	0
148.85	0
148.75	0
148.82	2.108e-05
148.73	0
148.86	0.084918
148.95	0
148.71	0.014178
148.79	0
148.74	0
148.74	0
148.59	0
148.62	0
148.6	0.042468
148.49	0
148.45	0.049546
148.48	0
148.25	0
147.98	0
147.75	0
147.84	0
147.86	0.042468
147.8	0.049546
147.72	0
147.47	0
147.42	0.057804
147.23	0
147.29	0
147.12	0.009655
147.32	0
147.17	0
147.17	0.0016302
147.03	0
147.07	0
147.15	0
147.33	0
147.4	0
147.52	0
147.44	2.108e-05
147.46	2.459e-05
147.68	0
147.73	2.869e-05
147.92	0
147.94	3.347e-05
147.9	3.553e-05
148.01	0
148.15	0
148.48	0.042479
148.45	0
148.62	0
148.61	0.007101
148.58	0
148.52	0.050731
148.66	0
148.52	0
148.46	0.094554
148.48	0
148.47	0.024235
148.54	0.062266
148.39	0
148.42	0.072644
148.32	0.026545
147.91	0.030969
147.74	0
147.73	0
147.87	0
148.08	0.0096069
147.7	0.0067838
147.37	0.0027528
147.56	0
147.83	0.088105
147.87	0.060343
147.75	0
147.63	0.067668
147.75	0
147.96	0.078487
147.98	0.11933
147.91	0
147.94	0.086716
148.03	0.0049966
148.16	0.090723
148.11	0
148.14	0.072874
148.13	0.085019
148.12	0.084737
148.05	0.013133
148.33	0.0002014
148.32	0.042682
148.57	0.12254
148.55	0.001457
148.46	0.030024
148.57	0.11773
148.61	0.0099807
148.53	0
148.73	0
148.89	0.068757
148.92	0
148.85	0
148.8	0
149.02	0.011481
149.03	0
148.8	0
148.69	0
148.83	0
148.88	0
149.03	0
148.9	0
149.09	2.108e-05
148.98	0
