# Supplementary material for: How Variability and Effort Determine Coordination at Large Forces
Source: PLoS One. 2016 Mar 2;11(3):e0149512. doi: 10.1371/journal.pone.0149512 (PMC4774921; doi:10.1371/journal.pone.0149512)
Supplement: S1 Dataset — (ZIP) [file pone.0149512.s001.zip › par13_Rilevel22.txt]

152.91	0.0071032
153.03	0
153.02	0
153.11	0.008287
153.58	0
153.79	0
153.81	0.043849
154.24	0
154.31	0
154.68	0.049776
154.74	0.058072
154.85	0
154.9	0.017996
155.43	0.063442
156.39	0.074016
156.76	0.035609
156.92	0
156.84	0.031865
157.17	0
157.41	0.066049
157.71	0
158.26	0.058787
158.9	0.026138
159.12	0.06763
159.32	0
159.46	0
160.09	0
160.66	0
161.2	0.05374
161.47	0
161.82	0
162.22	0
162.7	0
162.66	0
162.73	0
162.81	0.042468
163.15	0
163.51	0
163.57	0.0070991
163.21	0.0082822
163.12	0.0096626
163.08	0
163.45	0
163.49	0.0041951
163.47	0.0037111
163.18	0.0029492
163.06	0
163.27	0
163.24	0
163.45	0
163.32	0
163.13	0
163.31	0
163.53	0.042468
163.88	0
163.99	0
163.94	0
164.11	0.049546
164.33	0.10025
164.42	0
165.49	0.067434
165.74	0
165.79	0.078673
165.89	0.041081
166.15	0
166.78	0.073666
167.21	0
167.07	0
167.08	0
167.15	0
167.01	0
166.97	0
166.76	0.084915
166.7	0.099067
166.43	0.11558
166.22	0.092395
166.05	0
165.94	0.065347
165.59	0.062086
165.44	0
165.41	0
165.1	0.063707
165.03	0
164.75	0.020986
164.61	0
164.35	0
163.96	0
163.68	0.0035188
163.67	0
163.36	0
163.24	0
163.26	0.043054
163.06	0
163.05	0.049644
162.98	0
162.92	0.057918
163	0.025124
162.91	0
163.01	0
163.56	0
163.61	0
163.43	0.046655
163.5	0
163.52	0
163.86	0.007797
164.54	0.0090964
164.61	0.010613
164.81	0
164.69	0.047052
164.88	0.097341
165.05	0.027371
164.88	0
164.97	0.028649
164.87	0
164.9	0.068028
164.99	0.020696
164.85	0.019583
164.59	0.022847
164.57	0
164.43	0
164.1	0
163.95	0.04954
163.89	0.054532
163.73	0
163.67	0.017366
163.46	0.062708
163.18	0.073159
162.97	0
162.78	0
162.58	0
162.22	0
162.06	0.012214
162	0
161.84	0.086951
161.64	0.058995
161.39	0
161.34	0
161.22	0
161.18	0.066792
161.24	0.063433
161.3	0
161.41	0.021725
161.47	0
161.8	0
161.87	0
162.06	0
162.14	0.003642
162.26	0.00062807
163.46	0
163.39	0.04318
163.48	0.0079293
163.93	0.051698
164.31	0
164.74	0
165.03	0.059602
164.84	0.019893
165.11	0.021887
165.09	0
165.39	0.059365
165.63	0
165.86	0
165.82	0.013563
165.68	0
165.61	0.012176
165.64	0
165.52	0
165.42	0.046758
165.39	0.0098433
165.09	0.011484
165.09	0.011369
165.08	0
164.96	0.05571
164.68	0
164.56	0
164.3	0
164.12	0.051753
163.75	0
163.42	0
163.43	0.051093
163.15	0
162.96	0
162.73	0.0085366
162.51	0
162.36	0
161.97	0
161.86	0.0014439
161.72	0.0016845
161.59	0.085436
161.61	0.057229
161.65	0
161.73	0.02432
161.62	0.028133
161.56	0.074988
161.6	0
161.6	0.021261
161.55	0
161.69	0.020751
161.78	0
161.99	0.04947
161.88	0
161.97	0
161.96	0
162.09	0.050713
162.27	0
162.91	0.05092
163.04	0
163.26	0.01696
163.27	0.019787
163.55	0.057079
163.72	0.024145
164.24	0.06213
164.69	0.11493
164.93	0
165.25	0.085516
165.4	0.047808
165.56	0.051752
165.56	0.092469
165.54	0.046279
165.51	0
165.6	0.082186
165.63	0.13036
165.6	0
165.4	0.00071201
165.24	0
165.11	0.035564
164.95	0.070241
164.75	0.060221
164.48	0
164.33	0.11259
164.17	0
163.97	0
164.02	0.071269
163.9	0.07311
163.81	0
163.72	0
163.65	0
163.38	0.024084
163.36	0
163.31	0.046482
163.27	0.054229
163.19	0.063267
163.12	0.073812
163.11	0.0821
162.99	0.13823
162.94	0.02618
162.88	0.063952
162.74	0.064067
162.81	0.019996
162.76	0
162.81	0
162.78	0
162.64	0
162.83	0.088247
162.75	0
162.67	0
162.77	0
162.94	0.057176
163.12	0.10915
163.08	0
163.14	0
163.38	0.070189
163.53	0.039441
163.67	0.078932
163.68	0.031448
163.82	0.079136
163.89	0
163.93	0.03818
164.21	0
164.34	0.067262
164.45	0.030784
164.43	0
164.61	0
164.64	0.058809
164.49	0.06861
164.43	0
164.43	0.021258
164.39	0
164.31	0
164.13	0
164.11	0.088458
163.97	0.018307
164.06	0.017815
164.01	0.020784
163.91	0.024248
164.18	0
164.14	0.055994
164.17	0
164.24	0.016859
164.19	0
164.32	0.012163
164.22	0.056637
164.23	0.056744
164.28	0.066202
164.2	0.11687
164.29	0.051458
164.37	0.058007
164.61	0
164.67	0.0063307
164.57	0.038799
164.46	0
164.91	0
165.3	0
165.54	0.0075427
165.64	0.0077447
166.08	0
166.43	0
166.6	0
166.61	0.002569
166.36	0
166.22	0
165.91	0.00044924
165.78	0.042971
165.72	0.050133
165.53	0
165.35	0
165.08	0
164.73	0
164.51	0.0083765
164.52	0
164.44	0
164.33	0.043864
164.12	0
164.11	0.0087278
163.91	0
163.98	0
163.86	0.0087864
163.69	0.045387
163.67	0
163.59	0
163.58	0
163.47	0.00905
163.41	0.0090939
163.7	0
163.71	0.0030451
163.85	0
163.77	0.088446
163.78	0.016785
164.1	0.060514
164.12	0.0706
165.3	0.039412
165.75	0.0035338
166.08	0.031829
166.16	0
166.34	0.066697
166.37	0.066046
166.16	0.070486
166.23	0.039197
166.6	0.082872
166.71	0.054238
166.73	0
166.66	0
166.28	0
166.08	0
166.12	0.0090607
166.23	0
166.32	0.0015312
166.09	0
166.06	0
165.97	0
166.03	0.042723
165.82	0
165.66	0
165.5	0.049588
165.37	0.057853
165.31	0.025049
165.19	0.022103
165.04	0
164.76	0
164.64	0
164.44	0
164.21	0
164.21	0
164.16	0.042468
164.06	0.13444
164.05	0.071953
163.9	0
163.8	0.12639
163.74	0
163.67	0.14038
163.69	0.056475
163.54	0.13879
163.61	0.077027
163.7	0
163.61	0.068799
163.69	0.014423
163.56	0.049861
163.56	0
163.85	0
164.09	0
164.05	0
163.89	0
164.16	0.042468
164.05	0.0070991
164.04	0
164.2	0.0082822
164.39	0.052109
164.39	0
164.43	0.01127
164.49	0.011965
165.55	0
165.64	0.012578
165.68	0.0059898
165.64	0.0069881
165.63	0
165.91	0.0042805
166.01	0
166.03	0
166.09	0.0018992
165.99	0
166.01	0.001051
166.2	0
166.14	0.085406
166.03	0
165.85	0
166	0
165.91	0
165.91	0.014255
165.78	0.044844
165.66	0.094765
165.5	0
165.33	0
165.23	0
164.99	0
164.77	0.058262
164.54	0.052178
164.55	0
164.38	0.018428
164.03	0.063946
163.99	0.11705
163.78	0
163.69	0
163.51	0.075705
163.23	0
163.1	0.032147
163.17	0.060443
162.98	0.11296
162.82	0.046898
162.74	0.042096
162.66	0
162.67	0.0013078
162.64	0.11879
162.62	0.077317
162.72	0.082387
162.92	0.089102
162.92	0.061505
162.97	0.071538
163.19	0.10611
163.2	0.026015
163.2	0.059066
163.33	0.011613
163.44	0.0032979
163.56	0
163.66	0
163.91	0
163.99	0
164.1	0
165.7	0.042468
165.88	0.049546
165.83	0
166.27	0.057804
166.48	0.024991
166.8	0
166.94	0.064525
167.07	0
167.02	0.024574
166.93	0
166.97	0.014871
167.17	0.059796
167.08	0.059008
167.04	0
166.82	0
166.76	0
166.69	0
166.52	0
166.39	2.108e-05
166.24	2.459e-05
166.31	2.869e-05
166.19	3.347e-05
166.06	0
165.78	0
165.55	0
165.47	0
165.12	0
165.03	2.108e-05
164.9	0.042471
164.58	0.04955
164.42	0
164.42	0.10026
164.3	0.032071
164.26	0
164.07	0
163.69	0
163.57	0.064522
163.47	0
163.37	0.010775
163.61	0
163.53	0
163.5	0.012571
163.32	0
163.13	0.046359
163.21	0.05229
163.36	0
163.5	0
163.25	0
163.15	0
163.11	0.008736
163.09	0.0014771
163.13	0
163.16	0.0017233
163.01	0
163.04	0
163.19	0.085448
163.08	0.099443
162.95	0.11602
162.87	0.050173
162.8	0.016088
162.85	0.018769
162.75	0.135
162.9	0.098475
162.77	0.095551
162.75	0.018221
162.7	0
162.93	0.015448
162.96	0.03797
162.8	0
162.81	0.011961
162.78	0
162.92	0
162.91	0
162.91	0
162.84	0.044461
162.63	0.0074313
162.9	0
163.11	0.051117
162.93	0.017189
162.94	0
162.78	0.012644
162.85	0
162.84	0.013513
162.97	0.092139
162.85	0.10463
162.66	0.037176
162.77	0.083711
162.72	0.097663
162.74	0.11169
162.87	0.11495
162.91	0.074218
162.91	0.080392
162.94	0.079839
162.84	0.076868
163.16	0.11351
163.21	0
163.43	0.016009
163.39	0.047726
163.46	0.08482
163.44	0.0012521
161.08	0
161.03	0
160.91	0.0070996
161.07	0.043651
161.22	0.050926
161.29	0
161.5	0
161.83	0
162.07	0
162.28	0.050956
162.41	0
162.6	0.050961
163.13	0
163.51	0
164.26	0
164.85	0
165.68	0
166.4	0.042468
166.74	0
166.98	0
167.18	0
167.52	0.0070991
167.91	0
167.91	0
168.02	0
168.36	0.043651
168.43	0.0084794
168.63	0.0087095
168.53	0
168.6	0.052608
168.69	0
168.7	0
168.75	0.052688
168.64	0
168.91	0.01757
168.88	0.054178
169.08	0
169.11	0
168.82	0
168.73	0.054426
168.7	0.060569
168.45	0
168.18	0
167.89	0
167.74	0.061634
167.49	0
167.25	0.010293
166.88	0
166.62	0
166.66	0
166.26	0
166.23	0.0017366
166.02	0.00031052
165.75	0.00036227
165.48	0
165.36	0
165.3	0
165.23	0.00013321
165.05	0
164.81	0
164.83	0.04249
164.7	0.049572
164.34	0
164.19	0
164.22	0
164.04	0.015365
163.99	0
163.96	0
163.72	0
163.77	0
163.78	0.045029
163.65	0.0075259
163.51	0
163.48	0.051227
163.23	0
163.27	0
163.22	0
163.19	0
163.14	0
163.04	0
162.97	0
162.83	0.042468
162.72	0
162.56	0
162.34	0
162.35	0.049546
162.24	0
162.27	0
162.15	0.0082787
162.09	0
162.9	0
162.78	0
162.65	0.0014009
162.8	0.086528
162.86	0
162.91	0.057123
162.95	0
163.15	0.024196
163.2	0.070442
163.22	0
163.45	0
163.2	0
163.32	0
163.22	0.054208
163.19	0
163.18	0
163.09	0
163.16	0.0090558
163.13	0
163.37	0
163.19	0
163.41	0.043977
163.46	0
163.51	0
163.87	0.049797
163.74	0.01565
163.75	0.018259
164.01	0.098866
163.89	0
164.09	0
164.25	0
164.21	0
165.43	0.058946
165.54	0
165.6	0
165.73	0
165.59	0
165.65	0
165.78	2.108e-05
165.82	0
165.89	0
165.84	2.459e-05
165.88	0.042476
165.74	0
165.31	0.0071044
165.44	0.0082885
165.28	0
165.02	0.0096658
165.04	0.0041975
164.8	0
164.71	0
164.46	0.0023316
164.07	0
164	0
163.7	0
163.56	0
163.32	0
163.09	2.108e-05
162.8	0
162.73	0.042471
162.61	0
162.41	0
162.34	0.04955
162.21	0
162.37	0
162.31	0.050726
162.31	0
162.2	0.016734
162.48	0.096158
162.61	0.069738
162.52	0.081361
162.6	0.0015726
162.9	0.086728
163.32	0
163.46	0.039921
163.77	0
164.36	0.021391
164.61	0
164.85	0.01024
165.06	0.054393
165.42	0
165.48	0
165.67	0.010793
165.76	0
165.78	0.010885
165.94	0
165.9	0
166.06	0
166.34	0.044282
166.26	0
166.26	0
166.18	0.0074014
166.44	0
166.51	0
166.53	0
166.49	0
166.24	0
166.29	0.042468
166.43	0
166.25	0.049546
165.99	0
165.9	0.057804
165.68	0
165.79	0.06036
165.81	0.11287
165.61	0
165.67	0
165.47	0
165.39	0.071339
165.19	0.073169
165.09	0.066553
165	0.077645
164.94	0.048139
164.51	0
164.32	0.086719
164.13	0
163.88	0.035438
163.74	0
163.5	0
163.33	0.020381
163.16	0.0093242
163	0.053325
162.86	0
162.71	0.056306
162.53	0
162.7	0
162.5	0.018293
162.41	0.012454
162.51	0
162.47	0
162.38	0
162.28	0
162.2	0
162.08	0
162.1	2.108e-05
162.25	0
162.27	0.042471
162.05	0
162.2	0
162.18	0
162.19	0.049547
162.31	0.015357
162.14	0
162.29	0.053285
162.3	0.019719
162.45	0.1079
162.28	0
162.32	0.072619
162.35	0
162.27	0
162.35	0
162.46	0
162.54	0.054571
162.66	0
162.92	0
163.24	0
163.48	0.0091162
163.95	0
165.58	0
166.67	0.086434
167.55	0
167.75	0
168.04	0
168.04	0.056874
168.11	0
168.35	0.0095
168.74	0.05353
168.99	0
168.81	0
168.55	0
168.37	0
168.16	0.05139
168.07	0
168.17	0
168.02	0
167.93	0.008586
167.43	0.010017
167.1	0.0031216
166.85	0.046089
166.5	0.011323
166.29	0.055657
166.1	0
165.88	0.019386
165.59	0
165.13	0
164.86	0.054975
164.53	0
164.31	0
164.22	0
163.87	0
163.7	0
163.63	0.084915
163.23	0.05662
163.01	0.066057
162.85	0.077067
162.8	0.089911
162.74	0.020003
162.85	0.094078
162.57	0
162.54	0
162.66	0.03402
162.8	0.024704
162.81	0
163.02	0.094702
163.1	0.068039
163.15	0
163.31	0
163.31	0.027145
163.48	0.031669
163.69	0.06361
163.83	0
163.98	0.062872
164.05	0.1158
164.39	0.0032322
164.45	0.083386
164.2	0.044236
164.26	0.0091615
164.56	0
164.82	0.065804
164.89	0
165.09	0
164.9	0.097409
164.71	0
164.52	0.027223
164.42	0
164.43	0
164.2	0.020793
164.12	0.050471
163.94	0.016436
163.71	0.057085
163.42	0.066599
163.21	0
163.26	0
163.21	0
163.17	0
162.99	0
162.88	0.042468
162.82	0
162.79	0
162.77	0
162.78	0.049546
162.88	0
162.7	0.0082787
162.81	0.0096585
162.77	0
163.16	0.053715
163.22	0
163.19	0
163.23	0.010583
163.17	0
163.16	0
163.41	0.086679
163.44	0
163.61	0
165.04	0
165.09	0
165.33	0.014468
165.31	0.0024323
165.75	0.045285
165.76	0.010385
165.88	0
165.85	0
165.98	0
166	0
165.96	0
165.78	0
165.59	0
165.63	0.042468
165.66	0
165.73	0
165.39	0
165.25	0
165.15	0
165.11	0.042468
164.97	0
165.23	0.049546
165.03	0.015357
165.04	0
165.02	0.060363
165.22	0.020899
165.22	0
165.26	0
165.34	0.056012
165.26	0.065347
165.26	0
165.39	0
165.34	0
165.65	0
165.7	0
165.86	0
165.79	0
166.11	0.042468
166.24	0
166.29	0
166.48	0
166.92	0.0070991
167.96	0
168.27	0
168.65	0.086098
168.7	0
168.52	0.015554
168.4	0
168.26	0.05941
168.01	0.026865
167.73	0.016993
167.27	0
166.98	0
166.61	0
166.25	0.0073306
165.96	0
165.75	0.04369
165.54	0.050971
165.43	0.059467
165.31	0.11182
165.12	0.044346
165.06	0.0092906
164.86	0.046004
164.79	0.0027296
164.68	0
164.75	0.05953
164.77	0.019613
164.43	0.063781
164.31	0.066744
164.23	0.034966
164.2	0.040793
164.4	0.037671
164.47	0
164.39	0
164.49	0.018926
164.49	0
164.76	0.0094538
164.94	0.047198
164.89	0.012617
164.85	0.01472
164.95	0
165.07	0
165.21	0.012444
165.16	0
165.29	0
165.33	0.002095
165.69	0
165.66	0.044891
165.61	0
165.47	0.0078521
165.42	0
165.43	0.051258
165.48	0
165.57	0.0098728
165.31	0.011518
165.28	0
165.09	0.012129
164.86	0
164.63	0.0056078
164.73	0
164.76	0.0029773
164.68	0
164.48	0.043899
164.5	0.0087684
164.18	0.051742
164	0.017919
164.01	0
163.94	0.062856
163.72	0
163.8	0.064554
163.82	0.024243
163.75	0.11019
163.75	0.0012147
163.34	0.033388
163.36	0.0814
163.11	0
163.21	0.12261
163.12	0
162.97	0
163.03	0
162.77	0.020457
162.67	0.10876
162.71	0.064004
162.85	0.032225
163.09	0.037595
163.01	0
163.05	0
163.2	0.022325
163.11	0
163.15	0
163.34	0
163.56	0
163.77	0.046189
163.61	0.092613
163.78	0.023155
163.76	0.027014
163.96	0
164.24	0
164.65	0.066265
164.87	0
164.92	0
164.78	0.011065
164.83	0
164.84	0.055356
164.79	0
164.86	0.053538
164.81	0
165.07	0
165.02	0
165.09	0
164.72	0
164.74	0.042468
164.6	0
164.61	0
164.71	0.0070991
164.69	0.0082822
164.81	0.0096626
164.74	0
164.33	0
164.12	0
164.27	0
164.33	0
164.46	2.108e-05
164.59	2.459e-05
164.46	0.084922
164.48	0.014182
164.38	0
164.18	0.058993
164.09	0.026375
164.13	0
164.34	0.05906
164.27	0
164.04	0
163.93	0
163.94	0
164.08	0
164.04	0.042468
163.79	0.0070991
163.79	0
163.38	0
163.08	0
162.83	0.0082822
162.71	0
162.83	0.0014015
162.67	0
162.38	0
162.3	0
162.21	0.042702
162.26	0.049818
162.29	0
162.27	0
162.34	0
162.35	0.015441
162.24	0
162.45	0
162.52	0.045041
162.6	0
163.07	0.010101
163.28	0.051658
163.49	0
163.5	0
163.7	0
163.89	0
164.53	0
164.62	0
164.93	2.108e-05
165.04	2.459e-05
165.22	2.869e-05
165.36	0
165.28	0
165.56	0
165.63	0
