# Supplementary material for: How Variability and Effort Determine Coordination at Large Forces
Source: PLoS One. 2016 Mar 2;11(3):e0149512. doi: 10.1371/journal.pone.0149512 (PMC4774921; doi:10.1371/journal.pone.0149512)
Supplement: S1 Dataset — (ZIP) [file pone.0149512.s001.zip › par13_Rilevel24.txt]

174.24	0.03586
173.74	0
173.13	0
172.94	0
173.03	0
172.65	0
172.39	2.108e-05
172.72	0
172.86	0
172.97	0.042471
172.75	0.0071032
173.06	0
173.18	0
173.64	0.05073
174.02	0
174.16	0
174.09	0
174.48	0
174.99	0.050923
175.6	0.0085082
176.03	0
176.09	0
176.51	0.052373
176.72	0.061102
177.17	0
177.39	0.018934
177.62	0
178.18	0.022089
178.58	0
178.89	0
179.05	0
179.41	0.046149
179.84	0
179.9	0
179.99	0
179.97	0
180.25	0.0077127
180.43	0.043753
180.4	0.051046
180.35	0
180.16	0
180.23	0
180.23	0.058268
180.07	0
179.93	0.052179
179.65	0
179.56	0.10332
179.19	0
179.11	0
179.03	0.025938
178.67	0
178.38	0
178.52	0
178.15	0.0043441
177.91	0.0050681
177.68	0.044037
177.39	0.13627
177.31	0
177.19	0
176.94	0
176.65	0.072519
176.36	0
176.23	0.012108
176.01	0
175.94	0.099019
175.94	0
175.86	0
175.78	0
176.09	0
176.31	0
176.5	2.108e-05
176.38	0
176.6	0
176.82	0.042471
176.82	0
176.65	0
176.58	0
176.66	0
176.75	0
176.53	0
176.1	0
176.18	0
176.03	0
176.05	0
175.76	0.042468
175.46	0
175.14	0
174.93	0
174.66	0
174.43	0
174.29	0
173.84	2.108e-05
173.58	0
173.49	0
173.76	0
173.6	0.042471
173.74	0
173.77	0.091993
174.14	0.022432
174.25	0.026171
175.18	0.072979
175.45	0
175.6	0
175.95	0.020285
176.38	0
176.57	0
177.14	0.045849
177.25	0
177.65	0
178.02	0
178.29	0
178.54	0
178.6	0
178.66	0
178.65	0
178.67	0.042468
178.91	0.049546
179.1	0.10025
179.05	0.074512
178.86	0
179.02	0
178.78	0
178.68	0
178.69	0
178.76	0.042468
178.53	0.049546
178.2	0
177.8	0.015357
177.91	0.060363
177.82	0.027977
177.62	0
177.09	0
177.03	0
177.03	0
177.09	0.047131
176.89	0
176.6	0
176.56	0.0078762
176.48	0.0091889
176.6	0
176.56	0
176.63	0.0028653
176.59	0.0033428
176.73	0
177.49	0.043503
177.56	0
177.6	0
177.8	0.0078286
177.92	0
178.07	0
178.3	0
178.33	0
178.46	0.043773
178.31	0
178.29	0
178.2	0
178.18	0
178.12	0
178.02	0
177.84	0
177.85	0
177.83	0
177.73	0
177.46	0
177.32	2.108e-05
177.36	0
177.07	0
177.11	0.042471
177.09	0
177.07	0.0071032
176.61	0
176.52	0.05073
176.09	0.059185
175.84	0.061971
175.59	0.029853
175.38	0
175.18	0.11854
175.04	0.0024988
174.99	0
174.93	0
174.65	0
174.49	0.020194
174.46	0
174.37	0
174.35	0
174.46	0.045834
174.43	0.053473
174.33	0
174.31	0
174.94	0
175.25	0
175.47	0
175.56	2.108e-05
175.85	0
176.02	0
176.24	2.459e-05
176.45	2.869e-05
176.61	0
176.83	2.996e-05
177.12	0
177.18	0
177.08	3.085e-05
177.1	3.121e-05
177.14	0.042483
177.4	0
177.45	0
177.49	0
177.35	0.049554
177.6	0.015361
177.55	0
177.53	0
177.68	0
177.75	0.053287
177.69	0
177.62	0
177.54	0
177.67	0
177.5	0
177.46	0
177.34	2.108e-05
177.12	0.042471
176.93	0
176.67	0
176.49	0
176.46	0
176.48	0.0070996
175.99	0
175.79	0
175.69	0
175.64	0
175.67	0.0012044
175.24	0
174.95	0
174.93	0.085116
174.85	0
174.72	0
174.68	0.056654
174.76	0.10854
174.6	0
174.46	0
174.32	0
174.33	0
174.23	0
174.36	0
174.49	0
174.62	0.042468
174.46	0
174.22	0.0070991
174.39	0.093176
174.39	0
174.63	0
174.51	0.016734
174.43	0
174.72	0.060786
174.95	0
174.74	0
175.53	0.055388
175.27	0
175.37	0
175.9	0
175.93	0
176.05	0
175.92	2.108e-05
176.03	0
176.65	0
176.9	0
177.19	0
177.3	0.042471
177.57	0
177.74	0
177.88	0.049547
178.04	0
178.35	0.10025
178.4	0
178.58	0
178.47	0.10988
178.57	0.035043
178.61	0.040884
178.57	0.030989
178.68	0
178.66	0.078601
178.6	0
178.48	0.067547
178.46	0.071991
178.66	0
178.61	0
178.47	0.023277
178.19	0
177.93	0
178.1	0.046347
178.14	0.054072
178.19	0
177.8	0
177.86	0.016758
177.93	0.061997
177.95	0
178	0
178.01	0
178.13	0
177.97	0.010354
177.89	0
178.09	0.0017467
178.19	0
178.3	0.0020379
178.2	0.044824
177.9	0
177.82	0.0081226
177.35	0
177.25	0
177.12	0
177.07	0.086269
176.8	0.015753
176.84	0
176.5	0
176.46	0.017025
176.14	0.019862
176.16	0
176.05	0.0061689
175.96	0.007197
175.78	0
175.71	0
175.69	0
175.82	0
175.78	0.043667
175.62	0
175.38	0.007299
175.29	0
175.39	0
175.53	0.050962
175.28	0
174.88	0
174.67	0.0085148
174.56	0
174.51	0.0099339
174.43	0.0030959
174.2	0.046059
173.83	0
173.69	0
173.72	0
173.58	0
173.23	0
173.03	0.042468
172.98	0.0070991
172.86	0
172.59	0
172.17	0
171.9	0.0082822
171.97	0.0025846
171.81	0.0018322
171.63	0
171.43	0
171.35	0.044584
171.21	0
171.13	0.0077572
171.23	0
171.16	0.051192
171.07	0
171.2	0
171.24	0.09474
171.38	0.06679
171.32	0.12037
171.18	0
171.45	0.089451
171.28	0
171.38	0
171.38	0
171.56	0
171.53	0
171.42	0
171.78	2.108e-05
171.98	0
172.2	2.459e-05
172.35	0
172.19	0.042476
172.45	0.049555
172.82	0
173.13	0.10026
173.15	0
172.86	0.032069
173.14	0
173.34	0
173.64	0
173.9	0
173.94	0.09026
173.82	0
173.89	0.057511
174.28	0
174.47	0.067096
174.61	0.078279
174.47	0
174.92	0.033836
175.47	0
175.62	0.072336
175.73	0
175.79	0
176.05	0
176.46	0.012077
176.41	0.056537
176.24	0.053904
176.2	0
176.05	0
176.14	0
176.3	0
176.32	0.093899
176.16	0.015671
175.95	0.018283
175.93	0
176.23	0.063777
176.22	0
176.12	0
176.24	0
176.16	0.053097
176.16	0.0195
176.32	0.012121
176.12	0
176.04	0
176.56	0.099034
176.58	0
176.73	0.060994
176.72	0
176.65	0
176.83	0
177.01	0.052634
176.91	0
177.11	0
177.04	0
177.07	0.05124
176.89	0
176.83	0.051008
176.74	0.059509
176.67	0
176.74	0
176.43	0
176.48	0.10333
176.29	0
176.26	0.05969
176.24	0
176.2	0
176.41	0.027192
176.27	0.056948
176.27	0.10889
176.36	0
176.29	0.074639
176.22	0.0021852
176.06	0
176.2	0.030973
176.1	0
176.27	0
176.39	0.0055474
176.38	0
176.52	0
176.7	0
176.67	0
176.74	0.00094565
176.58	0
176.36	0
176.59	0
176.61	0
176.43	0
176.6	0.084915
176.47	0.014174
176.36	0.016536
176.45	0.10419
176.43	0.079103
176.25	0
176.07	0.078134
176.04	0.0039006
175.78	0.086688
175.79	0
175.86	0.028142
175.58	0
175.5	0
175.28	0.061606
175.15	0
175.18	0.057426
175.15	0.062307
174.99	0
175.03	0
174.99	0
175.01	0.062423
175.15	0
175.19	0
175.35	0.052872
175.41	0
175.3	0.061684
175.01	0
175.16	0.019114
175.24	0
175.22	0.013487
175.41	0.015735
175.47	0
175.41	0
175.5	0.0048915
175.67	0
175.7	0
175.62	0.00083633
175.6	0
175.81	0
176.03	0.00016046
175.87	0.00018721
176.03	0.00021841
176.06	0.042562
176.13	0.0072091
176.23	0.050858
176.22	0
176.07	0.016829
176.41	0.062044
176.64	0
176.64	0.06409
176.63	0
176.65	0
176.96	0.06349
177.14	0
177.43	0.021284
178.37	0
178.58	0
178.9	0
179.31	0
179.58	0
179.81	0
179.71	0
179.9	0
180.28	0
180.45	0
180.46	0
180.32	0
180.55	2.108e-05
180.78	0
180.65	0.042471
180.43	0
180.42	0
180.31	0
180.44	0
180.17	0
180.18	0.084915
179.92	0
179.84	0
179.76	0.05662
179.82	0
179.68	0.066057
179.34	0
179.2	0.062914
178.96	0.030953
179.09	0
178.96	0
178.63	0
178.21	0
178.01	0
177.89	0
177.69	0.084915
177.35	0.05662
177.1	0
176.74	0
176.62	0.02361
176.49	0.069992
176.2	0.025058
