# Supplementary material for: How Variability and Effort Determine Coordination at Large Forces
Source: PLoS One. 2016 Mar 2;11(3):e0149512. doi: 10.1371/journal.pone.0149512 (PMC4774921; doi:10.1371/journal.pone.0149512)
Supplement: S1 Dataset — (ZIP) [file pone.0149512.s001.zip › par13_Rilevel26.txt]

186.92	0
186.76	0
186.6	0
186.77	2.108e-05
186.69	0.042471
186.53	0.091997
186.55	0.022436
186.68	0
186.87	0
186.71	0
187.1	0
187.58	0
187.92	0
187.7	0
187.88	0.042468
188.33	0.049546
188.88	0.015357
191.48	0
191.35	0
191.74	0
192.47	0
193.12	0.0025805
193.74	0
193.77	0
194.01	0
194.47	0
194.68	0.042898
194.9	0
194.71	0
194.61	0
194.75	0
194.62	0
194.19	2.108e-05
194.11	0
193.84	0
193.63	0.042471
193.23	0.0071032
193.17	0.008287
192.92	0
192.8	0.0096647
192.46	0
192.18	0
192.17	0.003013
191.97	0.087028
191.59	0
191.52	0.057475
191.49	0
191.55	0.024607
191.19	0.028206
191.18	0.018402
191.16	0.021469
191.18	0
191.39	0.015469
191.57	0
191.68	0
191.42	0.0061774
192.32	0
193.66	0.0036287
193.78	0
194.1	0
194.38	0.0016554
194.75	0
195.07	0.00090177
195.56	0.00044728
195.47	0.00052182
195.57	0
195.47	0.00033289
195.67	0.042835
195.78	0.0073773
195.47	0
195.26	0.0084453
194.82	0
194.63	0.0097974
194.63	0.046738
194.35	0.010851
194.21	0.097553
194.12	0
194.3	0.069958
194.37	0.12243
194.07	0.0077066
194.07	0.049629
194.05	0.041642
193.82	0.048582
193.87	0.04502
193.36	0.032118
193.37	0
193.25	0
193.08	0.020974
193.04	0.016373
192.86	0
192.9	0
192.69	0
192.43	0
192.49	0.087644
192.19	0
191.87	0
191.78	0.057075
191.92	0.024141
191.84	0
191.65	0
191.51	0
191.28	0
191.33	0
191.44	0.042468
191.38	0
191.33	0.0070991
191.34	0.050729
191.01	0
190.96	0.016737
191.18	0.012449
191.23	0
191.17	0.098234
191.01	0
190.89	0
190.79	0.10336
190.73	0.03362
190.6	0.081671
190.72	0
190.58	0
190.53	0.07891
190.36	0
190.17	0.026785
190.52	0
190.75	0
190.82	0.060084
190.87	0.056946
190.74	0
190.58	0.019526
190.63	0.065227
190.82	0.033652
190.69	0.11414
190.49	0.081225
190.37	0.052316
190.42	0.10023
190.39	0.063615
190.27	0.068608
190.16	0.06102
189.85	0.14255
189.93	0.15758
189.93	0.08225
190.11	0
190.42	0
190.6	0.1062
190.47	0.015246
190.39	0.03397
190.55	0
190.79	0.025923
190.98	0.030244
191.17	0
191.46	0
191.51	0.051829
191.54	0
191.92	0.0137
192.12	0.010943
192.28	0.012766
192.33	0
192.21	0.0062559
192.41	0
192.71	0.047462
192.68	0.011102
192.57	0
192.4	0
192.3	0
192.45	0
192.45	0
192.54	0.084915
192.5	0
192.26	0.05662
192	0
191.83	0.02361
191.82	0
191.65	0.013393
191.77	0.015625
191.64	0.0087924
191.58	0
191.37	0
191.55	0.04877
191.54	0.054666
191.54	0
191.69	0.01726
191.46	0.062584
191.34	0.030568
191.56	0.069981
192.55	0
192.42	0.030087
192.58	0
192.64	0.021794
192.9	0.062778
192.95	0
193.02	0.019131
193.2	0.059752
193.56	0
193.46	0
193.55	0.013168
193.31	0.05781
193.28	0
193.29	0.054298
193.37	0.063347
193.44	0
193.21	0
193.15	0
193.05	0
193.18	0
193.14	2.108e-05
193.14	2.459e-05
193.08	2.869e-05
192.94	0
192.75	0
192.64	0.04248
192.64	0
192.52	0
192.21	0
191.79	0.0071011
191.8	0.050732
191.75	0.094554
191.6	0
191.27	0
190.95	0
190.85	0
190.73	0
190.69	0
190.58	0.042468
190.47	0.049546
190.3	0.015357
190.17	0.017916
190.24	0.063349
190.34	0.073907
190.43	0
190.59	0.070889
190.47	0
190.6	0
190.66	0.024154
190.93	0
191.06	0
190.97	0.046494
190.92	0.054243
191.1	0.063283
190.96	0
191.01	0
191.13	0
191.07	0
191.05	0.010568
191.21	0
191.26	0.044229
191.43	0
191.52	0
191.59	0.051601
191.51	0.015993
191.73	0.061105
191.81	0
192	0
191.87	0
191.96	0.055318
191.99	0.061872
191.82	0.019553
192.08	0.065258
192.26	0
192.5	0
191.99	0
191.87	0.014156
191.87	0
192.26	0.0023805
192.22	0.0027772
192.22	0
192.34	0.0032401
192.55	0
193	0
193.25	0
193.34	0
193.44	0
193.62	2.108e-05
193.93	0
194.04	0.042471
194.04	0
194.2	0.0071032
194.33	0.008287
194.24	0
194.41	0
194.43	0
194.5	0.045033
194.72	0
194.53	0
194.54	0
194.17	0
194.09	0
194.19	0.042468
194.02	0
193.89	0
193.74	0.0070991
193.45	0.0082822
193.39	0
193.13	0
192.72	0.045031
192.36	0
192.17	0
192.21	0.0075263
192.14	0.0087807
191.9	0.052691
191.93	0
191.98	0
192.08	0
191.89	0
191.63	0
191.59	0
191.7	0
191.61	2.108e-05
191.62	0
191.66	0
191.71	0.042471
191.47	0
191.52	0
191.68	0.0070996
191.81	0
191.75	0
191.8	0
191.86	0
192.42	0.0012044
192.59	0.042669
192.38	0.04978
192.48	0
192.64	0
192.94	0.058077
192.81	0
192.72	0
192.65	0
192.68	0.0097005
192.86	0
192.72	0
192.53	0
192.67	0
192.46	0
192.3	0
192.2	0.042468
191.95	0
191.68	0
191.43	0.049546
191.21	0
191.03	0
190.79	0
190.6	0
190.59	0.050726
190.33	0.0084753
190.26	0.094782
190.48	0
190.59	0
190.8	0.025685
190.8	0
190.75	0
190.53	0
190.84	0
191.05	0
191.22	0.042468
191.33	0
191.39	0.049546
191.7	0
191.71	0
191.74	0
191.83	0.050726
191.95	0.05918
192.13	0.018339
191.99	0.063842
193.31	0
193.57	0
193.95	0
194.03	0
193.96	0.053108
193.99	0.093766
194.02	0
194.1	0
194.63	0.066947
194.82	0
194.79	0
194.58	0.053626
194.63	0.062563
194.68	0.072991
194.94	0.073998
195	0.086331
194.83	0
194.87	0.006888
194.44	0.082503
194.23	0.041641
194.32	0
194.38	0
194.14	0.02186
193.8	0
193.82	0.010605
193.93	0.047879
193.77	0
193.42	0.013412
193.21	0.05445
193.11	0
193.17	0
193	0
192.83	0.011331
192.64	0.053432
192.46	0
192.61	0
192.6	0
192.45	0
192.09	0
191.95	0
192.04	0
191.99	0.042468
191.84	0
191.95	0
191.93	0
191.93	0
191.82	0
191.8	0.084915
191.79	0.05662
191.63	0
191.63	0
191.66	0.02361
191.51	0
191.63	0
191.52	0.0039561
191.45	0
191.51	0
191.53	0.043127
191.62	0
191.66	0.0078683
191.55	0
191.57	0.050967
191.54	0
191.5	0
191.31	0
191.42	0
191.44	0.050962
191.37	0
191.39	0
191.37	0.0085148
191.3	0
190.94	0.052381
190.72	0
191	0
190.98	0
190.87	0
190.5	0
190.51	0
190.82	0.042468
190.74	0.049546
190.7	0.10025
190.76	0.032065
190.72	0
190.63	0.079856
190.47	0.043641
190.55	0
190.82	0
190.96	0
190.87	0
190.62	0.049741
190.47	0
190.59	0
190.84	0
190.7	0
190.5	0.0083113
190.78	0.0014063
191	0.0016407
191.06	0
190.93	0
190.63	0.044361
190.52	0
190.74	0
190.82	0
190.82	0.049861
190.64	0.015725
190.76	0.010952
190.68	0
190.96	0.012777
191.16	0
191.64	0.0065968
191.68	0.047522
191.58	0
191.94	0
191.89	0
192.14	0.0090409
192.01	0
192.11	0
192.37	0
192.69	0
192.74	0
192.63	0
192.39	0.042468
192.18	0.0070991
192.15	0
192.15	0
192.22	0.050729
192.02	0
192.05	0.052106
191.94	0.01716
192.03	0
191.8	0.062467
191.6	0
191.53	0
191.53	0
191.63	0
191.61	0
191.62	0.084915
191.58	0
191.71	0.05662
191.83	0.02361
192.08	0
192.15	0.027545
192.33	0
192.37	0
192.56	0
192.68	0
192.83	0.047059
193.03	0.0078642
193.61	0
193.69	0.051622
193.71	0.017779
193.84	0
194.43	0.055345
194.79	0
195.2	0.020812
194.94	0.015677
195.23	0
195.76	0.015327
195.86	0.051104
195.78	0
195.62	0
195.52	0.011093
195.53	0.012942
195.27	0.054991
194.88	0
194.73	0
194.84	0.013192
194.59	0.055989
194.48	0.020716
194.01	0.015004
193.74	0
193.27	0.017505
193.01	0
192.83	0
192.94	0
192.76	0.0029385
192.65	0.045875
192.54	0
192.55	0
192.37	0
192.28	0.0081567
192.24	0.051473
192.13	0.052406
192.02	0
192.01	0.10359
192.12	0.078405
191.93	0.047666
191.79	0.047032
191.73	0.0036894
191.69	0.089198
191.67	0
191.86	0
192.01	0.065788
192.01	0.068914
191.88	0.079785
