# Supplementary material for: How Variability and Effort Determine Coordination at Large Forces
Source: PLoS One. 2016 Mar 2;11(3):e0149512. doi: 10.1371/journal.pone.0149512 (PMC4774921; doi:10.1371/journal.pone.0149512)
Supplement: S1 Dataset — (ZIP) [file pone.0149512.s001.zip › par13_Rilevel28.txt]

202.4	0.094631
202.16	0
202.34	0.025509
202.33	0.021829
202.29	0
202.47	0.066129
202.61	0
202.85	0
203.41	0.099574
203.8	0.027638
203.88	0.032245
204.08	0.026597
204.53	0
204.94	0
205.24	0.056881
205.48	0
205.57	0.056381
205.74	0
205.81	0
206.08	0.018898
206.01	0
206.06	0
205.63	0
205.4	0.088064
205.07	0
204.82	0
204.66	0
204.47	0.057145
203.98	0
203.87	0.0095453
203.5	0
203.41	0
203.12	0
202.6	0.001612
202.19	0.0018806
202.17	0
202.03	0.00060317
201.8	0
201.5	0.085597
201.44	0
201.66	0
201.79	0
201.66	0.014287
201.81	0
201.9	0
202.19	0.044849
202.53	0
203.08	0
203.49	0.049943
203.64	0.058267
203.93	0
204.39	0
204.83	0.018056
204.91	0
204.72	0.012742
205.24	0
205.76	0
205.82	0.005154
205.77	0.045451
205.65	0.010579
205.64	0.052665
205.62	0
205.43	0.061443
205.15	0.028377
205	0.025532
204.9	0.028024
204.69	0
204.66	0.066364
204.36	0
204.06	0
203.77	0
203.63	0
203.58	0.053529
203.27	0
202.79	0
202.58	0
202.38	0
202.26	0.051389
201.96	0.008586
201.7	0
201.56	0.052464
201.38	0
201.52	0.061208
201.43	0.020397
201.43	0
201.39	0
201.36	0
201.31	0
201.41	0
201.57	0.042468
201.47	0
201.4	0.049546
202.21	0
202.49	0
203.01	0.057804
203.25	0.10281
203.42	0.11994
203.12	0.0043327
202.88	0
202.78	0
202.66	0.080315
202.51	0
202.45	0
202.25	0
202.15	0
201.83	0.055854
201.73	0.051777
201.86	0
201.68	0.01796
201.37	0
201.15	0
200.83	0.011644
200.93	0.047402
201.07	0
201.1	0
201.36	0
201.47	0.052309
201.45	0.01664
201.58	0.096406
201.71	0.070027
201.77	0
201.97	0
202.31	0.07298
202.45	0
202.63	0
202.4	0
202.81	0.054631
203.33	0.02129
203.5	0
203.51	0.012675
203.35	0
203.3	0
204.15	0
204.41	0.04458
204.69	0.05201
204.97	0
205.2	0
205.31	0.14346
205.12	0.12492
205.11	0.05342
205.3	0.011208
205.61	0
205.94	0.14042
205.91	0.012569
205.88	0.03629
205.66	0
205.64	0.074014
205.56	0.043903
205.67	0.027817
205.54	0.11525
205.57	0.0010718
205.25	0
205.1	0
205.07	0
204.97	0.019408
204.71	0.0034344
204.44	0.0038282
204.22	0
204.03	0.08936
203.94	0
203.81	0
203.49	0.015552
203.58	0.017506
203.52	0
203.52	0.047978
203.32	0
203.11	0
203.18	0
202.9	0.0080174
202.93	0.094247
203.29	0.017065
203.29	0.062356
203.32	0.030302
203.04	0.077799
202.9	0.0045359
202.98	0
203.1	0
203.4	0
203.25	0.05619
203.03	0.010142
203.09	0.053523
203.7	0
203.72	0
203.94	0.062444
204.06	0
204.36	0
204.15	0
203.92	0
204	0
203.96	0.084915
204.03	0
203.89	0
203.72	0
203.48	0.014174
203.39	0
203.3	0
203.09	0
202.78	0.0023833
202.41	0
202.32	0
202.57	0.0004183
202.41	0
202.16	0
201.98	0
201.56	0
201.56	0.042538
201.57	0.049558
201.6	0.10026
201.59	0
201.48	0
201.42	0
201.53	0.10989
201.48	0
201.54	0
201.71	0.018335
201.92	0
202.04	0.063838
202	0.013717
202	0
202.25	0.05845
202.59	0
203.04	0.065135
203.25	0
203.5	0
203.46	0
203.49	0
203.34	0.010877
203.48	0
203.68	0.044281
203.63	0
203.53	0.051661
203.32	0
203.49	0.016011
203.45	0
203.37	0.053747
203.15	0.062704
203.35	0.064545
203.61	0.075303
203.46	0.00029065
204.78	0.00033909
204.63	0.076332
204.87	0
205.21	0.025398
205.27	0.059528
205.53	0.069401
205.4	0
205.61	0
205.78	0
205.96	0
206.07	0.011588
205.86	0
206.41	0.044399
206.5	0
206.45	0
206.23	0.0093523
206.3	0.051427
206.59	0.10244
206.92	0
206.73	0.027225
206.48	0
206.39	0
206.41	0
206.25	0.047005
206.01	0
205.72	0
205.47	0.050302
205.48	0.016239
205.29	0.018946
204.96	0.056716
204.95	0
204.7	0
204.52	0
204.36	0.012631
204.25	0.011579
204.05	0.0040561
203.9	0
204.02	0
203.6	0
203.34	0
203.11	0.043144
203.16	0
203.55	0.049659
203.47	0.057935
203.32	0.025144
203.06	0.071782
202.97	0.034108
203.15	0
203.04	0.073963
203.01	0
203.05	0
203.43	0
203.33	0
203.28	0
203.11	0
203.12	0
203.01	0.042468
202.85	0
203.07	0
202.99	0
202.89	0.049546
202.68	0
202.45	0
202.64	0
202.65	0.093172
202.77	0
202.66	0.057997
202.32	0
202.34	0
202.25	0
202.22	0.052134
202.43	0
202.48	0
202.29	0
202.11	0.0087101
201.92	0
201.87	0.04392
201.82	0.05124
202.01	0.017333
202	0
202.41	0.061217
202.23	0
202	0.10655
201.98	0.03087
201.98	0
202.1	0
202.31	0.065371
202.15	0
202.05	0.058508
201.98	0
201.93	0.063114
201.95	0
202.1	0.062738
201.96	0.030748
201.69	0
201.77	0
201.92	0
202.12	0
202.13	0.047593
201.77	0.0079532
201.74	0
201.74	0
201.71	0.051726
201.89	0.0179
201.9	0
201.79	0
201.71	0
201.71	0
201.71	0.045451
201.51	0.0075963
201.79	0
202	0
202.34	0
202.49	0.051309
202.2	0
202.14	0.051019
202.75	0.017076
203.18	0
203.31	0.019922
203.49	0
204.09	0.057137
204.84	0.058157
205.41	0
205.9	0
206	0.019237
206.46	0.10734
206.85	0
206.89	0.10601
207.05	0.081232
207.03	0.094771
207.2	0
207.66	0.08947
207.67	0
207.76	0.044267
207.36	0
207.51	0
207.81	0.064757
207.71	0.018192
207.84	0.021224
207.48	0.017383
207.24	0
207.02	0.10517
207.06	0
207.04	0
207.03	0
206.88	0
206.82	0
206.57	0
206.4	0
206.04	0
205.83	0.042468
205.57	0.0070991
205.79	0.0082822
205.66	0
205.53	0.0096626
205.15	0.011273
204.87	0
205.05	0
205.27	0
204.82	0
204.53	0
204.34	2.108e-05
204.3	2.459e-05
204.34	2.869e-05
204.61	0
204.71	0
204.61	0
204.18	0.042477
203.95	0
203.93	0
203.94	0.049547
203.73	0
203.5	0
203.77	0
204.08	0
204.19	0
203.85	0
203.61	0.042468
203.63	0.049546
203.48	0.015357
203.59	0
203.23	0
203.26	0.060363
203.03	0
202.93	0
202.59	0
202.42	0
202.37	0
202.13	0
202.28	0
202.52	0.042468
202.5	0
202.52	0
202.33	0
202.53	0
202.96	0
203.33	0.042468
203.17	0
203.28	0
203.48	0
204.14	0
204.34	0.0070991
204.17	0
204.25	0.086098
204.59	0
204.81	0.058001
204.97	0
204.94	0
204.95	0
204.93	0
204.82	0
204.52	2.108e-05
204.45	0.084918
204.41	0.099071
204.24	0.073136
203.82	0.085326
203.49	0
203.7	0.01465
203.53	0
203.34	0.028873
202.85	0
202.64	0
202.88	0.0072748
202.88	0.048493
202.73	0.056575
202.33	0.10364
202.2	0
202.25	0.036018
201.89	0
201.72	0
201.81	0.023297
201.81	0
202.22	0
201.96	0
201.71	0.0039039
201.75	0
201.7	0
202.11	0
202.09	0
201.68	0
201.64	0
201.62	0
201.65	0
201.57	2.108e-05
201.44	0
201.19	0
201.2	2.459e-05
200.92	0
200.54	0.042476
200.45	0.0071044
200.41	0
200.8	0
200.77	0
200.83	0.050731
200.41	0
200.32	0.0084763
200.56	0
200.86	0
200.71	0.009889
200.47	0.003082
201	0.046042
201.41	0
201.33	0
201.37	0
201.31	0
201.62	0.0076948
202.06	0
202.39	0
202.43	0.0013036
202.7	0.0015208
203.18	0
203.53	0.085386
203.81	0
203.67	0
203.79	0
204.53	0.014252
204.79	0
205.05	0
204.87	0
205.2	0
205.69	0.044843
205.92	0.049942
206.15	0.015819
206.29	0.060902
206.53	0
206.92	0.028605
207.22	0
207.18	0.017575
207.26	0
207.34	0.0077179
207.6	0
207.84	0
207.9	0
207.51	0.0013074
207.51	0
207.62	0.00023897
207.88	0.0002788
207.68	0
207.64	0.042772
207.79	0
207.92	0.0072361
207.8	0
207.66	0.0083558
207.4	0.0097484
207.87	0.0042445
208.02	0
207.86	0.08864
207.74	0
207.54	0.059573
207.44	0
207.28	0.06717
207.33	0
207.41	0.021145
207.27	0.067116
207.01	0
206.9	0.025926
206.92	0.061499
