# Supplementary material for: How Variability and Effort Determine Coordination at Large Forces
Source: PLoS One. 2016 Mar 2;11(3):e0149512. doi: 10.1371/journal.pone.0149512 (PMC4774921; doi:10.1371/journal.pone.0149512)
Supplement: S1 Dataset — (ZIP) [file pone.0149512.s001.zip › par13_Rilevel4.txt]

26.48	0.042468
26.54	0
26.66	0
26.71	0
26.66	0
26.65	0
26.77	2.108e-05
26.59	0
26.58	0
26.6	2.459e-05
26.51	0
26.57	0
26.41	0
26.37	0
26.34	0
26.42	0
26.37	0
26.42	0
26.3	0
26.24	0
26.31	0
26.12	0
26.29	0.042468
26.14	0.091993
26.33	0.064878
26.43	0.033244
26.4	0
26.37	0.038785
26.38	0
26.55	0
26.54	0
26.43	0
26.52	0
26.5	0
26.61	0.084915
26.49	0
26.74	0
26.75	0
26.87	0.014174
26.81	0.058983
26.93	0.012214
26.79	0
26.88	0.014249
26.98	0
26.92	0
26.94	0
26.98	0.044843
26.97	0
27.03	0
26.95	0.0074949
26.95	0.051191
27	0
27.13	0
27.07	0.009802
26.95	0.053883
26.87	0
26.9	0
26.96	0.053082
26.85	0
26.81	0
26.96	0
26.76	0.0088681
26.79	0.010346
26.88	0.0032234
26.63	0
26.73	0.088654
26.65	0.018536
26.72	0.020148
26.66	0
26.5	0
26.6	0
26.58	0.0064684
26.61	0
26.47	0
26.56	0.043546
26.4	0
26.62	0.050804
26.59	0.058193
26.41	0.025445
26.53	0
26.49	0
26.37	0.022428
26.46	0
26.44	0.050447
26.27	0
26.31	0.054614
26.24	0.021269
26.13	0
26.16	0.021076
26.12	0.016181
26.09	0
26.06	0.0097754
26.07	0.0078598
25.84	0
25.88	0.048104
25.75	0
25.82	0
25.78	0
25.61	0
25.65	0
25.74	0
25.53	0
25.65	0
25.63	2.108e-05
25.46	0
25.47	0
25.56	2.459e-05
25.64	0
25.56	2.869e-05
25.38	0
25.45	0.042477
25.53	0
25.52	0.049552
25.42	0.057811
25.48	0
25.37	0.067441
25.36	0
25.37	0
25.26	0
25.23	0.011261
25.36	0
25.28	0.001898
25.22	0
25.32	0
25.34	0.044661
25.35	0
25.35	0
25.28	0.092358
25.2	0
25.35	0.065305
25.35	0
25.23	0
25.25	0
25.24	0
25.21	0
25.14	0
25.32	0.042468
25.25	0.049546
25.38	0
25.23	0
25.23	0.057804
25.16	0
25.31	0.017913
25.36	0
25.27	0
25.32	0
25.29	0.0030065
25.31	0
25.27	0.042969
25.43	0.0076837
25.33	0.0089643
25.41	0.052905
25.52	0.018775
25.59	0
25.52	0
25.79	0
25.78	0
25.85	0
25.94	0
25.87	0
25.8	0
26.02	2.108e-05
26.02	0.042471
26.09	0
26.07	0
26.06	0
25.97	0
26.01	0
26.09	0
26.09	0
26.14	0.042468
26.15	0
26.18	0.049546
26.3	0.057804
26.2	0
26.26	0
26.28	0
26.18	0
26.14	0
26.24	0.042468
26.37	0
26.26	0
26.17	0
26.3	0.049546
26.32	0
26.42	0
26.31	0
26.36	0
26.34	0
26.44	0.042468
26.41	0.049546
26.41	0
26.47	0
26.45	0
26.59	0
26.62	0
26.52	0
26.54	0
26.6	0
26.75	0
26.69	0.042468
26.71	0
26.65	0
26.75	0
26.78	0
26.78	0
26.63	0
26.79	0
26.81	0
26.9	2.108e-05
26.84	0
26.89	2.459e-05
26.85	0.042476
26.99	0.049555
26.8	0
27	0.05781
26.94	0.067446
26.82	0.036235
26.86	0.035195
26.88	0.032802
27.02	0.038269
26.81	0
26.96	0
26.99	0
26.97	0.011866
26.89	0.050824
26.83	0.010469
26.87	0.054661
26.86	0.063771
26.8	0
26.94	0
26.82	0
26.94	0.01976
26.96	0
26.84	0
26.98	0.0033144
26.99	0
26.89	0.046314
26.79	0.0082924
26.93	0
26.82	0
26.8	0
26.89	0
26.68	0
26.75	0
26.72	0
26.7	0
26.81	0
26.79	0
26.6	0
26.7	0
26.79	0
26.55	0
26.55	2.108e-05
26.63	0
26.64	2.459e-05
26.67	0
26.48	0
26.68	0
26.62	0
26.57	0
26.61	0
26.68	2.108e-05
26.63	0.042471
26.62	0
26.58	0.0071032
26.62	0.050734
26.58	0
26.52	0
26.5	0
26.57	0
26.57	0
26.6	0
26.43	0
26.5	0
26.55	0
26.46	2.108e-05
26.4	2.459e-05
26.36	0
26.35	0
26.29	0
26.5	0
26.38	0
26.37	0
26.37	0
26.29	0
26.25	0
26.46	0
26.35	0
26.22	2.108e-05
26.45	2.459e-05
26.35	0.042476
26.41	0
26.4	0
26.23	0
26.37	0.049551
26.27	0
26.47	0
26.26	0.0082796
26.37	0
26.35	0
26.47	0.043848
26.51	0
26.55	0
26.69	0
26.83	0.0073291
26.82	0.050997
26.84	0
26.81	0
26.94	0.052189
27.11	0
27.07	0
27.06	0.051166
27.14	0.017247
27.07	0
27.14	0.05387
27.27	0
27.35	0
27.18	0.011874
27.36	0
27.28	0
27.39	0.0020001
27.28	0.087227
27.35	0
27.34	0.057339
27.38	0
27.31	0
27.3	0
27.17	0
27.35	0
27.19	0
27.33	0
27.24	0
27.32	0.042468
27.3	0
27.29	0
27.39	0
27.19	0
27.36	0
27.32	0
27.32	0
27.41	0.042468
27.33	0.0070991
27.22	0
27.42	0.0082822
27.39	0.0096626
27.23	0
27.28	0.0041951
27.36	0.046158
27.3	0.053851
27.41	0.061446
27.41	0.027629
27.36	0.074681
27.28	0
27.4	0.078736
27.33	0
27.32	0
27.39	0
27.31	0
27.23	0
27.28	0.042468
27.36	0.049546
27.32	0.015357
27.23	0
27.34	0.060363
27.1	0
27.08	0
27.2	0
27.18	0
27.17	0
27.18	0
27.11	0
27.2	2.108e-05
27.03	2.459e-05
27.14	0
27.05	2.869e-05
27.02	0.04248
27.14	0
27.04	0
27	0
26.98	0
27.05	0
26.93	0
26.93	0
26.79	0
26.8	2.108e-05
26.85	0
26.9	0
26.77	0
26.7	0
26.73	0
26.85	0
26.76	0.042468
26.65	0
26.84	0.049546
26.87	0.015357
26.89	0.060363
26.86	0
26.79	0
26.85	0.020899
26.68	0
26.69	0.013565
26.75	0
26.6	0
26.7	0
26.67	0
26.63	0
26.66	0
26.6	0
26.73	0.042468
26.69	0
26.53	0
26.64	0
26.63	0
26.64	0.0070991
26.54	0
26.6	0.0012043
26.61	0
26.6	0
26.51	0
26.45	0
26.61	0
26.52	0
26.47	0
26.49	0
26.48	0
26.57	0.042468
26.52	0
26.52	0
26.62	0
26.55	0.049546
26.48	0
26.55	0.0082787
26.43	0
26.41	0
26.46	0
26.45	0
26.44	0
26.38	2.108e-05
26.55	0
26.36	0
26.34	0
26.4	0
26.35	0
26.39	0.084915
26.37	0
26.41	0
26.42	0
26.38	0
26.3	0
26.54	0
26.53	0.042468
26.42	0.0070991
26.55	0.050729
26.62	0.059184
26.55	0.069048
26.59	0.080556
26.56	0
26.54	0.043274
26.58	0.084478
26.65	0.088694
26.54	0
26.71	0
26.73	0.036095
26.72	0.034899
26.62	0
26.61	0
26.67	0
26.7	0.096747
26.61	0
26.68	0.016146
26.65	0.061283
26.65	0
26.65	0
26.64	0
26.78	0
26.58	0
26.61	0
26.64	0
26.56	2.108e-05
26.63	0.042471
26.65	0
26.62	0
26.58	0.0071032
26.61	0
26.74	0
26.59	0
26.58	0
26.58	0
26.66	0
26.67	0
26.7	2.108e-05
26.76	0
26.66	0
26.72	0
26.69	0
26.73	0
26.82	0.084915
26.88	0
26.83	0.05662
26.76	0
26.9	0.066057
26.97	0.11951
26.82	0
26.81	0
26.94	0
27.01	0.11584
26.82	0
26.84	0.019328
26.97	0
26.99	0
26.96	0.064997
26.95	0
27.06	0
26.96	0.053301
26.88	0
26.99	0.062184
27.08	0.019269
27.06	0.02248
26.89	0
27	0
27.02	0.05979
27.11	0
27.12	0
27.04	0.052433
27.07	0.061172
27.08	0
27.05	0.018955
27.08	0
27.03	0
27.11	0.055822
26.95	0.012484
27.06	0.057012
27.14	0
27.11	0.063354
27.08	0
26.95	0
27.08	0
27	0
27.06	0
27.05	0.084915
27.08	0.099067
26.98	0
27.05	0
27.06	0.030685
27.1	0
27.11	0
27.11	0.047582
27.09	0.097959
27.05	0
27.14	0.066725
27.15	0
27.03	0.077846
27.18	0.08289
27.07	0.080378
26.99	0.051327
