# Supplementary material for: How Variability and Effort Determine Coordination at Large Forces
Source: PLoS One. 2016 Mar 2;11(3):e0149512. doi: 10.1371/journal.pone.0149512 (PMC4774921; doi:10.1371/journal.pone.0149512)
Supplement: S1 Dataset — (ZIP) [file pone.0149512.s001.zip › par13_Rilevel6.txt]

40.88	0
41.25	0.092999
41.17	0
41.42	0.066052
41.51	0
41.4	0
41.62	0.068976
41.72	0
41.9	0
41.94	0.011517
42.09	0.013437
42.16	0
42.21	0.046627
42.34	0.011951
42.45	0.013943
42.5	0
42.52	0.054555
42.45	0
42.58	0.055876
42.53	0
42.67	0.060873
42.62	0
42.42	0
42.59	0.019479
42.42	0
42.44	0.013413
42.36	0
42.4	0
42.36	0
42.53	0
42.59	0.044703
42.62	0
42.62	0
42.57	0
42.48	0
42.55	0
42.55	0
42.58	0.042468
42.7	0.0070991
42.63	0.0082822
42.62	0
42.63	0
42.68	0
42.74	0
42.71	0.086295
42.72	0
42.74	0.05685
42.72	0
42.81	0.066326
42.73	0.034933
42.86	0
42.89	0
42.95	0
42.99	0.059344
42.77	0
43.03	0
42.93	0.052359
43.07	0
43	0.018638
43.09	0
43.1	0.054301
43.06	0
43.13	0
43.18	0
43.21	0
43.06	0
43.27	0
43.13	2.108e-05
43.09	0
43.25	0
43.17	0
43.1	0
43.12	0
43.11	0
43.03	0
43	0
42.97	0
43.03	0
42.93	0
42.94	0
42.84	0
43.03	0
42.91	0
42.89	0
42.97	0.042468
43.06	0
43.01	0.049546
42.84	0
42.87	0.015357
42.99	0.017916
43	0
42.94	0.013824
43.06	0
43.01	0
42.95	0.047758
42.99	0
42.94	0.010285
42.98	0.052142
42.97	0.060832
42.92	0
42.96	0
42.95	0.020564
42.96	0.022277
42.87	0
43.06	0
42.92	0.049608
42.82	0
42.93	0.054449
42.88	0.059811
42.76	0
42.83	0
42.82	0
42.78	0
42.75	0.052436
42.69	0
42.68	0
42.78	0.051207
42.73	0
42.72	0.017295
42.71	0.011438
42.72	0
42.73	0
42.76	0
42.64	0
42.71	0
42.54	0
42.68	0
42.71	0
42.62	0.042468
42.62	0.091993
42.6	0.064878
42.57	0
42.55	0.075691
42.48	0
42.42	0
42.42	0
42.35	0.012636
42.4	0
42.5	0
42.42	0
42.55	0.0021271
42.36	0
42.49	0
42.33	0
42.48	0.042822
42.36	0.0075127
42.41	0
42.46	0
42.41	0.050857
42.38	0
42.58	0
42.62	0
42.7	0
42.61	0
42.64	0
42.81	0
42.85	0
42.97	0
42.89	0
42.81	0
42.97	0
43.03	0
43.02	2.108e-05
43.07	0.042471
43.19	0.091997
43.21	0
43.21	0
43.07	0
43.29	0
43.24	0.057801
43.16	0.0096545
43.24	0.05371
43.11	0
43.21	0
43.24	0.020215
43.19	0
43.16	0
43.1	0
43.14	0.0033903
43.13	0
43.03	0.00058613
43.17	0
43	0
42.98	0
43.13	0
43	0.00011876
42.91	0
42.91	4.087e-05
43.07	0.042495
42.95	0.0071301
42.97	0
42.92	0
42.88	0
43.08	0
43.04	0
42.93	0
42.97	0
42.89	0
42.93	0.042468
42.82	0
43	0
43.01	0
42.98	0.091993
42.95	0
43	0.0578
43.07	0.067433
42.99	0
43.07	0.078672
42.96	0
43.09	0
43.02	0
43.1	0
43.16	0.013133
42.96	0
43.01	0.0022099
43.08	0
42.96	0
43.06	0.045025
43	0
43.1	0
42.85	0
42.99	0.049972
42.95	0
42.97	0
42.97	0
42.95	0
42.88	0.0083498
42.94	0
42.9	0.04386
42.97	0
42.85	0.0087226
43	0.052623
42.89	0
42.93	0.060002
43.02	0
42.86	0
42.77	0
42.9	0
42.86	0
42.77	0
42.85	0
42.94	0
42.75	0
42.81	0
42.67	0
42.83	0.084915
42.78	0
42.67	0
42.7	0
42.81	0.05662
42.71	0.02361
42.81	0
42.61	0
42.72	0
42.73	0
42.8	0
42.68	0
42.62	0
42.71	0
42.58	0
42.55	0
42.55	0
42.49	0
42.51	2.108e-05
42.61	0.042471
42.44	0
42.55	0
42.42	0
42.41	0
42.44	0
42.36	2.108e-05
42.31	0
42.23	0
42.36	2.459e-05
42.19	0
42.23	0
42.29	0
42.16	0.042472
42.11	0
42.19	0.049547
42.11	0.057804
42.13	0.024992
42.02	0
42.13	0.064525
42.09	0
42.03	0
42.01	0
41.99	0
41.94	0
41.96	0
42.15	0.084915
42	0
42.04	0
42.13	0
42.03	0
42.05	0
42.07	0
42.17	0
42.28	0
42.34	0
42.35	0
42.45	0
42.72	0
42.81	0
42.82	0.042468
42.81	0
43.1	0
43.12	0.0070991
43.15	0
43.16	0.0082822
43.22	0
43.29	0
43.36	0
43.36	0.0014015
43.39	0
43.43	0
43.3	0
43.38	0
43.26	0
43.37	0
43.37	0
43.36	0
43.41	0
43.24	0.042468
43.28	0
43.18	0
43.2	0
43.3	0
43.32	0.0070991
43.21	0.0012043
43.11	0
43.22	0.043852
43.23	0
43.13	0
43.06	0
43.03	0
42.97	0
42.98	0
42.81	2.108e-05
42.84	0
42.89	0
42.91	0
42.81	0.042471
42.7	0
42.85	0
42.64	0
42.77	0
42.7	0
42.72	0
42.73	0
42.54	0
42.69	0
42.47	0
42.51	0
42.48	2.108e-05
42.44	0.042471
42.38	0
42.32	0.0071032
42.3	0
42.27	0
42.14	0
42.18	0.043652
42.28	0
42.18	0.0072964
42.12	0
42.27	0
42.29	0.050959
42.09	0
42.1	0
42.18	0
42.19	0
42.13	0
42.06	0
42.01	0
42.08	0
42.07	0
42.05	0.042468
41.95	0.0070991
42.01	0.050729
42.01	0.016737
41.96	0.019527
41.99	0
42.1	0.015703
42.13	0.017137
42.02	0.053985
41.94	0
42.02	0.056939
42.15	0.066429
41.95	0
42	0
41.95	0
42.04	0
42.05	0
41.94	0
41.9	0
42.05	0
41.99	2.108e-05
42.02	0.042471
42.06	0.04955
42.12	0.057808
42.07	0
42.12	0
41.97	0
42.04	0.017914
42.04	0.012641
42.03	0
41.98	0.047561
42	0
41.96	0.01304
41.95	0.012228
41.97	0
41.79	0
41.85	0
41.87	0
41.72	0
41.81	0.042468
41.7	0
41.81	0
41.64	0
41.81	0
41.91	0
41.72	0
41.8	0
41.8	0
41.91	0
41.85	0
41.79	0
41.85	0.042468
41.94	0
41.92	0.0070991
41.97	0.0082822
42.07	0.052109
42.03	0
41.98	0
42.07	0
42.13	0
42.33	0.051153
42.21	0
42.24	0
42.28	0
42.36	0.09344
42.52	0
42.47	0.10049
42.55	0
42.56	0
42.74	0.074789
42.59	0
42.69	0
42.72	0
42.71	0.012486
42.78	0.057014
42.87	0.011604
42.79	0
42.76	0.055985
42.77	0
42.86	0
42.79	0.053733
42.73	0
42.64	0
42.79	0
42.62	0
42.63	0.0089766
42.51	0
42.52	0
42.5	0.043964
42.41	0.0088445
42.55	0.010319
42.49	0
42.4	0.052989
42.38	0
42.36	0
42.27	0
42.3	0.093746
42.27	0
42.25	0
42.27	0
42.22	0
42.25	0.058092
42.2	0
42.19	0
42.3	0
42.14	0.0097031
42.04	0
42.18	0.044085
42.13	0.051433
42.12	0
42	0
42.15	0.015941
42.08	0
41.98	0
42.05	0
41.95	0.0026779
42.11	0.0031242
42.1	0
42.11	0
41.91	0
42.02	0
42.07	0.00054177
42.15	0
41.95	0
42.01	0.00011137
41.94	0.00012993
41.92	0
42.07	6.129e-05
41.97	0
41.89	0
41.99	0
42.05	0
41.98	0.042478
42.05	0
41.94	0
41.86	0
41.93	0.049548
41.78	0
41.83	0
41.88	0.050726
41.87	0.05918
41.83	0
41.85	0
41.69	0
41.84	0
41.84	0
41.79	0.042468
41.87	0
41.83	0.049546
41.89	0
41.69	0
41.79	0.057804
41.87	0
41.79	0.06036
41.91	0.062162
41.87	0
41.99	0.11497
41.85	0
41.98	0
42.05	0
41.94	0
42.04	0
41.92	0
42.02	0
42.07	0.084915
42.12	0.014174
41.97	0
42.13	0
42	0
42.16	0.058983
42.22	0
42.33	0.0098515
42.13	0.011493
42.34	0.013409
42.36	0
42.43	0
42.42	0
42.48	0.046618
42.41	0
42.38	0
