# Supplementary material for: How Variability and Effort Determine Coordination at Large Forces
Source: PLoS One. 2016 Mar 2;11(3):e0149512. doi: 10.1371/journal.pone.0149512 (PMC4774921; doi:10.1371/journal.pone.0149512)
Supplement: S1 Dataset — (ZIP) [file pone.0149512.s001.zip › par13_Rilevel8.txt]

53.24	0.055966
53.23	0
53.14	0
53.13	0
53.24	0
53.49	0
53.49	2.108e-05
53.79	0.084918
53.77	0
54.08	0.014178
54.14	0
54.38	0.10143
54.61	0
54.87	0
55.02	0.061737
55.13	0
55.29	0
55.36	0
55.53	0.095204
55.6	0
55.65	0
55.87	0
55.88	0
55.88	0
55.85	0
55.89	0
55.93	0
55.81	0.042468
55.89	0
55.89	0
55.86	0
55.6	0
55.67	0
55.51	0
55.37	0.042468
55.15	0.0070991
55.03	0.0082822
55.11	0
54.89	0
54.66	0
54.75	0.045031
54.52	0
54.52	0
54.29	0.0075263
54.27	0
54.12	0
54.19	0
54.09	0
53.85	0
53.99	0.042468
53.69	0
53.83	0.0070991
53.56	0
53.51	0
53.75	0
53.75	0
53.77	0.043651
53.8	0
53.79	0
53.84	0.0072963
53.9	0
53.97	0
54.13	0
54.18	0
54.37	0
54.38	0
54.54	0
54.47	0
54.53	0.084915
54.54	0
54.61	0
54.52	0.05662
54.69	0.02361
54.64	0.069992
54.66	0
54.72	0
54.78	0
54.87	0.058068
54.86	0
54.81	0
54.79	0
54.76	0
54.75	0
54.82	0
54.64	0
54.83	0.084915
54.79	0
54.63	0
54.65	0.014174
54.62	0.058983
54.66	0.068813
54.59	0.066129
54.47	0.034704
54.49	0
54.46	0
54.43	0.028296
54.27	0
54.26	0.010521
54.26	0
54.18	0.048937
54.22	0.057094
54.06	0
54.19	0
54.06	0.017693
54.07	0.10554
54.09	0
54.07	0
54.02	0
54.17	0
54.06	0.1025
54.18	0.102
54.11	0
54.08	0
54	0
54.1	0
54.24	0.017021
54.21	0.087752
54.14	0
54.19	0.017483
54.26	0.020397
54.33	0
54.3	0.02096
54.36	0
54.48	0
54.45	0
54.48	0.0035144
54.72	0
54.74	0.085501
54.77	0.014857
54.9	0
54.8	0
55.03	0
54.95	0.059194
55.07	0
54.99	0.052334
54.92	0.018609
55.03	0
55.2	0
55.07	0
55.03	0
54.99	0
55.17	0.042468
55.15	0.0070991
55.1	0.050729
54.98	0
54.93	0
55.05	0.10163
55.03	0
55.01	0
54.86	0
54.97	0
54.98	0.01696
54.97	0.045295
54.83	0
54.8	0
54.87	0
54.73	0
54.9	0
54.68	2.108e-05
54.69	0
54.72	0.084918
54.65	0
54.64	0
54.55	0.014178
54.57	0.016537
54.51	0
54.56	0.047587
54.55	0.055518
54.49	0.10722
54.52	0.12272
54.43	0.097976
54.45	0.11431
54.44	0
54.38	0.11617
54.27	0.032771
54.32	0.10267
54.34	0.018561
54.15	0.0026034
54.06	0.0030373
54.18	0.069075
54.21	0
54.1	0
54.06	0
54.09	0.054487
54.01	0
54.07	0.0091022
54	0.053066
53.9	0
54.04	0
53.95	0
54.02	0.010382
54.02	0.053043
53.93	0
53.98	0
54.02	0
54.11	0
54	0
53.91	0
53.95	0
53.94	0
53.89	0
53.98	0.042468
53.93	0.091993
53.9	0
53.8	0
53.9	0
53.87	0
53.97	0
53.77	2.108e-05
53.87	0
53.8	0.042471
53.83	0
53.82	0.04955
53.84	0
53.72	0.057805
53.69	0.067439
53.63	0.0716
53.73	0
53.76	0
53.62	0.075275
53.47	0.03574
53.65	0
53.61	0
53.54	0.060971
53.47	0.071132
53.36	0
53.34	0
53.41	0
53.38	0
53.48	0
53.36	2.108e-05
53.31	2.459e-05
53.31	0
53.46	2.869e-05
53.43	3.347e-05
53.34	0
53.42	3.553e-05
53.31	0
53.36	0
53.29	0.042479
53.36	0.092001
53.32	0
53.34	0
53.39	0.022434
53.52	0.026173
53.56	0
53.43	0
53.53	0.0081224
53.6	0
53.81	0.0057371
53.86	0.044778
54.08	0
54.14	0.009794
54.12	0
54.37	0.010073
54.34	0.010795
54.29	0
54.37	0.047578
54.41	0
54.41	0.011429
54.59	0.011655
54.5	0.054245
54.54	0.10573
54.61	0.072978
54.47	0.00024739
54.48	0.083278
54.64	0.095215
54.49	0
54.48	0
54.5	0
54.63	0
54.74	0
54.55	0
54.64	0
54.63	0
54.61	0.042468
54.56	0.049546
54.53	0.10025
54.69	0.074512
54.66	0.0020369
54.58	0
54.58	0.080192
54.58	0
54.55	0.026145
54.48	0.018083
54.58	0.020758
54.53	0
54.61	0.095746
54.49	0.069257
54.48	0
54.39	0
54.45	0.069968
54.39	0.08163
54.4	0.079277
54.34	0
54.23	0
54.16	0
54.33	0.069286
54.27	0
54.21	0
54.06	0
54.16	0
54.2	0.054016
54.27	0
54.14	0
54.21	0.0090237
54.24	0
54.21	0.010528
54.12	0
54.18	0
54.32	0
54.13	0
54.32	0
54.34	0
54.33	0
54.35	0.042468
54.28	0
54.34	0.049546
54.26	0
54.46	0.10025
54.31	0
54.31	0
54.31	0
54.39	0
54.37	0
54.4	0
54.54	0
54.62	0
54.67	0
54.81	2.108e-05
54.71	0
54.89	2.459e-05
54.73	0
54.79	0
54.81	0
54.94	2.518e-05
54.94	0
55.12	0
55.14	0
55.11	0
55.16	0
55.33	0.042468
55.26	0.049546
55.2	0
55.3	0.057804
55.28	0.067438
55.26	0.03623
55.21	0.077637
55.2	0
55.24	0
55.24	0.072685
55.18	0.07356
55.21	0
55.21	0.024395
55.17	0.070908
55.03	0
55.17	0.070612
55.17	0
54.95	0
55.08	0
54.97	0
55.09	0
54.95	0
54.91	0
54.91	0
54.96	0.042468
54.79	0
54.74	0
54.71	0
54.67	0
54.68	0.0070991
54.67	0
54.7	0.0012043
54.69	0.043852
54.64	0
54.51	0
54.57	0
54.59	0
54.53	0
54.46	0.042468
54.47	0.049546
54.51	0.015357
54.46	0.060363
54.35	0.027977
54.36	0
54.31	0
54.28	0.017304
54.2	0
54.15	0.050015
53.99	0
54.1	0
54.15	0.011241
54.09	0.052677
54.07	0.061457
53.93	0
54	0
53.99	0
54	0.06149
53.99	0.062959
54.23	0.020763
54.19	0
54.35	0.024223
54.28	0
54.5	0.060459
54.38	0.017595
54.57	0
54.51	0.017067
54.66	0
54.59	0
54.74	0
54.8	0.0028656
54.84	0.088237
54.85	0
54.96	0.057652
55.07	0
55.12	0
55.18	0
55.24	0.052077
55.21	0.018309
55.26	0
55.25	0.096646
55.31	0
55.33	0.070307
55.22	0
55.22	0.070293
55.34	0.082009
55.27	0.079569
55.26	0
55.34	0.038666
55.19	0.045111
55.27	0.08336
55.3	0
55.3	0.11277
55.27	0.046673
55.38	0.048007
55.29	0.090936
55.12	0.049752
55.22	0.14294
55.29	0.10552
55.25	0
55.19	0.064879
55.13	0
55.17	0
55.12	0
55.05	0
54.97	0
54.94	0
55.16	0.042468
55.08	0
55.07	0.091993
55.03	0
55.16	0
55.12	0.064878
55.07	0
55.07	0
55.07	0.010834
55.2	0.055087
54.99	0.021821
54.97	0
55.04	0
55	0.014645
55.07	0.01528
55.05	0
55.06	0
54.94	0
54.97	0.0050085
54.96	0
55.12	0.00085582
54.91	0
54.98	0.085892
54.94	0
54.89	0.099373
54.96	0.031041
54.9	0
54.89	0.036072
54.84	0.070216
54.82	0.039471
54.77	0.029488
54.9	0.029229
54.78	0.076547
54.67	0
54.82	0.07159
54.64	0
54.62	0
54.58	0.067158
54.59	0
54.7	0.065593
54.64	0
54.64	0.064593
54.51	0
54.54	0.064166
54.62	0.07486
54.65	0.11885
54.65	0.011319
54.57	0.0024401
54.49	0
54.61	0
54.66	0.06457
54.61	0
54.57	0.096083
54.52	0.069243
54.53	0
54.64	0.038337
54.51	0.076412
54.41	0.0467
54.46	0
54.58	0.026929
54.46	0.073864
54.27	0.037339
54.22	0
54.36	0.023043
54.26	0
54.29	0
54.35	0
54.37	0.0038616
54.26	0.089399
54.33	0
54.3	0
54.26	0.058011
54.24	0
54.09	0
54.11	0
54.2	0.0096896
54.14	0.053751
54.16	0.053041
54.15	0
54.2	0.019435
54.17	0.065121
54.25	0.031913
54.19	0
54.19	0
54.28	0.061879
54.3	0.026507
54.19	0.062518
54.18	0
54.22	0.067619
54.23	0.078888
54.13	0
54.15	0.077305
54.01	0
54.07	0
54.09	0
54.06	0.012905
53.92	0
54.01	0
54.1	0.002172
54.06	0
53.84	0
53.94	0
54.02	0.00038307
53.81	0.00044692
53.98	0.00015941
53.92	0.042633
53.93	0
53.68	0
53.75	0
