# Supplementary material for: How Variability and Effort Determine Coordination at Large Forces
Source: PLoS One. 2016 Mar 2;11(3):e0149512. doi: 10.1371/journal.pone.0149512 (PMC4774921; doi:10.1371/journal.pone.0149512)
Supplement: S1 Dataset — (ZIP) [file pone.0149512.s001.zip › par13_RiLllevel10.txt]

32.08	38.249
32.08	38.163
32.11	38.271
32.02	38.24
32.19	38.194
32.03	38.008
32.07	38.052
32.07	37.949
32.02	37.895
32.02	37.965
32.07	37.97
31.91	37.963
32.01	37.906
32.04	38.026
31.92	37.836
31.82	37.899
31.82	37.845
31.84	37.867
31.94	37.819
32.06	37.996
31.91	37.938
32.01	37.817
31.96	37.813
32.14	37.888
32.13	37.73
32.15	37.813
32.19	37.792
32.18	37.831
32.38	37.791
32.25	37.818
32.27	37.662
32.29	37.68
32.27	37.618
32.24	37.795
32.17	37.669
32.07	37.516
32.13	37.662
32.01	37.532
32.06	37.644
31.98	37.619
32.04	37.738
32.08	37.521
32.02	37.497
32.03	37.492
32.11	37.508
32.17	37.532
32.02	37.456
32.05	37.615
32.01	37.719
32.14	37.715
32.1	37.664
32.01	37.601
32.09	37.753
32.1	37.818
32.07	37.75
32.31	37.798
32.26	37.735
32.39	37.8
32.31	37.808
32.43	37.934
32.49	37.922
32.52	37.815
32.52	37.829
32.5	37.791
32.45	37.788
32.67	37.806
32.52	37.745
32.53	37.69
32.48	37.625
32.56	37.682
32.58	37.622
32.65	37.676
32.51	37.58
32.5	37.646
32.72	37.692
32.62	37.737
32.75	37.671
32.64	37.67
32.66	37.6
32.69	37.635
32.55	37.667
32.71	37.698
32.79	37.788
32.82	37.808
32.85	37.757
32.83	37.735
32.79	37.704
32.89	37.917
32.95	37.981
32.92	37.84
32.9	37.812
32.86	37.825
32.79	37.93
32.65	37.804
32.47	37.902
32.39	37.828
32.27	37.958
32.3	37.895
32.13	37.931
32.21	37.91
32.08	37.954
32.16	37.848
32.14	37.872
32.03	37.741
32.19	37.836
32.39	37.781
32.45	37.795
32.28	37.786
32.22	37.73
32.25	37.728
32.3	37.88
32.24	37.896
32.25	37.913
32.33	37.976
32.23	37.89
32.31	38.002
32.35	37.98
32.16	37.951
32.18	38.043
32.2	38.011
32.19	38.159
32.05	38.015
31.95	38.149
31.96	38.097
31.89	38.021
31.96	38.149
31.88	38.105
31.94	38.121
31.72	37.946
31.81	37.963
31.84	37.911
31.6	37.872
31.73	37.918
31.69	37.884
31.48	37.874
31.46	37.859
31.44	37.935
31.59	37.988
31.52	37.999
31.49	38.018
31.49	37.958
31.54	38.059
31.39	37.91
31.53	37.982
31.36	37.852
31.33	37.951
31.43	38.035
31.42	37.989
31.29	37.959
31.17	38.125
31.18	38.086
31.16	38.194
31.07	38.135
31.05	38.032
31.05	38.002
31.03	38.151
30.97	38.204
31.02	38.121
31.14	38.331
31.07	38.381
31.12	38.317
31.17	38.429
31.29	38.424
31.25	38.644
31.27	38.569
31.35	38.643
31.34	38.698
31.54	38.827
31.58	38.937
31.55	39.028
31.81	39.062
31.8	39.047
31.96	39.148
31.99	39.286
31.89	39.217
32.16	39.333
32.13	39.336
32.15	39.469
32.13	39.395
32.07	39.371
32.06	39.482
32.09	39.549
32.12	39.457
32.08	39.497
32.15	39.472
32.04	39.574
32.07	39.462
32.07	39.574
32.15	39.552
32.03	39.433
32.18	39.342
32.08	39.176
32.04	39.171
32.03	39.061
32.06	39.149
32.15	38.974
32.14	39.041
32.06	38.891
32.03	38.717
32.07	38.871
32.03	38.655
32.01	38.602
31.98	38.487
31.97	38.334
32.09	38.356
31.88	38.227
31.9	38.283
31.88	38.145
31.99	38.088
31.91	38.174
31.8	38.102
31.87	37.954
31.82	37.941
31.76	37.907
31.98	38.004
31.95	37.806
31.89	37.884
31.81	37.745
31.85	37.713
31.87	37.595
31.89	37.739
31.71	37.559
31.81	37.504
31.85	37.507
31.81	37.472
31.88	37.537
31.71	37.418
31.71	37.437
31.78	37.638
31.68	37.575
31.71	37.549
31.51	37.594
31.39	37.496
31.5	37.591
31.33	37.456
31.35	37.478
31.25	37.551
31.47	37.714
31.31	37.581
31.36	37.621
31.45	37.564
31.47	37.536
31.5	37.703
31.38	37.616
31.52	37.58
31.51	37.573
31.73	37.659
31.69	37.722
31.85	37.641
31.97	37.687
31.91	37.662
31.9	37.72
31.92	37.645
31.92	37.547
32.06	37.744
32.03	37.753
32.09	37.811
32	37.657
32.14	37.701
32.22	37.769
32.16	37.858
32.27	37.791
32.08	37.745
32.27	37.972
32.12	37.932
32.27	37.959
32.29	37.848
32.17	37.943
32.4	38.103
32.29	38.04
32.19	38.143
32.3	38.174
32.22	38.059
32.4	38.205
32.36	38.222
32.33	38.168
32.31	38.214
32.39	38.263
32.25	38.255
32.18	38.263
32.19	38.355
32	38.259
32.04	38.394
31.98	38.118
32.02	38.095
31.99	38.28
31.96	38.225
31.86	38.219
31.88	38.105
31.82	38.23
31.83	38.125
31.89	38.057
31.75	37.944
31.73	37.898
31.87	38.076
31.84	38.093
31.76	37.918
31.86	37.98
31.84	37.816
31.73	37.929
31.75	37.947
31.78	38.008
31.74	38.065
31.76	38.079
31.57	38.081
31.72	38.191
31.8	38.232
31.72	38.099
31.8	38.232
31.64	38.215
31.69	38.323
31.64	38.302
31.49	38.314
31.62	38.307
31.63	38.405
31.63	38.394
31.54	38.278
31.39	38.402
31.5	38.331
31.44	38.378
31.54	38.416
31.52	38.334
31.39	38.386
31.43	38.299
31.34	38.293
31.45	38.195
31.39	38.327
31.37	38.326
31.45	38.231
31.36	38.22
31.37	38.081
31.44	38.104
31.24	38.109
31.47	38.243
31.31	37.948
31.21	37.945
31.27	37.964
31.16	37.899
31.14	37.821
31.17	37.921
31.15	37.874
31.18	37.989
31.17	37.909
31.26	37.995
31.23	37.982
31.16	37.907
31.5	37.997
31.55	37.956
31.49	37.752
31.48	37.966
31.61	38.006
31.64	38.065
31.58	38.034
31.76	38.301
31.89	38.393
31.83	38.337
31.95	38.434
31.87	38.453
32	38.438
31.88	38.504
31.92	38.48
32.06	38.503
32.08	38.515
32.03	38.398
32.12	38.518
32.03	38.309
32.05	38.45
32.09	38.484
32	38.436
32.04	38.57
31.94	38.451
32.02	38.559
32.1	38.663
32.01	38.438
31.97	38.735
32	38.72
31.88	38.68
31.95	38.7
31.79	38.876
31.89	39.034
31.96	38.957
31.86	39.081
31.78	39.106
31.83	39.131
31.8	39.046
31.82	39.218
31.63	39.261
31.68	39.376
31.7	39.379
31.64	39.25
31.61	39.327
31.45	39.175
31.55	39.203
31.61	39.217
31.55	39.359
31.58	39.208
31.58	39.188
31.56	39.148
31.6	39.139
31.51	39.168
31.42	39.094
31.48	38.947
31.51	38.907
31.37	39.037
31.5	39.02
31.29	38.995
31.35	38.979
31.37	38.942
31.43	39.032
31.36	38.989
31.25	38.856
31.33	38.961
31.2	38.788
31.34	38.89
31.28	38.823
31.27	38.669
31.27	38.637
31.3	38.796
31.36	38.712
31.28	38.725
31.28	38.836
31.28	38.863
31.33	38.774
31.42	38.898
31.3	38.801
31.39	38.856
31.28	38.86
31.28	38.944
31.4	39.057
31.22	39.041
31.29	39.124
31.28	39.126
31.28	39.128
31.28	39.159
31.13	39.091
31.29	39.269
31.24	39.251
31.11	39.144
31.08	39.189
31.09	39.279
30.92	39.14
31.02	39.374
31.11	39.267
30.94	39.16
30.96	39.155
31.07	39.262
30.88	39.113
31.07	39.196
30.94	39.1
30.94	39.217
30.89	39.142
30.9	39.207
30.91	39.096
30.84	39.036
30.86	39.068
30.89	39.086
30.72	39.034
30.78	38.921
30.88	39.104
30.8	39.072
30.71	38.946
30.77	39.219
30.73	39.165
30.76	39.376
30.83	39.209
30.92	39.317
30.83	39.506
30.84	39.511
30.85	39.526
30.87	39.467
30.92	39.467
30.83	39.662
30.88	39.518
30.88	39.604
30.85	39.66
30.89	39.564
30.84	39.496
30.75	39.468
30.82	39.417
30.72	39.429
30.83	39.56
30.82	39.474
30.77	39.683
30.9	39.634
30.66	39.627
30.74	39.661
30.68	39.677
30.7	39.669
30.86	39.624
30.72	39.58
30.65	39.572
30.8	39.557
30.69	39.41
30.65	39.409
30.74	39.585
30.71	39.417
30.67	39.476
30.69	39.547
30.78	39.527
30.59	39.462
30.65	39.442
30.59	39.361
30.62	39.596
30.48	39.392
30.61	39.54
30.52	39.425
30.59	39.55
30.63	39.539
30.37	39.402
30.36	39.404
30.36	39.424
30.42	39.381
30.43	39.522
30.48	39.392
30.37	39.348
30.29	39.339
30.28	39.325
30.38	39.273
30.37	39.316
30.44	39.219
30.41	39.197
30.3	39.386
30.43	39.226
30.44	39.176
30.33	39.11
30.26	39.135
30.2	38.997
30.31	38.974
30.2	39.06
30.2	38.955
30.14	39.015
30.12	38.825
30.07	38.881
30.03	38.908
30.04	38.755
30.05	38.892
30.12	38.829
30	38.787
30.11	38.856
30	38.763
29.91	38.764
29.97	38.785
29.9	38.735
29.89	38.684
29.85	38.783
29.86	38.701
29.9	38.776
29.97	38.774
29.99	38.823
29.87	38.719
29.92	38.963
29.97	38.837
30.07	38.932
30.09	38.916
29.93	39.016
29.99	38.938
