# Supplementary material for: How Variability and Effort Determine Coordination at Large Forces
Source: PLoS One. 2016 Mar 2;11(3):e0149512. doi: 10.1371/journal.pone.0149512 (PMC4774921; doi:10.1371/journal.pone.0149512)
Supplement: S1 Dataset — (ZIP) [file pone.0149512.s001.zip › par13_RiLllevel12.txt]

39.06	43.276
38.93	43.314
38.98	43.371
38.98	43.171
38.81	43.167
39.02	43.223
38.93	43.299
38.85	43.212
38.87	43.143
39.06	43.266
38.89	43.197
39.08	43.151
39.15	43.296
39.2	43.182
39.38	43.104
39.39	42.992
39.73	43.17
39.88	43.216
39.71	43.245
39.79	43.255
39.9	43.281
39.99	43.244
40.03	43.341
40.05	43.319
39.94	43.289
39.92	43.21
39.89	43.241
39.87	43.283
39.76	43.231
39.96	43.216
40.05	43.246
40.11	43.21
39.94	43.035
39.95	43.205
39.73	43.074
39.61	42.923
39.57	43.039
39.7	42.968
39.87	42.829
39.94	42.767
39.76	42.885
39.7	42.667
39.47	42.732
39.3	42.608
39.21	42.444
39.13	42.517
39.11	42.626
38.67	42.534
38.45	42.416
38.1	42.299
38	42.148
37.94	42.171
37.74	42.095
37.63	42.107
37.45	42.098
37.47	42.15
37.42	42.065
37.38	41.962
37.36	42.067
37.28	41.933
37.25	41.991
37.38	41.88
37.07	41.934
37.11	41.759
37.28	41.92
37.19	41.748
37.4	41.75
37.44	41.643
37.51	41.849
37.53	41.652
37.44	41.608
37.61	41.584
37.69	41.642
37.95	41.641
37.68	41.479
37.79	41.493
37.89	41.601
37.93	41.604
38.19	41.555
38.35	41.541
38.38	41.679
38.35	41.71
38.35	41.94
38.33	42.081
38.27	42.126
38.3	42.223
38.28	42.357
38.31	42.38
38.27	42.41
38.47	42.508
38.54	42.486
38.54	42.488
38.63	42.552
38.81	42.708
38.98	42.8
39.07	42.637
39.2	42.832
39.22	42.762
39.32	42.754
39.37	42.804
39.3	42.805
39.17	42.706
39.12	42.727
39.23	42.934
39.13	42.836
38.88	42.799
38.64	42.628
38.68	42.7
38.78	42.653
38.75	42.819
38.94	42.986
38.78	42.762
38.67	42.827
38.8	42.636
39.01	42.76
38.97	42.581
38.89	42.641
38.87	42.45
38.94	42.388
39.1	42.389
39.28	42.242
39.54	42.186
39.48	42.067
39.58	42.131
39.39	42.045
39.36	41.946
39.46	41.896
39.4	41.891
39.77	41.904
39.59	41.866
39.58	42.006
39.7	41.803
39.65	41.746
39.87	41.806
39.75	41.705
39.91	41.763
39.96	41.638
40.01	41.738
39.98	41.609
40.17	41.746
40.33	41.71
40.44	41.701
40.56	41.627
40.65	41.481
40.85	41.672
40.88	41.575
40.84	41.553
40.91	41.443
40.97	41.497
40.94	41.542
40.95	41.393
40.92	41.575
40.93	41.621
41.02	41.524
40.86	41.443
40.93	41.597
40.8	41.461
40.74	41.442
40.66	41.412
40.82	41.478
40.81	41.484
40.83	41.465
40.84	41.465
40.9	41.427
41.02	41.302
41.14	41.443
41.11	41.266
41.16	41.36
41.34	41.3
41.03	41.109
41.11	41.332
40.94	41.059
41.08	41.237
40.98	41.046
40.84	41.131
41.02	41.135
40.79	41.102
40.85	41.151
40.81	41.095
40.96	41.103
40.89	41.098
40.74	41.135
40.73	41.098
40.71	41.174
40.74	41.144
40.57	41.109
40.44	41.068
40.3	41.014
40.19	41.128
40.1	41.078
39.86	41.067
39.96	41.06
39.84	40.931
39.76	41.045
39.69	40.903
39.75	40.917
39.69	40.934
39.68	40.913
39.53	40.91
39.45	40.888
39.58	40.8
39.59	40.696
39.79	40.784
39.68	40.804
39.92	40.787
39.95	40.77
40.1	40.723
40.23	40.769
40.17	40.767
40.13	40.634
40.42	40.778
40.45	40.694
40.43	40.604
40.5	40.577
40.56	40.673
40.5	40.552
40.77	40.726
40.66	40.604
40.86	40.52
40.84	40.552
40.88	40.575
40.86	40.536
41.01	40.632
41.06	40.679
40.97	40.578
41.12	40.625
41.16	40.591
41.25	40.77
41.25	40.623
41.19	40.741
41.27	40.895
41.43	40.77
41.35	40.843
41.4	40.94
41.39	40.866
41.33	40.886
41.47	41.012
41.56	41.052
41.6	41.13
41.55	41.077
41.53	40.984
41.69	41.043
41.81	41.261
41.77	41.168
41.71	41.259
41.74	41.29
41.91	41.298
41.94	41.256
41.96	41.212
41.87	41.347
41.85	41.277
41.91	41.36
41.95	41.327
41.87	41.339
41.64	41.403
41.6	41.412
41.48	41.35
41.49	41.433
41.33	41.493
41.41	41.349
41.41	41.298
41.34	41.279
41.31	41.267
41.2	41.324
41.05	41.126
40.86	41.216
40.9	41.245
40.83	41.155
40.79	41.178
40.72	40.984
40.66	41.046
40.8	41.102
40.74	40.993
40.77	40.966
40.55	40.889
40.48	40.83
40.58	40.879
40.63	40.927
40.61	40.831
40.59	40.893
40.59	40.767
40.69	40.926
40.84	40.934
40.58	40.807
40.62	40.719
40.62	40.774
40.62	40.776
40.53	40.666
40.52	40.791
40.59	40.703
40.42	40.786
40.3	40.533
40.2	40.577
40.32	40.563
40.29	40.524
40.41	40.622
40.19	40.467
40.17	40.541
40.38	40.408
40.26	40.382
40.52	40.486
40.41	40.336
40.19	40.314
40.06	40.191
40.05	40.41
40.18	40.329
40.09	40.176
40.2	40.234
40.21	40.263
40.32	40.233
40.28	40.373
40.42	40.381
40.39	40.372
40.67	40.395
40.79	40.417
40.58	40.448
40.63	40.46
40.7	40.474
40.93	40.491
40.93	40.507
40.99	40.521
41.1	40.703
41.01	40.489
41.15	40.619
41.06	40.641
41.25	40.62
41.21	40.679
41.44	40.718
41.55	40.756
41.66	40.651
41.68	40.738
41.7	40.8
41.45	40.778
41.19	40.83
41.13	40.715
41.09	40.769
41.03	40.859
41.09	40.826
40.95	40.791
41.03	40.827
40.93	40.761
41.12	40.845
40.96	40.8
40.98	40.668
40.91	40.69
40.8	40.667
40.82	40.779
40.56	40.768
40.62	40.89
40.51	40.8
40.74	40.776
40.86	40.921
40.87	40.86
40.92	40.79
40.89	40.773
41.04	40.727
41.13	40.803
41.21	40.911
41.31	40.792
41.34	41.005
41.16	40.916
40.96	40.863
40.77	40.915
40.65	40.958
40.62	40.901
40.5	40.926
40.35	40.928
40.42	40.896
40.66	40.851
40.58	40.748
40.57	40.892
40.41	40.844
40.55	40.83
40.7	40.776
40.79	40.891
40.91	40.746
40.97	40.849
41.27	40.807
41.31	40.803
41.37	40.85
41.29	40.843
41.31	40.902
41.37	40.868
41.22	40.793
41.33	40.792
41.2	40.867
41.31	40.956
41.43	40.837
41.36	40.79
41.47	40.747
41.45	40.824
41.32	40.86
41.54	40.886
41.6	40.767
41.68	40.848
41.63	40.865
41.45	40.872
41.51	40.874
41.46	40.787
41.44	40.875
41.48	40.922
41.46	40.719
41.38	40.863
41.35	40.692
41.42	40.718
41.42	40.82
41.45	40.76
41.49	40.725
41.51	40.701
41.54	40.576
41.47	40.594
41.65	40.642
41.6	40.749
41.62	40.669
41.59	40.706
41.47	40.812
41.35	40.594
41.51	40.586
41.58	40.643
41.44	40.512
41.59	40.437
41.52	40.629
41.42	40.678
41.07	40.523
41.07	40.291
41.05	40.297
40.83	40.316
40.85	40.348
40.75	40.378
40.57	40.269
40.66	40.35
40.63	40.317
40.56	40.444
40.13	40.291
40.24	40.234
40.31	40.228
40.29	40.335
39.98	40.295
40.05	40.398
40.17	40.373
40.16	40.269
40.09	40.318
40.18	40.273
40.26	40.397
40.25	40.269
40.39	40.209
40.43	40.199
40.49	40.392
40.54	40.242
40.38	40.259
40.52	40.257
40.67	40.307
40.59	40.368
40.52	40.364
40.68	40.511
40.61	40.426
40.62	40.497
40.53	40.358
40.47	40.527
40.25	40.511
39.97	40.511
39.99	40.568
39.84	40.537
39.9	40.567
40.06	40.574
39.94	40.415
40.19	40.611
40.23	40.576
40.16	40.624
40.25	40.719
40.28	40.573
40.21	40.684
40.21	40.569
40.12	40.738
40.12	40.63
40.1	40.742
40.15	40.77
40.31	40.7
40.28	40.722
40.35	40.761
40.26	40.826
40.29	40.755
40.36	40.752
40.37	40.633
40.38	40.746
40.68	40.659
40.75	40.631
40.66	40.525
40.67	40.657
40.68	40.704
40.64	40.612
40.89	40.689
40.83	40.656
40.9	40.55
40.93	40.575
40.85	40.511
41.01	40.452
40.99	40.582
40.93	40.485
41.02	40.474
41.12	40.542
41.08	40.505
40.84	40.471
40.81	40.41
40.97	40.398
40.79	40.513
40.69	40.465
40.79	40.459
40.53	40.499
40.44	40.514
40.56	40.576
40.52	40.501
40.45	40.422
40.4	40.501
40.29	40.332
40.4	40.513
40.45	40.376
40.61	40.525
40.6	40.329
40.54	40.343
40.58	40.473
40.62	40.423
40.47	40.219
40.45	40.253
40.64	40.41
40.53	40.167
40.6	40.116
40.64	40.192
40.59	40.187
40.61	40.176
40.43	40.137
40.37	40.302
40.25	40.29
40.06	40.264
40.06	40.192
40.09	40.195
39.86	40.29
39.78	40.288
39.66	40.16
39.68	40.312
39.49	40.205
39.47	40.164
39.49	40.101
39.44	40.112
39.62	40.147
39.57	40.161
39.41	40.197
39.31	40.117
39.5	40.162
39.46	40.086
39.48	40.203
39.38	40.04
39.33	40.099
39.38	40.053
39.61	40.205
39.6	40.182
