# Supplementary material for: How Variability and Effort Determine Coordination at Large Forces
Source: PLoS One. 2016 Mar 2;11(3):e0149512. doi: 10.1371/journal.pone.0149512 (PMC4774921; doi:10.1371/journal.pone.0149512)
Supplement: S1 Dataset — (ZIP) [file pone.0149512.s001.zip › par13_RiLllevel14.txt]

42.96	51.067
42.92	51.249
42.83	51.281
42.74	51.091
42.72	51.213
42.64	51.139
42.67	51.279
42.42	51.199
42.48	51.44
42.61	51.413
42.71	51.447
42.64	51.54
42.46	51.711
42.6	51.924
42.71	52.047
42.59	52.11
42.49	52.179
42.38	52.412
42.41	52.614
42.59	52.771
42.7	52.807
42.58	53.093
42.64	53.161
42.64	53.116
42.64	53.029
42.69	53.157
42.52	53.216
42.64	53.321
42.6	53.178
42.5	53.188
42.44	53.385
42.48	53.338
42.43	53.315
42.4	53.314
42.41	53.295
42.43	53.185
42.35	53.194
42.41	53.51
42.45	53.415
42.58	53.432
42.66	53.328
42.65	53.351
42.53	53.42
42.77	53.49
42.86	53.545
42.82	53.436
42.81	53.454
42.87	53.556
42.85	53.664
42.99	53.905
43.05	54.177
43.05	54.174
43.26	54.293
43.15	54.416
43.29	54.669
43.68	54.754
43.82	55.062
43.87	55.253
43.97	55.413
44.11	55.536
44.03	55.681
44.35	55.751
44.13	55.823
44.26	55.96
44.23	56.136
44.12	56.109
44.09	56.138
44.09	55.905
44.13	56.174
44.36	56.125
44.26	56.207
44.32	55.969
44.27	55.856
44.26	55.89
44.33	55.928
44.24	55.768
44.15	55.695
44.12	55.649
44.13	55.445
43.99	55.285
43.93	55.178
43.79	55.165
43.95	55.034
43.92	54.889
43.71	54.754
43.84	54.836
43.82	54.694
43.78	54.742
43.67	54.524
43.63	54.421
43.53	54.28
43.61	54.357
43.44	54.259
43.26	54.093
43.27	54.022
43.3	53.998
43.26	53.993
43.21	53.932
42.95	54.005
43.03	53.863
42.95	53.879
42.97	53.817
43.01	53.745
43.02	53.756
42.95	53.757
43.02	53.867
42.9	53.695
42.97	53.675
42.97	53.621
43.09	53.768
42.94	53.727
42.97	53.789
43.03	53.762
43.12	53.861
42.93	53.859
42.86	53.917
42.85	53.906
42.83	53.925
42.8	53.953
42.78	54.01
42.8	53.993
42.84	54.133
42.71	54.044
42.81	54.233
42.73	54.152
42.76	54.176
42.54	54.249
42.62	54.141
42.7	54.327
42.46	54.385
42.42	54.297
42.4	54.274
42.42	54.406
42.43	54.45
42.56	54.556
42.49	54.457
42.41	54.398
42.33	54.589
42.27	54.662
42.38	54.697
42.22	54.678
42.13	54.673
42	54.888
41.94	55.023
41.93	55.168
41.94	55.246
41.81	55.426
41.71	55.764
41.71	55.995
41.62	56.114
41.62	56.399
41.65	56.337
41.45	56.446
41.41	56.729
41.27	56.725
41.38	56.996
41.34	57.096
41.12	57.18
41.07	57.175
40.93	57.249
41	57.294
40.85	57.428
40.85	57.314
40.81	57.421
40.89	57.505
40.8	57.59
40.68	57.597
40.7	57.412
40.71	57.556
40.65	57.664
40.83	57.69
40.75	57.579
40.71	57.534
40.76	57.682
40.77	57.915
40.92	57.872
40.89	57.987
40.74	57.885
40.66	57.901
40.6	58.15
40.62	58.359
40.44	58.228
40.41	58.353
40.35	58.516
40.43	58.661
40.44	58.874
40.41	59.002
40.19	59.088
40.16	59.083
40.17	59.263
40.21	59.533
40.21	59.473
39.97	59.467
39.93	59.402
40.02	59.583
40.04	59.636
40.01	59.696
39.93	59.521
40.01	59.657
39.9	59.657
39.88	59.585
39.89	59.619
39.92	59.818
39.87	59.57
39.89	59.556
39.85	59.539
39.8	59.531
39.83	59.517
39.81	59.382
39.72	59.393
39.64	59.281
39.61	59.238
39.71	59.231
39.69	59.098
39.71	59.094
39.62	58.832
39.62	58.842
39.79	58.861
39.72	58.629
39.64	58.636
39.71	58.602
39.64	58.479
39.69	58.418
39.54	58.217
39.6	58.276
39.68	58.301
39.59	58.166
39.58	58.071
39.56	58.056
39.44	57.986
39.45	57.768
39.41	57.764
39.39	57.698
39.31	57.508
39.27	57.586
39.16	57.265
39.06	57.309
39	57.275
39.03	57.29
39.02	57.041
39.02	56.95
38.96	56.94
38.94	57.133
38.97	56.94
39.05	57.009
39.05	57.003
38.89	57.14
38.88	57.088
38.87	57.123
38.85	57.111
38.77	57.17
38.81	57.113
38.75	57.194
38.73	57.254
38.8	57.361
38.87	57.402
38.81	57.484
38.85	57.46
38.74	57.505
38.78	57.589
38.73	57.712
38.88	57.848
38.89	57.824
38.81	58.097
38.78	57.984
38.83	58.134
38.89	57.993
38.93	58.144
38.77	58.282
38.84	58.483
38.77	58.439
38.84	58.574
38.92	58.671
38.92	58.716
38.69	58.831
38.79	58.762
38.8	58.986
38.75	58.8
38.76	59.033
38.82	58.959
38.88	58.98
38.77	59.016
38.76	59.064
38.94	59.193
38.71	59.22
38.74	59.051
38.88	59.105
38.86	59.12
38.75	59.087
38.76	59.281
38.89	59.164
38.79	59.183
38.86	59.111
38.9	59.109
38.93	59.198
38.83	59.184
38.69	59.103
38.72	58.962
38.7	58.937
38.79	59.121
38.68	58.896
38.66	58.848
38.74	58.805
38.57	58.822
38.72	58.887
38.7	58.933
38.71	58.897
38.67	58.905
38.58	58.837
38.49	58.797
38.63	58.739
38.57	58.707
38.64	58.888
38.54	58.673
38.62	58.815
38.6	58.86
38.64	58.796
38.52	58.598
38.46	58.762
38.58	58.692
38.44	58.629
38.46	58.506
38.34	58.458
38.35	58.349
38.42	58.365
38.48	58.311
38.36	58.3
38.26	58.266
38.24	58.319
38.23	58.187
38.36	58.114
38.22	58.167
38.23	58.314
38.36	58.195
38.21	58.047
38.25	58.533
38.14	58.475
38.21	58.484
38.21	58.427
38.14	58.424
38.05	58.529
38.14	58.528
38.06	58.665
38.03	58.61
38	58.683
37.94	58.556
37.92	58.688
37.97	58.545
37.87	58.61
37.84	58.652
37.98	58.732
37.86	58.719
37.93	58.851
37.93	58.69
37.86	58.831
37.99	58.861
37.82	58.882
37.81	58.782
37.87	58.77
37.82	58.741
37.9	58.854
37.97	58.853
37.83	58.89
37.75	59.078
37.72	59.214
37.79	59.463
37.78	59.522
37.7	59.718
37.68	59.686
37.71	59.66
37.71	59.905
37.61	59.893
37.75	59.913
37.72	59.86
37.72	59.932
37.73	60.062
37.77	60.088
37.84	60.121
37.77	60.283
37.86	60.311
37.76	60.459
37.94	60.482
37.79	60.463
38	60.563
37.95	60.609
37.92	60.532
38.08	60.629
38.14	60.611
38.25	60.593
38.2	60.556
38.46	60.504
38.5	60.415
38.66	60.591
38.66	60.673
38.73	60.601
38.94	60.439
39.07	60.343
38.99	60.289
39.05	60.451
39.07	60.499
39.34	60.439
39.19	60.227
39.17	60.165
39.32	60.144
39.37	60.178
39.51	59.955
39.41	60.044
39.61	60.099
39.9	60.003
40.47	59.894
40.73	59.889
40.64	59.836
40.8	59.844
40.87	59.801
40.99	59.895
40.91	59.768
41.03	59.747
40.92	59.733
41.02	59.629
41.01	59.516
41.05	59.622
41.07	59.598
41.12	59.446
41.29	59.44
41.16	59.282
41.23	59.285
41.22	59.314
41.11	59.266
41.24	59.236
41.06	59.287
41.13	59.118
41.07	58.921
41.04	59.068
41.03	59.162
40.91	59.022
41.01	59.02
40.95	59.004
40.81	58.933
40.77	58.868
40.85	58.947
40.84	58.934
40.81	58.877
40.75	58.686
40.65	58.603
40.72	58.558
40.69	58.748
40.75	58.717
40.75	58.563
40.7	58.628
40.84	58.632
40.65	58.559
40.64	58.401
40.7	58.348
40.48	58.312
40.53	58.259
40.61	58.324
40.48	58.285
40.36	57.969
40.31	57.991
40.41	57.937
40.38	57.926
40.26	57.817
40.44	57.781
40.37	57.75
40.29	57.667
40.27	57.623
40.34	57.487
40.18	57.56
40.35	57.565
40.22	57.364
40.34	57.399
40.22	57.277
40.37	57.369
40.23	57.337
40.38	57.469
40.45	57.444
40.26	57.366
40.35	57.297
40.51	57.454
40.52	57.728
40.63	57.602
40.74	57.628
40.78	57.672
40.64	57.565
40.79	57.753
40.87	57.757
40.83	57.698
40.85	57.752
40.81	57.638
40.84	57.778
41.02	57.824
40.88	57.708
40.89	57.794
40.85	57.589
41.03	57.751
41.27	57.789
41.1	57.826
41.18	57.845
41.05	57.811
41.09	57.763
41.1	57.723
41.07	57.712
40.85	57.736
40.93	57.675
40.82	57.567
40.95	57.704
40.75	57.659
40.78	57.692
40.64	57.558
40.81	57.665
40.72	57.724
40.77	57.77
40.77	57.619
40.69	57.691
40.74	57.629
40.6	57.453
40.57	57.578
40.58	57.503
40.55	57.569
40.49	57.378
40.49	57.422
40.34	57.289
40.18	57.283
40.24	57.162
40.23	57.136
40.14	57.096
40.09	57.169
40.13	57.234
40.03	57.056
40.04	57.081
40.14	56.987
40.09	57.011
40.05	57.027
40.04	56.993
40.04	57.152
40.04	56.909
39.98	56.981
40.01	56.934
39.96	56.918
40.03	56.99
40.11	57.006
40.12	57.022
40.06	56.944
40.07	56.903
40.01	56.986
40.09	56.9
40.25	57.01
40.23	56.923
40.09	56.877
40.13	57.085
40.37	56.974
40.33	57.071
40.47	57.081
40.47	57.065
40.49	57.054
40.46	57.007
