# Supplementary material for: How Variability and Effort Determine Coordination at Large Forces
Source: PLoS One. 2016 Mar 2;11(3):e0149512. doi: 10.1371/journal.pone.0149512 (PMC4774921; doi:10.1371/journal.pone.0149512)
Supplement: S1 Dataset — (ZIP) [file pone.0149512.s001.zip › par13_RiLllevel16.txt]

54.41	57.111
54.47	56.926
54.52	56.681
54.8	56.777
54.75	56.675
54.95	56.785
54.87	56.646
54.89	56.471
55.21	56.564
55.28	56.443
55.32	56.532
55.47	56.575
55.44	56.563
55.49	56.494
55.54	56.652
55.58	56.39
55.63	56.578
55.61	56.366
55.68	56.461
55.88	56.625
55.85	56.578
56.03	56.609
56.13	56.53
56.14	56.599
56.3	56.665
56.37	56.587
56.58	56.716
56.67	56.691
56.72	56.675
56.86	56.773
56.96	56.876
56.97	56.797
56.95	56.852
56.78	56.922
56.79	56.878
56.82	56.896
56.93	56.856
56.75	56.781
56.76	56.982
56.67	56.992
56.61	57.053
56.61	56.995
56.31	56.848
56.15	56.859
56	56.881
56.02	56.905
55.79	56.923
55.7	56.868
55.56	56.744
55.5	56.598
55.33	56.678
55.22	56.598
55.21	56.586
55.17	56.539
55.14	56.462
55	56.567
54.82	56.506
54.49	56.406
54.46	56.461
54.47	56.321
54.36	56.424
54.17	56.273
54.19	56.192
54.31	56.156
54.28	56.19
54.12	56.253
54.21	56.098
54.26	56.026
54.23	56.041
54.21	56.064
54.2	56.043
54.34	55.965
54.24	55.943
54.4	55.972
54.39	56.045
54.29	55.872
54.27	55.844
54.42	55.866
54.5	55.896
54.6	55.841
54.72	55.807
54.75	55.711
54.78	55.901
54.72	55.991
54.8	55.922
54.57	55.936
54.42	55.915
54.41	55.992
54.22	56.092
54.09	55.896
54.02	56.019
53.67	56.161
53.59	56.244
53.45	56.116
53.49	56.205
53.35	56.214
53.07	56.119
52.97	56.197
53.08	56.274
53.02	56.003
52.98	56.182
52.67	56.134
52.6	56.094
52.49	55.95
52.35	55.938
52.2	55.928
51.94	55.758
51.9	55.865
51.87	55.784
51.77	55.969
51.67	55.931
51.5	55.974
51.26	55.968
51.15	56.07
51.33	56.415
51.17	56.447
51	56.575
50.96	56.845
50.78	56.906
50.72	56.918
50.66	56.96
50.66	57.215
50.48	57.364
50.23	57.281
50.3	57.513
50.23	57.612
50.04	57.679
50.06	57.756
49.95	57.949
49.86	58.06
49.95	58.193
49.78	58.418
49.74	58.626
49.51	58.601
49.4	58.752
49.36	58.952
49.44	59.248
49.38	59.387
49.45	59.386
49.22	59.475
49.41	59.638
49.33	59.752
49.27	59.581
49.38	59.784
49.41	59.765
49.23	59.813
49.15	60.012
49.12	59.928
48.97	59.731
48.82	60.02
48.72	60.062
48.72	59.892
48.82	60.169
48.77	60.209
48.74	60.458
48.72	60.616
48.68	60.666
48.63	60.88
48.6	60.998
48.66	61.469
48.73	61.723
48.9	61.907
48.68	62.072
48.69	62.058
48.88	62.362
48.78	62.511
48.71	62.557
48.63	62.751
48.62	62.991
48.61	62.85
48.66	63.101
48.59	62.902
48.53	63.044
48.51	63.051
48.32	63.06
48.27	63.096
48.25	63.052
48.33	62.95
48.33	63.104
48.18	62.901
48.15	63.044
48.3	63.078
48.31	63.167
48.31	63.118
48.17	62.993
48.26	63.221
48.24	63.081
48.18	63.251
48.12	63.053
48	62.999
48.01	63
47.93	63.091
47.92	63.05
47.92	63.059
47.98	63.018
47.8	62.893
47.81	62.96
47.83	63.024
47.86	62.849
47.97	63.027
47.93	62.901
47.91	62.945
47.93	62.942
47.94	62.886
47.91	62.934
47.99	63.131
47.91	63.085
48.08	62.896
47.98	63.058
47.91	62.959
48.03	63.133
47.91	63.134
48	63.142
47.98	63.098
47.98	62.977
48.04	63.15
48.04	63.11
48.01	63.021
47.85	63.171
47.91	63.098
47.94	63.331
47.97	63.234
47.91	63.169
47.85	63.237
47.86	63.247
47.85	63.4
48	63.538
47.75	63.292
47.89	63.228
47.69	63.269
47.83	63.357
47.66	63.392
47.73	63.495
47.51	63.275
47.53	63.367
47.68	63.384
47.48	63.388
47.54	63.387
47.59	63.327
47.56	63.463
47.48	63.352
47.58	63.092
47.46	62.957
47.62	62.928
47.58	62.989
47.67	62.91
47.62	62.794
47.59	62.532
47.65	62.589
47.65	62.617
47.83	62.597
47.73	62.545
47.84	62.546
47.79	62.421
47.82	62.308
48.06	62.469
47.93	62.448
47.83	62.389
47.87	62.321
47.76	62.304
47.92	62.43
47.81	62.254
48.13	62.307
48.05	62.378
48.17	62.218
48.32	62.373
48.39	62.194
48.44	62.099
48.49	62.107
48.74	62.189
49	62.396
48.99	62.315
49.09	62.59
48.94	62.502
49.06	62.526
48.98	62.624
48.81	62.577
48.82	62.748
48.78	62.69
48.62	62.678
48.59	62.577
48.57	62.611
48.45	62.702
48.38	62.736
48.06	62.617
48.1	62.522
48.14	62.598
48.03	62.595
47.96	62.662
47.76	62.608
47.75	62.564
47.78	62.571
47.72	62.609
47.63	62.653
47.4	62.694
47.21	62.666
47.25	62.641
47.33	62.695
47.05	62.582
47.17	62.782
47.09	62.797
46.99	62.819
46.94	62.763
47.05	62.648
47.05	62.659
47.19	62.765
47.13	62.633
47.24	62.729
47.24	62.723
47.15	62.608
47.16	62.685
47.12	62.672
47.07	62.466
47.21	62.592
47.21	62.57
47.18	62.521
47.18	62.494
46.98	62.507
47.18	62.513
47.13	62.458
47.16	62.439
46.98	62.553
46.95	62.478
46.86	62.346
46.76	62.445
46.62	62.401
46.53	62.479
46.62	62.679
46.4	62.627
46.49	62.674
46.53	62.882
46.6	62.793
46.57	62.803
46.48	62.781
46.57	62.892
46.5	62.758
46.46	62.78
46.43	62.735
46.58	62.851
46.6	62.905
46.39	62.738
46.37	62.862
46.4	62.833
46.56	63.019
46.56	62.962
46.51	62.887
46.49	62.996
46.59	63.061
46.54	63.057
46.54	62.936
46.53	63.059
46.62	63.087
46.56	63.23
46.55	63.216
46.51	63.157
46.55	63.279
46.55	63.231
46.58	63.255
46.59	63.344
46.51	63.238
46.64	63.251
46.52	63.374
46.52	63.228
46.47	63.308
46.49	63.387
46.44	63.2
46.41	63.361
46.39	63.232
46.5	63.36
46.37	63.199
46.35	63.295
46.47	63.268
46.18	63.295
46.02	63.22
46.06	63.282
46.01	63.211
46	63.112
45.83	63.086
45.95	63.264
45.89	63.186
45.91	63.17
45.85	63.121
45.82	63.122
45.91	63.128
45.86	63.233
45.85	63.241
45.8	63.21
45.83	63.14
45.75	63.186
45.59	63.068
45.64	63.21
45.56	63.035
45.6	63.133
45.39	63.175
45.38	63.258
45.3	63.374
45.29	63.317
45.24	63.406
45.39	63.451
45.48	63.54
45.45	63.545
45.48	63.658
45.34	63.715
45.31	63.894
45.3	63.883
45.36	63.727
45.34	63.843
45.32	63.958
45.27	64.084
45.26	63.988
45.3	64.133
45.25	63.946
45.32	64.133
45.19	64.035
45.13	64.112
45.2	64.217
45.35	64.316
45.32	64.505
45.28	64.27
45.17	64.351
45.18	64.307
45.22	64.364
45.28	64.499
45.19	64.456
45.17	64.614
45.3	64.573
45.11	64.575
45.22	64.483
45.29	64.523
45.43	64.703
45.22	64.591
45.17	64.679
45.39	64.739
45.38	64.696
45.43	64.81
45.48	64.871
45.43	64.96
45.56	65.091
45.55	65.15
45.71	65.141
45.58	65.111
45.64	65.108
45.55	65.133
45.67	65.31
45.7	65.04
45.86	65.15
45.78	65.114
45.76	65.158
45.8	65.034
45.73	64.988
45.91	64.937
45.88	64.902
45.98	64.994
46.06	65.009
45.93	64.835
46.09	64.682
46.2	64.767
46.13	64.829
46.16	64.887
46.09	64.739
46.2	64.766
46.26	64.652
46.14	64.803
46.14	64.714
46.14	64.812
45.94	64.739
46.11	64.692
46.04	64.699
45.98	64.639
46.04	64.627
46.02	64.681
45.9	64.544
46	64.647
45.78	64.553
45.87	64.369
45.8	64.368
45.9	64.486
45.81	64.476
45.78	64.405
45.82	64.423
45.77	64.305
45.76	64.294
45.66	64.22
45.63	64.262
45.61	64.238
45.74	64.207
45.65	64.106
45.67	64.245
45.72	64.206
45.65	63.985
45.7	63.985
45.73	64.118
45.66	64.12
45.58	64.057
45.64	63.989
45.51	63.905
45.6	64.019
45.5	64.087
45.55	63.955
45.55	64.15
45.54	63.964
45.54	63.974
45.62	64.137
45.51	64.187
45.54	64.268
45.41	64.288
45.52	64.385
45.43	64.411
45.4	64.371
45.26	64.529
45.29	64.573
45.32	64.451
45.24	64.589
45.25	64.576
45.27	64.695
45.14	64.68
45.12	64.656
45.13	64.605
45.28	64.693
45.11	64.627
45.17	64.616
45.01	64.605
44.99	64.639
45.13	64.73
44.98	64.736
44.92	64.584
44.96	64.664
45.04	64.546
45.09	64.616
45.04	64.682
45.13	64.588
45.04	64.631
45.1	64.625
45.02	64.681
45.06	64.946
45.02	65.033
45	65.022
45.03	64.918
45.15	65.094
45.13	65.078
45.18	65.1
45.25	65.281
45.12	65.154
45.09	65.151
45.3	65.203
45.28	65.351
45.3	65.35
45.35	65.447
45.18	65.538
45.36	65.518
45.33	65.655
45.3	65.706
45.34	65.765
45.33	65.733
45.23	65.681
45.21	65.75
