# Supplementary material for: How Variability and Effort Determine Coordination at Large Forces
Source: PLoS One. 2016 Mar 2;11(3):e0149512. doi: 10.1371/journal.pone.0149512 (PMC4774921; doi:10.1371/journal.pone.0149512)
Supplement: S1 Dataset — (ZIP) [file pone.0149512.s001.zip › par13_RiLllevel18.txt]

52.8	72.71
52.74	72.511
52.77	72.579
52.44	72.472
52.37	72.395
52.2	72.33
52.19	72.478
52.01	72.261
52.01	72.293
51.94	72.348
52.04	72.34
51.89	72.469
51.96	72.34
51.87	72.48
51.81	72.427
51.74	72.567
51.82	72.563
51.85	72.706
51.66	72.639
51.58	72.666
51.58	72.706
51.47	72.686
51.37	72.792
51.34	72.849
51.37	72.884
51.29	72.92
51.16	72.913
51.19	72.781
51.37	72.949
51.25	73.008
51.36	73.029
51.41	73.005
51.24	73.063
51.38	73.025
51.21	73.037
51.24	73.127
51.06	73.058
51	73.152
51.04	73.209
50.98	73.24
50.86	73.232
50.8	73.249
50.84	73.366
50.81	73.486
50.77	73.745
50.7	73.914
50.59	74.07
50.55	74.292
50.5	74.403
50.45	74.768
50.48	75.363
50.4	75.69
50.33	75.833
50.38	76.132
50.36	76.42
50.47	76.61
50.34	76.649
50.16	76.723
50.3	76.957
50.29	77.094
50.32	77.037
50.29	77.065
50.12	77.05
50.19	77.019
49.88	76.945
49.77	76.708
49.85	76.696
49.81	76.719
49.93	76.664
49.89	76.817
49.76	76.498
49.81	76.463
49.71	76.467
49.78	76.255
49.76	76.357
49.78	76.365
49.61	76.343
49.71	76.45
49.75	76.405
49.61	76.43
49.5	76.315
49.71	76.391
49.52	76.357
49.4	76.384
49.43	76.422
49.27	76.251
49.4	76.368
49.44	76.449
49.46	76.465
49.35	76.393
49.33	76.601
49.3	76.574
49.37	76.693
49.44	76.819
49.31	76.793
49.14	76.817
49.27	76.811
49.14	76.765
49.1	76.99
49.05	76.806
49.09	76.808
49.04	77.019
48.95	76.841
48.88	76.811
48.97	76.697
48.87	76.763
48.88	76.756
48.9	76.882
48.97	76.931
48.95	76.866
48.9	76.937
48.82	76.711
48.68	76.661
48.64	76.625
48.72	76.616
48.64	76.659
48.51	76.443
48.41	76.483
48.54	76.411
48.44	76.418
48.26	76.47
48.2	76.523
48.23	76.494
48.16	76.411
48.05	76.453
48.08	76.502
48.13	76.592
47.99	76.519
47.91	76.608
48.04	76.725
47.95	76.728
48.1	76.808
47.84	76.844
47.98	76.899
47.91	76.989
47.93	77.118
47.84	77.099
47.8	77.02
47.66	77.006
47.78	77.067
47.67	77.122
47.89	77.293
47.81	77.367
47.9	77.468
47.85	77.799
47.82	77.752
47.76	77.857
47.82	77.866
47.66	77.991
47.62	77.993
47.7	78.281
47.73	78.284
47.55	78.355
47.46	78.606
47.43	78.709
47.49	78.743
47.41	79.075
47.44	79.207
47.38	79.476
47.41	79.494
47.19	79.412
47.31	79.524
47.16	79.514
47.25	79.735
47.27	79.82
47.29	79.832
47.22	80.03
47.29	80.029
47.18	80.2
47.26	80.235
47.21	80.177
47.11	80.192
47.14	80.346
47.16	80.441
47.15	80.481
47.26	80.353
47.14	80.255
47.06	80.223
47.22	80.372
47.27	80.36
47.34	80.468
47.22	80.529
47.23	80.32
47.09	80.888
47.37	81.187
47.34	81.367
47.39	81.602
47.33	81.696
47.43	81.967
47.44	82.104
47.29	82.088
47.28	82.165
47.47	82.302
47.41	82.318
47.49	82.461
47.41	82.478
47.43	82.416
47.38	82.458
47.45	82.484
47.54	82.469
47.46	82.385
47.55	82.412
47.57	82.454
47.52	82.454
47.62	82.449
47.67	82.445
47.71	82.455
47.86	82.25
47.91	82.428
47.93	82.466
47.98	82.3
47.95	82.233
47.99	82.111
48.01	82.173
47.99	82.088
48.08	82.152
48.01	81.957
48.02	81.954
48.16	81.843
48.05	81.83
47.98	81.533
47.96	81.472
47.95	81.391
47.82	81.255
47.84	81.284
47.85	81.109
47.83	80.995
47.81	80.916
47.7	80.794
47.8	80.802
47.97	80.764
47.82	80.58
47.86	80.51
47.87	80.4
47.9	80.377
47.91	80.349
47.82	80.28
48.03	80.272
47.93	80.19
47.98	80.07
48	80.231
48.01	80.169
48	80.15
48.04	80.002
48.02	80.014
48.02	79.877
48.07	79.988
48.16	80
48.19	80.018
48.21	79.935
48.29	79.965
48.46	80.107
48.27	79.999
48.37	79.914
48.53	79.982
48.5	79.947
48.54	79.986
48.68	79.881
48.74	79.947
48.85	79.782
48.69	79.792
48.76	79.808
48.84	79.821
48.87	79.811
48.85	79.618
48.85	79.676
48.88	79.657
48.94	79.547
48.91	79.501
48.79	79.449
48.69	79.294
48.71	79.188
48.68	79.024
48.56	79.065
48.58	78.95
48.59	78.951
48.61	78.852
48.73	79.008
48.61	78.793
48.61	78.833
48.45	78.728
48.43	78.649
48.35	78.53
48.33	78.577
48.37	78.541
48.42	78.493
48.24	78.454
48.25	78.421
48.28	78.361
48.19	78.41
48.15	78.388
48.28	78.285
48.16	78.342
48.14	78.244
48.33	78.394
48.15	78.392
48.19	78.35
48.26	78.233
48.19	78.385
48.32	78.451
48.45	78.545
48.41	78.401
48.41	78.494
48.22	78.368
48.44	78.408
48.46	78.401
48.33	78.249
48.41	78.266
48.53	78.313
48.54	78.474
48.47	78.358
48.56	78.223
48.77	78.346
48.66	78.232
48.77	78.303
48.72	78.19
48.76	78.332
48.88	78.35
48.81	78.223
48.66	78.349
48.78	78.272
48.83	78.243
48.84	78.186
48.83	78.328
48.79	78.303
48.73	78.211
48.64	78.286
48.48	78.293
48.63	78.31
48.55	78.265
48.43	78.301
48.29	78.104
48.37	78.201
48.39	78.186
48.39	78.25
48.32	78.12
48.39	77.962
48.66	77.981
48.62	78.029
48.62	77.961
48.62	77.913
48.62	77.751
48.62	77.758
48.65	77.594
48.62	77.606
48.57	77.632
48.61	77.67
48.48	77.444
48.5	77.307
48.43	77.301
48.53	77.335
48.43	77.371
48.49	77.279
48.53	77.378
48.45	77.306
48.59	77.391
48.43	77.103
48.59	77.186
48.65	77.171
48.63	77.221
48.75	77.334
48.73	77.325
48.65	77.361
48.88	77.348
48.74	77.378
48.68	78.211
48.92	78.314
48.7	78.394
48.79	78.397
48.65	78.571
48.72	78.685
48.85	78.722
48.76	78.96
48.72	79.011
48.67	79.071
48.67	78.985
48.54	78.993
48.57	79.123
48.54	79.107
48.38	79.123
48.37	79.005
48.41	79.22
48.3	79.088
48.34	79.21
48.48	79.227
49.09	79.074
49.17	79.044
49.17	79.057
49.36	79.094
49.53	79.202
49.66	79.028
49.75	79.19
49.77	79.002
49.69	78.908
49.62	79.089
49.55	79.07
49.58	79.162
49.51	79.158
49.51	79.014
49.52	78.947
49.46	78.881
49.44	78.807
49.33	78.578
49.39	78.608
49.28	78.413
49.2	78.282
49.16	78.352
49.03	78.191
49.02	78.127
48.87	78.174
48.89	78.049
48.67	77.968
48.59	77.989
48.51	78.167
48.39	77.919
48.43	78.004
48.53	77.784
48.46	77.923
48.57	77.913
48.53	77.828
48.6	77.813
48.54	77.95
48.5	77.851
48.47	77.924
48.41	77.84
48.3	77.673
48.25	77.65
48.33	77.812
48.22	77.763
48.13	77.736
48.05	77.633
48.22	77.627
48.17	77.835
48.1	77.67
48.12	77.697
47.99	77.52
48.02	77.501
47.91	77.311
47.82	77.393
47.94	77.517
47.96	77.614
47.91	77.63
47.85	77.396
47.84	77.283
47.75	78.029
47.6	77.987
47.49	78.134
47.47	78.261
47.49	78.192
47.56	78.386
47.48	78.531
47.42	78.664
47.45	78.795
47.28	78.799
47.37	79.027
47.43	79.092
47.25	79.143
47.17	79.35
47.21	79.485
47.29	79.429
47.19	79.369
47.19	79.542
47.18	79.651
47.1	79.235
46.99	79.321
46.94	79.175
47.03	79.185
46.96	79.168
46.97	79.003
46.95	79.091
47.02	78.968
46.91	78.764
46.8	78.736
46.99	78.834
46.95	78.764
46.91	78.709
46.93	78.666
46.94	78.522
46.83	78.444
46.98	78.506
46.85	78.421
46.89	78.415
47.01	78.501
46.85	78.455
46.89	78.457
46.88	78.448
47.01	78.283
46.86	78.134
46.96	78.242
46.94	78.292
46.86	78.222
46.9	78.312
46.93	78.189
47.11	78.326
46.88	78.297
46.91	78.255
47.05	78.261
46.98	78.422
46.91	78.249
46.96	78.236
47.1	78.396
47.18	78.292
47.16	78.424
47.18	78.382
47.06	78.277
47.29	78.157
47.28	78.244
47.12	78.151
47.25	78.318
47.34	78.35
47.31	78.065
47.39	78.262
47.28	78.052
47.23	78.163
47.43	78.137
47.45	78.144
47.3	77.988
47.46	77.857
47.45	77.782
47.27	77.846
47.46	77.925
47.24	77.719
47.28	77.759
47.37	77.785
47.32	77.828
47.41	77.995
47.28	77.964
47.24	77.835
47.36	77.932
47.32	77.957
47.32	78.19
47.26	78.181
47.3	78.259
47.39	78.203
47.23	78.248
47.21	78.254
47.36	78.392
47.3	78.342
47.26	78.483
47.32	78.615
47.29	78.633
47.39	78.654
47.39	78.656
47.36	78.962
47.34	79
47.17	78.894
47.28	79.15
47.14	79.105
47.18	79.138
47.19	80.271
47.04	80.695
47.14	80.995
47.16	81.175
47.13	81.478
46.99	81.783
47.04	82.289
