# Supplementary material for: How Variability and Effort Determine Coordination at Large Forces
Source: PLoS One. 2016 Mar 2;11(3):e0149512. doi: 10.1371/journal.pone.0149512 (PMC4774921; doi:10.1371/journal.pone.0149512)
Supplement: S1 Dataset — (ZIP) [file pone.0149512.s001.zip › par13_RiLllevel20.txt]

59.21	90.361
59.19	90.587
59.16	90.781
59.33	90.954
59.41	90.997
59.56	91.191
59.37	91.245
59.35	91.312
59.43	91.57
59.49	91.461
59.42	91.665
59.26	91.617
59.16	91.297
59.13	91.464
59.29	91.574
59.13	91.551
59	91.489
58.91	91.468
59.08	91.496
59.03	91.374
58.82	91.468
58.81	91.327
58.69	91.3
58.7	91.145
58.68	91.383
58.66	91.257
58.64	91.35
58.61	91.184
58.64	91.207
58.88	91.302
58.87	91.246
58.91	91.286
58.78	91.148
58.94	91.143
59.11	91.174
59.15	91.153
59.24	91.01
59.13	91.092
59.1	90.912
59.3	90.874
59.37	90.782
59.41	90.72
59.23	90.544
59.11	90.283
59.07	90.135
59.12	90.14
59.16	90.118
58.95	89.805
58.95	89.597
59.01	89.525
58.95	89.423
58.84	89.304
58.87	89.041
58.73	88.786
58.69	88.651
58.68	88.506
58.51	88.183
58.5	87.869
58.27	87.588
58.4	87.813
58.31	87.673
58.29	87.62
58.3	87.271
58.18	87.384
58.08	87.307
58.24	87.265
58.31	87.282
58.19	87.226
58.21	87.558
58.22	87.502
58.24	87.705
58.24	87.82
58.23	87.952
58.36	88.328
58.34	88.456
58.41	88.53
58.39	88.795
58.68	88.873
58.62	88.942
58.79	89.129
58.74	89.326
58.71	89.458
58.98	89.442
58.86	89.706
58.89	89.749
58.95	89.937
59.08	89.954
58.92	89.951
58.96	89.866
58.93	90.148
58.72	90.214
58.9	90.303
58.7	90.404
58.7	90.479
58.75	90.666
58.89	90.88
58.91	91.118
58.83	91.212
58.68	91.049
58.64	91.357
58.62	91.599
58.57	91.719
58.6	91.819
58.56	91.835
58.54	91.881
58.61	92.011
58.57	92.08
58.7	91.97
58.54	91.995
58.37	91.98
58.43	92.166
58.44	92.107
58.29	91.984
58.18	92.156
58.16	92.225
58.12	92.096
58.07	92.042
58.1	92.286
57.98	92.421
58.12	92.423
58.11	92.201
58.11	92.346
58.16	92.185
58.04	92.21
57.79	92.133
57.87	92.297
57.7	92.185
57.76	92.073
57.69	92.437
57.8	92.22
57.64	92.362
57.55	92.203
57.62	92.206
57.76	92.143
57.9	92.179
58.05	92.257
58.2	92.07
58.09	92.048
58	91.809
58.21	92.008
58.22	91.979
58.21	92.103
58.04	91.981
57.99	91.673
57.99	91.778
57.78	91.909
57.79	91.897
57.76	91.99
57.59	91.907
57.91	91.904
57.85	91.925
57.69	92.139
57.51	92.137
57.55	92.077
57.46	92.02
57.34	91.7
57.12	91.748
57.2	91.937
57.28	91.904
57.49	91.663
57.49	91.518
57.48	91.53
57.75	91.579
57.97	91.689
57.87	91.526
57.8	91.333
57.85	91.387
57.96	91.703
58.08	91.639
58.06	91.461
58.05	91.45
58.09	91.724
58.08	91.78
58.02	91.835
58.09	91.953
58.1	91.95
58.02	92.076
58.06	91.922
58.14	91.904
58.24	91.915
58.31	92.121
58.17	91.937
58.11	92.169
58.04	92.167
58.15	92.211
58.22	92.303
58.29	92.376
58.18	92.279
58.23	92.34
58.14	92.454
58.05	92.409
58.19	92.555
58.18	92.584
58.01	92.55
57.97	92.585
57.94	92.565
58.14	92.633
58.08	92.858
57.86	92.819
57.66	92.736
57.78	92.889
57.71	92.901
57.68	92.988
57.57	93.052
57.61	92.921
57.47	92.951
57.29	92.962
57.31	93.184
57.29	93.005
57.37	93.124
57.25	93.158
57.17	93.065
57.06	93.04
57.19	93.016
57	92.933
57.11	93.029
57.04	92.965
57.15	93.16
57.17	93.18
57.2	93.122
56.98	93.154
56.96	93.132
57.12	93.203
57.07	93.21
57.14	93.257
56.96	93.237
57	93.251
56.96	93.229
56.81	93.191
56.81	93.145
56.84	93.126
57.07	93.193
57.04	93.31
56.76	93.281
56.71	93.296
56.73	93.194
56.84	93.333
56.85	93.399
56.6	93.371
56.62	93.386
56.56	93.316
56.61	93.421
56.79	93.733
56.82	93.534
56.61	93.561
56.56	93.591
56.56	93.594
56.68	93.665
56.49	93.484
56.44	93.476
56.32	93.546
56.5	93.624
56.23	93.671
56.33	93.587
56.38	93.604
56.29	93.711
56.11	93.738
56.01	93.588
56.05	93.701
56.01	93.635
55.99	93.555
55.81	93.572
55.51	93.671
55.55	93.6
55.51	93.584
55.64	93.66
55.49	93.635
55.31	93.433
55.32	93.563
55.12	93.345
55.18	93.348
54.93	93.253
54.97	93.147
54.95	93.057
54.89	93.015
55.02	92.875
54.95	92.881
54.91	92.904
54.95	92.864
54.9	92.916
54.82	92.773
54.74	92.543
54.62	92.911
54.49	92.913
54.54	92.921
54.4	92.794
54.45	92.713
54.24	92.868
54.09	92.861
54.15	92.725
54	92.905
54.01	92.839
53.86	92.987
53.96	93.049
53.86	93.08
53.81	93.224
53.86	93.023
53.71	93.224
53.73	93.263
53.69	93.256
53.79	93.116
53.78	92.885
53.73	93.287
53.9	93.595
53.85	93.48
53.87	93.305
53.89	93.464
53.69	93.645
53.81	93.96
53.88	94.19
53.72	94.097
53.82	94.313
53.68	94.54
53.81	94.731
53.81	94.987
53.79	94.95
53.64	95.05
53.65	95.088
53.64	95.18
53.7	95.042
53.6	94.924
53.31	94.919
53.43	94.855
53.43	94.901
53.44	94.94
53.48	94.753
53.46	94.767
53.4	94.699
53.48	94.673
53.28	94.762
53.12	94.732
52.98	94.687
52.98	94.758
52.78	94.768
52.84	94.784
52.68	94.788
52.69	94.669
52.64	94.624
52.55	94.771
52.38	94.984
52.34	94.933
52.2	94.957
52.12	95.047
51.86	95.118
51.83	95.218
51.74	95.172
51.64	95.297
51.42	95.481
51.31	95.553
51.21	95.584
51.28	95.644
51.2	95.893
51.09	96.035
50.95	96.424
50.97	96.654
51.02	96.832
50.85	96.818
50.83	96.972
50.74	97.044
50.71	97.317
50.75	97.809
50.49	97.76
50.56	97.747
50.39	98.004
50.46	98.164
50.42	98.135
50.23	98.104
50.19	98.247
50.13	98.202
50.08	98.32
50.02	98.049
49.91	98.12
49.99	98.165
50	98.279
49.8	98.334
49.97	98.506
49.88	98.625
49.87	98.836
49.98	98.863
49.98	98.918
49.75	98.931
49.88	99.129
49.84	99.17
49.79	99.268
49.81	99.251
49.56	99.391
49.66	99.426
49.79	99.603
49.79	99.547
49.87	99.806
49.75	99.899
49.7	99.941
49.75	99.857
49.83	99.984
49.79	99.972
49.82	100.21
49.83	100.26
49.94	100.23
50.06	100.34
49.92	100.23
49.9	100.14
49.87	100.17
49.88	100.24
49.96	100.12
49.9	99.996
49.76	99.745
49.78	99.891
49.73	99.844
49.7	99.947
49.53	99.621
49.43	99.686
49.54	99.931
49.5	99.896
49.46	99.777
49.38	99.621
49.4	99.621
49.39	99.865
49.41	99.982
49.48	99.869
49.23	99.672
49.25	99.722
49.48	99.867
49.41	99.782
49.32	99.833
49.25	99.828
49.47	99.854
49.42	99.748
49.32	99.644
49.4	99.79
49.28	99.656
49.5	99.712
49.29	99.603
49.4	99.537
49.32	99.562
49.35	99.523
49.15	99.332
49.35	99.396
49.28	99.191
49.3	99.303
49.42	99.26
49.31	99.259
49.59	99.204
49.5	99.045
49.41	99.063
49.38	98.938
49.29	98.927
49.55	98.957
49.24	98.915
49.45	98.894
49.42	98.823
49.34	98.761
49.35	98.988
49.31	98.951
49.24	98.83
49.29	98.989
49.31	98.847
49.35	98.861
49.35	98.882
49.23	98.998
49.14	99.026
49.2	99.287
49.22	99.191
49.16	99.246
49.34	99.306
49.15	99.273
49.19	99.399
49.11	99.545
49.13	99.646
49.08	99.458
49.12	99.738
48.99	99.901
49.13	100.07
49.09	99.944
49	99.909
48.85	99.942
48.77	99.933
48.82	99.981
48.98	100.14
48.66	99.999
48.77	100.06
48.76	99.948
48.84	100.2
48.72	100.24
48.64	100.09
48.76	100.27
48.5	99.929
48.63	100.01
48.55	100.06
48.48	100.03
48.67	100.24
48.35	100.06
48.46	100.08
48.43	99.925
48.58	100.07
48.42	99.95
48.55	100.07
48.42	100.03
48.41	99.896
48.41	100.19
48.38	100.21
48.29	100.17
48.37	100.18
48.49	100.04
48.37	99.933
48.32	100.1
48.32	100.13
48.28	100.21
48.14	100.25
48.29	100.37
48.15	100.19
48.03	100.21
47.95	100.22
48.02	100.26
47.91	100.18
47.85	100.11
47.8	100.18
47.89	100.6
47.92	100.53
47.82	100.54
47.68	100.51
47.78	100.66
47.77	100.74
47.75	101.02
47.85	100.93
47.73	100.92
47.57	100.98
47.75	100.95
47.57	100.99
47.71	100.94
47.69	101.11
47.6	101.01
47.69	101.14
47.63	100.84
47.73	100.85
47.65	100.93
47.68	100.85
47.53	100.7
47.5	100.46
47.43	100.43
47.64	100.49
47.64	100.38
47.63	100.42
47.57	100.38
47.45	100.2
47.62	100.33
47.45	100.3
47.33	100.2
47.45	100.25
47.39	100.35
47.25	100.3
47.4	100.21
47.14	100.19
47.07	100.27
47.04	100.23
46.99	100.38
47.11	100.36
