# Supplementary material for: How Variability and Effort Determine Coordination at Large Forces
Source: PLoS One. 2016 Mar 2;11(3):e0149512. doi: 10.1371/journal.pone.0149512 (PMC4774921; doi:10.1371/journal.pone.0149512)
Supplement: S1 Dataset — (ZIP) [file pone.0149512.s001.zip › par13_RiLllevel22.txt]

61.6	103.81
61.47	103.75
61.57	103.53
61.58	103.55
61.68	103.62
61.58	103.57
61.54	103.44
61.29	103.35
60.99	103.4
60.94	103.46
60.64	103.27
60.65	103.35
60.38	103.07
60.31	102.9
60.16	102.95
59.9	103.11
59.9	103.17
59.74	103.1
59.8	102.98
59.75	102.99
59.56	102.96
59.5	103.1
59.48	103.39
59.52	103.35
59.39	103.41
59.33	103.48
59.55	103.86
59.73	103.78
59.64	103.84
59.83	104.27
59.86	104.54
59.61	104.54
59.49	104.44
59.58	104.64
59.78	105.03
59.81	105.58
59.63	105.41
59.68	105.34
59.76	105.49
59.79	105.59
59.83	105.82
59.79	105.94
60.07	106.07
60.1	106.23
59.98	106.32
59.84	106.27
59.8	106.21
59.93	106.26
59.83	106.42
59.7	106.41
59.69	106.46
59.58	106.62
59.71	106.44
59.59	106.26
59.68	106.31
59.59	106.34
59.49	106.28
59.39	106.43
59.21	106.22
59.4	106.04
59.39	106.17
59.49	106.22
59.45	106.04
59.5	106.11
59.34	106.05
59.45	106.09
59.38	105.82
59.44	105.67
59.48	105.61
59.61	105.78
59.61	105.73
59.56	105.68
59.5	105.61
59.59	105.56
59.49	105.55
59.51	105.34
59.79	105.48
59.83	105.41
59.79	105.42
59.74	105.44
59.79	105.38
59.79	105.3
59.88	105.23
59.71	105.28
59.7	105.26
59.57	105.06
59.49	105.05
59.61	105.05
59.52	105.02
59.49	104.85
59.36	104.74
59.2	104.9
59.07	104.87
58.77	104.71
58.73	104.71
58.56	104.51
58.51	104.64
58.4	104.56
58.5	104.51
58.37	104.35
58.39	104.16
58.62	104.23
58.59	104.2
58.46	104.14
58.54	104.16
58.73	104.01
59	104.15
58.94	104.14
58.95	104.3
58.91	104.41
58.8	104.32
58.86	104.25
58.62	104.26
58.57	104.2
58.5	104.35
58.3	104.26
58.48	104.33
58.29	104.26
58.4	104.22
58.46	104.35
58.41	104.35
58.68	104.24
58.8	104.39
58.72	104.37
58.68	104.39
58.76	104.11
58.91	104.4
58.99	104.43
58.81	104.44
58.91	104.71
58.82	104.46
58.78	104.43
58.98	104.57
58.97	104.59
58.96	104.7
58.97	104.66
58.99	104.65
58.9	104.64
59.06	104.86
58.94	104.91
58.81	104.82
58.87	104.76
58.94	104.73
58.81	104.88
58.82	104.84
59.01	104.91
59.08	104.88
59.08	104.99
59.02	105.12
59.18	105.16
59.24	105.21
59.32	105.22
59.23	105.06
59.3	105.33
59.26	105.23
59.31	105.08
59.28	105.23
59.24	105.06
59.28	105.35
59.11	105.44
59.21	105.39
59.11	105.66
59.04	105.86
58.92	106.08
58.94	106.24
58.87	106.41
58.86	106.5
58.86	106.81
58.79	106.84
58.81	106.97
58.78	107.13
58.69	107.08
58.87	107.31
58.79	107.13
58.96	107.44
58.94	107.39
59.01	107.39
59.06	107.44
58.96	107.33
58.95	107.37
58.95	107.36
58.95	107.52
59.11	107.33
59.12	107.19
59.02	107.25
59.08	107.27
59.05	107.25
59.07	107.25
58.94	107.07
58.9	107.05
59.01	106.97
58.87	106.71
58.72	106.54
58.74	106.59
58.84	106.63
59.04	106.61
59.05	106.46
58.99	106.29
59.08	106.29
59.13	106.16
59.05	106
58.97	105.89
59.04	106.18
58.92	105.99
58.9	105.86
58.86	105.6
58.87	105.57
58.81	105.86
58.65	105.64
58.64	105.45
58.64	105.42
58.6	105.35
58.65	105.36
58.62	105.23
58.53	104.99
58.47	104.75
58.52	104.68
58.51	104.78
58.49	104.98
58.38	105.19
58.44	104.92
58.43	104.78
58.46	104.8
58.37	104.85
58.31	104.91
58.38	105.16
58.46	104.95
58.84	104.98
58.95	105.09
58.92	105.22
59.02	105.35
59.13	105.47
59.19	105.34
59.34	105.36
59.57	105.28
59.85	105.25
59.99	105.82
60.09	105.67
60.29	105.47
60.36	105.4
60.66	105.72
60.8	106.01
60.93	105.92
61.07	105.96
61.03	105.95
60.97	105.96
61.19	106.04
61.47	106.26
61.52	106.23
61.42	106.24
61.53	106.28
61.75	106.38
61.67	106.26
62.01	106.44
61.96	106.34
62.01	106.32
61.96	106.24
61.82	106.17
62.1	106.12
62.29	106.27
62.13	106.05
62.15	106.01
62.31	106.05
62.4	106.03
62.32	105.98
62.45	105.88
62.25	105.73
62.01	105.89
62.25	105.66
62.31	105.59
62.27	105.66
62.11	105.41
61.96	105.39
61.83	105.27
61.84	105.25
61.85	105.1
61.82	104.93
61.56	104.72
61.62	104.91
61.76	104.89
61.66	104.74
61.54	104.47
61.37	104.48
61.42	104.65
61.51	104.4
61.26	104.19
61.36	104.18
61.25	104.13
61.19	103.9
61.15	103.91
61.04	103.91
60.97	103.82
60.98	103.67
60.86	103.51
60.8	103.49
60.61	103.38
60.8	103.55
60.81	103.42
60.61	103.37
60.53	103.39
60.66	103.33
60.79	103.45
61	103.39
60.95	103.43
61.01	103.36
60.96	103.27
60.92	103.47
61.03	103.47
60.86	103.23
60.89	103.15
60.66	103.38
60.48	103.39
60.28	103.3
60.07	103.39
59.94	103.38
59.78	103.46
59.63	103.6
59.45	103.34
59.27	103.43
59.65	103.39
59.68	103.48
59.79	103.57
59.61	103.73
59.55	103.63
59.51	103.45
59.49	103.58
59.37	103.69
59.26	103.83
59.16	103.47
58.96	103.53
58.91	103.63
59.2	103.72
59.13	103.85
59.19	103.9
59.16	103.92
59.19	103.99
59.19	104.09
59.19	104.28
59.25	104.36
59.3	104.39
59.41	104.43
59.36	104.41
59.38	104.59
59.08	104.9
59.17	104.86
59.24	104.98
59.3	105.29
59.24	105.48
59.31	105.67
59.34	105.58
59.29	105.7
59.29	105.82
59.29	105.87
59.3	106.06
59.13	106
59.1	105.99
59.07	106.25
58.94	106.15
58.93	106.24
58.86	106.18
58.99	106.25
59.18	106.25
58.99	106.25
58.91	106.31
59	106.41
59.02	106.32
58.98	106.55
58.95	106.68
58.98	106.5
58.99	106.7
59.04	106.62
59.04	106.67
59.09	106.9
58.94	106.77
58.98	106.81
59.06	107
59.07	106.94
58.9	106.9
58.83	106.77
58.85	106.94
58.58	106.88
58.58	106.77
58.24	106.79
58.05	106.64
58	106.7
58.03	106.71
58.07	106.8
57.9	106.77
57.76	106.68
58	106.77
57.92	106.65
57.82	106.65
57.94	106.54
57.87	106.62
57.89	106.66
57.91	106.43
57.91	106.35
57.88	106.38
57.78	106.52
57.64	106.38
57.81	106.42
58.01	106.67
57.9	106.43
57.73	106.61
57.72	106.83
57.61	106.87
57.79	107.07
57.67	106.8
57.67	106.86
57.7	107.11
57.62	107.24
57.87	107.22
57.8	107.07
57.82	107.21
57.93	107.26
57.93	107.37
58.15	107.27
58.11	107.19
58.04	107.21
58.16	107.38
58.07	107.49
58.17	107.46
58.05	107.5
58.04	107.5
58.17	107.55
58	107.41
57.95	107.53
58.04	107.49
57.82	107.37
58	107.39
57.89	107.32
57.82	107.22
57.93	107.25
57.74	107.21
57.9	107.27
57.76	107.2
57.78	107.18
57.73	107.18
57.56	107.21
57.49	107.3
57.51	107.34
57.43	107.24
57.45	107.21
57.19	107.08
57.26	107.23
57.18	107.22
57.21	107.16
57.09	107.02
57.11	107.03
57.22	107.02
56.96	106.94
57.14	106.94
56.96	106.98
57.02	107.06
57.05	106.94
56.89	106.84
56.88	106.83
56.84	106.94
56.99	106.89
56.73	106.73
56.85	106.78
56.84	106.86
56.75	106.82
56.73	106.84
56.73	107
56.64	106.79
56.57	106.84
56.44	106.96
56.51	107.2
56.52	107.21
56.36	107.08
56.31	107.3
56.18	107.12
56.22	107.32
56.09	107.55
56.19	107.69
56.03	107.83
55.95	107.88
56.12	107.96
55.89	107.86
56.07	107.95
55.92	108.12
55.86	107.92
55.67	107.92
55.73	107.92
55.66	107.88
55.67	107.92
55.68	108.01
55.56	108.02
55.67	108.25
55.74	108.14
55.72	108.22
55.59	108.36
55.62	108.42
55.59	108.44
55.58	108.69
55.64	108.73
55.62	108.74
55.67	108.67
55.64	108.58
55.6	108.95
55.56	109.03
55.68	109.59
55.6	109.52
55.76	109.67
55.91	109.8
55.79	110.16
55.74	110.22
55.67	110.24
55.85	110.49
55.61	110.54
55.6	110.66
55.53	110.66
55.28	110.77
55.34	111.16
55.26	111.19
55.2	111.21
55.05	110.92
54.97	111.13
54.79	111.28
54.74	111.09
54.61	110.98
54.47	110.86
54.29	110.85
54.21	111.02
54.03	110.97
54.09	110.78
53.83	110.67
53.72	110.72
53.76	110.74
53.68	110.65
53.32	110.55
53.2	110.43
53.22	110.35
53.13	110.29
52.9	110.17
52.99	110.26
52.89	110.13
52.88	110.12
52.74	110.04
52.8	110.08
52.7	110.02
52.73	109.86
52.62	109.81
52.66	109.84
52.52	109.9
52.65	109.61
52.64	109.63
52.63	109.72
52.71	109.62
52.76	109.62
52.89	109.58
52.8	109.53
52.91	109.64
52.83	109.41
53.1	109.63
