# Supplementary material for: How Variability and Effort Determine Coordination at Large Forces
Source: PLoS One. 2016 Mar 2;11(3):e0149512. doi: 10.1371/journal.pone.0149512 (PMC4774921; doi:10.1371/journal.pone.0149512)
Supplement: S1 Dataset — (ZIP) [file pone.0149512.s001.zip › par13_RiLllevel24.txt]

59.17	120.62
59	120.53
59.11	120.39
58.91	120.41
58.92	120.41
58.73	120.22
58.4	120.06
58.3	120.16
58.08	120.07
58.02	119.89
57.87	119.85
57.82	119.57
57.51	119.41
57.63	119.32
57.56	119.37
57.39	119.15
57.31	119.12
57.19	119.05
57.39	119.07
57.26	118.95
57.3	119.01
57.28	119.11
57.28	119.06
57.55	119.19
57.79	119
57.75	119.14
57.65	119.03
57.54	119.06
57.72	119.27
57.79	119.24
57.49	119.37
57.45	119.45
57.45	119.43
57.35	119.5
57.29	119.53
57.3	119.79
57.22	119.65
56.93	119.69
57.05	119.6
56.75	119.49
56.91	119.74
56.89	119.64
56.71	119.73
56.71	119.74
56.62	119.63
56.76	119.61
56.74	119.46
56.5	119.48
56.42	119.56
56.5	119.62
56.48	119.61
56.65	119.53
56.85	119.75
56.61	119.67
56.68	119.77
56.58	119.76
56.77	119.82
56.79	119.96
56.87	119.91
56.95	119.99
56.91	120.15
57.05	120.01
57.14	120.21
57.33	120.29
57.4	120.27
57.27	120.19
57.37	120.15
57.46	120.26
57.39	120.27
57.36	120.18
57.52	120.34
57.39	120.24
57.61	120.17
57.5	120.11
57.27	120.08
57.25	120.11
57.55	119.94
57.62	119.89
57.53	119.93
57.5	119.9
57.54	119.91
57.54	119.96
57.45	119.84
57.6	119.79
57.61	119.76
57.33	119.49
57.29	119.63
57.17	119.62
57.37	119.71
57.04	119.69
57.07	119.64
56.81	119.58
56.65	119.49
56.61	119.55
56.73	119.57
56.43	119.46
56.41	119.68
56.21	119.49
56.39	119.53
56.57	119.57
56.63	119.7
56.83	119.74
56.9	119.79
57.02	119.76
57.04	119.67
57.03	119.51
57.35	119.74
57.18	119.61
57.27	119.62
57.32	119.73
57.36	119.74
57.59	119.77
57.5	119.78
57.68	119.64
57.62	119.51
57.67	119.44
57.64	119.39
57.69	119.45
57.68	119.18
57.72	119.15
57.73	119.09
57.83	119.11
57.95	119.07
57.86	119
58.15	118.89
58.09	118.72
58.32	118.74
58.32	118.55
58.64	118.38
59.15	118.45
59.83	118.33
60.07	118.57
60.07	118.45
59.93	118.43
59.89	118.32
59.76	118.34
59.67	118.34
59.56	118.17
59.73	118.34
59.61	118.32
59.26	118.24
59.09	118.14
58.87	118.14
58.8	118.18
58.81	118.28
58.85	118.28
58.49	118.2
58.13	118.17
57.92	118.26
57.56	118.01
57.56	118.05
57.27	118.1
57.02	118.04
56.83	117.98
56.82	117.93
56.62	117.79
56.37	117.71
56.22	117.77
56.18	117.81
55.9	117.91
55.95	117.86
55.97	117.87
56.07	118.07
55.92	117.95
55.71	117.97
55.51	118.24
55.56	118.76
55.75	119
55.78	119.15
55.46	119.19
55.37	119.52
55.1	119.69
55.32	119.97
55.67	120.47
55.52	120.77
55.32	120.83
55.27	120.92
55.13	121.16
55.14	121.41
54.84	121.6
54.68	121.61
54.45	121.66
54.53	121.79
54.47	121.76
54.36	121.82
54.4	122.03
54.19	121.97
54.23	122.06
54.39	122.11
54.29	122.25
54.15	122.49
54.07	122.83
53.96	122.97
54	123.03
53.69	123.1
53.63	123.37
53.62	123.48
53.38	123.76
53.41	123.89
53.44	124.03
53.27	124.01
53.21	124.25
53.14	124.16
53.02	124.27
52.91	124.3
52.86	124.26
52.92	124.42
52.75	124.33
52.73	124.52
52.55	124.65
52.4	124.54
52.24	124.5
52.3	124.68
52.18	125
52.09	125.07
51.97	124.98
51.98	124.75
52.11	124.96
51.91	125.22
51.86	125.18
51.91	125.28
52.07	125.03
52.13	125.37
51.92	125.44
51.96	125.48
51.9	125.45
51.81	125.39
51.68	125.45
51.6	125.33
51.55	125.36
51.44	125.25
51.45	125.26
51.43	125.16
51.65	125.15
51.57	125.03
51.4	125.02
51.39	125.03
51.17	125.03
51.3	125.05
51.28	124.78
51.24	124.91
51.08	124.55
51.03	124.64
51	124.66
50.79	124.68
50.62	124.66
50.43	124.62
50.58	124.63
50.37	124.46
50.14	124.26
49.86	124.19
50.03	124.37
50.01	124.45
49.87	124.29
50.09	124.35
50.17	124.37
50.09	124.39
50.31	124.7
50.1	125.03
50.06	125.12
49.97	125.37
50.02	125.54
50.01	125.86
50	126.47
50.03	127.18
49.98	128.03
49.94	128.77
49.84	129.23
49.94	129.75
49.67	130
49.66	130.68
49.69	131.25
49.52	131.45
49.51	130.88
49.31	131.28
49.37	131.88
49.41	132.25
49.41	132.25
49.26	131.92
49.35	132.04
49.23	132.17
49.08	132.22
49.11	132.13
49.14	132.24
48.99	131.99
49.1	131.94
49.04	131.86
49.08	131.68
48.9	131.3
48.99	131.19
48.82	130.84
48.86	130.91
48.87	130.63
48.92	130.46
48.88	130.31
48.95	130.25
48.88	130.2
48.89	129.91
48.89	129.4
48.89	129.31
48.8	129.28
48.78	129.11
48.8	128.85
48.79	128.63
48.86	128.54
48.81	128.5
48.85	128.24
48.74	127.97
48.68	127.86
48.84	127.61
48.83	127.58
48.92	127.43
48.72	127.21
48.85	127.29
49.09	127.28
49.17	127.1
49.4	126.93
49.52	126.64
49.69	126.89
49.79	126.9
49.99	126.88
50.26	126.85
50.15	126.66
50.25	126.58
50.22	126.4
50.38	126.36
50.57	126.53
50.4	126.43
50.45	126.4
50.48	126.41
50.48	126.45
50.37	126.34
50.38	126.39
50.16	126.43
50.33	126.43
50.05	126.48
50.06	126.44
50.01	126.25
50.25	126.26
50.13	126.24
50.27	126.29
50.14	126
50.15	125.89
50.3	125.95
50.27	125.99
50.33	125.9
50.34	125.88
50.29	125.86
50.14	125.77
49.99	125.79
49.95	125.79
49.97	125.95
49.95	126
50.02	125.94
49.78	125.84
49.83	126.01
49.77	125.88
49.86	126.08
49.89	126.14
50.09	126.13
49.92	126.14
49.9	125.95
50	125.91
49.94	125.76
49.82	126.12
49.74	126.12
49.75	126.07
49.89	125.92
49.87	125.93
49.73	126.21
49.63	126.14
49.62	126.06
49.68	125.63
49.56	125.79
49.68	126.07
49.54	125.92
49.61	125.71
49.7	125.61
49.53	125.65
49.48	125.54
49.49	125.45
49.57	125.71
49.39	125.54
49.29	125.53
49.26	125.56
49.22	125.6
49.09	125.58
49.26	125.65
49.2	125.71
49.23	125.86
49.18	125.91
49.26	125.84
49.33	125.92
49.34	125.97
49.49	126.06
49.49	126.17
49.5	126.22
49.37	126.32
49.42	126.56
49.48	126.66
49.52	126.55
49.57	126.61
49.66	126.84
49.58	126.8
49.52	126.88
49.66	127.01
49.55	127
49.47	127.06
49.31	126.89
49.26	126.9
49.05	126.82
49.03	126.62
48.82	126.6
48.84	126.69
48.97	126.53
49.09	126.43
48.97	126.28
49.17	126.48
49.4	126.54
49.37	126.64
49.44	126.53
49.37	126.34
49.64	126.14
49.51	126.21
49.44	126.49
49.58	126.59
49.61	126.22
49.69	126.29
49.61	127.03
49.63	127.38
49.58	127.49
49.53	127.42
49.52	127.12
49.45	127.21
49.68	127.88
49.6	127.96
49.48	127.57
49.26	127.39
49.3	127.39
49.31	127.8
49.12	127.83
49	127.94
48.84	127.78
48.77	127.81
48.68	127.71
48.7	127.9
48.63	128
48.4	127.71
48.29	127.45
48.33	127.39
48.32	127.55
48.12	127.49
48.04	127.45
48.02	127.32
47.98	127.29
47.83	127.19
48.01	127.22
47.69	127.26
47.72	127.06
47.67	126.93
47.79	126.91
47.87	127.37
47.84	127.44
47.78	127.52
47.75	127.42
47.68	127.46
47.62	127.64
47.74	127.85
47.77	127.92
47.6	127.78
47.57	128.13
47.6	128.33
47.64	128.61
47.41	128.61
47.35	128.86
47.31	129.16
47.3	129.29
47.17	129.28
47.22	129.27
47.15	129.25
47.16	129.23
47	129.37
46.99	129.64
47.14	129.65
46.91	129.5
47.04	129.63
46.93	129.91
46.97	130.04
46.83	129.94
46.82	129.99
46.56	130.28
46.52	130.39
46.45	130.56
46.36	130.43
46.28	130.55
46.19	130.77
46.09	130.6
46.06	130.64
45.91	130.52
45.8	130.75
45.76	130.78
45.73	130.36
45.67	130.28
45.56	130.3
45.5	130.56
45.49	130.49
45.49	130.44
45.45	130.2
45.41	130.14
45.52	131.43
45.39	131.83
45.46	131.63
45.41	131.92
45.45	132.08
45.29	132.27
45.12	132.75
45.16	132.99
44.98	133
44.91	132.97
44.73	133.07
44.64	133.38
44.69	133.4
44.66	133.34
44.43	133.1
44.52	133.08
44.44	133.33
44.32	133.41
44.35	133.46
44.43	133.05
44.47	132.87
44.54	132.54
44.43	132.92
44.54	132.88
44.69	132.82
44.61	132.57
44.63	132.14
44.65	131.95
44.69	131.87
44.58	131.96
44.44	131.86
44.49	131.57
44.43	131.09
44.39	130.69
44.38	130.63
44.31	130.53
44.29	130.78
44.3	130.52
44.15	130.17
44.23	129.95
44.12	130.35
44.22	130.57
44.29	130.28
44.25	130.03
44.1	129.67
44.24	129.75
44.18	129.95
