# Supplementary material for: How Variability and Effort Determine Coordination at Large Forces
Source: PLoS One. 2016 Mar 2;11(3):e0149512. doi: 10.1371/journal.pone.0149512 (PMC4774921; doi:10.1371/journal.pone.0149512)
Supplement: S1 Dataset — (ZIP) [file pone.0149512.s001.zip › par13_RiLllevel26.txt]

56.88	132.7
56.65	132.49
56.62	132.42
56.43	132.23
56.27	132.16
56.43	131.94
56.31	131.9
56.25	131.93
56.36	132.1
56.05	131.91
55.93	131.86
55.89	131.68
55.82	131.77
55.92	131.75
55.89	131.86
55.95	131.81
56.12	132.18
55.9	132.6
56.09	132.87
56.07	132.8
56.06	133
55.87	133.03
55.78	133.05
55.93	133.25
56.12	133.69
56.29	133.88
56.08	133.94
56.07	133.71
56.12	133.65
56.41	133.89
56.2	134.35
56.4	134.3
56.28	134.19
56.53	134.19
56.38	134.23
56.21	134.25
56.38	134.53
56.29	134.61
56.46	134.8
56.71	134.18
56.72	134.01
56.55	134.09
56.45	134.23
56.48	134.55
56.69	134.21
56.61	133.79
56.63	133.63
56.56	134.32
56.57	134.8
56.8	134.97
56.86	135.14
56.95	135.23
56.79	135.08
56.91	135.12
56.67	135.72
56.82	136.83
56.73	136.98
56.78	136.34
56.86	136.63
56.94	137.18
56.81	138.06
56.77	138.43
57.07	138.25
57.16	138.02
57.21	138.29
56.88	138.99
56.8	139.19
56.64	138.85
56.73	138.94
56.83	138.72
56.81	139.21
56.8	139.25
56.85	138.96
57.05	138.81
57.27	138.66
57.22	138.86
57.29	139.06
57.2	138.86
57.13	138.76
57.27	138.58
57.22	138.44
57.31	138.66
57.23	138.9
57.23	139.24
57.17	139.15
57.15	138.78
57.18	138.37
57.2	138.75
57.16	139.02
56.97	138.81
56.85	138.37
56.97	138.35
57.03	138.34
56.95	138.4
56.96	138.22
57	138.41
56.82	138.34
56.75	137.87
56.74	138.17
56.75	138.05
56.54	137.85
56.51	137.58
56.33	137.33
56.18	137.41
56.17	137.33
56.24	137.08
56.23	136.83
56.15	136.74
56.28	136.64
56.05	136.39
56.15	136.23
56.05	136.09
55.98	135.67
56.08	135.45
56.09	135.29
56.01	135.19
55.99	135.15
55.98	134.82
56.06	134.47
55.81	134.22
55.89	134.21
55.99	134.3
55.91	134.08
55.94	133.78
55.83	133.63
55.79	133.7
55.91	133.65
55.89	133.5
55.89	133.58
55.8	133.41
56.05	133.38
56.09	133.37
56.16	133.32
56.03	133.38
56.02	133.22
56.01	133.01
55.88	133.5
55.88	133.48
56.01	133.21
56.09	133.36
56.14	133.97
56.04	134.09
55.98	134.4
55.95	134.13
55.86	134.16
56.03	134.76
55.93	134.89
55.96	135.15
56.12	135.31
56.15	135.09
56.11	135.33
56.08	135.46
56.15	135.77
56.52	135.92
56.46	135.68
56.39	135.65
56.26	135.66
56.38	135.78
56.37	135.87
56.48	136.03
56.31	135.87
56.25	135.95
56.34	135.83
57.22	135.8
57.45	136.04
57.23	135.83
57.17	135.65
57.41	135.6
57.29	135.44
57.17	135.55
57.17	135.51
57.12	135.46
57.4	135.21
57.36	135.4
57.07	135.05
57.27	134.97
57.29	134.8
57.36	134.73
57.35	134.65
57.44	134.74
57.5	134.6
57.36	134.41
57.38	134.34
57.38	134.24
57.17	133.96
57.08	134.04
57.14	133.95
57.11	133.74
57.32	135.55
57.39	135.73
57.34	135.85
57.34	136.11
57.38	136.69
57.42	136.96
57.78	137.37
57.67	137.94
57.64	138.25
57.78	138.64
58.02	138.59
58.12	138.77
58.05	138.84
57.98	139.16
57.69	139.18
57.68	139.27
57.62	139.39
57.54	139.4
57.46	139.41
57.33	139.24
57.44	139.38
57.27	139.27
57	139.08
57.12	139.07
57.32	138.97
57.32	138.93
57.26	140.12
57	140.1
56.91	140.35
57.01	140.56
56.74	140.83
56.77	140.89
56.69	140.6
56.72	140.59
56.44	141.06
56.43	141.06
56.38	140.8
56.27	140.53
56.33	140.68
56.26	140.7
56.23	140.64
56.07	140.78
56.02	140.78
55.85	140.82
55.94	140.59
55.71	140.36
55.71	140.44
55.53	140.34
55.53	140.27
55.44	140.09
55.35	139.88
55.21	139.97
55.16	139.89
55.19	139.86
55.39	139.83
55.21	139.66
55.27	139.67
55.19	139.58
55.16	139.4
55.11	139.49
55.15	139.18
55.22	139.01
55.26	138.9
55.23	138.92
55.11	138.92
55.15	138.87
55.15	138.52
55.27	138.36
55.31	138.86
55.2	138.89
55.09	138.85
55.16	138.54
55.25	138.67
55.33	138.73
55.16	138.58
55.2	138.69
55.31	138.58
55.24	138.29
55.28	138.44
55.15	138.23
55.23	138.17
55.28	138.42
55.19	138.39
55.27	138.28
55.18	138.08
55.01	138.02
55.06	137.99
54.98	137.79
54.78	137.53
54.7	137.61
54.74	137.53
54.83	137.24
54.66	136.94
54.52	136.93
54.52	136.75
54.49	136.73
54.62	136.68
54.5	136.5
54.6	136.43
54.7	136.77
54.9	136.98
54.84	136.94
54.79	137.07
54.84	136.87
54.84	136.69
55.07	137.57
55.02	137.79
55.13	138.19
55.1	138.2
55.15	138.3
55.15	138.39
55.25	138.96
55.12	138.98
55.25	138.95
55.1	139.07
55.18	139.28
55.02	139.43
55.06	139.55
55.09	139.44
55.11	139.52
55.37	139.46
55.36	139.49
55.24	139.63
55.27	139.65
55.22	139.43
55.36	139.41
55.32	139.44
55.36	139.31
55.5	139.3
55.2	139.11
55.2	139.87
55.34	139.9
55.26	139.68
55.37	139.7
55.22	139.89
55.14	139.68
55.21	139.78
55.11	139.59
55.21	139.91
55.31	139.91
55.15	139.95
55.03	139.78
55.04	139.83
55.2	140.21
55.2	140.55
55.1	140.87
55.09	140.81
55.31	140.94
55.35	140.87
55.17	141.32
55.37	141.45
55.42	141.76
55.39	142.01
55.49	141.72
55.3	141.73
55.53	141.84
55.56	141.82
55.5	142.08
55.39	142.01
55.2	141.76
55.23	141.73
55.3	141.75
55.13	141.78
55.16	141.81
55.12	141.91
55.06	142.15
54.99	141.88
54.9	141.73
55.03	141.97
55.05	142.17
55.21	142.21
54.94	141.88
54.93	141.8
54.59	141.77
54.65	142.08
54.79	142.19
54.51	141.8
54.48	141.53
54.54	141.32
54.65	141.16
54.49	141.3
54.48	141.58
54.47	141.37
54.43	141.18
54.36	140.65
54.23	140.39
54.44	140.53
54.35	140.91
54.29	140.75
54.14	140.55
54.1	141.26
54.25	141.78
54.39	142.76
54.48	142.94
54.39	142.71
54.39	142.77
54.43	143.15
54.55	143.37
54.49	143.73
54.41	144.12
54.37	144.06
54.4	144.23
54.53	143.65
54.48	143.78
54.4	143.78
54.44	144.07
54.45	143.86
54.33	143.33
54.17	142.38
54.2	142.36
54.08	142.09
54.06	141.84
53.96	142.23
53.77	142.21
53.87	141.72
53.69	140.84
53.8	140.76
53.5	140.58
53.72	140.69
53.58	140.23
53.4	139.6
53.19	138.92
53.25	138.57
53.3	138.45
53.31	138.12
53.19	138.06
53.15	138.02
53.23	137.83
53.01	137.66
53.05	137.53
52.96	137.26
53.01	137.26
53.07	137.13
53	136.8
53.21	137.08
53.15	137.52
53.19	137.73
53.17	137.51
53.7	137.02
54.5	136.97
54.97	137.59
55.1	137.82
55	137.83
54.92	137.38
55.16	137.6
55.4	138.09
55.3	138.39
55.12	138.44
55.35	138.46
55.3	138.51
55.32	138.4
55.27	138.2
55.35	138.6
55.81	139.09
55.93	138.98
55.95	138.51
55.71	137.55
55.57	137.36
55.53	137.49
55.44	137.61
55.36	137.38
54.92	136.72
54.83	136.5
54.87	136.35
54.72	136.29
54.51	136.03
54.5	135.72
54.39	135.43
54.36	135.8
54.36	135.88
54.43	136.06
54.5	135.86
54.46	135.75
54.3	135.51
54.46	135.42
54.39	135.39
54.55	135.7
54.56	135.76
54.41	135.88
54.55	135.86
54.52	135.68
54.63	135.47
54.6	135.35
54.61	135.66
54.77	136.39
54.98	136.23
55.06	136.32
55.17	136.76
55.14	136.99
55.22	137.25
55.09	137.19
55.23	137.34
55.56	137.47
55.58	137.68
55.57	137.88
55.54	137.73
55.49	137.6
55.66	137.48
55.72	137.48
55.75	137.53
55.65	137.6
55.75	137.41
55.62	137.16
55.4	136.99
55.35	136.95
55.24	136.59
55.26	136.21
55.39	136.61
55.31	137.11
55.34	137.21
55.29	137.39
55.43	136.93
55.67	136.58
55.59	136.1
55.76	136.06
55.66	136.25
55.72	136.28
55.73	135.66
55.99	135.68
56.1	135.61
55.95	135.49
55.91	135.32
55.9	135.41
55.93	135.16
55.58	134.61
55.62	134.31
55.69	134.58
55.82	134.8
55.73	134.74
55.56	134.12
55.65	134.42
55.44	134.82
55.53	135.03
55.73	135.66
55.6	135.48
55.48	135.02
55.41	135.21
55.49	135.27
55.66	135.31
55.6	135
55.56	134.75
55.45	134.75
55.67	134.33
55.65	133.96
55.74	133.82
55.72	133.54
55.44	133.42
55.53	133.8
55.59	133.92
55.71	133.83
55.57	133.53
55.47	133.32
55.47	133.39
55.76	134
55.74	134.1
55.88	133.89
55.76	133.52
55.81	133.3
56.03	133.5
55.91	133.67
56.06	133.94
56.05	133.48
56.18	133.22
56.25	133.16
56.24	133.44
56.47	133.53
56.53	133.34
56.53	133.1
