# Supplementary material for: How Variability and Effort Determine Coordination at Large Forces
Source: PLoS One. 2016 Mar 2;11(3):e0149512. doi: 10.1371/journal.pone.0149512 (PMC4774921; doi:10.1371/journal.pone.0149512)
Supplement: S1 Dataset — (ZIP) [file pone.0149512.s001.zip › par13_RiLllevel28.txt]

84.05	120.67
84.54	120.43
84.72	120.31
84.75	120.21
84.51	120.08
84.35	119.77
84.4	119.79
84.13	119.68
83.94	119.57
84.62	119.38
84.59	119.18
84.63	119.08
84.29	119.01
83.97	118.9
84.06	118.66
84.48	118.45
84.25	118.07
84.52	118.03
85.08	118.08
85.73	118.12
86.35	118.03
86.66	117.79
87.14	117.53
87.15	117.27
87.2	117.22
87.75	117.37
87.85	117.3
87.97	117.31
87.98	117.32
88.33	117.49
88.43	117.37
88.2	117.15
88.26	117.34
88.09	117.26
88.03	117.08
88.15	117.01
88.27	116.96
88.29	116.92
88.5	116.9
89	116.75
89.33	116.4
89.36	116.29
89.32	116.23
89.33	115.85
88.91	115.6
88.43	115.53
88.02	115.47
89.16	115.17
89.13	115.16
89.02	114.87
88.95	114.84
88.65	114.47
88.33	114.38
88.41	114.3
88.33	114.32
87.96	114.27
87.71	114.01
87.64	113.64
87.39	113.72
87.09	113.88
87.4	113.9
87.9	113.75
88.19	113.79
88.11	113.56
87.81	113.57
87.71	113.65
88.11	113.86
87.97	113.76
87.59	113.54
87.68	113.45
88.21	113.6
88.97	113.76
89.07	113.66
89.04	113.56
88.6	113.52
88.16	113.44
88.16	113.46
88.4	113.37
88.93	113.28
89.34	113.36
89.8	113.5
90.07	113.38
89.97	113.37
89.89	113.33
89.02	113.17
88.72	113.18
88.79	113.21
89	112.97
89.1	113.2
89.26	113
89.77	113.02
89.65	112.91
89.62	112.9
89.51	112.85
90.18	114.19
90.16	114.13
90.06	114.15
90.68	114.36
90.64	114.64
90.62	114.98
90.52	115.2
90.75	115.38
90.69	115.63
90.95	115.71
91.21	115.84
91.36	115.82
91.2	115.79
91.15	116.12
91.01	116.12
90.64	116.01
90.5	115.83
90.91	115.87
91.41	116.01
91.5	115.74
91.37	115.68
91.62	115.67
91.97	115.55
92.28	115.5
92.34	115.2
92.26	115.16
92.24	116.22
92.77	116.14
92.7	116.15
92.72	115.83
92.62	115.85
92.42	116.56
92.19	116.54
91.97	116.73
92.15	116.83
92.18	116.95
91.98	117.09
91.86	117.09
91.76	116.8
91.73	117.28
91.87	117.19
91.86	117.23
91.8	117.3
91.92	117.41
91.82	117.73
91.28	117.67
91.09	117.76
90.41	117.67
90.18	117.52
90.06	117.63
90.32	117.48
90.16	117.32
89.88	117.25
89.84	117.31
89.65	117.06
89.88	116.92
90.06	117
89.92	117.03
89.71	116.83
89.6	116.57
89.51	116.45
89.62	116.5
89.93	116.33
90.01	116.26
89.64	116.12
89.52	115.92
89.61	115.96
89.73	115.78
90.17	115.77
90.87	115.56
90.99	115.51
91.07	115.45
91.52	115.45
91.27	115.39
91.16	115.37
91.08	115.59
91.17	115.56
91.75	115.33
91.78	115.22
91.53	115.07
91.16	115.02
90.75	114.92
90.9	114.94
91.31	114.84
91.44	114.77
91.09	114.6
90.56	114.31
90.96	114.25
91.22	114.22
91.04	113.99
91.14	113.91
91.49	113.83
91.39	113.84
91.16	113.73
90.94	113.6
91.14	113.62
91.39	113.83
91.5	113.74
91.05	113.39
90.82	113.08
91.14	113.29
91.44	113.19
91.71	113.25
91.57	113.08
91.36	112.99
91.36	112.93
92.51	113
92.89	113.1
92.71	112.95
92.77	114.16
92.97	114.39
93.32	114.59
93.45	114.69
93.29	114.87
93.56	114.93
93.73	114.93
93.6	115.41
93.61	115.54
93.13	115.81
92.84	115.59
92.77	115.78
93.28	115.41
93.36	115.41
93.53	115.35
93.64	115.44
93.69	115.38
94.57	115.14
94.69	115.1
94.41	114.74
94.42	114.69
94.26	114.52
94.35	114.25
94.53	114.1
94.5	114.1
94.13	113.95
93.49	113.74
93.36	113.57
92.98	113.55
92.56	113.2
92.62	112.96
92.92	112.84
92.91	112.86
92.45	112.57
91.97	112.58
91.45	112.26
91.81	113.04
92.56	113.03
92.29	113.06
92.22	113.05
92.18	113.05
91.92	113.22
92.02	113.38
92.02	113.48
92.06	113.55
92.11	113.55
91.63	113.67
91.42	114.05
91.53	113.94
91.45	114.02
91.43	113.97
91.83	114.13
91.94	114.42
91.78	114.48
91.86	114.48
92.06	114.14
92.08	114.16
92.08	114.42
91.89	114.21
91.61	114.21
92.07	114.33
92.08	114.2
91.95	113.95
91.25	113.91
90.63	113.82
90.47	113.58
90.24	113.63
90.19	113.53
89.98	113.34
90.24	113.16
90.18	113.9
90.04	114.03
89.97	113.93
89.76	114.08
89.89	114.04
90.13	114.1
89.7	114.09
89.09	114.06
88.94	114.16
88.93	114.17
89.11	114.37
89.03	114.28
88.71	114.57
88.47	114.66
88.69	114.74
88.99	114.75
88.59	114.73
87.58	114.68
87.35	114.65
87.16	114.69
87.41	114.68
87.58	114.67
87.49	114.83
87.35	114.82
87.06	114.59
87.68	115.76
88.49	116.03
88.43	116.34
89.47	116.25
90.34	116.61
90.63	117.04
90.91	117.42
90.21	117.61
89.53	117.56
88.51	117.83
88.68	117.99
88.73	117.97
88.58	118.03
88.48	117.97
88.91	118.03
89.06	117.98
89.12	117.98
88.84	118.03
88.89	117.9
88.91	117.85
89.12	117.86
88.75	117.67
88.65	117.7
89.13	117.52
89.08	117.41
88.94	117.34
89.08	117.34
89.14	118.39
89.22	118.46
89.27	118.57
89.31	118.68
89.2	118.61
88.79	118.56
88.56	118.59
87.9	118.45
88.01	118.68
88.35	118.64
88.42	118.73
88.23	118.67
87.96	118.51
87.42	118.53
87.2	118.63
87.39	118.54
87.09	118.3
86.94	118.19
87.11	118.09
87.01	118.02
87.19	117.92
86.86	117.73
86.7	117.73
87.55	117.52
87.8	117.47
87.8	117.33
87.65	117.57
87.39	117.67
87.72	117.45
87.54	117.27
87.62	117.33
87.55	117.32
87.49	117.54
87.81	117.68
88.29	117.55
88.12	117.13
87.26	116.97
86.53	117
85.73	116.95
85.35	116.91
85.79	116.89
85.75	116.85
86	116.75
86	116.62
85.79	116.44
86.29	116.32
86.46	116.39
86.23	116.27
85.97	116.11
86.1	116.11
86.41	116.39
86.38	116.74
86.11	116.97
86.09	117.09
86.24	116.91
86.44	117.05
86.82	117.54
86.94	118.1
86.91	118.16
86.75	117.99
86.92	117.88
87.38	118.14
87.38	118.37
87.54	118.54
87.22	118.82
87.3	118.79
87.71	118.85
87.68	119.4
86.79	119.78
85.94	119.94
85.6	119.96
85.53	120.12
85.55	120.11
85.67	120.15
85.65	120.21
85.77	120.17
85.71	120.37
85.74	120.29
86.16	120.36
86.37	120.23
86.57	120.14
86.58	120.18
86.12	120.28
86.02	120.23
86.12	120.38
86.12	120.24
86.05	120.21
85.84	120.09
86.34	120.1
86.27	120.21
86.33	120.22
86.28	119.88
86.32	119.78
86.4	119.51
86.33	119.33
86.42	119.23
86.31	119.19
86.31	119.2
86.27	119.06
86.16	118.94
86.35	118.75
86.17	118.63
85.93	118.67
85.74	118.71
85.44	118.65
85.66	118.77
85.58	118.56
86.08	118.59
86.23	118.61
86.02	118.6
86.07	118.55
86.19	119.06
86.24	119.06
86.57	119.23
86.67	119.16
86.48	119.04
86.42	119.3
86.24	119.42
86.37	119.44
86.51	119.17
86.44	119.09
86.09	119.01
85.65	118.75
85.34	118.47
85.26	118.86
85.6	119.45
85.89	119.64
86.07	119.65
86.35	119.93
86.81	120.01
87.2	119.9
87.68	120.27
87.94	120.38
88.16	120.75
88.55	120.64
88.54	120.91
89.06	121.63
89.55	121.81
89.94	122.31
90.16	122.48
89.74	122.28
89.35	122.17
89.14	122.64
89.12	123.03
89.45	123.54
89.5	123.16
89.33	123.05
89.5	123.03
89.94	123.18
90.2	123.29
89.86	122.74
89.79	122.54
89.49	122.2
89.4	121.89
89.65	122.06
89.35	121.94
89.43	121.81
89.46	121.73
89.75	121.65
89.51	121.35
89.23	121.24
88.87	120.82
88.22	120.44
87.85	120.44
87.32	120.37
87.63	120.33
87.75	120.27
87.52	120.17
87.19	120
86.83	119.72
87	119.65
87.24	119.62
87.07	119.39
87.08	119.3
86.84	119.18
86.38	119.09
85.85	118.83
85.7	118.78
85.56	118.55
85.77	118.17
85.98	118.39
86.08	118.65
85.99	118.5
85.91	118.41
86.44	118.34
86.38	118.28
86.41	118.73
86.38	118.74
86.31	118.78
86.04	118.55
85.72	118.42
86.08	118.61
86.36	118.55
86.65	118.68
86.97	119.09
87.08	118.97
87.26	118.89
87.21	118.56
87.05	118.6
87.03	118.84
86.83	118.71
86.49	118.76
86.4	118.78
86.31	118.69
85.97	118.61
85.92	118.62
86.03	118.26
85.83	118.22
85.56	118.13
85.26	117.83
85.23	117.74
85.12	117.38
84.88	117.28
84.63	117.16
84.82	117
84.83	116.9
84.81	116.81
84.59	116.58
84.45	116.34
84.51	116.29
84.24	116.17
84.19	116.13
84.38	115.98
84.39	115.71
84.34	115.56
84.1	115.35
83.99	115.26
84.68	115.45
84.85	115.41
84.42	115.06
84.05	114.94
