# Supplementary material for: How Variability and Effort Determine Coordination at Large Forces
Source: PLoS One. 2016 Mar 2;11(3):e0149512. doi: 10.1371/journal.pone.0149512 (PMC4774921; doi:10.1371/journal.pone.0149512)
Supplement: S1 Dataset — (ZIP) [file pone.0149512.s001.zip › par13_RiLllevel4.txt]

10.3	16.645
10.39	16.765
10.68	16.799
10.64	16.784
10.92	16.979
11.04	17.009
11.08	17.155
11.07	17.092
11.22	17.056
11.27	17.102
11.33	17.207
11.42	17.198
11.44	17.12
11.5	17.167
11.46	17.1
11.49	17.27
11.65	17.111
11.64	17.223
11.72	17.071
11.58	17.097
11.69	17.097
11.68	17.153
11.77	17.118
11.79	17.185
11.59	17.204
11.59	17.264
11.62	17.249
11.53	17.223
11.4	17.283
11.29	17.257
11.2	17.308
11.22	17.358
11.11	17.376
10.99	17.189
11.01	17.174
10.97	17.16
11.01	17.348
10.89	17.218
10.86	17.235
10.79	17.242
10.71	17.169
10.71	17.17
10.66	17.268
10.67	17.276
10.55	17.113
10.68	17.134
10.76	17.213
10.6	17.051
10.72	17.057
10.55	16.936
10.55	17.033
10.41	16.974
10.64	17.062
10.52	16.894
10.49	16.994
10.48	17.003
10.3	16.913
10.41	16.861
10.24	16.912
10.41	16.915
10.31	16.86
10.2	16.921
10.18	16.795
10.05	16.741
10.11	16.925
10.02	16.927
10.05	16.938
9.86	16.771
9.93	16.894
9.87	16.962
9.83	16.756
9.75	16.728
9.79	16.905
9.78	16.8
9.84	16.827
9.83	16.889
9.71	16.826
9.7	16.843
9.64	16.747
9.66	16.781
9.63	16.901
9.64	16.903
9.5	16.831
9.51	16.744
9.49	16.701
9.46	16.73
9.39	16.701
9.48	16.753
9.26	16.655
9.3	16.64
9.31	16.502
9.33	16.634
9.28	16.58
9.25	16.679
9.16	16.598
9.39	16.719
9.23	16.585
9.26	16.619
9.3	16.796
9.27	16.773
9.28	16.674
9.39	16.794
9.42	16.956
9.36	17.098
9.29	17.148
9.25	17.125
9.37	17.286
9.28	17.367
9.21	17.309
9.19	17.259
9.13	17.362
9.11	17.402
9.32	17.379
9.12	17.465
9.14	17.534
9.05	17.453
9.04	17.51
9.11	17.443
9.12	17.369
9.07	17.395
9.02	17.457
9.1	17.543
9.84	17.421
9.57	17.417
9.65	17.553
9.7	17.494
9.73	17.5
9.96	17.408
9.86	17.576
9.95	17.645
9.95	17.405
9.87	17.518
10.02	17.648
9.9	17.434
10.04	17.537
9.97	17.519
10.18	17.708
10.1	17.782
10.03	17.677
10.18	17.76
10.12	17.84
10.11	17.766
10.48	17.818
10.41	17.909
10.3	17.862
10.45	17.964
10.63	17.9
10.51	17.923
10.6	18.068
10.63	18.094
10.81	18.175
10.62	18.083
10.74	18.071
10.83	18.095
10.99	18.185
10.97	18.2
10.99	18.204
10.88	18.225
10.95	18.165
10.97	18.262
11.05	18.275
11.15	18.414
11.01	18.237
11.15	18.324
11.23	18.351
11.23	18.366
11.09	18.381
11.04	18.333
11.13	18.433
11.25	18.452
11.17	18.426
11.04	18.521
11.07	18.544
10.95	18.495
11.09	18.505
11.1	18.514
11	18.528
10.95	18.615
10.89	18.499
10.88	18.627
10.68	18.562
10.78	18.528
10.62	18.57
10.6	18.606
10.72	18.708
10.61	18.467
10.52	18.579
10.51	18.629
10.62	18.724
10.59	18.617
10.35	18.601
10.39	18.666
10.37	18.553
10.35	18.583
10.43	18.772
10.19	18.543
10.33	18.618
10.11	18.695
10.15	18.676
10.29	18.692
10.18	18.721
10.09	18.793
10.14	18.695
10.14	18.695
10.19	18.74
10.13	18.748
10.16	18.88
10.26	18.937
10.15	18.893
10.06	18.756
9.96	18.801
10.06	18.81
10.04	18.883
10.05	18.832
9.9	18.779
9.88	18.825
9.82	18.787
9.78	18.74
9.82	18.759
9.7	18.535
9.83	18.664
9.66	18.595
9.63	18.563
9.73	18.703
9.76	18.651
9.64	18.5
9.61	18.685
9.56	18.743
9.55	18.476
9.48	18.438
9.52	18.53
9.54	18.577
9.31	18.559
9.4	18.614
9.46	18.552
9.41	18.443
9.22	18.556
9.34	18.595
9.22	18.474
9.19	18.493
9.31	18.483
9.26	18.32
9.43	18.493
9.23	18.263
9.36	18.356
9.31	18.29
9.43	18.428
9.38	18.404
9.41	18.219
9.4	18.297
9.36	18.244
9.42	18.406
9.41	18.403
9.33	18.275
9.36	18.412
9.27	18.219
9.47	18.385
9.31	18.508
9.33	18.314
9.37	18.405
9.42	18.319
9.49	18.42
9.62	18.384
9.54	18.49
9.57	18.308
9.69	18.504
9.65	18.45
9.55	18.412
9.59	18.587
9.55	18.433
9.72	18.496
9.51	18.495
9.53	18.502
9.65	18.645
9.53	18.697
9.49	18.571
9.58	18.626
9.59	18.606
9.6	18.665
9.63	18.669
9.69	18.621
9.68	18.8
9.62	18.828
9.54	18.653
9.74	18.779
9.71	18.84
9.59	18.664
9.79	18.768
9.69	18.801
9.67	18.91
9.74	18.932
9.66	18.735
9.68	18.79
9.66	18.878
9.61	18.806
9.73	18.704
9.68	18.709
9.73	18.874
9.82	18.76
9.85	18.868
9.85	18.666
9.87	18.66
10.02	18.737
10.03	18.799
10.11	18.72
10.15	18.696
10.16	18.658
10.25	18.7
10.2	18.779
10.15	18.691
10.33	18.813
10.31	18.621
10.42	18.742
10.32	18.749
10.43	18.701
10.56	18.618
10.68	18.501
10.92	18.608
11.04	18.628
10.99	18.565
11.17	18.543
11.4	18.615
11.47	18.465
11.52	18.568
11.78	18.558
11.78	18.642
11.97	18.488
11.98	18.425
12.1	18.503
12.07	18.492
12.29	18.481
12.42	18.454
12.36	18.534
12.51	18.424
12.58	18.496
12.63	18.497
12.77	18.33
12.7	18.352
12.63	18.448
12.77	18.495
12.8	18.367
12.88	18.6
12.98	18.518
12.86	18.546
12.94	18.477
13.05	18.517
13.13	18.499
13.09	18.61
13.07	18.583
13.1	18.504
13.13	18.678
13.1	18.62
13.18	18.64
13.07	18.518
13.19	18.634
13.21	18.614
13.18	18.73
13.19	18.579
13.15	18.696
13.13	18.556
13.2	18.628
13.15	18.63
12.94	18.613
12.94	18.492
12.9	18.458
12.86	18.611
12.81	18.481
12.71	18.499
12.59	18.48
12.44	18.435
12.45	18.516
12.3	18.501
12.21	18.292
12.04	18.384
11.99	18.411
11.83	18.364
11.69	18.212
11.63	18.291
11.41	18.163
11.43	18.127
11.25	18.079
11.24	18.032
11.33	18.129
11.07	17.975
11.1	17.816
11.13	17.764
10.98	17.754
10.98	17.708
11	17.595
10.87	17.659
11	17.591
10.85	17.519
10.87	17.565
10.72	17.414
10.98	17.426
10.95	17.43
10.82	17.403
10.9	17.426
10.86	17.318
10.92	17.472
11	17.31
10.92	17.29
10.9	17.186
10.85	17.316
10.89	17.103
10.76	17.211
10.89	17.237
10.89	17.356
10.97	17.257
10.95	17.247
10.83	17.229
10.93	17.359
10.93	17.294
10.94	17.114
10.89	17.26
11.01	17.263
11.13	17.268
11.08	17.38
11.1	17.267
11.08	17.293
10.99	17.383
11.07	17.446
11.1	17.39
11.15	17.392
11.07	17.37
11.03	17.298
11.07	17.369
11.08	17.399
11.11	17.57
11.19	17.6
11.09	17.468
11.05	17.624
11.22	17.582
11.29	17.612
11.19	17.534
11.23	17.693
11.17	17.773
11.23	17.67
11.28	17.77
11.15	17.754
11.18	17.833
11.26	17.729
11.36	17.806
11.21	17.871
11.37	17.973
11.28	17.925
11.34	17.855
11.39	18.004
11.31	17.825
11.29	17.902
11.23	17.932
11.22	17.891
11.29	17.812
11.23	17.865
11.26	17.829
11.21	17.732
11.25	17.953
11.38	17.879
11.36	17.848
11.25	17.802
11.29	17.968
11.39	18.007
11.28	18.016
11.31	17.869
11.26	17.957
11.18	17.856
11.24	18.007
11.26	17.965
11.26	17.914
11.2	17.751
11.2	17.802
11.2	17.75
11.19	17.835
11.18	17.771
11.17	17.705
11.2	17.909
11.21	17.927
11.29	17.914
11.22	17.927
11.1	17.826
11.18	17.804
11.17	17.701
11.25	17.748
11.16	17.763
11.06	17.736
11.14	17.806
11.01	17.594
11.07	17.703
11.08	17.823
11.02	17.536
11.06	17.545
11	17.714
10.88	17.479
11.01	17.569
11.04	17.485
10.84	17.561
11.01	17.521
10.84	17.447
10.84	17.526
11.02	17.519
10.93	17.482
10.99	17.596
10.9	17.609
10.82	17.593
10.91	17.52
10.76	17.562
10.82	17.448
10.7	17.508
10.84	17.407
10.84	17.588
10.83	17.387
10.72	17.443
10.91	17.484
10.86	17.523
10.83	17.372
10.86	17.421
10.83	17.385
11.06	17.46
10.87	17.456
10.96	17.529
10.94	17.428
10.86	17.472
10.91	17.486
11.06	17.533
11.09	17.504
11.02	17.627
11.17	17.575
11.22	17.55
11.14	17.56
11.11	17.607
11.16	17.539
11.18	17.695
11.23	17.587
11.35	17.763
11.13	17.628
11.22	17.673
11.28	17.653
11.17	17.774
11.24	17.593
11.26	17.734
11.29	17.709
11.38	17.673
11.36	17.633
11.3	17.737
11.27	17.634
11.36	17.66
11.41	17.652
11.33	17.818
11.33	17.637
11.29	17.62
11.25	17.66
11.15	17.617
11.32	17.654
11.23	17.712
11.17	17.597
11.19	17.763
