# Supplementary material for: How Variability and Effort Determine Coordination at Large Forces
Source: PLoS One. 2016 Mar 2;11(3):e0149512. doi: 10.1371/journal.pone.0149512 (PMC4774921; doi:10.1371/journal.pone.0149512)
Supplement: S1 Dataset — (ZIP) [file pone.0149512.s001.zip › par13_RiLllevel6.txt]

26.08	17.533
26.14	17.61
26.2	17.675
26.17	17.71
26.24	17.909
26.24	17.796
26.22	17.84
26.11	17.963
26.22	18.095
26.1	17.905
26.17	18.032
26.11	17.986
25.97	17.883
26.03	17.955
25.95	17.889
25.93	17.886
25.93	18.032
25.86	17.912
26.05	18.087
25.88	18.024
25.91	18.089
25.91	17.995
25.95	17.989
25.97	18.002
25.83	18.115
25.86	18.003
25.85	18.074
25.88	18.002
25.83	18.174
25.76	18.033
25.8	18.104
25.87	18.163
25.87	18.093
25.79	18.108
25.78	18.182
25.83	18.037
25.83	18.111
25.91	18.187
25.87	18.16
25.67	18.084
25.74	18.195
25.64	18.179
25.61	18.021
25.69	18.12
25.49	17.986
25.5	18.182
25.46	18.095
25.6	18.124
25.38	18.014
25.33	18.123
25.39	18.188
25.29	18.189
25.26	18.162
25.2	18.042
25.22	18.259
25.24	18.281
25.04	18.084
25.09	18.152
25.06	18.15
25.12	18.253
25.11	18.082
25.17	18.134
25.19	18.057
25.21	18.169
25.19	18.045
25.24	17.968
25.18	18.118
25.31	18.073
25.24	17.991
25.25	18.089
25.13	18.011
25.15	18.061
25.24	17.966
25.18	17.991
25.04	17.948
25.18	18.01
25.15	18.095
25.23	18.1
25.1	17.911
25.21	18.067
25.12	18.129
25.06	18.022
25.01	18.052
25.01	18.086
25.08	17.988
24.97	17.975
24.82	18.034
24.91	18.164
25.02	18.055
24.9	18.007
24.87	17.968
24.76	18.094
24.71	17.977
24.89	18.116
24.7	18.041
24.71	18.174
24.72	18.081
24.72	18.163
24.55	18.152
24.49	18.243
24.58	18.192
24.35	18.152
24.33	18.249
24.35	18.178
24.27	18.14
24.37	18.25
24.37	18.09
24.38	18.08
24.38	18.179
24.39	17.967
24.49	17.981
24.35	18.148
24.38	17.988
24.43	18.058
24.39	17.995
24.48	18.042
24.47	18.01
24.54	18.029
24.52	18.121
24.5	18.047
24.34	17.928
24.41	18.036
24.56	18.126
24.36	18.057
24.46	18.046
24.41	18.046
24.54	18.023
24.65	18.148
24.67	18.025
24.72	18.019
24.76	18.142
24.82	18.201
24.91	18.103
25	18.053
24.97	18.058
24.88	18.064
25.03	18.136
24.89	18.167
24.89	18.263
24.83	18.213
24.89	18.367
24.68	18.29
24.79	18.315
24.86	18.382
24.77	18.233
24.76	18.321
24.82	18.398
24.76	18.331
24.8	18.249
24.62	18.269
24.81	18.36
24.73	18.281
25.01	18.347
24.97	18.392
25.04	18.289
25.11	18.419
25.16	18.344
25.06	18.27
25.2	18.257
25.19	18.277
25.18	18.402
25.1	18.315
25.13	18.352
25.15	18.366
25.18	18.299
25.09	18.345
25.34	18.336
25.25	18.297
25.39	18.415
25.26	18.508
25.32	18.5
25.36	18.356
25.4	18.402
25.52	18.377
25.41	18.456
25.39	18.447
25.36	18.438
25.49	18.495
25.46	18.425
25.41	18.603
25.45	18.542
25.46	18.601
25.3	18.458
25.4	18.537
25.39	18.555
25.43	18.548
25.39	18.591
25.33	18.589
25.29	18.569
25.4	18.701
25.41	18.598
25.27	18.479
25.34	18.588
25.17	18.588
25.32	18.676
25.27	18.629
25.2	18.465
25.31	18.59
25.1	18.547
25.26	18.583
25.24	18.568
25.28	18.642
25.26	18.545
25.25	18.537
25.1	18.493
25.24	18.563
25.29	18.604
25.07	18.386
25.13	18.487
25.11	18.436
25.11	18.511
25	18.46
24.91	18.351
24.89	18.388
25.06	18.541
25.14	18.474
25.1	18.425
24.99	18.377
25.04	18.509
25.15	18.486
24.95	18.35
24.84	18.541
24.92	18.476
24.79	18.492
24.74	18.49
24.59	18.448
24.74	18.506
24.47	18.288
24.56	18.427
24.44	18.374
24.43	18.269
24.41	18.325
24.4	18.422
24.51	18.401
24.42	18.397
24.41	18.231
24.28	18.225
24.47	18.293
24.27	18.272
24.23	18.165
24.2	18.126
24.17	18.194
24.11	18.231
24.09	18.263
24.1	18.177
23.87	18.222
23.81	18.237
23.92	18.245
23.85	18.204
23.76	18.025
23.71	18.212
23.77	18.252
23.67	18.17
23.59	18.158
23.67	18.235
23.49	18.015
23.62	18.195
23.68	18.058
23.56	18.081
23.55	18.153
23.53	18.097
23.54	17.984
23.57	18.118
23.51	18.171
23.41	18.101
23.43	18.177
23.42	18.021
23.57	18.154
23.57	18.118
23.58	18.024
23.6	18.096
23.59	17.998
23.62	18.036
23.58	18.059
23.71	18.049
23.61	18.096
23.65	18.011
23.66	17.971
23.63	17.96
23.63	17.901
23.75	18.003
23.77	18.073
23.71	18.083
23.72	18.017
23.69	18.069
23.87	18.055
23.76	18.021
23.8	18.182
23.86	18.156
23.75	18.009
23.76	18.084
23.7	18.089
23.78	18.101
23.52	18.044
23.51	18.196
23.42	18.184
23.54	18.201
23.38	18.22
23.32	18.197
23.45	18.18
23.4	18.262
23.52	18.275
23.44	18.203
23.53	18.2
23.48	18.2
23.66	18.374
23.53	18.307
23.53	18.313
23.55	18.289
23.72	18.303
23.76	18.405
23.78	18.368
23.73	18.378
23.85	18.389
23.86	18.364
23.92	18.374
23.91	18.326
23.97	18.404
24.06	18.408
24	18.326
23.99	18.405
24.08	18.325
24.2	18.452
24.11	18.418
24.12	18.462
24.09	18.527
24.07	18.505
24.15	18.62
24.05	18.563
24	18.588
23.98	18.481
23.97	18.686
23.95	18.546
23.83	18.618
23.88	18.585
23.99	18.585
23.9	18.475
24.06	18.652
23.91	18.627
24.05	18.628
24.08	18.55
24.14	18.587
24.09	18.606
24.1	18.641
24.04	18.473
24.13	18.575
24.14	18.579
24.18	18.578
24.11	18.531
24.19	18.639
24.18	18.54
24.31	18.492
24.34	18.519
24.41	18.552
24.29	18.641
24.35	18.641
24.29	18.488
24.29	18.615
24.37	18.63
24.44	18.601
24.34	18.552
24.3	18.622
24.47	18.644
24.54	18.607
24.4	18.603
24.48	18.688
24.46	18.669
24.49	18.761
24.36	18.568
24.42	18.52
24.51	18.675
24.55	18.758
24.35	18.561
24.33	18.485
24.33	18.514
24.52	18.428
24.4	18.514
24.42	18.515
24.43	18.508
24.53	18.512
24.52	18.469
24.52	18.646
24.62	18.498
24.53	18.495
24.63	18.62
24.57	18.553
24.53	18.482
24.66	18.54
24.58	18.547
24.51	18.471
24.57	18.573
24.61	18.492
24.71	18.493
24.59	18.57
24.68	18.447
24.58	18.358
24.71	18.492
24.68	18.577
24.8	18.633
24.67	18.304
24.75	18.408
24.83	18.416
24.72	18.361
24.89	18.453
24.82	18.507
24.72	18.371
24.54	18.408
24.5	18.449
24.46	18.506
24.3	18.472
24.3	18.466
24.32	18.567
24.32	18.551
24.3	18.526
24.35	18.402
24.36	18.347
24.45	18.455
24.48	18.521
24.46	18.516
24.36	18.43
24.57	18.519
24.48	18.378
24.49	18.45
24.57	18.396
24.51	18.461
24.49	18.296
24.52	18.259
24.61	18.367
24.54	18.438
24.54	18.402
24.54	18.435
24.55	18.373
24.56	18.265
24.55	18.375
24.6	18.322
24.39	18.266
24.54	18.238
24.41	18.258
24.38	18.257
24.27	18.237
24.51	18.138
24.44	18.244
24.39	18.076
24.43	18.172
24.31	18.201
24.31	18.11
24.45	18.19
24.32	18.096
24.27	18.184
24.29	18.144
24.2	18.05
24.22	18.209
24.27	18.085
24.09	18.083
24.06	18.109
24.15	18.188
24.23	18.169
24.14	18.119
24.21	18.04
24.18	18.16
24.07	17.957
24.15	18.003
24.3	18.06
24.25	17.923
24.25	17.946
24.22	17.953
24.29	17.91
24.48	17.979
24.39	18.051
24.45	17.944
24.49	17.859
24.62	17.971
24.58	17.981
24.56	18.024
24.67	17.977
24.71	18.025
24.62	17.925
24.58	18.045
24.74	18.098
24.86	18.153
24.85	18.097
24.79	18.024
24.86	18.083
24.82	18.175
24.92	18.187
24.8	18.151
24.92	18.032
24.77	18.118
24.88	18.209
24.85	18.045
24.97	18.191
24.83	18.198
24.85	18.226
24.83	18.286
24.9	18.256
24.7	18.122
24.78	18.28
24.81	18.209
24.76	18.291
24.84	18.207
24.91	18.241
24.78	18.091
24.99	18.272
24.98	18.325
25.02	18.245
25.09	18.294
24.9	18.176
24.97	18.147
25.01	18.084
25.09	18.172
25.07	18.159
24.93	18.179
24.94	18.137
25.06	18.136
25.03	18.187
25.06	18.189
25.06	18.109
25.17	18.31
24.99	18.126
25.15	18.252
25.13	18.136
25.18	18.127
25.12	18.257
25.19	18.121
25.05	18.205
25.12	18.155
25.25	18.115
25.26	18.071
25.25	18.252
25.21	18.189
25.07	18.187
25.27	18.234
25.15	18.169
25.09	18.271
24.97	18.104
24.89	18.132
24.9	18.166
24.89	18.324
24.88	18.18
24.94	18.165
24.89	18.302
24.8	18.203
24.83	18.337
24.9	18.296
24.82	18.273
24.72	18.207
24.77	18.276
24.94	18.5
24.91	18.442
24.75	18.382
24.9	18.4
24.89	18.474
24.91	18.507
24.91	18.509
24.91	18.477
24.89	18.578
