# Supplementary material for: How Variability and Effort Determine Coordination at Large Forces
Source: PLoS One. 2016 Mar 2;11(3):e0149512. doi: 10.1371/journal.pone.0149512 (PMC4774921; doi:10.1371/journal.pone.0149512)
Supplement: S1 Dataset — (ZIP) [file pone.0149512.s001.zip › par13_RiLllevel8.txt]

25.89	30.009
25.76	29.967
25.76	29.815
25.69	29.878
25.78	29.794
25.62	29.749
25.57	29.664
25.58	29.741
25.6	29.643
25.62	29.689
25.47	29.544
25.36	29.51
25.37	29.527
25.29	29.491
25.36	29.423
25.32	29.379
25.25	29.479
25.28	29.474
25.14	29.507
25.24	29.468
25.13	29.433
25.1	29.526
25.08	29.449
25.08	29.573
25.03	29.668
24.87	29.532
24.96	29.634
24.93	29.736
24.91	29.827
24.92	29.869
24.82	29.69
24.81	29.716
24.74	29.645
24.79	29.758
24.69	29.704
24.61	29.506
24.57	29.518
24.66	29.655
24.61	29.699
24.49	29.604
24.46	29.63
24.52	29.651
24.42	29.758
24.34	29.52
24.25	29.575
24.21	29.698
24.17	29.751
24.2	29.683
23.95	29.628
24.06	29.646
23.94	29.573
23.89	29.68
23.85	29.626
23.87	29.616
23.86	29.742
23.74	29.757
23.79	29.958
23.69	29.834
23.75	29.954
23.64	30.01
23.61	30.055
23.37	29.977
23.6	29.981
23.59	30.175
23.48	30.042
23.53	30.132
23.43	30.23
23.36	30.144
23.19	30.087
23.08	30.199
23.1	30.268
22.95	30.333
22.78	30.138
22.94	30.265
22.81	30.294
22.68	30.395
22.65	30.416
22.73	30.387
22.72	30.429
22.64	30.414
22.62	30.349
22.65	30.384
22.65	30.548
22.46	30.49
22.46	30.373
22.6	30.493
22.64	30.517
22.52	30.455
22.49	30.694
22.54	30.643
22.51	30.815
22.62	30.784
22.53	30.871
22.58	30.941
22.42	31.067
22.62	31.18
22.55	31.155
22.45	31.175
22.44	31.353
22.46	31.464
22.51	31.615
22.45	31.687
22.6	31.649
22.45	31.558
22.5	31.635
22.38	31.706
22.57	31.848
22.33	31.705
22.33	31.799
22.27	31.755
22.32	31.902
22.43	31.892
22.2	31.815
22.22	31.791
22.28	31.747
22.37	31.873
22.3	31.91
22.27	31.701
22.29	31.894
22.3	31.912
22.34	31.812
22.42	31.802
22.44	31.826
22.34	31.677
22.39	31.598
22.33	31.631
22.24	31.601
22.34	31.525
22.36	31.475
22.24	31.611
22.34	31.528
22.25	31.553
22.3	31.503
22.29	31.669
22.28	31.532
22.25	31.646
22.23	31.708
22.27	31.649
22.18	31.758
22.37	31.815
22.26	31.905
22.39	31.906
22.46	31.939
22.37	31.987
22.4	31.983
22.27	31.926
22.36	32.057
22.27	31.954
22.28	32.084
22.44	32.1
22.19	32.12
22.39	32.195
22.43	32.218
22.33	32.389
22.34	32.313
22.32	32.518
22.35	32.584
22.34	32.564
22.2	32.58
22.22	32.739
22.28	32.725
22.28	32.844
22.26	32.845
22.25	32.807
22.39	32.802
22.29	32.855
22.37	32.919
22.31	32.72
22.14	32.741
22.17	32.773
22.3	32.768
22.09	32.499
22.17	32.598
22.06	32.493
22.05	32.537
22.16	32.455
22.01	32.403
22.12	32.429
22.15	32.401
22.04	32.428
22.21	32.453
22.01	32.367
22.09	32.404
22.04	32.272
22.15	32.378
22	32.37
22.01	32.441
22.01	32.411
22.08	32.454
22.04	32.315
21.86	32.262
22.13	32.371
22.11	32.275
22.17	32.295
22.01	32.268
22.09	32.133
22.17	32.196
22.14	32.167
22.1	32.149
22.09	32.167
22.1	32.278
22.02	32.174
22.12	32.171
21.99	32.087
22.01	32.119
22.08	32.238
22.04	32.104
22.13	32.177
22.09	32.178
21.97	32.151
22.1	32.241
21.97	32.072
22	32.152
21.98	32.105
21.96	32.305
21.96	32.331
22.07	32.261
21.96	32.334
22.08	32.407
21.96	32.415
22.05	32.391
22.06	32.486
22.11	32.524
22.05	32.471
21.96	32.396
21.95	32.435
21.9	32.485
22.04	32.528
21.86	32.443
21.95	32.524
21.99	32.375
21.96	32.45
22.05	32.444
22.01	32.515
21.96	32.4
21.91	32.421
21.86	32.387
22.1	32.419
22.06	32.414
22.03	32.44
21.91	32.277
21.87	32.295
21.87	32.153
21.87	32.321
21.76	32.347
21.92	32.332
21.76	32.256
21.74	32.207
21.89	32.217
21.8	32.327
21.73	32.153
21.86	32.293
21.75	32.257
21.76	32.308
21.65	32.195
21.79	32.259
21.68	32.319
21.73	32.28
21.77	32.242
21.64	32.316
21.73	32.208
21.51	32.242
21.65	32.187
21.55	32.129
21.47	32.238
21.57	32.183
21.5	32.221
21.5	32.047
21.47	32.066
21.59	32.098
21.61	32.075
21.53	32.015
21.49	32.023
21.57	32.019
21.42	31.968
21.52	31.989
21.46	31.89
21.45	32.039
21.49	31.957
21.43	31.946
21.52	31.943
21.52	31.808
21.4	31.752
21.35	31.746
21.5	31.711
21.34	31.714
21.43	31.634
21.33	31.605
21.24	31.538
21.18	31.503
21.38	31.638
21.22	31.456
21.14	31.511
21.19	31.538
21.1	31.453
21.17	31.572
21.13	31.561
21.04	31.451
21.02	31.568
21.03	31.701
21.19	31.742
21.03	31.685
21.01	31.621
21.09	31.65
20.97	31.663
21.22	31.699
21.22	31.862
21.21	31.722
21.29	31.823
21.23	31.895
21.28	31.806
21.2	31.697
21.29	31.796
21.38	31.809
21.32	31.679
21.46	31.77
21.49	31.892
21.45	31.754
21.6	31.747
21.6	31.865
21.6	31.811
21.45	31.945
21.66	31.954
21.61	31.859
21.61	32.048
21.53	32.163
21.61	32.137
21.59	32.169
21.58	32.163
21.53	32.341
21.6	32.347
21.69	32.505
21.71	32.566
21.6	32.59
21.61	32.661
21.53	32.714
21.61	32.606
21.59	32.58
21.7	32.71
21.51	32.603
21.7	32.635
21.56	32.495
21.59	32.646
21.64	32.657
21.63	32.479
21.65	32.628
21.55	32.499
21.64	32.585
21.69	32.532
21.61	32.554
21.69	32.396
21.57	32.443
21.57	32.263
21.61	32.337
21.72	32.305
21.61	32.391
21.72	32.347
21.71	32.162
21.82	32.229
21.72	32.211
21.6	32.153
21.72	32.072
21.68	32.11
21.59	32.187
21.55	32.052
21.56	32.111
21.64	32.061
21.5	32.017
21.6	32.044
21.56	32.02
21.43	31.887
21.5	32.02
21.52	31.928
21.43	31.828
21.41	31.877
21.42	31.854
21.38	31.721
21.4	31.798
21.38	31.734
21.37	31.846
21.45	31.713
21.37	31.774
21.41	31.656
21.37	31.675
21.24	31.623
21.31	31.713
21.28	31.5
21.31	31.667
21.21	31.541
21.18	31.689
21.09	31.658
21.01	31.606
21.17	31.751
20.98	31.807
21.11	31.852
20.93	31.879
20.99	31.958
21.03	31.932
20.92	31.962
21.04	32.2
21.03	32.088
21.04	32.166
20.92	32.158
21.03	32.365
21.1	32.348
21.02	32.372
20.89	32.547
21.08	32.78
21.02	32.842
21.06	32.963
21.05	32.939
20.97	32.991
21.07	33.149
21.11	33.253
21.21	33.492
21.24	33.453
21.27	33.538
21.32	33.629
21.28	33.497
21.35	33.623
21.33	33.687
21.34	33.769
21.44	33.807
21.37	33.709
21.3	33.617
21.38	33.574
21.35	33.725
21.43	33.675
21.3	33.695
21.38	33.523
21.39	33.678
21.39	33.483
21.44	33.612
21.53	33.602
21.48	33.586
21.46	33.596
21.51	33.625
21.49	33.437
21.54	33.407
21.41	33.46
21.48	33.354
21.57	33.314
21.54	33.347
21.59	33.417
21.56	33.333
21.59	33.227
21.52	33.206
21.55	33.231
21.55	33.339
21.59	33.283
21.51	33.105
21.49	33.17
21.66	33.291
21.72	33.174
21.62	33.189
21.63	33.173
21.6	33.099
21.71	33.13
21.63	33.188
21.57	33.063
21.61	33.042
21.6	32.893
21.65	33.071
21.51	32.976
21.62	32.813
21.58	32.814
21.49	32.819
21.52	32.891
21.54	32.691
21.63	32.856
21.46	32.736
21.48	32.765
21.48	32.714
21.51	32.557
21.51	32.747
21.49	32.687
21.41	32.551
21.48	32.685
21.57	32.553
21.62	32.637
21.51	32.704
21.52	32.579
21.54	32.584
21.59	32.652
21.59	32.753
21.46	32.687
21.57	32.642
21.46	32.695
21.53	32.714
21.52	32.767
21.55	32.812
21.48	32.662
21.51	32.92
21.43	32.746
21.41	32.963
21.39	32.699
21.41	32.807
21.4	32.959
21.42	32.881
21.34	32.861
21.33	32.928
21.32	33.009
21.3	32.788
21.33	32.972
21.18	32.987
21.16	32.965
21.25	32.972
21.24	33.093
21.15	33.016
21.21	32.939
21.25	33.058
21.1	33.116
21.2	33.225
21.15	33.035
21.19	33.08
21.19	33.189
21.05	33.083
21.13	33.205
21.03	32.989
21.14	33.024
21.17	33.185
20.96	32.972
21.03	32.996
21.1	33.046
21.07	33.14
21.05	33.159
21.12	33.07
20.97	33.129
21.14	33.194
20.97	33.091
21.08	33.083
21.09	33.07
21.04	33.028
21.22	33.138
21.15	33.171
21.14	32.93
21.06	32.989
21.14	33.146
21.25	33.081
21.08	32.986
21.15	32.998
20.99	33.009
21.06	33.097
21.09	33.004
21.06	33.076
21.06	33.091
21.04	33.022
21.43	33.024
21.2	33.012
21.21	32.971
21.28	32.996
21.19	32.937
21.39	32.923
21.21	32.821
21.26	32.79
21.43	32.844
