# Supplementary material for: How Variability and Effort Determine Coordination at Large Forces
Source: PLoS One. 2016 Mar 2;11(3):e0149512. doi: 10.1371/journal.pone.0149512 (PMC4774921; doi:10.1371/journal.pone.0149512)
Supplement: S1 Dataset — (ZIP) [file pone.0149512.s001.zip › par2_Lllevel10.txt]

69.29	0.074743
69.36	0.031755
69.32	0.079495
69.55	0
69.93	0.04953
70	0
69.95	0.11171
70.14	0
70.14	0.069342
70.24	0
70.51	0
70.72	0.030197
70.98	0
71.37	0.14395
71.28	0.071493
71.32	0.12585
71.25	0.061937
71.08	0.067227
71.14	0.078432
71.1	0.15241
70.9	0.12344
70.87	0.038148
70.81	0.11908
70.63	0.042825
70.68	0.16423
70.57	0.1662
70.42	0.17333
70.1	0.15341
70.1	0.24403
70.06	0.10777
69.91	0.055919
69.8	0.20733
69.62	0.1281
69.71	0.12388
69.6	0.10385
69.18	0.1032
69.02	0
69.14	0.076526
68.97	0.067931
68.85	0.016159
68.98	0.04399
69.04	0.034122
68.91	0.1247
68.83	0
68.89	0
68.98	0.11872
68.94	0.13117
68.88	0.062453
68.84	0.052078
69.01	0.1032
68.86	0
69.05	0
69.02	0.03631
69.26	0
69.12	0.023274
68.96	0.052399
69.32	0.18847
69.37	0.050097
69.38	0.13729
69.23	0.11772
69.38	0
69.66	0.20963
69.42	0.12826
69.26	0.098837
69.2	0.17732
68.9	0.14481
68.81	0.1265
68.5	0.027747
68.56	0.010996
68.4	0.081249
68.01	0
67.83	0
67.53	0.062467
67.24	0.068253
67.24	0.035349
66.83	0
66.63	0
66.56	0.027699
66.31	0
66.29	0.095423
66.08	0
65.88	0.14788
65.71	0.045188
65.44	0.048103
65.38	0
65.48	0
65.42	0.040217
65.56	0
65.53	0.014741
65.76	0.094074
66.04	0.10975
65.96	0.043152
65.71	0.043641
65.82	0.0084679
65.92	0.092316
66.07	0
66.29	0
66.38	0.024092
66.58	0
66.62	0.019422
66.74	0.0072735
66.76	0.093379
66.67	0.024049
66.93	0.024042
67.08	0
67.15	0.10971
67.31	0.084331
67.19	0.040376
67.1	0.043097
67.22	0.0038256
67.03	0.04691
66.75	0
66.74	0
67.05	0.01566
66.83	0.011087
66.76	0.012297
66.93	0.048975
67.05	0.014691
67.18	0.059586
66.95	0
66.93	0.022613
66.96	0.024332
66.79	0
66.83	0.017776
66.6	0.010808
66.5	0
66.35	0.051287
66.5	0.013333
66.58	0.10045
66.45	0.071781
66.43	0
66.37	0.039496
66.8	0.079978
66.85	0.13353
66.82	0.011705
67.17	0.04414
67.72	0
67.56	0.044914
67.56	0.12396
67.6	0
68.37	0.077971
68.27	0.041162
68.57	0.09047
68.78	0.18296
68.9	0.10789
68.99	0.040983
68.96	0.16216
69.08	0.13988
69.25	0.10567
69.16	0.050338
69.28	0.083192
69.55	0.17512
69.98	0.092387
70.18	0.084472
70.29	0
70.31	0.072549
70.56	0.070776
70.56	0.095832
70.62	0.13885
70.69	0
71.23	0.063023
71.29	0.061435
71.42	0
71.56	0.086353
71.67	0.035156
71.58	0.083462
71.51	0.17176
71.33	0.10526
71.36	0.16525
71.37	0.0086082
71.28	0.13152
71.23	0.13953
71.23	0.091716
71.08	0.047012
70.91	0.069754
71	0.20729
70.83	0.050125
70.8	0.12012
70.77	0.12485
70.93	0.095376
70.9	0.0572
70.96	0
70.94	0
71.09	0.088706
71.28	0.16758
71.55	0.13716
71.53	0
71.54	0
71.8	0.023148
71.88	0.18201
71.94	0.099521
71.96	0
71.61	0.050801
71.66	0.18661
71.6	0.044064
71.38	0.06352
71.2	0.14241
71.07	0.1237
70.94	0.22075
70.61	0.14154
70.49	0
70.13	0.019861
70.03	0.16922
69.86	0.17681
69.68	0.084594
69.73	0
69.74	0.16
69.8	0.2258
69.8	0.022994
69.71	0.082252
69.63	0.081861
69.36	0.053058
69.12	0.077682
69.22	0.13789
69	0.072145
68.88	0.15535
68.59	0.082709
68.54	0.045204
68.49	0.12468
68.28	0
68.29	0.068013
68.32	0.095903
68.15	0.055655
68.25	0.18474
68.34	0.1523
68.39	0.17768
68.28	0.068621
68.31	0.19141
68.51	0.21404
68.73	0.26137
68.75	0.27955
68.68	0.16919
68.92	0.27084
69.23	0.15674
69.65	0.18964
69.8	0.17768
70.06	0.2456
70.29	0.17344
70.27	0.1572
70.31	0.19973
70.3	0.15896
70.25	0.28318
70.11	0.247
70.13	0.25926
70.19	0.064035
70.29	0.21121
70.08	0.21992
69.92	0.16692
69.93	0.15358
70.03	0.17841
69.96	0.19747
69.86	0.15274
70.04	0.14154
69.97	0.052418
70.11	0.078005
69.95	0.10372
70.12	0.088091
70.21	0.077317
70.32	0.066612
70.25	0
70.44	0.14087
70.65	0.06217
70.61	0.14274
70.47	0.068754
70.53	0.154
70.62	0.13722
70.61	0.17906
70.43	0.028759
70.49	0.094655
70.15	0.098972
70.73	0.0898
70.11	0.12434
69.77	0.072776
69.91	0.16501
69.77	0.091837
69.67	0.048201
69.66	0.2535
69.55	0.10524
69.42	0.068206
69.38	0.22186
69.32	0
69.35	0.1506
69.42	0.091006
69.23	0.17353
69.2	0.14863
69.25	0.093983
69.37	0.19454
69.33	0.032076
69.4	0.19204
69.38	0.23757
69.54	0.12506
69.55	0.045342
69.45	0.10537
69.47	0.20248
69.65	0.20422
69.91	0.24111
70.06	0.13311
70.23	0.10529
70.53	0.14772
70.96	0.13859
70.88	0.042763
71.08	0.0946
71.17	0.13063
71.28	0.049959
71.2	0.033665
71.36	0.14352
71.32	0.075416
71.27	0.072219
71.2	0
71.27	0.054157
71.29	0.057573
71.1	0.17059
71.11	0.059111
71.13	0.056926
71.07	0.066414
70.87	0.068456
70.97	0
71.07	0.12673
71.11	0.18045
70.94	0.073696
70.87	0.11736
70.74	0.08306
70.66	0
70.38	0
70.35	0
70.25	0.11832
70.02	0.076031
69.81	0
69.71	0.11731
69.6	0.0095167
69.56	0.05355
69.36	0.12765
69.42	0.051358
69.19	0.10236
69.14	0.057427
69.11	0.19275
69.03	0.13106
68.98	0.089182
68.99	0.18038
68.87	0
68.95	0.098917
68.84	0.16817
69.02	0.17436
68.99	0.14611
68.86	0.055499
68.9	0.19209
68.93	0.080278
69.12	0.10808
69.05	0.054582
69.06	0
69.18	0.19987
69.23	0.031374
69.45	0.065671
69.46	0.10105
69.31	0.066348
69.53	0.11985
69.58	0.06407
69.64	0.06952
69.89	0.070161
69.79	0.10746
69.91	0.071865
70.1	0.19121
69.93	0.00016298
69.9	0.073497
69.86	0.20139
69.74	0
69.84	0.20507
69.88	0.16494
69.83	0.14995
69.73	0.20514
69.58	0.12087
69.86	0.14102
69.73	0.13034
69.58	0.03968
69.58	0.021302
69.47	0.033109
69.28	0.10338
69.31	0.182
69.2	0
69.01	0.014205
69.13	0.14036
68.9	0.030897
68.79	0.061265
68.83	0.12604
68.69	0.18949
68.59	0.17626
68.37	0.054898
68.46	0.22869
68.4	0.086802
68.37	0.16516
68.45	0.076207
68.25	0.10198
68.44	0.10983
68.31	0.047569
68.39	0
68.39	0.14085
68.51	0.15162
68.55	0.074998
68.44	0.15409
68.46	0.0020519
68.47	0.087288
68.4	0.078361
68.25	0.1086
68.2	0.1142
67.91	0.19244
67.48	0
67.36	0.16718
66.93	0
66.66	0.078992
66.36	0.030677
66.32	0.13106
66.04	0.068006
65.86	0
65.64	0
65.47	0.038311
65.24	0.039583
65.32	0.066785
65.32	0.15147
65.15	0.04938
65.11	0.05761
65.3	0.060827
65.35	0
65.32	0.095683
65.32	0
65.26	0.16305
65.54	0.053281
65.62	0.052023
65.54	0
65.62	0.12964
65.88	0.15125
66.07	0.14928
66.08	0.080386
66.24	0.17001
66.35	0.15589
66.48	0.11782
66.36	0
66.28	0.12982
65.81	0.095612
65.78	0
65.68	0.14212
65.5	0.06128
65.19	0.24128
64.93	0.090071
64.82	0.17404
64.58	0.075707
64.43	0.23443
64.04	0.13594
63.6	0.24573
63.29	0.10188
63.04	0.1323
62.4	0.18418
62.18	0.090913
62.09	0.12585
61.79	0.19077
61.46	0.16314
61.45	0.16828
61.46	0
61.77	0.23537
61.5	0.16873
61.37	0.080159
61.44	0.10878
61.61	0.098859
61.63	0.072889
61.52	0.17315
61.4	0.046547
61.57	0.083391
61.98	0.07916
62.25	0.075877
62.53	0
62.7	0.047517
62.95	0.0052319
63.31	0.11955
63.58	0.041383
63.97	0.16297
64.34	0.14769
64.86	0.079492
65.1	0.091869
65.91	0.044809
66.59	0.087827
66.9	0.075302
67.71	0.020791
68.44	0.13835
68.87	0.10365
69.32	0.1559
69.69	0.1248
70.29	0.0057083
70.63	0.088088
71.21	0.12216
71.81	0.082797
72.48	0
73.11	0
73.63	0.13376
73.96	0
74.29	0
74.7	0.022314
75.03	0.068479
75.31	0
75.59	0.015153
75.43	0.060126
75.41	0.0277
75.36	0.11349
75.2	0
75.14	0.12099
75.06	0.096186
75.04	0
74.9	0
74.99	0.12111
74.96	0.056403
75.1	0.088085
75.06	0.12918
74.98	0.10826
74.95	0.083862
75.07	0.077654
74.66	0.081195
74.46	0.0376
74.32	0.10723
74.17	0.14951
74.13	0.075552
73.97	0.11765
73.64	0.16617
73.59	0.1876
73.17	0.031207
73	0.053937
72.77	0.050335
72.74	0.081562
72.63	0.067461
72.51	0.089885
72.41	0.057218
72.26	0.057765
72.09	0.016556
71.95	0.048168
71.92	0.0025062
71.6	0
71.51	0.0633
71.39	0
71.27	0.019017
71.16	0.056605
70.94	0
70.88	0.10807
70.86	0
70.9	0.030636
70.75	0.11747
70.55	0
70.57	0
70.78	0.067152
70.89	0.035897
70.81	0.036774
70.82	0.023325
70.99	0.069659
71.23	0
71.26	0.070077
71.28	0
71.48	0.11209
71.38	0
71.45	0.072829
71.44	0.042521
