# Supplementary material for: How Variability and Effort Determine Coordination at Large Forces
Source: PLoS One. 2016 Mar 2;11(3):e0149512. doi: 10.1371/journal.pone.0149512 (PMC4774921; doi:10.1371/journal.pone.0149512)
Supplement: S1 Dataset — (ZIP) [file pone.0149512.s001.zip › par2_Lllevel12.txt]

84.86	0.26283
84.95	0.18695
85.36	0.13255
85.58	0.21281
85.6	0.2213
85.45	0.16943
85.21	0.15386
85.25	0.1059
85.36	0.2288
85.16	0.10412
85.13	0.25438
85.03	0.18365
84.87	0.23106
84.68	0.20947
84.56	0.20625
84.42	0.22327
84.39	0.17564
84.2	0.1743
84	0.20729
83.98	0.20692
83.88	0.24948
83.66	0.084066
83.58	0.23859
83.43	0.07952
83.3	0.22801
83.27	0.18908
83	0.22146
83.01	0.20191
82.49	0.15335
82.29	0.25055
82	0.12697
81.7	0.15906
81.53	0.19111
81.37	0.061967
81.35	0.13163
81.32	0.23915
81.29	0.2154
81.31	0.26724
81.1	0.19503
81.19	0.25966
81.07	0.15365
81.12	0.30919
81.05	0.070143
81.17	0.12219
81.06	0.025153
81.03	0.11341
81.79	0.23404
81.74	0.094177
81.77	0.14063
81.82	0.18615
81.7	0.085642
82.06	0.12346
82.15	0.18992
82	0.20588
82.26	0.046971
82.41	0.10867
82.45	0
82.64	0.13438
82.47	0
82.5	0.1757
82.46	0
82.55	0.13659
82.57	0
82.47	0.0096227
82.38	0.22346
82.32	0
82.3	0.10408
82.09	0.013768
81.97	0
81.58	0.014459
81.66	0
81.64	0.064519
81.53	0
81.39	0.098078
81.38	0.02953
81.56	0
81.71	0
81.9	0.14863
81.66	0.1734
81.66	0.14351
81.58	0
81.54	0.20495
81.13	0.15422
80.96	0.15515
80.76	0.10966
80.78	0.06157
80.48	0.19917
80.3	0.11332
80.16	0.021605
80.19	0.084241
80.61	0.1649
80.67	0.18212
80.87	0.17928
80.2	0.19027
79.87	0.13349
80.07	0.1417
80.27	0.13783
79.91	0.13045
79.75	0.037417
79.59	0.096835
79.38	0.090726
79.34	0.082231
79.45	0.15786
79.28	0.11998
79.03	0.0063987
79.11	0.11867
79.37	0.080877
79.41	0.038204
79.83	0.10316
80.22	0.1428
80.59	0.16553
80.79	0
81.12	0.074969
81.61	0.081097
81.91	0.16231
81.98	0.12312
82	0.073604
82.24	0.043425
82.17	0.038168
82.35	0.07346
82.38	0.058651
82.36	0.1328
82.21	0.057771
82.25	0.017716
82.26	0.056754
82.37	0.05397
82.03	0.053189
81.98	0.039921
81.94	0.036946
81.72	0
81.75	0
81.82	0.021697
81.62	0.016448
81.56	0
81.45	0.091272
81.36	0.021591
81.47	0.11008
81.62	0
81.62	0
81.5	0
81.39	0.021967
81.26	0
81.19	0.0036822
80.94	0
80.62	0.046743
80.38	0.09698
80.13	0
79.94	0.024589
79.82	0.07052
79.72	0.039826
79.87	0.038674
80	0.071403
80.19	0.083303
80.23	0.093089
80.59	0.09685
80.82	0.1488
81.02	0.082262
81.28	0.084072
81.12	0
81.27	0.068685
81.04	0.10644
80.87	0.099378
80.75	0.14468
80.67	0.069884
80.89	0.039085
80.83	0.11904
80.75	0
80.39	0.062136
80.54	0.13327
80.22	0.016497
80.02	0.097626
80.1	0.009163
80.42	0.13803
80.43	0.065786
80.58	0.054538
80.47	0.060879
80.5	0.13965
80.52	0.20384
80.45	0
80.46	0.076505
80.69	0.16506
80.69	0.13998
80.98	0.097585
81.01	0.16477
80.89	0.10734
80.83	0.19737
80.73	0
80.61	0.0096377
80.33	0.12232
80.18	0
80.23	0.054909
80.21	0
80.17	0
80.06	0.029559
80.18	0.056546
80.1	0.06597
79.73	0
79.44	0
79.19	0.067814
78.96	0.031743
78.71	0.027609
78.44	0
78.78	0.14856
78.8	0.045975
78.69	0
78.69	0.079491
78.72	0.13059
78.64	0.067456
78.54	0
78.66	0.046276
78.4	0.011542
78.61	0.00021743
78.59	0.14828
78.75	0.034407
78.71	0.082588
78.84	0
79.04	0.086716
79.2	0
79.43	0.07642
79.75	0.040975
80.22	0.16138
81.52	0.060936
82.06	0.099086
82.79	0.073154
82.88	0.11506
83.02	0.1274
83.36	0.20663
83.41	0.14602
83.38	0.15385
83.27	0.082402
82.86	0.034512
82.5	0.18882
81.59	0.10095
81.16	0.0085496
80.91	0.069227
80.69	0.15193
80.24	0.17149
80.04	0.083713
79.69	0.16573
79.45	0.10704
79.21	0.070891
79.09	0.014939
79.11	0.24353
78.87	0
78.52	0
78.44	0.054914
78.23	0.052251
78.09	0.10092
77.96	0.1196
77.98	0
78.19	0.012187
78.28	0.047513
78.12	0.08917
77.95	0.087212
77.86	0
77.93	0.16671
77.76	0.065122
77.5	0.15295
77.23	0.078686
77.1	0.034819
76.85	0
76.8	0
76.81	0.04443
76.69	0.026344
76.73	0
76.8	0.09671
77	0
77.17	0.11283
77.61	0.12423
77.63	0.055649
77.83	0.14982
77.87	0.15867
78.48	0.10022
79.42	0.18301
79.81	0.15036
80.17	0.1237
80.35	0.11935
81.02	0.19769
81.23	0.12904
80.77	0.077598
80.54	0
80.61	0
80.48	0.067409
80.52	0.045696
80.52	0
80.57	0
80.44	0.018872
80.25	0.1918
80.21	0.04275
79.99	0
79.86	0.1696
79.82	0.028078
79.72	0
79.8	0.040092
80.12	0.082096
80.48	0.053332
81.01	0
81.37	0.071721
81.9	0
82.47	0.034546
82.95	0.026621
83.27	0.022169
83.48	0
83.66	0
83.95	0.098804
83.73	0.02462
83.48	0.15163
83.81	0.045863
83.19	0.1384
82.94	0.076574
82.9	0.030422
82.42	0
82.79	0.091011
82.67	0.013642
82.66	0
82.62	0.022534
82.49	0
82.5	0.10611
82.28	0
82.13	0.063909
81.91	0.11701
81.96	0.047859
81.92	0.055836
81.65	0
81.55	0.047456
81.58	0.0022673
81.74	0.068038
81.83	0.15629
81.69	0.045697
81.82	0.053313
82.2	0.011843
82.35	0.055885
82.54	0.13875
82.83	0.17828
82.85	0.15793
82.85	0.048022
82.95	0.096498
82.97	0.10327
82.87	0.1398
82.79	0.13339
82.7	0.044403
82.84	0.12869
82.74	0.21895
82.7	0
82.55	0.087594
82.59	0.16486
82.36	0.05759
82.32	0.04574
82.17	0.016871
82	0
81.95	0.13242
81.84	0.042125
81.88	0
81.89	0.074371
82.01	0.083955
82.01	0.0555
81.94	0.04268
82.17	0.042772
82.14	0
82.13	0.079952
82.2	0.16418
82.18	0
82.4	0.17518
82.39	0.11235
82.39	0.088632
82.35	0.090078
82.16	0.077728
81.9	0.090683
81.99	0.16149
81.92	0.08479
81.89	0.08415
81.89	0.083162
81.76	0.16896
81.78	0.097114
81.79	0.17128
81.81	0.14325
81.84	0.11065
81.67	0.15768
81.73	0.028454
81.94	0.1019
81.67	0
81.43	0.024021
81.1	0.05203
81.22	0
81.52	0.11457
81.24	0.031792
81.17	0
81.04	0.11798
81.15	0.086526
81.06	0.14339
80.98	0.063303
80.85	0.026108
80.89	0.072906
80.82	0.065394
80.8	0.18921
80.68	0.1544
80.46	0.12714
80.73	0.18642
80.53	0.1629
80.66	0.094253
80.93	0.12087
80.89	0.072838
81.26	0.19113
81.73	0.14947
82.31	0.019887
83.44	0
84.07	0.072241
84.43	0.15704
84.61	0.10891
85.05	0.017253
85.17	0.1866
85.08	0.047914
85.16	0.0014122
85.32	0.017922
85.4	0.087651
85.24	0.056938
85.17	0.12022
85.1	0
85.35	0.17448
85.39	0.073237
85.18	0
85.26	0.10379
85.23	0.058606
85.21	0
84.97	0.039294
84.43	0.076083
84.13	0
84.08	0
83.84	0.10414
83.61	0
83.39	0.072506
83.3	0.11436
83.29	0.17586
83.2	0.12028
82.79	0.080522
82.44	0.13639
82.07	0.18948
81.74	0.11711
81.14	0.022425
80.72	0.13346
80.11	0.057385
79.81	0.12911
79.31	0.076602
78.56	0.069851
77.96	0.1202
77.5	0.075546
77.32	0.16347
77.46	0.21164
77.45	0.021912
77.86	0.18371
77.84	0.1094
78.03	0.19994
78.14	0.12112
78.43	0.10603
78.59	0.077608
78.63	0.017477
78.89	0.1295
79.07	0.1602
79.14	0.039378
79.14	0.070715
79.4	0.15446
79.74	0.17729
79.92	0.2277
79.76	0.11161
79.78	0.25099
79.76	0.28104
79.48	0.21724
79.19	0.18145
79.06	0.046403
79.12	0.12043
79.22	0.18356
79.04	0
78.97	0.046215
78.85	0.10857
78.64	0
78.73	0.098859
78.91	0.084742
79.22	0.18376
79.27	0.079343
79.51	0.15937
79.48	0.18593
79.52	0.11554
79.45	0.12068
79.32	0.11016
79.5	0.1153
79.63	0.2353
79.82	0.15863
79.83	0.080919
79.81	0.24408
79.68	0.13906
79.7	0.27036
79.67	0.19131
79.73	0.11186
79.68	0.20191
79.65	0.23733
79.91	0.21126
79.94	0.11652
80.11	0.27384
80.43	0.21595
80.6	0.26073
80.71	0.26463
80.68	0.27353
80.76	0.2148
80.65	0.20496
81.12	0.24558
81.03	0.2855
81.34	0.20408
82.05	0.10761
82.69	0.21709
83.11	0.17666
83.91	0.12273
84.56	0.13805
84.97	0.12705
85.03	0.087838
85.42	0.10874
86.19	0.13987
86.53	0.14273
86.73	0.18595
86.68	0.068429
86.74	0.23498
86.79	0.25602
86.73	0.23293
86.42	0.29041
86.28	0.095591
86.21	0.3548
85.87	0.16253
85.46	0.23185
85.21	0.14677
84.83	0.20772
84.38	0.18397
83.82	0.19794
83.48	0.1614
83.27	0.064761
83.04	0.13599
82.44	0.25137
81.52	0.2626
80.88	0.10359
80.2	0.17885
79.56	0.070529
78.93	0.14451
78.18	0.084257
77.87	0.13943
77.42	0.1454
77.08	0.097375
76.8	0.016955
76.74	0.038143
76.45	0.072904
76.13	0.14671
75.79	0.14693
75.62	0.19764
75.72	0.14285
75.38	0.11786
75.29	0.1678
75.32	0.25621
75.32	0.31687
75.27	0.2094
