# Supplementary material for: How Variability and Effort Determine Coordination at Large Forces
Source: PLoS One. 2016 Mar 2;11(3):e0149512. doi: 10.1371/journal.pone.0149512 (PMC4774921; doi:10.1371/journal.pone.0149512)
Supplement: S1 Dataset — (ZIP) [file pone.0149512.s001.zip › par2_Lllevel4.txt]

25.1	0.070881
25.26	0.061505
25.22	0
25.1	0.04807
25.16	0.078769
25.24	0.085672
25.18	0.04569
25.2	0.043055
25.24	0.13512
25.35	0.064739
25.26	0.062401
25.3	0
25.33	0.17825
25.39	0.07344
25.33	0.10561
25.28	0.11242
25.28	0
25.24	0
25.31	0.048598
25.3	0.0020111
25.38	0.027192
25.52	0.14033
25.52	0
25.56	0
25.6	0.15562
25.65	0.13877
25.7	0.15737
25.77	0.11776
25.65	0.09494
25.79	0.02587
25.69	0.089139
25.87	0.12331
25.85	0.075192
25.78	0.02565
25.93	0.098996
25.74	0.068736
25.75	0.10778
25.78	0.0203
25.76	0.13849
25.8	0.1573
25.74	0.039676
25.69	0.07728
25.85	0.072196
25.78	0
25.66	0.10021
25.63	0.090695
25.87	0.18409
25.65	0.117
25.83	0.16691
25.62	0
25.74	0.22048
25.55	0.11477
25.7	0.10321
25.63	0.10092
25.55	0.17481
25.54	0.11905
25.47	0.1446
25.41	0.10712
25.45	0.10777
25.37	0.10891
25.3	0.013036
25.26	0
25.27	0
25.2	0.038308
25.25	0
25.27	0.13592
25.18	0.11395
25.12	0
25.1	0
25.21	0
25.2	0
25.06	0
25.13	2.108e-05
25.21	2.459e-05
25.32	0.12737
25.25	0.1486
25.18	0.046023
25.28	0.096141
25.43	0.069714
25.38	0.16622
25.35	0.087804
25.37	0
25.53	0.070001
25.61	0.15054
25.64	0.12156
25.77	0.11412
25.76	0.076058
25.69	0.088734
25.98	0.26164
26.29	0.067927
26.48	0.10143
26.43	0.14177
26.55	0.11027
26.65	0.2412
26.76	0.068008
26.71	0.11047
26.91	0.11197
26.82	0.10701
26.96	0.14891
26.92	0.13353
26.82	0.102
26.88	0.14304
26.88	0.19066
26.93	0.077265
26.97	0.15022
26.93	0
26.95	0.0086584
26.96	0.15605
26.85	0.065386
26.88	0.063406
26.99	0.048938
26.88	0.057094
26.82	0.15006
26.8	0.14906
26.79	0.20546
26.73	0.14424
26.64	0.16012
26.69	0.26218
26.58	0.11108
26.72	0.27454
26.49	0.15872
26.62	0.24602
26.58	0.133
26.56	0.069021
26.55	0.2318
26.61	0.22467
26.46	0.23567
26.56	0.14905
26.39	0.15172
26.57	0.16551
26.36	0.1969
26.41	0.10738
26.44	0.21334
26.29	0.13916
26.41	0.094624
26.38	0.08281
26.34	0.063794
26.33	0.014083
26.31	0.02332
26.27	0.04646
26.37	0.12333
26.16	0.087632
26.17	0.049158
26.23	0.1399
26.3	0.074433
26.18	0.079095
26.27	0.15662
26.12	0.083221
26.16	0.0040048
26.27	0.06625
26.23	0.14978
26.15	0.076667
26.13	0.063341
26.17	0
26.26	0.10181
26.17	0
26.16	0
26.04	0.027546
26.07	0
26.09	0.02158
26.06	0.0082087
25.96	0
25.97	0.052024
26.08	0.013656
25.96	0.015933
26.02	0.014991
25.97	0.016122
26.02	0
26.11	0.095032
26.07	0
26.09	0.063492
26.19	0.071576
26.01	0.038371
26.05	0.087213
26	0.0010162
25.95	0.086079
25.97	0.089844
25.89	0
25.95	0.086493
25.89	0
25.91	0.1711
25.82	0.057927
25.97	0.052607
25.9	0.10382
25.93	0.1916
25.9	0.18109
26.02	0.097863
25.88	0.10452
26.13	0.19806
26.04	0.25622
25.97	0.13965
26.15	0.17519
26.13	0.10318
26.13	0.2303
26	0.19322
26.04	0.14028
26.01	0.097935
25.98	0.042613
26.04	0.032518
26.07	0.084449
26.04	0.10877
26.17	0.061068
25.98	0.09737
26.07	0
26.2	0.18597
26.13	0.118
26.32	0.077089
26.26	0.2071
26.18	0
26.45	0.098047
26.5	0.083393
26.3	0.12007
26.51	0.12724
26.55	0.071479
26.53	0.083393
26.54	0.08095
26.55	0.080543
26.55	0.073955
26.56	0.065074
26.64	0.1489
26.49	0.032478
26.69	0.15174
26.68	0.12116
26.61	0
26.62	0
26.7	0.050917
26.61	0.05399
26.64	0.16504
26.63	0.17235
26.68	0.073738
26.65	0.12847
26.55	0.18385
26.5	0.20549
26.56	0.12734
26.38	0.16228
26.5	0.13459
26.3	0.093166
26.3	0.1205
26.19	0.14878
26.12	0.10991
26.3	0.10118
26.09	0.053163
26.01	0.046496
26.18	0.1615
25.96	0.078729
25.98	0.073533
25.93	0.11137
25.9	0
26.05	0.19822
26.03	0.03455
26	0.027186
26.04	0.061909
26.1	0.053665
26.05	0.020162
25.97	0.032933
26.04	0.032664
26.1	0
26.06	0.10815
25.93	0.032339
25.95	0
26.03	0.071327
25.86	0
25.94	0.035324
25.75	0
25.73	0
25.77	0
25.69	0.0059084
25.75	0.17668
25.76	0.030453
25.84	0.12042
25.77	0.14049
25.69	0.079014
25.73	0.13364
25.69	0.12647
25.68	0.10003
25.73	0.011736
25.73	0.032723
25.65	0.025008
25.68	0
25.63	0
25.67	0
25.7	0.13698
25.7	0.069467
25.79	0.034429
25.76	0.040168
25.79	0.046862
25.64	0
25.58	0.031842
25.52	0
25.43	0.019833
25.59	0.016444
25.47	0.13871
25.45	0.07694
25.47	0.1269
25.54	0.1905
25.56	0.091605
25.47	0.10413
25.43	0.098368
25.42	0.017046
25.42	0.16852
25.31	0
25.35	0.064699
25.25	0
25.22	0.041732
25.14	0.045847
25.06	0
25.18	0.15274
25.11	0
25.09	0.12497
25.11	0
25.02	0.088753
25.18	0.061098
25.27	0.045824
25.25	0.053462
25.41	0.041544
25.54	0.090915
25.46	0.13372
25.68	0.060932
25.79	0.06345
25.7	0.065115
25.71	0.026597
25.78	0.10077
25.84	0.052832
25.73	0
25.73	0.040907
25.73	0.036872
25.86	0.038585
25.75	0
25.65	0
25.72	0.019415
25.67	0
25.83	0.052135
25.74	0.054393
25.83	0.063458
25.9	0
25.93	0.11325
25.8	0.0047795
25.97	0.039334
25.84	0.036824
25.97	0.11728
26.02	0
25.99	0.1604
26.15	0.14389
26.1	0
26.31	0.15518
26.2	0
26.1	0.076598
26.2	0.10508
26.12	0.09861
26.21	0
26.24	0
26.21	0.13163
26.35	0.055907
26.29	0.047712
26.4	0
26.44	0.16657
26.38	0
26.54	0.17239
26.4	0.10691
26.42	0.074334
26.46	0.086723
26.64	0.073415
26.68	0.085651
26.49	0.071194
26.55	0
26.66	0
26.61	0.038398
26.56	0.032561
26.71	0
26.66	0.011848
26.68	0.013822
26.59	0
26.68	0.0097263
26.61	0
26.68	0.048367
26.68	0.012007
26.47	0.011705
26.49	0.013655
26.55	0.099204
26.5	0.073291
26.38	0.034998
26.42	0
26.45	0.036879
26.44	0.12564
26.38	0.0027095
26.45	0.07584
26.29	0.0402
26.39	0.089346
26.34	0.055644
26.15	0.043978
26.2	0.0084088
26.29	0.12451
26.2	0.053669
26.17	0
26.27	0.038449
26.33	0.079974
26.19	0.049455
26.21	0
26.3	0
26.28	0
26.19	0.064039
26.3	0
26.14	0.010694
26.17	0.012477
26.37	0.09945
26.25	0
26.26	0.10535
26.13	0
26.22	0.036234
26.14	0
26.23	0.023619
26.14	0
26.07	0.0099965
26.11	0.054109
26.04	0
26.03	0
26.08	0
26.07	0
26.2	0.13638
26.05	0.10764
26.09	0
26.01	0
26.13	0
26.18	0.12559
26.22	0.16623
26.16	0
26.35	0
26.53	0.048658
26.64	0.099214
26.63	0.17971
26.79	0.054618
26.68	0.063722
26.73	0.11679
26.81	0.17059
26.75	0.012699
26.64	0.069757
26.62	0.11473
26.74	0.080782
26.65	0
26.67	0.13124
26.61	0.023659
26.69	0.015976
26.66	0.041964
26.61	0.077942
26.64	0.048485
26.85	0.16203
26.85	0.057754
26.74	0.064717
26.89	0.1534
26.85	0.081087
26.88	0.21386
26.89	0.095158
26.9	0.27118
26.71	0.1358
26.68	0.13287
26.82	0.26884
26.81	0.23556
26.8	0.25896
26.82	0.25692
26.88	0.2771
26.92	0.2587
26.81	0.29945
26.89	0.22521
26.82	0.21959
26.74	0.21336
26.75	0.20274
26.77	0.19341
26.72	0.17574
26.61	0.082601
26.79	0.14466
26.71	0.04832
26.57	0.14992
26.63	0.10023
26.48	0.045197
26.5	0.08141
26.58	0.028421
26.44	0.11
26.41	0.060897
26.38	0
26.36	0
26.42	0.16058
26.35	0
26.25	0.036934
26.35	0.03294
26.43	0.080877
26.32	0.05191
26.43	0.033798
26.4	0
26.25	0
26.28	0.11268
26.25	0.033086
26.2	0.029948
26.25	0.029307
26.31	0.034191
26.27	0
26.27	0.02111
26.15	0.06156
26.18	0
26.13	0
26.31	0.013799
26.23	0
26.4	0.055028
26.31	0.096386
26.33	0.070003
26.37	0.081671
26.46	0.050536
26.37	0.14385
26.54	0.15866
26.45	0.16903
26.59	0.14309
26.63	0.15333
26.45	0.043122
26.5	0.19612
26.45	0.11747
26.5	0.10888
26.52	0.060728
26.5	0.045294
26.39	0.13055
26.58	0.077174
26.47	0.070458
26.34	0.064055
26.31	0.10706
26.28	0.074903
26.26	0.023182
26.25	0
26.17	0.044887
26.23	0.041693
26.3	0.11569
26.43	0.037597
26.33	0
26.3	0
26.41	0.032518
26.31	0.11588
26.44	0.11591
26.23	0.0016267
26.34	0.0018978
26.22	0.087108
26.36	0.096206
26.28	0.008033
26.21	0.15984
26.3	0.14376
26.2	0.16741
26.12	0.095896
26.2	0.18074
26.23	0.16708
26.19	0.04094
26.05	0
26.06	0.080796
26.22	0.12073
26.14	0.15317
26.09	0.15085
26.15	0.084279
26.04	0.098325
26.12	0.14369
26.11	0.020181
26.06	0
