# Supplementary material for: How Variability and Effort Determine Coordination at Large Forces
Source: PLoS One. 2016 Mar 2;11(3):e0149512. doi: 10.1371/journal.pone.0149512 (PMC4774921; doi:10.1371/journal.pone.0149512)
Supplement: S1 Dataset — (ZIP) [file pone.0149512.s001.zip › par2_Lllevel6.txt]

43.15	0
43.17	0.060993
43.13	0
43.19	0.064706
43.41	0.069456
43.34	0
43.37	0.032547
43.49	0.15515
43.59	0.181
43.61	0.15794
43.39	0.13024
43.48	0.1095
43.42	0.12233
43.49	0.1593
43.39	0.11324
43.23	0.10579
43.33	0.14416
43.3	0.10749
43.15	0.18991
43.01	0.067673
43.12	0.10253
42.97	0.14443
42.92	0.18692
42.98	0.030371
42.95	0.21601
42.9	0.15584
42.77	0.079837
42.78	0
42.8	0.080366
42.77	0.088698
42.83	0.025032
42.69	0.17302
42.64	0.061207
42.61	0.19875
42.62	0.13358
42.55	0.056172
42.47	0.23115
42.51	0.15594
42.53	0.17173
42.39	0.20968
42.36	0.17991
42.32	0.11564
42.34	0.096394
42.14	0.044022
42.16	0.15008
42	0.012803
42.02	0.069844
41.84	0
41.76	0.13104
41.7	0
41.62	0
41.6	0
41.4	0.021861
41.46	0.025504
41.4	0.092809
41.23	0.06583
41.16	0.034355
41.13	0.12497
41.09	0.01482
40.9	0.055486
40.9	0.0068186
40.89	0
40.88	0.076151
41.18	0.15291
41.2	0
41.42	0.20912
41.51	0
41.78	0.073051
41.8	0.072534
41.95	0.059139
42.2	0.11144
42.29	0.052716
42.46	0.10395
42.57	0.024204
42.7	0.14349
42.7	0
42.74	0.096528
42.77	0.10383
42.91	0.10381
42.96	0.07463
42.92	0.14805
42.79	0.087829
42.76	0.086379
42.8	0.21081
42.74	0.14375
42.74	0.11282
42.71	0.19185
42.7	0
42.77	0.10989
42.64	0.093074
42.71	0.12707
42.7	0.087002
42.7	0.069528
42.62	0.12356
42.59	0.083395
42.59	0
42.65	0.1455
42.6	0.027905
42.62	0
42.58	0
42.54	0
42.62	0.15626
42.4	0.030715
42.53	0.031184
42.39	0
42.49	0.078828
42.35	0
42.43	0
42.4	0.10325
42.33	0
42.15	0.030367
42.09	0.022291
42.18	0.026006
42.05	0.03034
42.08	0.060635
41.95	0.028294
41.96	0.11284
42.15	0.043041
41.98	0.04588
42.01	0.090917
42.21	0.01107
42.04	0.050646
42.22	0.12517
42.28	0.053969
42.12	0.14021
42.22	0.063533
42.01	0.11472
42.17	0.082956
42.08	0
42.13	0
42.17	0
42.17	0
42.15	0.013847
42.06	0
42.02	0.087223
41.91	0.059313
42.17	0.11165
42	0.0029122
41.97	0.043537
42	0.050793
41.95	0.044721
42	0.084736
41.93	0
41.97	0.037319
41.79	0
41.89	0.11271
41.79	0.039149
41.8	0.11644
41.86	0.093405
41.72	0
41.92	0.060306
41.84	0.13647
41.8	0
41.67	0.048384
41.77	0.04088
41.74	0
41.75	0.037643
41.78	0
41.81	0.021172
41.84	0.10153
41.93	0.026745
41.93	0.031203
41.83	0.03013
41.92	0.035151
41.9	0.079928
41.91	0
41.82	0.029423
42.05	0.11402
42.05	0
42.15	0.12214
42.15	0.17163
42.07	0.11534
42.2	0.12966
42.43	0.17471
42.41	0.20383
42.41	0.17499
42.58	0.13311
42.5	0.0087291
42.59	0.11592
42.7	0.19101
42.75	0.14643
42.64	0.099219
42.82	0.13602
42.83	0.19968
42.74	0.25609
42.91	0.26693
42.86	0.032337
42.89	0.10608
42.91	0.10109
42.92	0.212
42.86	0.11976
42.86	0.13768
42.81	0.027899
42.97	0.18466
42.73	0.11369
42.74	0.054855
42.8	0.17138
42.62	0.0921
42.59	0.14525
42.4	0.13868
42.34	0.015504
42.15	0.051392
42.12	0.20118
41.91	0.13447
41.84	0.0053319
41.75	0.11045
41.61	0
41.52	0.07526
41.68	0.13917
41.51	0.13995
41.37	0.11994
41.52	0.079073
41.38	0.049805
41.48	0.1729
41.23	0.093633
41.31	0.085913
41.3	0.20758
41.14	0.10166
41.23	0
41.23	0.12393
41.19	0.17143
41.12	0
41.31	0.15109
41.25	0.20177
41.13	0.19295
41.11	0
41.14	0.006095
41.14	0.092005
41.11	0.039711
41.22	0.14004
41.19	0.0038829
41.2	0.0045301
41.34	0.13161
41.29	0.01087
41.28	0
41.24	0
41.38	0.10942
41.2	0.042004
41.26	0.069516
41.21	0
41.16	0.12174
41.19	0.09958
41.11	0.055494
41.18	0.015296
41.25	0.1336
41.09	0.11342
41.04	0.11203
41.14	0
41.23	0
41.11	0.10231
41.3	0.097095
41.25	0
41.2	0
41.34	0.1606
41.35	0
41.39	0.12786
41.41	0.048098
41.48	0.14101
41.48	0.037168
41.34	0.059044
41.42	0.19623
41.43	0
41.43	0.072262
41.59	0.060804
41.52	0.022297
41.6	0.058619
41.67	0.12058
41.83	0.055781
41.9	0.13793
41.87	0
41.93	0
42.15	0.052402
42.36	0.12593
42.15	0.052732
42.19	0
42.29	0.12343
42.39	0
42.35	0.0079227
42.35	0.030701
42.33	0.15437
42.32	0.1801
42.24	0.062203
42.21	0
42.31	0.07125
42.22	0.078008
42.46	0.10773
42.31	0.095666
42.45	0.058796
42.45	0.15349
42.48	0.082302
42.6	0
42.67	0.1924
42.6	0.081186
42.8	0.042471
42.64	0
42.75	0.22249
42.91	0.089779
42.94	0.11512
42.75	0.12078
42.82	0.091382
42.9	0.10661
42.84	0.0873
42.91	0.12933
42.9	0.1317
43.06	0.091076
43.01	0.0061312
42.86	0
42.99	0
43.05	0.12307
43.11	0.036733
43.04	0.027676
42.92	0
43.05	0
43.15	0
43.21	0.053203
43.09	0.14084
43.06	0.074809
43.13	0.002383
43.18	0.045227
43.19	0.13766
43.23	0.15173
43.17	0.068656
43.27	0.067631
43.33	0.078506
43.32	0.084052
43.3	0.11756
43.35	0.069423
43.34	0
43.31	0.10073
43.35	0
43.35	0.17531
43.44	0.057598
43.46	0.055627
43.44	0.14979
43.29	0.030629
43.24	0.035734
43.26	0
43.36	0.13021
43.26	0.14264
43.35	0.099004
43.28	0
43.24	0.061998
43.24	0.072331
43.52	0.10513
43.43	0.14133
43.36	0
43.5	0.063485
43.68	0.19107
43.49	0.083523
43.53	0.079922
43.5	0.11214
43.44	0.088378
43.56	0.092526
43.41	0.11855
43.4	0.16683
43.38	0.053978
43.15	0.086732
43.35	0.086457
43.1	0.085446
43.18	0.079929
42.93	0.065445
43.03	0.067356
42.92	0
42.72	0.0072701
42.61	0.079134
42.77	0.079002
42.71	0.081262
42.57	0
42.51	0.21092
42.43	0.075074
42.32	0
42.41	0.18857
42.36	0.079115
42.33	0.0074074
42.3	0.14328
42.27	0.1122
42.35	0.17334
42.3	0.21325
42.25	0.10827
42.32	0.12508
42.24	0.079596
42.4	0.11661
42.24	0.10715
42.23	0
42.23	0
42.21	0.0081344
42.29	0.081118
42.23	0.032756
42.31	0.10525
42.24	0.080344
42.42	0
42.49	0
42.74	0
42.87	0.15829
43.04	0.039794
43.09	0.033036
43.16	0.038542
43.32	0
43.5	0.044965
43.39	0
43.49	0.061892
43.68	0.066701
43.69	0
43.58	0
43.8	0.021453
43.87	0.025029
43.72	0
43.69	0
43.77	0
43.72	0.092662
43.71	0.019636
43.68	0.10363
43.46	0.078456
43.51	0
43.5	0.091532
43.47	0.048897
43.39	0.096221
43.17	0.13743
43.24	0.14726
43.16	0.086912
42.93	0.043695
42.8	0.085275
42.79	0.08345
42.77	0
42.73	0
42.57	0
42.43	0
42.41	0.056376
42.6	0.094311
42.61	0.19492
42.6	0.14252
42.47	0.16627
42.48	0.024193
42.62	0.10372
42.54	0.19019
42.52	0.1045
42.68	0.14061
42.63	0.17878
42.53	0.11966
42.51	0.079865
42.47	0
42.42	0.086508
42.37	0.11994
42.33	0.15258
42.3	0.11562
42.22	0.16402
42.09	0.02157
42.04	0.095641
41.98	0.091591
41.88	0.20877
41.68	0.1394
41.55	0.092849
41.33	0.062282
41.17	0.056723
41.21	0.17825
41.1	0.088272
40.96	0.079751
41.03	0.077568
41.15	0
41.18	0
41.27	0
41.46	0.026241
41.51	0
41.46	0.0043945
41.72	0.005127
41.73	0
41.89	0
42	0.001608
41.96	0.001876
42.13	0
42.15	0.00060174
42.31	0
42.42	0.00070203
42.36	0
42.69	0.00023837
42.57	0.0002781
42.72	0
42.75	0
42.67	0.042554
42.64	0
42.72	0.049607
42.74	0.015381
42.62	0.060392
42.64	0.02801
42.76	0.11048
42.61	0.086446
42.85	0.13503
42.69	0.070081
42.83	0.029249
42.87	0
42.93	0.095936
42.81	0.13996
42.68	0
42.46	0
42.66	0.12423
42.53	0.14494
42.3	0.06821
42.34	0.056251
42.29	0.15052
42.21	0.13316
42.22	0.17709
42.17	0.09756
41.98	0.1449
42.09	0.20212
41.97	0.12583
42.06	0.16705
42.04	0.12293
42.1	0.042265
42.12	0.11005
42.12	0.094709
42.23	0.17442
42.26	0.09075
42.38	0.085387
42.34	0.092574
42.42	0
42.52	0
42.61	0.0023593
42.5	0.072521
42.56	0.02793
42.59	0
42.58	0.059603
42.59	0.069537
42.46	0
42.58	0.026199
42.58	0
42.49	0.068358
42.35	0
42.4	0.10067
42.3	0.03256
42.17	0.03362
42.15	0.039223
42.22	0.034367
42.15	0.040095
42.11	0
41.95	0.067019
42	0.072585
42.1	0.035699
41.96	0
42.01	0.029238
41.99	0
42	0
42.17	0.010844
42.01	0
42.1	0.049148
42.16	0.01002
42.02	0.054137
42.07	0
42.09	0
42.06	0.018905
42.05	0.098758
42.08	0.028654
42	0
42.12	0.1093
42.04	0.085071
42.21	0.053652
42.15	0.13103
