# Supplementary material for: How Variability and Effort Determine Coordination at Large Forces
Source: PLoS One. 2016 Mar 2;11(3):e0149512. doi: 10.1371/journal.pone.0149512 (PMC4774921; doi:10.1371/journal.pone.0149512)
Supplement: S1 Dataset — (ZIP) [file pone.0149512.s001.zip › par2_Lllevel8.txt]

54.14	0.13809
54.08	0.10344
54.2	0.14913
54.27	0.11795
54.49	0.058342
54.44	0.094513
54.62	0.1297
54.75	0.17652
54.76	0.13864
54.54	0.057192
54.51	0
54.52	0.041249
54.67	0.068954
54.57	0.051027
54.5	0.036425
54.45	0
54.61	0.1603
54.54	0.052806
54.43	0.050115
54.5	0.1773
54.28	0
54.43	0.073442
54.22	0
54.17	0.21995
54.08	0.12092
54.02	0.19641
53.89	0.14426
53.67	0.071164
53.75	0.16792
53.63	0.20169
53.69	0.21516
53.55	0.17583
53.36	0.096201
53.35	0.14282
53.54	0.13864
53.57	0.21302
53.59	0.00043319
53.64	0.22588
53.56	0.077707
53.73	0.1093
53.84	0.18931
53.84	0.18535
53.84	0.088832
54.13	0.19333
54.31	0.17016
54.37	0.095404
54.28	0.16465
54.27	0
54.34	0.14639
54.21	0.053674
54.19	0.11915
54.04	0.16556
54.12	0.12326
54.14	0.10136
53.98	0
53.94	0.1698
53.77	0.050906
53.81	0.15914
53.71	0
53.56	0.063329
53.62	0.031437
53.65	0.050823
53.67	0.17815
53.65	0.13887
53.68	0.11957
53.66	0.086496
53.88	0.095673
53.7	0.060701
53.79	0.083573
53.73	0.15925
53.65	0.08097
53.57	0.080049
53.56	0.077445
53.53	0.16513
53.45	0.13627
53.49	0.089999
53.25	0.091504
53.41	0.13586
53.25	0.18804
53.08	0.10697
52.98	0.14453
52.98	0.19607
52.89	0.17105
52.84	0.049569
52.9	0.19628
52.92	0.16872
52.82	0.1303
52.75	0
52.64	0.090832
52.74	0.1826
52.8	0.010536
52.78	0.026619
52.94	0.13668
53.01	0.074566
53.08	0.15675
53.17	0.067546
53.24	0
53.53	0.072611
53.45	0
53.74	0.17685
53.72	0.1802
53.73	0.07163
53.85	0.12601
53.95	0.092469
54.29	0.065433
54.3	0.046865
54.43	0.06709
54.55	0.066333
54.41	0.013939
54.28	0.043298
54.36	0
54.37	0.031798
54.23	0.025916
54.18	0
54.27	0.016856
54.05	0.012449
54.26	0
54.28	0.094118
54.33	0.020592
54.36	0.024024
54.33	0
54.33	0
54.22	0.023143
54.38	0.096208
54.43	0.023917
54.48	0.023899
54.38	0
54.39	0.11278
54.37	0.042821
54.37	0
54.53	0.11483
54.54	0.045092
54.4	0.052608
54.57	0.04258
54.65	0.084986
54.57	0.1416
54.66	0.061165
54.46	0.063844
54.47	0.065717
54.37	0.069573
54.28	0.1519
54.06	0.06872
54.01	0.027533
53.98	0
53.85	0
53.81	0.083826
53.77	0.11493
53.72	0.12263
53.59	0.096032
53.61	0.06959
53.61	0.081189
53.58	0.1232
53.54	0.082127
53.51	0.16027
53.54	0.12853
53.45	0.1808
53.42	0.11251
53.44	0.11073
53.51	0.11549
53.38	0.065584
53.39	0.09754
53.38	0.083663
53.25	0.1213
53.09	0.038172
52.89	0.067731
52.98	0.11054
52.87	0.027808
52.79	0.10339
52.63	0.057961
52.68	0.14615
52.68	0.15922
52.59	0.16734
52.5	0.14815
52.58	0.11316
52.7	0.12236
52.49	0.075945
52.41	0.23185
52.47	0.20016
52.64	0.20883
52.48	0.18232
52.48	0.23477
52.48	0.17634
52.45	0.20954
52.66	0.29599
52.7	0.14073
52.66	0.26114
52.64	0.18065
52.71	0.26626
52.67	0.14837
52.59	0.08132
52.7	0.2412
52.62	0.23788
52.61	0.28987
52.77	0.20891
52.61	0.091658
52.75	0.093381
52.75	0.15364
52.78	0.1396
52.8	0.029657
52.72	0.12712
52.83	0.090587
52.71	0.090121
52.79	0.16443
52.67	0
52.69	0.078731
52.55	0.070666
52.59	0.024899
52.53	0.056475
52.66	0.12338
52.49	0.016599
52.54	0.04869
52.62	0.045028
52.45	0
52.52	0.03897
52.59	0.024902
52.43	0.11118
52.46	0.036701
52.35	0.035313
52.2	0.083646
52.32	0.091092
52.23	0.18702
52.07	0.072316
52.05	0.035805
52.04	0.078333
52.19	0.1199
52.04	0.16714
51.83	0.078936
51.84	0
51.89	0.11652
51.94	0
51.99	0.14535
51.98	0.056822
52.05	0
52.17	0.13803
52.17	0.056721
52.25	0.066174
52.34	0.095426
52.53	0.10186
52.48	0.076389
52.66	0.023669
52.74	0.060607
52.78	0.05968
53.07	0.18106
53.07	0.066922
53.21	0.065345
53.52	0.15718
53.65	0.088387
53.96	0.13562
54.07	0.04315
54.28	0.081635
54.45	0.21169
54.61	0.13588
54.56	0.016457
54.66	0.12394
54.71	0.094955
54.57	0.18207
54.59	0.0073436
54.59	0.15571
54.64	0.17892
54.63	0.10319
54.62	0.2319
54.46	0.15531
54.52	0.13752
54.55	0.092047
54.62	0.035122
54.75	0.15112
54.64	0
54.8	0.19666
54.76	0
54.88	0.14873
54.84	0
54.77	0.10003
54.88	0.2016
54.85	0
54.78	0.075082
54.97	0.10525
54.95	0.16524
54.94	0
54.78	0.10006
55.02	0.15919
55.15	0.13076
55.18	0.092564
55.05	0.1229
54.89	0.058487
54.74	0.094004
54.78	0
54.72	0.061346
54.77	0.09859
54.77	0.052092
54.66	0.22081
54.52	0.11461
54.6	0.048816
54.54	0.13162
54.42	0.09468
54.4	0.18667
54.49	0.18098
54.4	0.19204
54.28	0.0036799
54.11	0.15214
54.01	0.11927
54.2	0.10804
54.03	0
53.92	0
53.86	0.063264
53.78	0.090898
53.78	0.086169
53.76	0.16742
53.84	0.19532
53.87	0.10053
53.74	0.19164
53.78	0.12353
53.82	0.12976
53.66	0.081038
53.84	0.23178
53.75	0.041419
53.71	0.016382
53.62	0
53.71	0.14668
53.63	0.030285
53.68	0
53.67	0
53.83	0.029516
53.7	0.034435
53.7	0
53.71	0.01068
53.76	0.01246
53.77	0.014536
53.72	0
53.72	0.0063003
53.64	0
53.33	0
53.26	0.0034938
53.22	0.0016534
53.18	0.001929
53.04	0.043647
53.03	0.093369
52.77	0.024036
52.68	0
52.81	0.069632
52.75	0.080915
52.7	0.04468
52.64	0.079012
52.53	0.045727
52.59	0
52.64	0.16908
52.84	0.098885
52.91	0.065472
52.78	0.10566
52.91	0.11565
53.04	0.21982
53.2	0.18583
53.3	0.20032
53.28	0.095455
53.32	0.093754
53.68	0.25989
53.49	0.011889
53.84	0.11024
53.72	0.095226
53.88	0.22253
53.93	0.11665
54.01	0.13522
54.22	0.15578
54.25	0.12092
54.12	0.2101
54.16	0.080687
54.16	0.11714
54.23	0.11413
54.31	0.14963
54.24	0.19686
54.21	0.19466
54.31	0.12876
54.25	0.17314
54.25	0.18298
54.28	0.14609
54.16	0.13762
54.2	0.21301
54.14	0.057267
54.2	0.12285
54.19	0.24017
54.05	0.0011666
54.08	0
54.06	0.070263
53.83	0
53.9	0
53.97	0.011926
53.83	0
53.88	0
53.85	0
53.94	0.1718
53.86	0
53.75	0.028654
53.61	0
53.61	0.033429
53.7	0.039001
53.79	0.14421
53.69	0
53.85	0.036128
53.72	0.12704
53.65	0
53.94	0.051251
53.75	0.035758
53.89	0.041718
53.81	0
53.7	0.021476
53.84	0.10995
53.74	0
53.9	0.028878
53.86	0.026738
53.7	0.031194
53.7	0.11771
53.55	0.034107
53.69	0
53.53	0
53.51	0.07297
53.52	0
53.45	0
53.39	0.05463
53.39	0.14863
53.32	0.046059
53.33	0.084021
53.17	0.055577
53.08	0.10729
53.03	0.03117
52.97	0.18138
52.91	0.034147
52.8	0.025834
52.82	0.063324
52.74	0.055997
52.6	0.060135
52.71	0.16727
52.68	0.2319
52.62	0.096459
52.75	0.18687
52.71	0.081347
52.6	0.12733
52.67	0.12067
52.84	0.017241
52.83	0.088932
52.85	0.030161
52.83	0.10652
52.74	0.06061
52.75	0.0081523
52.82	0.049084
52.86	0.042443
52.6	0.0020431
52.56	0.027076
52.62	0.14883
52.73	0.12983
52.67	0.14328
52.81	0.075198
52.76	0.0024964
52.66	0
52.71	0.058489
52.8	0.046599
52.78	0.11538
52.77	0.037181
52.94	0.085409
52.86	0.14209
53.01	0.11358
53.01	0.082294
52.96	0.11923
53.08	0.1329
53.14	0.055923
53.19	0.1689
53.26	0.17812
52.92	0.15165
53.12	0.1146
53.05	0
52.95	0.14468
53.08	0.22554
52.96	0.1061
53.05	0.098508
53.17	0.095825
53.1	0.1118
53.22	0.19121
53.32	0.18549
53.26	0.11383
53.5	0.20127
53.6	0.13395
53.64	0.095199
53.76	0.20654
53.79	0.1676
53.83	0.091668
53.89	0.15829
53.98	0.077457
54.16	0
54.4	0.16742
54.33	0.040047
54.41	0.07389
54.33	0.14472
54.47	0.071033
54.44	0.040425
54.23	0
54.22	0.012585
54.31	0.17215
54.22	0
54.27	0.12244
54.07	0
54.04	0.051218
54.14	0.01521
54.2	0
54.32	0.15884
54.2	0.037566
54.31	0.21361
54.27	0.15579
54.25	0.094322
54.26	0
54.2	0.12602
54.29	0.098311
54.28	0.036647
54.33	0
54.34	0.043517
54.31	0.093216
54.29	0.002856
54.29	0.19918
54.34	0.056483
54.38	0.065897
54.34	0.069627
54.18	0.10814
54.16	0.083243
54.39	0.063919
54.23	0.10761
54.37	0.07211
54.08	0.072524
54.11	0.066588
54.19	0.10626
54.02	0.11332
54.03	0.071821
54.02	0.15667
53.88	0.085796
54.1	0.13144
53.95	0.093195
53.94	0.047395
53.97	0.08577
53.84	0
53.74	0.059655
53.64	0.090137
53.59	0.047181
53.66	0
53.56	0
53.6	0.03285
53.54	0.070829
53.48	0.025164
53.41	0.021495
53.29	0.067524
53.24	0.036332
53.27	0
53.27	0.19489
53.15	0.010948
53.32	0.094084
53.06	0.098511
53.08	0.066427
53.21	0.11995
52.95	0.10745
53.05	0.12354
53	0.043554
