# Supplementary material for: How Variability and Effort Determine Coordination at Large Forces
Source: PLoS One. 2016 Mar 2;11(3):e0149512. doi: 10.1371/journal.pone.0149512 (PMC4774921; doi:10.1371/journal.pone.0149512)
Supplement: S1 Dataset — (ZIP) [file pone.0149512.s001.zip › par2_Rilevel10.txt]

71.76	0.075861
72.17	0.15788
72.37	0
72.6	0
72.85	0
72.73	0.038977
72.72	0.11772
72.6	0
72.51	0
72.41	0.15348
72.2	0.094164
71.86	0.018469
71.72	0
71.45	0.044373
71.4	0
71.36	0.11108
71.09	0
71.04	0.068377
70.84	0.12222
70.74	0.092748
70.55	0.065759
70.54	0.1431
70.16	0.16695
69.88	0.098484
69.8	0.22187
69.65	0.15849
69.33	0.0041627
69.04	0.15079
68.81	0.10565
68.5	0.19174
68.29	0.10183
68.06	0.17728
67.77	0.078791
67.6	0.19413
67.35	0.12398
67.24	0.24003
67.11	0.13572
67	0.086351
66.95	0.2574
66.97	0.1406
67.21	0.14337
67.33	0.084815
67.32	0.16122
67.68	0.21615
67.8	0.16683
67.94	0.12875
67.97	0.25366
68.08	0.11201
68.25	0.018914
68.47	0.19828
68.5	0.033729
68.67	0.10279
68.83	0
69.21	0.14387
69.21	0.16469
69.16	0
69.23	0.11102
69.36	0.1124
69.49	0.13113
69.54	0.12901
69.64	0.080615
69.59	0.17894
69.69	0.14782
70.04	0.068827
70.26	0.10089
70.26	0.01131
70.27	0.084652
70.05	0.11138
70.23	0.10531
70.1	0.026499
70.24	0.056547
70.02	0.064087
70.11	0.060659
69.99	0.052205
70.16	0.12825
70.05	0
70.19	0.093334
70.04	0.098209
70.16	0.019574
70.27	0
70.38	0.1201
70.52	0.055224
70.57	0
70.75	0.032504
70.67	0.077106
70.57	0.04751
70.73	0
70.81	0.15355
70.72	0.051799
70.76	0.13991
70.6	0.10793
70.65	0.118
70.59	0.095218
70.64	0.04305
70.63	0.16893
70.56	0.0039821
70.6	0
70.59	0.17923
70.51	0.065886
70.53	0
70.42	0.041537
70.44	0.047796
70.33	0.098209
70.29	0.042259
70.47	0.12321
70.33	0.058857
70.31	0.18908
70.38	0.085292
70.17	0
70.15	0.076096
70.14	0.025796
70.07	0.10518
70.07	0.048748
70.27	0.042657
70.16	0.049767
70.33	0.0029321
70.41	0.084015
70.51	0.038041
70.45	0.036257
70.44	0
70.57	0
70.61	0.026407
70.48	0
70.56	0.095359
70.53	0
70.67	0.10521
70.61	0.03785
70.6	0.12465
70.58	0.060533
70.67	0
70.65	0.054728
70.78	0
70.89	0.040006
70.9	0.025899
70.78	0.020127
71.01	0.065928
70.98	0.11024
70.93	0.043721
70.9	0.04434
70.77	0.047414
70.68	0.051962
70.71	0.13453
70.71	0.011235
70.63	0.13316
70.5	0.10552
70.42	0
70.46	0
70.54	0.12657
70.56	0.060896
70.5	0.17619
70.41	0
70.54	0.10308
70.51	0
70.55	0.014268
70.51	0.048944
70.51	0.11263
70.44	0.046508
70.51	0.079526
70.38	0.050334
70.35	0.013898
70.45	0.050504
70.4	0
70.44	0.032398
70.3	0
70.33	0
70.36	0
70.35	0.13276
70.21	0.027548
70.35	0.026739
70.31	0.031196
70.31	0.12129
70.34	0
70.34	0
70.49	0.029892
70.52	0.030417
70.46	0.030287
70.36	0.057567
70.28	0
70.44	0.024715
70.35	0.023852
70.53	0.022758
70.41	0.021503
70.42	0
70.45	0
70.32	0.011373
70.36	0.05174
70.33	0
70.36	0
70.26	0.01054
70.19	0.012297
70.17	0.012451
70.22	0
70.33	0.0059023
70.37	0.09178
70.39	0
70.29	0.018377
70.35	0.061811
70.38	0
70.47	0.11358
70.36	0.032315
70.48	0.16504
70.34	0.10459
70.38	0.15417
70.43	0.13742
70.38	0.22628
70.42	0.17372
70.24	0.13272
70.23	0.094959
70.33	0.12754
70.31	0.12589
70.3	0.10916
70.03	0.098398
70.12	0.13512
69.97	0.14182
70.08	0.18665
70	0.069432
70.03	0.10526
70.16	0.27619
70	0.045018
70.09	0.15623
70.18	0.1936
70	0.1294
70.12	0.13343
69.98	0.10963
69.94	0.1204
70	0.19933
69.97	0.24273
69.96	0.26161
70.06	0.15564
69.99	0.078412
69.96	0.028967
69.95	0.12791
70.07	0.23612
70.05	0.18942
70.18	0.11016
70.04	0.20035
70.14	0.14401
70.17	0.23159
70.18	0.14594
70.08	0.1387
70.23	0.27079
70.18	0.19764
70.14	0.20658
70.18	0.24486
70.18	0.30379
70.15	0.076624
70.14	0.1716
70.14	0.16726
70.22	0.2456
70.23	0.24573
70.15	0.023818
70.19	0.22725
70.07	0.19408
70.1	0.19855
70.08	0.23315
70.1	0.061269
70.18	0.2373
70.09	0.11163
70.05	0.22523
70.09	0.22968
70.17	0.18665
70.1	0.20755
70.09	0.1177
70	0.2036
70.04	0.15755
69.81	0.18798
69.8	0.14575
69.7	0.0081107
69.64	0.20208
69.62	0.032039
69.55	0.053567
69.47	0
69.62	0.21911
69.53	0.04204
69.51	0.10026
69.36	0
69.29	0
69.17	0.017809
69.26	0.1116
69.01	0.038299
68.93	0
68.9	0.027972
68.92	0.075081
68.79	0.04218
68.84	0.073057
68.68	0
68.72	0.1213
68.65	0.1793
68.61	0
68.62	0.019849
68.63	0.010981
68.62	0
68.6	0
68.55	0
68.63	0.0051595
68.63	0.13005
68.63	0.065003
68.67	0.03339
68.68	0.038955
68.75	0
68.81	0.044588
68.93	0.072791
68.98	0
68.94	0.068524
68.99	0.031005
69.15	0
69.25	0.11363
69.26	0.077995
69.69	0.13344
69.86	0
70.09	0.096646
70.04	0
70.17	0.093815
70.36	0.054005
70.56	0
70.67	0.083212
70.69	0.038526
70.84	0.12984
71.12	0.008505
71.16	0.043369
71.43	0.050597
71.47	0.0027139
71.47	0.081639
71.66	0.073605
71.54	0.084455
71.65	0.13375
71.56	0.14761
71.57	0.086864
71.72	0.17263
71.68	0.061792
71.62	0.10046
71.7	0.094913
71.51	0.12858
71.59	0.093083
71.57	0.12227
71.59	0.25969
71.46	0.32868
71.42	0.11296
71.49	0.11036
71.3	0.19813
71.42	0.25322
71.23	0.20969
71.23	0.14741
71.2	0.15316
71.07	0.16029
71.07	0.069088
71.09	0.0384
71.12	0
71.01	0.070176
71.11	0.18369
71.03	0.14514
70.98	0.072922
71.01	0.078675
71.11	0.13423
71	0.10246
71.07	0.17382
70.95	0.13615
71.07	0.061799
71	0.10143
71.11	0.095966
71	0.13733
71.03	0.046355
71.13	0.073835
71.13	0.16073
70.99	0.00083079
70.97	0.027422
70.96	0.093997
71.12	0.14438
71.12	0.071249
71.03	0.14123
71.04	0.12218
71.14	0.053081
71.04	0.046262
71.15	0.1148
71.12	0.12206
71.13	0.16131
71.1	0.12539
70.97	0.094992
71	0
71.06	0.12643
71.09	0
71	0
70.98	0.036924
71.07	0.027246
71.04	0
71	0
71.02	0.053163
70.94	0.019577
71.02	0.016685
71.01	0.014925
71.09	0
71.06	0.10231
71.11	0.025603
71.05	0.1115
70.98	0.042411
70.97	0.0045445
71.08	0.047749
70.91	0.038656
70.96	0.12573
70.82	0
70.79	0
70.81	0
70.93	0.027418
70.81	0
70.87	0.0045907
70.75	0.047803
70.91	0.013323
70.8	0.015543
70.9	0.013564
70.79	0.058272
70.99	0.10967
70.95	0
71	0.032862
71.16	0.078195
71.07	0.17386
71.03	0
71.08	0.1324
71.15	0.15447
71.09	0.17474
70.95	0.14838
71.01	0.14413
70.93	0.12571
71.07	0.20949
71.01	0.048867
71	0.027889
71.01	0.17759
70.93	0.098278
70.84	0.05126
70.84	0.19468
70.69	0.049191
70.68	0.13763
70.75	0.13097
70.64	0.13642
70.43	0.023277
70.45	0.079605
70.28	0.084674
70.21	0.0334
70.25	0.059584
69.98	0.046778
69.9	0.093141
69.89	0.095397
69.79	0.054738
69.63	0.015847
69.74	0.051005
69.57	0
69.56	0.078632
69.59	0
69.47	0.10916
69.57	0.082268
69.63	0.045032
69.6	0.094984
69.73	0
69.76	0
69.89	0.037068
69.98	0
70.04	0.02203
70.16	0.0098707
70.14	0
70.17	0
70.17	0.0053378
70.24	0.048674
70.36	0
70.52	0.093917
70.63	0.10957
70.67	0.085384
70.62	0.056279
70.73	0.057546
70.83	0.067137
70.88	0.14757
71.05	0.11145
71.03	0
71.01	0.063972
71.1	0.022596
71.02	0.057619
71.12	0
71.1	0.10895
71.15	0.084657
71	0
70.94	0.041891
71.02	0.12416
70.91	0.14486
70.93	0.065949
70.89	0.062831
70.83	0.1582
70.72	0.13513
70.67	0.052069
70.72	0.16395
70.6	0
70.63	0.16981
70.56	0.086847
70.62	0.16369
70.61	0.1823
70.59	0.18536
70.55	0.088907
70.58	0
70.66	0.18829
70.59	0.19239
70.58	0.19407
70.62	0.19552
70.55	0.043507
70.5	0.050758
70.39	0.15518
70.49	0.19142
70.51	0.19098
70.45	0.020434
70.44	0.10148
70.47	0.27972
70.48	0.25804
70.52	0.22669
70.52	0.14775
70.62	0.25386
70.61	0.19436
70.51	0.095244
70.55	0.11056
70.56	0.048757
70.56	0.11715
70.68	0.094367
70.52	0.035254
70.69	0.1526
70.72	0.074709
70.57	0.079034
70.75	0.15757
70.63	0.12566
70.61	0.098284
70.63	0
70.58	0
70.62	0
70.6	0.12224
70.55	0.036775
70.67	0.026523
70.59	0.030944
70.55	0.078548
70.41	0.049193
70.51	0.16436
70.42	0.10073
70.37	0.07065
70.25	0.077268
70.24	0.034607
70.3	0.11707
70.1	0.066742
70	0.061077
70.02	0.10193
70.03	0
69.95	0
69.89	0.12321
69.94	0.047723
69.81	0
69.77	0.070956
69.9	0.040335
69.8	0.1744
69.74	0.05559
69.75	0.056901
69.92	0.15128
69.94	0.079772
69.9	0.086344
69.84	0.11412
