# Supplementary material for: How Variability and Effort Determine Coordination at Large Forces
Source: PLoS One. 2016 Mar 2;11(3):e0149512. doi: 10.1371/journal.pone.0149512 (PMC4774921; doi:10.1371/journal.pone.0149512)
Supplement: S1 Dataset — (ZIP) [file pone.0149512.s001.zip › par2_Rilevel12.txt]

83.96	0
84.09	0.082943
84.32	0.00034116
84.39	0.030083
84.54	0
84.4	0.018916
84.34	0.10696
84.3	0.11097
84.21	0.1294
84.05	0
84.01	0.1884
83.82	0.08931
83.69	0.17126
83.55	0.011523
83.27	0.034324
83.18	0.082491
83	0.14973
82.69	0.20225
82.4	0.20742
82.21	0.02783
82.03	0
81.84	0.18279
81.6	0.1034
81.38	0.086926
80.99	0
81	0
80.71	0.062207
80.6	0.04211
80.35	0.11679
80.05	0
79.81	0.036872
79.7	0.085464
79.44	0.046894
79.16	0.13258
78.92	0.09277
78.74	0.15068
78.51	0.084753
78.27	0.16953
78.04	0.02018
77.89	0.17123
77.85	0.099417
77.7	0.090873
77.95	0.091893
77.85	0.036507
77.86	0.20902
77.77	0.0030781
77.93	0.11436
77.92	0
78.05	0.14541
78.21	0
78.44	0.086276
78.42	0.057696
78.33	0.17559
78.36	0.11996
78.41	0
78.4	0.073276
78.35	0.071109
78.51	0.11579
78.41	0
78.21	0.043384
78.17	0
78.82	0.038402
78.77	0.075397
78.85	0.026218
78.71	0.030588
78.76	0
78.9	0.11335
78.7	0.083393
78.64	0
78.69	0.037909
78.6	0
78.62	0
78.7	0.062685
78.87	0.059234
78.74	0.026659
78.79	0.024784
78.95	0.071362
78.88	0.083255
79.16	0.086684
79.21	0.0063648
79.12	0.13032
79.13	0.063019
79.5	0.061629
79.69	0.10047
79.82	0.060322
79.84	0.15421
79.91	0
80.09	0.062793
79.84	0.02054
80.17	0
80.23	0.039611
80.21	0
80.38	0.10541
80.35	0
80.47	0.15153
80.44	0.13434
80.43	0.065234
80.38	0.076106
80.3	0.028776
80.29	0
80.09	0
79.95	0
79.87	0
79.82	0
79.87	0.084915
79.76	0
79.66	0.014174
79.61	0.058983
79.66	0
79.67	0.026366
79.55	0.059055
79.47	0
79.19	0.024088
79.12	0.018273
79.07	0.021318
79.06	0.020477
78.72	0.014047
78.68	0
78.46	0
78.4	0.13667
78.29	0
78.28	0.067587
78.26	0
78.23	0.11896
78.15	0.13878
78.15	0.054242
78.04	0.10573
77.83	0.06964
77.84	0.081247
77.9	0.15986
78.2	0.036027
78.08	0.16033
78.09	0.16943
77.92	0
77.94	0.0027347
78.07	0.061442
77.92	0.065678
78.06	0.1348
78.15	0.17147
78.14	0.20005
78.3	0.10559
78.51	0.11295
78.52	0
78.56	0.013471
79.35	0
79.29	0.03869
79.55	0.02754
79.63	0.098198
79.86	0
80.16	0
80.38	0.069873
81.03	0.032623
81.11	0.16081
81.27	0.1288
81.38	0.15027
81.41	0
81.41	0
81.48	0
81.54	0.046532
81.5	0.032821
81.73	0.013247
81.82	0.10035
81.72	0
81.85	0.032179
81.9	0.11468
81.93	0.04343
82.09	0
82.17	0.11663
82.37	0.093621
82.42	0.061415
82.38	0.052537
82.67	0.011608
82.59	0.14088
82.66	0.060032
82.5	0.054434
82.56	0.095717
82.54	0.10291
82.56	0.11813
82.6	0.029445
82.59	0.066794
82.56	0.1113
82.48	0.1139
82.43	0.073283
82.4	0.023361
82.37	0.022347
82.25	0
82.45	0.038836
82.28	0
82.21	0.014112
82.09	0.01257
82.05	0.010941
82.01	0
81.85	0.0062916
82.04	0.092234
82.1	0.062807
82.14	0
82.11	0.15425
82	0.13751
82.24	0.074488
82.1	0.071531
82.1	0
82.14	0.15788
82.01	0.073589
82.06	0.020489
81.9	0.011489
81.91	0.086375
81.79	0.14322
81.74	0.098328
81.69	0.060004
81.59	0.06659
81.58	0.11822
81.48	0
81.51	0.057212
81.6	0.092806
81.5	0.013379
81.4	0.046957
81.67	0.03508
81.66	0.12582
81.77	0.094808
81.75	0
81.71	0.050465
81.81	0.05105
81.74	0.096159
81.84	0.0063213
81.81	0.11891
81.82	0.053839
81.88	0.054402
81.9	0.097407
82.01	0
82.03	0.13901
82.07	0.015017
81.98	0.050993
82.13	0.13532
82.25	0.14164
82.29	0
82.34	0
82.42	0.054679
82.33	0.055294
82.15	0.084403
82.22	0
82.12	0
82.34	0.11731
82.36	0.00040885
82.54	0
82.56	0.10453
82.62	0.037063
82.53	0.043241
82.61	0
82.65	0.073274
82.8	0.00059312
82.79	0.025716
82.82	0.023825
82.53	0.063036
82.56	0
82.54	0.018883
82.67	0
82.48	0.060092
82.34	0.02369
82.39	0
82.41	0.017132
82.26	0.01684
82.23	0
82.19	0
82.16	0.090577
82.04	0
82.19	0
82.05	0
82.15	0.057564
81.98	0
81.99	0.0096151
81.85	0.053664
81.75	0.020162
81.7	0.023522
81.58	0.017848
81.64	0.020823
81.5	0
81.61	0.013747
81.38	0.012678
81.41	0.01087
81.3	0
81.45	0.0062369
81.49	0.0072764
81.29	0
81.19	0
81.29	0.04472
81.37	0.09462
81.27	0.066904
81.07	0.076842
81.07	0.047202
81.05	0
80.88	0.005169
80.8	0.032707
80.81	0
80.68	0.014201
80.66	0.093594
80.68	0.10919
80.39	0
80.4	0.078633
80.42	0.049291
80.25	0.012693
80.22	0.084103
80.06	0
80.14	0
79.92	0.10926
79.8	0
79.98	0.032249
79.77	0.15095
79.67	0
79.68	0.091211
79.6	0.045755
79.61	0.13828
79.55	0.071052
79.64	0.10018
79.55	0.11688
79.61	0.12116
79.7	0.13373
79.8	0.13297
79.71	0.18573
79.77	0.1151
79.84	0.15725
79.88	0.20571
79.91	0.17526
79.93	0.097417
80.01	0
80.14	0.19085
80.19	0.026668
80.2	0
80.16	0
80.41	0.078722
80.56	0
80.59	0.10248
80.61	0
80.68	0.030221
80.9	0.077705
80.89	0.077536
80.86	0.048011
81.04	0.038933
81.11	0.045422
81.22	0.047956
81.11	0.12789
81.01	0
80.74	0.085835
80.9	0.1361
80.78	0
80.63	0.10077
80.5	0.053805
80.63	0.14767
80.4	0.11553
80.32	0
80.32	0
80.19	0.13775
80.18	0.15174
80.36	0.067523
80.39	0.18686
80.36	0.13311
80.2	0.24019
80.29	0.17237
80.35	0.13337
80.47	0.22923
80.44	0.23629
80.29	0.21104
80.39	0.12129
80.45	0.15523
80.51	0.15887
80.47	0.019801
80.47	0.11106
80.84	0.094396
80.75	0.047466
80.76	0.071953
80.84	0
80.99	0.054167
81.08	0
81.03	0.028952
81.2	0.068313
81.15	0
81.16	0.02526
81.15	0.062889
81.24	0
81.15	0.026098
81.1	0
81.13	0.019062
81.25	0.018029
81.19	0.010553
81.05	0
81.08	0
81.37	0.0079618
81.37	0.0061117
81.26	0.046572
81.27	0.052576
81.31	0.061338
81.35	0
81.26	0
81.11	0
81.22	0.061454
81.29	0.10538
81.2	0.027827
81.14	0
81.25	0.032464
81.18	0.037875
81.09	0.033945
81.19	0.02204
81.1	0.063522
81.22	0.159
81.09	0.052752
81.03	0
81.19	0.049574
80.97	0.011716
80.87	0.087975
80.85	0.033691
80.9	0.11541
80.84	0
80.73	0
80.74	0.039533
80.67	0.11635
80.73	0
80.57	0.026002
80.65	0.030336
80.68	0
80.59	0
80.45	0.051858
80.32	0.018054
80.36	0
80.44	0
80.35	0.011673
80.36	0.013618
80.17	0.0072453
80.06	0.047891
80.06	0
79.99	0.098319
80.19	0.027867
79.99	0
80.09	0.071481
80.05	0
79.96	0
80	0.016579
80.05	0
80.02	0.057145
80.09	0.054755
80.19	0.10633
80.01	0
80.01	0.078839
80.01	0.0070854
80.01	0.041189
79.95	0
80.85	0.063654
80.73	0.11671
80.81	0.038127
80.77	0.00085408
80.89	0
81.14	0
81.19	0.02597
81.43	0.053293
81.66	0.013374
81.73	0.057907
82.21	0.025112
82.43	0.029297
82.68	0
82.8	0.020969
83.59	0
83.73	0.055031
83.73	0.060018
83.77	0.10758
83.87	0
83.58	0.037127
83.32	0.043314
83.34	0
83.27	0.11625
83.27	0
83.13	0
82.97	0.069062
82.83	0.030907
82.75	0
82.79	0.10158
82.58	0.033612
82.61	0.12411
82.72	0.048388
82.66	0.1362
82.69	0.15889
82.51	0.126
82.45	0.1414
82.42	0.14428
82.25	0.11782
82.22	0.072306
82.1	0.015428
82.11	0.081893
82.02	0.11442
81.82	0.024552
81.71	0.093901
81.71	0.097501
81.6	0.15363
81.51	0.12313
81.47	0.08214
81.5	0.091738
81.42	0.17627
81.37	0.1894
81.34	0.15292
81.39	0
81.46	0.18664
81.33	0.16001
81.27	0.11485
81.43	0.017528
81.36	0.079857
81.52	0.13561
81.36	0.084663
81.45	0.072106
81.48	0.064982
81.57	0
81.74	0.059582
81.65	0.04691
81.74	0.12551
81.87	0
81.85	0.038688
81.89	0.0026894
81.92	0.035654
82.05	0
82.06	0
82.14	0.055307
82.18	0.10052
82.32	0
82.25	0.06844
82.29	0.12229
82.37	0.057781
82.49	0
82.63	0.12633
82.47	0.062496
82.68	0.019058
82.53	0.044299
82.51	0
82.51	0.042052
82.67	0.1129
82.44	0.036406
82.36	0.081744
82.29	0
82.21	0.045538
82.25	0.046119
82.18	0
82.18	0.028921
82.06	0.062564
81.94	0.072992
81.89	0
81.83	0.069881
81.9	0
81.85	0
81.69	0.023833
81.65	0
81.61	0.01564
81.57	0
81.69	0.049047
81.71	0.14211
81.54	0
81.48	0.034488
81.5	0
81.36	0.037629
81.39	0.12062
81.42	0.074591
81.18	0.002129
