# Supplementary material for: How Variability and Effort Determine Coordination at Large Forces
Source: PLoS One. 2016 Mar 2;11(3):e0149512. doi: 10.1371/journal.pone.0149512 (PMC4774921; doi:10.1371/journal.pone.0149512)
Supplement: S1 Dataset — (ZIP) [file pone.0149512.s001.zip › par2_Rilevel14.txt]

97.72	0.035489
97.83	0
97.79	0.034572
97.65	0.040334
97.67	0.029933
97.79	0.065856
97.72	0.02847
97.7	0
97.77	0.027453
97.62	0
97.61	0.062765
97.63	0.019802
97.48	0.060805
97.45	0
97.52	0.023916
97.34	0.027902
97.37	0.022092
97.25	0.064921
97.29	0.065606
97.1	0.076541
97.03	0.085312
97.1	0.052433
96.97	0.015043
96.97	0.049177
97.04	0.0039918
97.33	0
97.38	0.020129
97.34	0.057191
97.32	0.021769
97.42	0.10209
97.35	0.033552
97.36	0.039144
97.4	0
97.45	0.032781
97.39	0
97.55	0.14494
97.5	0.036165
97.44	0
97.57	0.035669
97.68	0.12104
97.85	0.14122
97.9	0.18304
97.93	0.12263
97.97	0.10062
98.07	0.23879
98.01	0.13107
98.13	0.044487
98.21	0
98.21	0.17074
98.25	0.055089
98.19	0
98.22	0
98.24	0.12255
98.08	0
98.14	0
97.99	0
98.09	0
98.15	0.062894
98.26	0.010503
98.16	0
98.3	0.012254
98.13	0.09919
98.01	0.030828
98.16	0.06793
98.19	0.1624
98.32	0.062121
98.24	0.15533
98.34	0.12223
98.31	0.010128
98.38	0.042942
98.49	0.06548
98.35	0
98.46	0.040152
98.61	0.026471
98.61	0.11409
98.44	0
98.51	0.072587
98.45	0
98.54	0.16289
98.49	0
98.59	0
98.41	0
98.35	0
98.41	0.027169
98.31	0.0045492
98.23	0
98.17	0.0053074
98.26	0.006192
98.25	0.007224
98.22	0.088794
98.21	0.14528
98.16	0.12705
98.12	0.062444
98.05	0
98.23	0.070616
98.23	0.067586
98.27	0
98.25	0.075909
98.36	0
98.37	0.078153
98.31	0
98.49	0.025698
98.57	0.072428
98.58	0.071848
98.57	0.041376
98.73	0.16259
98.76	0.10479
98.68	0
98.7	0.1059
98.72	0
98.7	0.062234
98.7	0.087956
98.56	0.042703
98.62	0.092267
98.69	0.13244
98.56	0.15451
98.54	0.00010766
98.51	0
98.55	0.14814
98.41	0.030108
98.49	0.097946
98.43	0
98.5	0.0036059
98.46	0.046654
98.53	0.02974
98.38	0.072125
98.4	0.025375
98.39	0.072051
98.38	0
98.23	0.075683
98.19	0.040894
98.32	0.12058
98.4	0.051556
98.27	0.04814
98.17	0
98.16	0
98.41	0.16407
98.21	0.043983
98.39	0.042721
98.28	0
98.43	0
98.47	0
98.48	0.014472
98.44	0.052
98.5	0
98.58	0.0111
98.6	0.055397
98.49	0.064629
98.54	0
98.47	0.064322
98.55	0
98.46	0
98.52	0.10641
98.48	0.028476
98.56	0
98.61	0.022502
98.63	0.15359
98.57	0.094297
98.62	0.21962
98.6	0.16658
98.39	0.02456
98.49	0.1098
98.46	0.1025
98.4	0.18876
98.32	0.09872
98.23	0.0025159
98.33	0.083736
98.44	0.079392
98.31	0.16043
98.29	0
98.28	0.13926
98.29	0
98.24	0.10565
98.3	0.025132
98.21	0.12992
98.07	0.024235
98.03	0.089958
97.99	0
97.95	0
97.89	0.1256
97.66	0
97.77	0.035947
97.72	0.11184
97.68	0.088033
97.51	0.017811
97.61	0.042293
97.86	0.13424
97.87	0.23551
97.73	0.086335
97.78	0.001158
97.83	0.083276
97.86	0.21745
97.86	0.18887
97.9	0.1811
97.97	0.15444
97.79	0.13754
97.79	0.14659
97.78	0.09233
97.81	0.033794
97.92	0.13658
97.82	0.2185
97.87	0.1471
97.63	0.10474
97.64	0.10681
97.57	0.034083
97.52	0.10189
97.68	0.12491
97.52	0.078759
97.5	0.074429
97.52	0.11148
97.56	0.16683
97.52	0.050307
97.49	0.12277
97.74	0.1301
97.83	0.18183
97.88	0.066213
97.85	0.13434
97.94	0.14834
98.02	0.19505
97.98	0.12098
98.13	0.15329
98.09	0.040462
98.09	0.1946
98.2	0.20231
98.05	0.076183
98.11	0.19606
98.11	0.033397
98.19	0.11711
98.17	0.019304
98.12	0.15859
98.01	0.044985
98.07	0
98.07	0.056687
97.88	0.089062
97.96	0.14314
97.84	0.055666
97.78	0
97.77	0.099893
97.72	0.064647
97.69	0
97.77	0.079169
97.68	0.040639
97.45	0
97.27	0.030764
97.32	0
97.3	0.025116
97.31	0.101
97.29	0.026168
97.26	0.11542
97.3	0.12953
97.26	0.066228
97.29	0.15797
97.33	0.16747
97.42	0.19102
97.28	0.20362
96.98	0.17352
97.1	0.14895
97.03	0.14745
97.15	0.14411
97.15	0.051404
97.04	0.068481
97.18	0.17832
97.44	0.098316
97.47	0.13257
97.57	0.088203
97.64	0.051889
97.65	0.0066767
97.82	0.062964
97.84	0.18441
97.9	0.15061
97.95	0.033666
98.09	0
98.16	0.071962
98.3	0
98.25	0
98.27	0.017626
98.41	0.14229
98.34	0.081115
98.32	0
98.41	0.040193
98.48	0.0044454
98.6	0.044695
98.42	0.028429
98.47	0.062095
98.58	0
98.95	0.065745
98.82	0
99.07	0.026066
99.05	0.025672
99.1	0
99.15	0.019602
99.18	0.011911
99.2	0.056343
99.13	0
99.15	0.057111
99.16	0.066629
99.16	0.03202
99.28	0.077818
99.21	0.081398
99.26	0.094964
99.2	0.10127
99.12	0
99.11	0.059263
99.13	0.098618
99.12	0.059041
99.09	0.0955
99.03	0
99.1	0.052091
99.06	0.0084492
99.04	0.078315
98.9	0.03908
98.79	0.029677
98.75	0
98.82	0.15328
98.61	0.05008
98.58	0.045374
98.56	0.046423
98.53	0
98.66	0.091661
98.63	0.081391
98.64	0.12906
98.52	0.05811
98.47	0.1025
98.5	0.11959
98.61	0.081796
98.64	0.081864
98.52	0.031551
98.64	0.11202
98.5	0.071157
98.67	0.10553
98.51	0
98.66	0.18074
98.52	0.2056
98.5	0.09386
98.49	0.14009
98.42	0.018509
98.53	0.19138
98.47	0.2356
98.42	0.19816
98.28	0.17309
98.37	0.13614
98.19	0.15575
98.39	0.14981
98.21	0.050619
98.3	0.15337
98.22	0.10764
98.19	0.10289
98.41	0.094075
98.37	0.042339
98.39	0
98.32	0
98.42	0.082351
98.46	0
98.43	0
98.44	0.09864
98.41	0.030186
98.46	0.077664
98.51	0.034436
98.44	0.12507
98.35	0.14591
98.38	0.026453
98.29	0.11072
98.35	0.11623
98.36	0.12987
98.35	0.0033259
98.43	0
98.4	0.017599
98.33	0.044525
98.5	0.11747
98.44	0.030507
98.45	0.035038
98.5	0.083324
98.39	0.0093846
98.4	0.045975
98.38	0
98.54	0.028975
98.55	0.11286
98.48	0.11778
98.45	0.050952
98.46	0.094229
98.39	0.10993
98.41	0.038533
98.21	0.068592
98.34	0.14529
98.23	0.11856
98.15	0.16507
98.11	0.2167
98.06	0.11906
98	0.12747
97.94	0.16694
97.89	0.00522
97.98	0.021026
97.91	0
97.84	0.053464
97.9	0
97.77	0.013306
97.79	0
97.63	0
97.88	0
97.89	0.0022387
97.72	0.0026119
97.66	0.00082951
97.64	0
97.65	0
97.56	0
97.51	0.12794
97.52	0.021482
97.32	0.024924
97.27	0.029078
97.29	0.16126
97.16	0.018355
97.27	0.084985
97.23	0.010675
97.13	0
96.98	0.13079
97.02	0.040823
96.87	0
96.76	0.030403
96.93	0.11858
96.85	0.053455
96.58	0.083012
96.63	0.047597
96.55	0.013083
96.6	0.09509
96.42	0
96.43	0
96.49	0.15332
96.55	0.043604
96.6	0.091137
96.59	0.048032
96.79	0.098484
96.64	0.072451
96.67	0.10142
96.73	0.11106
96.54	0.071928
96.66	0.11836
96.55	0.036776
96.53	0.20062
96.47	0.08981
96.64	0.086269
96.74	0.13111
96.58	0.0058906
96.76	0.17053
96.75	0.16552
96.76	0.17813
96.78	0.10855
96.96	0.14724
97.27	0.12835
97.49	0.20621
97.35	0.043208
97.5	0.19051
97.57	0.16172
97.85	0.12169
98.15	0.035684
98.31	0.092156
98.38	0.10031
98.57	0.12773
98.65	0
98.7	0.059335
98.88	0.02083
98.89	0
98.93	0.03467
99.03	0.01916
99.05	0.0648
99.16	0.023264
99.16	0.10856
99.2	0
99.16	0.035986
99.31	0.03879
99.19	0.076902
99.19	0.00094785
99.2	0
99.37	0.025459
99.23	0.1086
99.17	0
99.3	0.14986
99.19	0.047341
99.23	0.18257
99.21	0
99.2	0.10576
99.29	0.12339
99.34	0.076532
99.23	0
99.23	0.13586
99.28	0.15851
99.38	0.1673
99.26	0.089721
99.17	0.091919
99.24	0.064792
99.24	0.18029
99.24	0.22636
99.09	0.066421
99.23	0.14743
99.32	0.19913
99.21	0.22152
99.07	0.016159
99	0.10847
99.12	0.15792
99.14	0.032326
99.11	0.13187
99.18	0.15937
99.11	0.18324
99.26	0.15325
99.2	0.067584
99.33	0.24325
99.24	0.049577
99.38	0.20107
99.38	0.24648
99.28	0.13468
99.46	0.18831
99.57	0.13671
99.54	0.15123
99.48	0.18537
99.45	0.09029
99.52	0.16779
99.62	0.12192
99.41	0.1619
99.48	0.20613
99.39	0.12469
99.38	0.045531
99.49	0.067602
99.34	0.016102
99.37	0.076696
99.47	0.14002
99.57	0.14257
99.52	0.031406
99.7	0.06782
99.63	0.07644
99.76	0
99.68	0.053061
99.65	0.038142
99.59	0.039265
99.79	0.034506
99.68	0.069964
99.59	0.039177
99.7	0.07931
99.71	0
99.77	0.12207
99.59	0.051775
99.66	0.048744
99.93	0.092785
99.67	0
99.75	0.052584
99.71	0
99.94	0.032373
99.82	0.029645
99.84	0.019121
99.83	0
99.84	0.098438
99.9	0.029951
99.77	0
99.72	0.024606
99.7	0.11041
99.67	0.043923
99.6	0.077283
99.55	0.042725
