# Supplementary material for: How Variability and Effort Determine Coordination at Large Forces
Source: PLoS One. 2016 Mar 2;11(3):e0149512. doi: 10.1371/journal.pone.0149512 (PMC4774921; doi:10.1371/journal.pone.0149512)
Supplement: S1 Dataset — (ZIP) [file pone.0149512.s001.zip › par2_Rilevel16.txt]

113.49	0.056625
113.27	0
113.38	0.023615
113.18	0.027551
113.29	0.032139
113.13	0
112.98	0
112.97	0.013905
112.82	0.012287
112.68	0.009743
112.62	0.048457
112.45	0.014086
112.36	0.016434
111.96	0
111.81	0.014808
111.71	0.015652
111.56	0.095078
111.41	0.10858
111.26	0.03904
111.18	0.13044
111.12	0.14971
110.85	0.17206
110.69	0.015099
110.66	0
110.43	0.035459
110.13	0.14697
109.97	0.10407
109.73	0
109.62	0.0053231
109.44	0.048657
109.24	0.13575
108.87	0.048987
108.82	0.039807
108.63	0.088889
108.5	0
108.35	0.094707
108.24	0.0029726
108.26	0.080197
108.13	0
108.04	0
107.88	0
107.93	0.098776
107.8	0
107.72	0.14382
107.78	0.082901
107.86	0.096718
107.77	0
107.92	0.053928
108.02	0.02047
108.24	0
108.36	0
108.28	0.054868
108.53	0
108.59	0
108.64	0
108.58	0
108.49	0.0091657
108.52	0.0015487
108.95	0
108.84	0.0018068
108.83	0
108.87	0
108.85	0
108.82	0
108.88	0
109.02	0.084915
109.22	0.099067
109.32	0.073132
109.61	0
109.78	0.042873
109.85	0.13491
109.73	0.058352
109.77	0.13646
109.68	0.019674
109.86	0
109.75	0.058254
109.77	0.045478
109.87	0
109.97	0.020589
110.06	0
109.83	0
109.85	0
109.9	0.045899
109.95	0.053549
109.82	0.10149
109.78	0.033511
109.78	0.039096
109.72	0.088059
109.73	0
109.82	0.043714
109.74	0.034084
109.65	0.03418
109.67	0.03336
109.44	0
109.44	0
109.5	0.016959
109.51	0
109.44	0.0084076
109.36	0.046696
109.18	0.012031
109.13	0.014037
109.2	0.01355
108.93	0.1007
108.85	0.03119
108.81	0.028606
108.66	0
108.58	0.029029
108.27	0.074056
108.24	0.027168
108.22	0.026498
108.17	0.026146
108.26	0.030504
108.12	0.11564
108.05	0
107.98	0.0756
107.93	0
107.9	0
108.22	0.031895
109.43	0
110.08	0.017937
110.65	0.09322
111.44	0.10876
111.86	0.041989
112.38	0.043672
112.83	0.093397
113.29	0.10597
113.6	0.065652
113.7	0
113.54	0.05147
113.65	0.010323
113.66	0.038924
113.77	0
113.63	0.1017
113.53	0
113.61	0.067626
113.77	0
113.96	0.028242
113.65	0
113.7	0.015999
113.73	0.018666
113.54	0.095399
113.5	0.026405
113.38	0
113.42	0.026099
113.16	0
113.15	0.024672
113.12	0.012884
113.19	0
113.03	0.095524
113.18	0.022201
113.1	0
112.88	0.021789
112.96	0
112.88	0
112.77	0
112.87	0
112.58	0.0036526
112.53	0.00062985
112.55	0.00073482
112.49	0.043304
112.32	0.0080746
112.35	0.094314
112.31	0.066978
112.36	0.12048
112.29	0
112.55	0.090776
112.29	0
112.2	0.046394
112.14	0.08541
112.14	0
111.95	0.037118
111.84	0
111.81	0.11307
111.71	0.12418
111.63	0.045749
111.51	0.010927
111.44	0.1339
111.24	0.15622
111.19	0.12096
111.1	0
110.97	0.1128
110.84	0.17223
110.82	0.093724
110.79	0
110.64	0.10559
110.57	0
110.46	0
110.52	0
110.34	0.01762
110.35	0
110.26	0
110.21	0.0029578
110.3	0.045898
110.22	0.0111
110.07	0
110.03	0.010014
110.2	0.011683
110.07	0.013137
109.99	0
109.95	0.048273
109.84	0
109.94	0
109.94	0.010256
109.79	0.009776
109.84	0
109.74	0
109.89	0
110.01	0.0033598
110.11	0
109.95	0
109.93	0
109.87	0.043028
109.82	0
109.88	0.13453
109.97	0
109.89	0.029615
109.75	0
109.52	0.027379
109.6	0.074389
109.68	0.10681
109.67	0
109.72	0
109.42	0.034784
109.53	0
109.47	0.02362
109.48	0.052202
109.41	0.060902
109.23	0.071053
109.28	0.11954
109.16	0
109.06	0
108.99	0.084385
108.96	0.045851
108.88	0.041651
109.06	0.15601
109.13	0.012224
109.02	0.099155
108.98	0
109.11	0.0090807
109.32	0
109.32	0
109.22	0.10295
109.05	0
109.18	0
109.24	0
109.31	0.059627
109.31	0.027118
109.19	0.099372
109.05	0
109.24	0
109.28	0.031041
109.45	0
109.39	0
110.27	0
110.39	0.047641
110.49	0.013135
110.36	0.052597
110.34	0
110.79	0
110.79	0.018917
110.82	0.056576
110.79	0
111.03	0.05505
111.02	0.10667
110.93	0.12445
110.78	0.057146
110.82	0.057241
110.61	0.066781
110.63	0.026289
110.6	0.055339
110.63	0.04382
110.57	0.12649
110.35	0
110.27	0.084458
110.25	0
110.24	0.08493
110.13	0.0068878
109.93	0
109.94	0.15674
109.8	0
109.6	0
109.57	0.069739
109.7	0
109.83	0.037768
109.85	0.060386
109.82	0
109.98	0.028003
110.01	0
110.14	0.063494
110.07	0.025335
110.23	0.06194
110.56	0.029816
110.7	0
110.56	0
110.41	0
110.64	0.015314
110.54	0.0075428
110.53	0.0038305
110.25	0
110.29	0.089363
110.26	0.019363
110.16	0.020038
110.22	0.02212
110.04	0
110.14	0.11006
110.16	0.028618
110.05	0.072608
110.03	0.038922
110.13	0.041723
110.1	0.13357
110.14	0.17994
110.01	0.035367
110	0.02916
110.04	0.11243
110.07	0.081764
110.27	0.07313
110.17	0.14022
110.15	0.072805
109.79	0.16497
109.75	0.04639
109.53	0
109.62	0.070753
109.61	0.059175
109.31	0
109.1	0.071854
109.16	0.076098
109.14	0
108.85	0.076989
108.77	0
108.76	0.037511
108.58	0
108.57	0.104
108.3	0
108.34	0.023606
108.18	0.069987
107.95	0
108.02	0.032953
107.84	0.021112
107.77	0.024631
107.84	0.024802
108	0
108.14	0
108.11	0.011778
108.07	0
107.78	0
107.94	0
107.93	0.0019842
108.03	0.0023148
108.18	0.085631
108.29	0.015009
108.24	0.017511
108.33	0.02043
108.23	0.023504
108.39	0.027035
108.34	0.017269
108.4	0
108.51	0.057174
108.41	0
108.52	0
108.67	0.012428
110.04	0.054068
110.28	0.020633
110.57	0.099436
111.19	0.073562
111.67	0.043376
112.73	0
112.79	0
113.08	0
113.33	0
113.69	0
113.9	0.042468
113.63	0.0070991
113.81	0.050729
113.84	0
113.97	0
114.02	0.016737
114.16	0.012449
114.17	0.01334
114.31	0.049556
114.39	0
114.46	0.015368
114.49	0.10003
114.38	0
114.33	0.027514
114.33	0
114.24	0.02384
114.2	0.025252
114.11	0
114.27	0.012789
114.22	0
114.03	0.010335
114.13	0.0080837
113.86	0.0052223
114.12	0.04854
114.31	0.012051
114.15	0
114.13	0.012337
114.04	0.09794
113.98	0.070946
114	0.032233
113.61	0.12049
113.23	0.098126
113.12	0.11242
112.97	0.15728
112.75	0.086781
112.33	0.053425
112.33	0.16959
112.31	0.096605
112.05	0.0090747
111.77	0.069267
111.65	0.066348
111.74	0.1534
111.82	0.10825
111.56	0.025297
111.06	0.070447
110.85	0
110.72	0
110.64	0
110.4	0
109.95	0
109.81	0
109.59	0
109.36	0
109.27	2.108e-05
108.87	2.459e-05
108.69	0.12737
108.46	0.021257
108.27	0
108.05	0.0248
107.93	0
107.91	0.15627
107.86	0.033742
108.06	0.12072
108.28	0.013495
108.53	0.13895
108.5	0
108.43	0.093619
108.69	0.061151
108.71	0.0087768
108.87	0
108.93	0.027279
109	0.074272
109.05	0.028601
108.98	0
108.98	0.06416
109.05	0
109.11	0.070307
109.42	0.027199
109.23	0
109.06	0.19675
108.9	0.0066173
108.88	0.092614
108.71	0.011438
108.6	0
108.62	0.093705
108.46	0
108.55	0
108.42	0
108.58	0
108.92	0
108.97	2.108e-05
108.84	0
108.88	0
108.88	0.042471
108.93	0.0071032
108.97	0
108.97	0
108.95	0.093177
108.92	0
108.97	0.016734
108.68	0.01834
108.55	0
108.6	0.063843
108.67	0
108.63	0
108.66	0
108.66	0.010662
108.72	0.054885
110.52	0.053392
110.83	0.062291
110.99	0.072673
111.16	0
111.41	0.12546
111.77	0.0098762
112.11	0.04507
112.24	0.12709
112.49	0.05127
112.5	0.14471
112.59	0.14792
112.56	0.086031
112.67	0.0079645
112.66	0.073003
112.73	0.034179
112.6	0.1431
112.39	0.014953
112.24	0.088001
112.12	0.058893
112.12	0.056542
111.97	0.060269
111.78	0.088911
111.76	0
111.86	0.08657
111.68	0
111.44	0.08176
111.44	0.12779
111.17	0.049374
111.2	0.015156
111.05	0.045701
110.85	0
110.8	0.039691
110.56	0
110.59	0.059226
110.53	0.066571
110.45	0
110.42	0
110.36	0
110.24	0.020987
110.18	0
110.08	0.0035189
110.1	0.046552
109.96	0
109.9	0.011864
109.71	0.095237
109.59	0.068663
109.34	0
109.26	0
109.14	0.029315
108.97	0.074671
108.64	0
108.48	0.059799
108.42	0
108.28	0
108.35	0.10733
108.07	0.027875
108.1	0
108	0
108.31	0
108.53	0.065002
108.52	0.015501
108.72	0.013438
108.78	0.015678
108.83	0.10318
108.87	0
108.84	0
109.03	0.022071
109.16	0
109.18	0
109.07	0.046146
109.02	0
108.79	0
108.71	0
108.59	0.050159
108.54	0.058519
108.36	0.018134
108.64	0.021156
108.57	0.024682
