# Supplementary material for: How Variability and Effort Determine Coordination at Large Forces
Source: PLoS One. 2016 Mar 2;11(3):e0149512. doi: 10.1371/journal.pone.0149512 (PMC4774921; doi:10.1371/journal.pone.0149512)
Supplement: S1 Dataset — (ZIP) [file pone.0149512.s001.zip › par2_Rilevel18.txt]

128.01	0.10709
127.81	0.15636
127.67	0.16954
127.56	0.17571
127.26	0
127.03	0.14392
126.62	0.15006
126.54	0.10656
126.1	0.096061
126.03	0.082786
125.65	0
125.25	0
125.02	0
124.86	0
124.48	0.056266
124.26	0
124.16	0
124.06	0.0093987
123.9	0.095859
123.87	0.026942
124.03	0.022054
124.58	0.02573
125.12	0
125	0
125.18	0.097369
125.4	0.024213
125.5	0
125.65	0.020285
125.7	0.023666
125.9	0.070057
125.89	0
126.06	0.019022
125.99	0.022193
125.91	0.064957
125.95	0.11429
125.83	0.036764
125.82	0
125.52	0
125.44	0.036022
125.37	0.0312
125.23	0.10225
124.87	0
124.67	0.070713
124.7	0.040051
124.4	0.040723
124.37	0
124.19	0
124.24	0.025269
124.26	0.060142
124.27	0
124.25	0
124.44	0.056703
124.52	0.023707
124.91	0.10834
124.85	0.11637
124.94	0.093322
124.93	0.066429
125.23	0.15294
125.35	0.17448
125.55	0
125.62	0.03877
125.65	0
125.81	0.061054
125.82	0.045739
125.81	0.024282
125.73	0.11322
125.75	0
125.72	0.040737
125.71	0.079798
125.69	0.12792
125.5	0.060301
125.59	0.0090337
125.61	0.13788
125.63	0.069177
125.53	0
125.38	0.088533
125.57	0.050792
125.4	0.057751
125.28	0.044397
125.26	0.082713
125.13	0.011605
125	0
124.95	0
124.79	0
124.75	0.058188
124.58	0
124.66	0
124.69	0.009719
124.77	0.096233
124.64	0
124.8	0
125.04	0.01768
125.32	0
125.43	0
125.58	0
125.48	0.0029677
125.55	0
125.5	0.085409
125.41	0.099644
125.36	0
125.37	0
125.27	0.07331
125.3	0.085529
125.31	0
125.34	0.11139
125.17	0
125.26	0.045059
125.17	0
125.28	0.068542
125.53	0.037519
125.43	0.025208
125.22	0.029409
125.22	0.026801
125.05	0
125.14	0.019844
125.21	0.016898
125.04	0
125.22	0
125.31	0.0061447
125.35	0
125.22	0.0038615
125.26	0
125.42	0
125.63	0.086583
125.81	0.015095
125.89	0
126.13	0.016967
126.23	0.062242
126.36	0
126.65	0.015738
127.09	0.015846
127.08	0.018487
127.03	0
126.9	0
126.7	0
126.36	0.04819
126.41	0
126.22	0
126.08	0
125.86	0.13539
125.59	0
125.5	0.022587
125.23	0.068798
125.1	0.037817
124.81	0
124.81	0.021555
124.76	0.025147
124.68	0.11047
124.59	0.074966
124.85	0
124.94	0.03871
124.96	0.04157
124.74	0
124.75	0
124.77	0.098295
124.63	0.029784
124.71	0.11319
124.79	0.12513
124.89	0.10353
124.74	0.20568
124.82	0.011347
125.07	0.093168
125.08	0.0049368
125.26	0.069799
125.15	0.14907
125.22	0.054741
125.58	0.061974
125.67	0
125.81	0.055952
125.73	0.053644
125.79	0
125.88	0.028616
126.06	0.023056
126.04	0.069346
126.07	0.11403
126.13	0
126.23	0
126.16	0.034426
126.01	0
125.96	0.10966
125.73	0
125.75	0
125.63	0.024035
125.28	0
125.25	0.022303
125.04	0.007744
125.23	0
125.05	0.051482
124.74	0.013609
125.12	0
125.53	0.01216
125.48	0
125.35	0.012896
125.7	0.0064653
125.82	0.0052747
125.93	0.0061538
126.04	0.090046
126.1	0.1475
126.09	0.042595
126.28	0.13351
126.57	0.11244
126.64	0
126.82	0.072695
126.86	0.01778
126.82	0.098538
126.78	0
126.77	0.031523
127	0.12167
126.82	0.0024929
126.77	0
126.81	0.11086
126.77	0.044446
126.51	0.0041529
126.43	0.06946
126.28	0.038175
126.24	0
126.11	0
126.13	0.018652
126.06	0.021069
126	0.097897
125.78	0.022958
125.53	0.026784
125.61	0.031248
125.65	0.11824
125.67	0
125.74	0
125.73	0.0294
125.89	0.029836
125.9	0.0296
125.81	0
125.96	0
126.04	0
126.09	0.0099271
125.96	0.006609
125.84	0
125.89	0
125.92	0
125.94	0
125.74	0.043569
125.53	0
125.7	0.0072826
125.37	0
125.36	0.0084964
125.31	0
125.36	0.045098
125.25	0.010167
125.22	0.010648
125.15	0
125.2	0
125.18	0.053453
125.15	0
125.18	0.010705
125.21	0.010714
125.01	0.0125
125.07	0.05703
125.17	0
124.88	0.015179
124.7	0
124.36	0.014139
124.3	0
124.08	0.047354
123.77	0
123.63	0.01027
123.16	0
123	0.0096251
122.82	0.096123
122.7	0.019357
122.48	0.065031
122.28	0.1166
122.31	0.051144
122.07	0.10051
122.07	0.058796
121.83	0
122.07	0.096977
122.07	0
122.08	0.085182
122.21	0
122.49	0
122.55	0
122.68	0.014218
122.86	0.016588
122.99	0
124.23	0.047602
124.65	0
125.17	0
125.97	0.010719
126.44	0
126.84	0
127.15	0.086701
127.57	0
127.93	0
128.13	0
128.2	0.056918
128.29	0
128.44	0.094401
128.5	0.11013
128.47	0
128.4	0.043597
128.43	0.12627
128.37	0.062422
128.31	0.099538
128.41	0.055326
128.19	0
128.28	0.05728
128.13	0.0033352
128	0.035934
128.04	0.025334
128.02	0.062782
127.82	0
127.87	0.021252
127.91	0.024238
127.68	0.022289
127.75	0
127.58	0
127.46	0.053764
127.43	0.016736
127.35	0.10038
127.25	0
127.25	0.11339
127.07	0.13229
126.88	0.14538
126.61	0.08193
126.54	0
126.5	0.078855
126.29	0
126.16	0
126.08	0
126.04	0
126.08	0.013164
126.18	0.044662
126.12	0.0096586
126.2	0.096162
126.39	0.027295
126.41	0.031845
126.46	0.077405
126.38	0
126.59	0.081252
126.62	0.036321
126.7	0.037825
126.87	0
126.98	0
127	0.068368
127.11	0.023773
127.06	0
127.21	0
127.31	0.057825
127.24	0
127.19	0
127.2	0
126.93	0.0096585
126.8	0
126.75	0.086525
126.55	0
126.27	0
126.24	0
126.08	0.099336
126.13	0.11589
125.9	0.078339
125.84	0.091396
125.64	0.10663
125.5	0
125.44	0.065397
125.37	0
125.62	0.043925
125.54	0.12091
125.4	0.038392
125.34	0.0023442
125.41	0
125.45	0.11918
125.51	0.046824
125.42	0
125.26	0.028078
125.45	0.032368
125.34	0.037762
125.27	0.024193
125.23	0.10532
125.2	0
125.15	0.033294
125.23	0.075895
125.25	0.039804
125.21	0.1273
125.29	0.088517
125.3	0.060823
125.24	0.065411
125.2	0
125.36	0.14192
125.56	0.10191
125.73	0.019253
125.76	0.012324
125.85	0.045923
125.74	0.053577
126.06	0.0813
125.97	0.077864
126.1	0.002739
126.24	0.12848
126.13	0.014901
126.16	0.0084552
126	0
125.88	0.025784
125.59	0
125.57	0.0082112
125.35	0.049543
125.25	0.013944
125.21	0.016268
125.14	0.014682
125.07	0
126.48	0.015761
126.41	0.01013
126.35	0.051941
126.53	0
126.89	0.097887
127.07	0.1142
127.3	0.045714
127.4	0.13654
127.62	0.065745
127.85	0.076702
128.13	0.030724
128.18	0.059258
128.24	0
128.47	0.038759
128.61	0.034262
128.65	0.11208
128.91	0.040748
128.94	0.12256
129.06	0.14298
128.99	0.16035
129.22	0.18137
129.19	0.065576
129.15	0.069714
129.1	0.10335
129.15	0.054302
129.14	0.079073
129.12	0.10447
129.07	0.1534
128.97	0.082454
129.03	0.12142
128.93	0
129.06	0.076978
128.92	0.11484
128.9	0.023523
128.93	0.013701
129.04	0
128.89	0
128.91	0.025366
128.9	0.0529
128.82	0.015349
128.76	0.015623
128.62	0.018227
128.75	0.063712
128.68	0.027656
128.47	0
128.42	0.020891
128.23	0.021769
128.12	0.1497
127.98	0.03669
127.69	0
127.69	0
127.31	0.034714
127.33	0.079319
127.19	0
127.06	0.10392
127.04	0.036347
126.72	0.042404
126.62	0
126.59	0.030466
126.54	0
126.32	0.018224
126.45	0
126.32	0
126.19	0.0081361
126.08	0
125.96	0
126.03	0
126	0
125.99	0
126.09	2.108e-05
126.09	0.042471
125.98	0.04955
126.18	0.057808
126.34	0.024996
126.31	0.11406
126.27	0.0057212
126.51	0.08449
126.43	0
126.43	0
126.53	0
126.56	0.09995
126.7	0
126.39	0
126.42	0.016679
126.38	0.061906
126.44	0.029777
126.29	0.060528
126.14	0.02817
126.01	0
125.86	0
125.86	0
125.5	0
125.42	0.004716
125.38	0
125.45	0.085701
125.29	0
125.28	0
125.33	0.099984
125.06	0.030969
125.22	0.03613
125.14	0
125.16	0
125.1	0
124.93	0
125.12	0.0060428
125.1	0.043475
124.92	0.093168
124.93	0.066249
125.07	0.16218
124.92	0.061874
124.98	0.071179
125	0.075797
125.31	0.11535
125.33	0
125.29	0
125.26	0
125.35	0.074325
125.37	0
125.47	0.097302
125.45	0.028626
125.56	0
125.61	0
125.69	0.021009
125.66	0.024511
125.78	0
125.96	0.0076077
125.86	0.0088756
126.03	0.010355
125.83	0.0085792
125.94	0.048371
125.84	0.056433
125.65	0.06457
125.53	0
125.4	0.02968
125.42	0.11809
125.2	0.044817
125.05	0
125	0.032119
125.08	0.037472
124.94	0.038771
124.78	0
124.88	0
124.76	0
124.68	0
124.95	0.091377
124.74	0.057697
124.9	0.15221
125.08	0
125.18	0.13513
125.68	0
