# Supplementary material for: How Variability and Effort Determine Coordination at Large Forces
Source: PLoS One. 2016 Mar 2;11(3):e0149512. doi: 10.1371/journal.pone.0149512 (PMC4774921; doi:10.1371/journal.pone.0149512)
Supplement: S1 Dataset — (ZIP) [file pone.0149512.s001.zip › par2_Rilevel20.txt]

148.16	0.015282
148.26	0.013787
148.43	0
148.71	0.050857
149.03	0
149.14	0
149.34	0.095689
149.27	0.024445
148.98	0
148.94	0.06249
148.76	0.072905
148.52	0
148.34	0
148.06	0.022587
147.91	0.068798
147.61	0
147.42	0.10015
147.4	0
147.38	0
147.3	0.028178
146.99	0.063855
146.63	0
146.42	0
146.46	0.01536
146.14	0.01792
145.95	0
145.82	0.048015
145.68	0.01357
145.34	0.058279
145.16	0
145.04	0.062445
144.89	0.030406
144.69	0.027471
144.31	0.072235
144.48	0.032114
144.15	0.037466
144.09	0.033303
144	0.11868
144.01	0.048987
143.92	0.045113
143.57	0
143.39	0.041035
143.4	0
143.26	0
143.34	0
143.08	0
142.87	0.049307
142.7	0.0082389
143.52	0
143.52	0
143.59	0.0096121
143.63	0.011214
143.54	0
143.47	0.0034921
143.55	0.046521
143.47	0.096721
143.24	0
142.96	0
142.86	0
142.68	0
142.62	0.016141
142.35	0.045158
142.16	0.010238
141.81	0.011944
141.72	0.098828
141.56	0.072853
141.59	0.039858
141.38	0
141.38	0
141.35	0
141.51	0
141.33	0.0066641
141.28	0.043579
141.22	0
141.11	0
141.28	0
141.33	0
141.25	0.0072842
141.24	0
141.37	0.0012351
141.59	0.001441
141.64	0.086575
141.69	0.058557
142.02	0
142.36	0.10955
142.52	0.085155
142.72	0.099107
142.99	0
143.59	0.04899
144.23	0.057155
144.54	0.0059753
144.88	0
145.03	0
144.98	0.1036
145.13	0.02781
145.58	0.022919
146.05	0.025743
146.08	0
147.53	0
147.91	0
147.9	0.0081313
148.67	0.0056667
148.77	0.087214
149.35	0.059303
149.44	0
149.78	0.02674
149.83	0
149.94	0.071344
150.1	0.026252
150.22	0
150.05	0
150.14	0
149.98	0.016287
150.07	0.007111
150.07	0.0039208
149.96	0.0045742
150.07	0
150.01	0.09023
149.89	0.01766
150.24	0
150.19	0.018765
150.4	0.10602
150.24	0
150.19	0
150.11	0.020819
149.96	0
149.84	0
149.66	0.003491
149.65	0.088967
149.74	0
149.5	0
149.38	0
149.26	0.057878
149.03	0.024495
148.75	0
148.63	0.01375
148.44	0.016041
147.86	0.018715
147.92	0
147.74	0.0081055
147.48	0.051903
147.17	0.10071
146.95	0
146.89	0.026807
147.06	0
146.86	0.11482
146.62	0
146.62	0.023625
146.61	0
146.73	0.023095
146.63	0
146.68	0.0078078
146.48	0.0091091
146.84	0.049137
146.71	0.014879
146.57	0
146.65	0.01351
146.64	0
146.76	0.055389
146.87	0
146.85	0
146.99	0.096398
147.13	0.025319
147.34	0.11443
147.48	0
147.53	0
147.86	0
147.88	0.023313
147.75	0
147.73	0.0039066
147.82	0
147.61	0.047005
147.52	0.054839
147.51	0.10254
147.38	0.034736
146.86	0.039874
146.74	0
146.64	0.038686
146.28	0
146.07	0
146.15	0.013114
145.99	0.093548
145.74	0
145.84	0.060245
146.02	0
146.1	0.027839
146.22	0.11519
146.05	0
146.23	0.0339
146.16	0.029509
146.14	0
146.15	0.029787
146.48	0
146.68	0.015554
146.5	0
146.6	0.0075778
146.55	0.0088408
146.66	0.090244
146.77	0.062837
146.53	0
146.71	0.028271
146.6	0.03172
146.69	0.12043
146.74	0.040564
146.82	0.036851
146.99	0.042993
146.95	0.087894
146.93	0.054809
147.22	0.08632
148.45	0
148.56	0.045357
148.01	0.045751
147.63	0.081174
147.41	0
147.4	0.028735
147.6	0.075971
147.4	0.038626
147.26	0.079886
147.19	0
147.03	0
147.06	0
146.84	0
146.53	0.013335
146.54	0
146.43	0
146.37	0.0022436
146.09	0
146.09	0
145.97	0.00039502
146.09	0.00046085
146.08	0
146.92	0.00016372
147.4	0.00019101
147.92	0
148.16	0
148.24	8.02e-05
148.39	0.04254
148.64	0
149.31	0.092018
149.5	0
149.77	0.064908
149.98	0.033265
150.42	0.03172
150.54	0.079453
150.58	0.077359
150.63	0.090252
150.69	0.052029
150.68	0
150.59	0.17721
150.65	0.15106
150.61	0.035999
150.48	0
150.49	0.10318
150.29	0.035482
150.58	0.054307
150.65	0.038182
150.41	0
150.39	0.038546
150.12	0.11267
150.01	0.040638
150.04	0
149.9	0.074443
149.9	0.1293
149.64	0.017082
149.73	0.12849
149.9	0.05824
149.66	0.0255
149.5	0
149.6	0
149.59	0
149.49	0.013978
149.63	0
149.54	0
149.55	0.087244
149.24	0.10179
149.05	0
149.11	0.031526
149.02	0
148.93	0
148.7	0
148.74	0
148.73	0.090169
148.71	0
148.36	0
148.23	0.057496
148.11	0
147.91	0
147.61	0.094497
147.38	0
147.39	0.025353
147.29	0.062443
147.11	0
146.93	0.07285
146.65	0.026796
146.53	0.073708
146.3	0
146.14	0.028913
145.76	0.033732
145.74	0
145.76	0.10764
145.71	0.028402
145.61	0
145.61	0
145.67	0
145.74	0.022695
145.61	0.0085372
146.49	0.13257
146.81	0.027321
147.09	0
147.33	0
147.68	0.028092
147.9	0.031351
148.17	0.014482
148.32	0
148.39	0
148.87	0.054789
149.24	0
149.33	0
149.23	0.0091525
149.17	0
148.87	0.053125
148.87	0
148.76	0
148.54	0.010401
148.47	0
148.31	0.053056
148.35	0.010597
148.43	0
148.42	0.012363
148.4	0.01269
148.51	0
148.5	0.090857
148.44	0.019339
148.74	0.022563
148.8	0.066709
148.7	0.033266
148.9	0.03881
148.92	0
149.08	0.15425
149.31	0.13375
150.46	0
150.58	0.054491
150.78	0.014657
151.05	0.059547
151.37	0.043763
151.5	0.028764
151.76	0
151.79	0.024476
152	0
152.12	0
152.41	0.051341
152.44	0.012657
152.42	0.014767
152.23	0
152.31	0.098042
152.43	0.11438
152.26	0
152.31	0.037886
152.21	0
152.29	0
152.29	0.11029
152.22	0.024718
152.22	0.028837
152.12	0.027329
151.97	0.031884
152.05	0.12209
152.09	0.081611
151.9	0.048647
151.85	0
151.68	0.047393
151.63	0.092425
151.56	0.045034
151.25	0.12383
151.19	0.051468
151.08	0.060046
151.11	0
150.81	0.046751
150.68	0.047037
150.37	0
150.03	0.068107
149.85	0.027004
149.3	0.031504
149.22	0
149.02	0.14846
148.62	0.0034207
148.39	0
148.1	0
147.86	0
147.68	0
147.58	0.085485
147.32	0.014269
147.48	0.14399
147.34	0
147.34	0.040645
147.36	0.047419
147.8	0.041074
147.96	0
148.3	0.063991
148.84	0.074656
149.05	0
148.99	0.029975
149.1	0.028125
149.5	0.032812
149.7	0
149.68	0
149.78	0.015173
149.79	0
149.9	0.050465
150.18	0.053408
149.96	0.019862
149.75	0.023172
149.66	0.066953
149.52	0.035664
149.2	0
148.99	0.024296
148.7	0
148.53	0.10607
148.38	0.11259
148.23	0.08296
148.16	0
148.02	0.05029
147.82	0
147.66	0.040994
147.62	0
147.65	0.015235
147.78	0.060221
147.65	0.10432
147.58	0.036817
147.4	0
147.4	0
147.36	0.033581
147.12	0
147.03	0
146.98	0.0056179
146.83	0
146.78	0.0065543
146.94	0.0020498
146.78	0
146.99	0.0023914
146.78	0
147.15	0.044301
147.26	0.0081447
147.06	0.0091605
146.98	0.010687
146.89	0.01207
147.08	0
147.45	0.0066981
147.35	0.091351
147.23	0.062602
147.19	0.028808
147.24	0.074044
147.09	0.043938
146.74	0
146.59	0.077367
146.74	0.037381
146.92	0.038809
146.91	0.075384
146.84	0.080625
146.98	0.051615
146.88	0.047323
146.64	0.048981
146.73	0.13557
146.74	0.18805
146.68	0.07861
146.8	0.12556
146.74	0.18104
146.63	0.11816
146.4	0.11526
146.52	0.18802
146.49	0.12136
146.35	0.16311
146.12	0.24501
146.12	0.05392
146.37	0.21348
146.3	0.13284
146.1	0.13475
146.65	0.087574
146.62	0
146.78	0.17969
146.9	0.13161
146.95	0.046511
147.01	0.074251
147.07	0.072031
146.59	0.041589
146.56	0.06102
146.42	0
146.28	0.041503
146.25	0.036045
146.07	0.11494
145.85	0
145.65	0.032103
145.44	0.12235
145.04	0
144.84	0.044919
144.6	0.033249
144.73	0
146.49	0.11833
148.11	0.11767
149.13	0.0099355
150.61	0.0041049
151.61	0.12659
152.46	0.020345
153.25	0.088908
154.23	0.12656
155.08	0
155.61	0.060422
156.36	0.049394
156.55	0
156.76	0
156.96	0.018324
156.98	0
156.74	0.053754
157.02	0.054481
156.97	0
156.96	0.021114
156.75	0
156.45	0.021579
156.27	0
156.02	0.09203
155.74	0.022475
155.36	0.1076
154.84	0
154.61	0
154.29	0.079485
153.92	0
153.74	0.11609
153.64	0.11751
153.91	0.052203
153.75	0.10335
153.32	0
153.13	0
153.08	0
152.85	0.025947
152.55	0
152.31	0.046792
152.01	0.012144
151.95	0
151.34	0
151.04	0.094738
150.71	0
150.48	0
150.49	0.1007
150.16	0.075042
149.83	0.045102
149.67	0
149.46	0.036829
149.45	0.00052033
149.41	0.02627
149.29	0.060588
148.94	0
148.73	0.020722
148.82	0.018038
148.63	0
148.72	0.016579
148.58	0
148.44	0.0092443
