# Supplementary material for: How Variability and Effort Determine Coordination at Large Forces
Source: PLoS One. 2016 Mar 2;11(3):e0149512. doi: 10.1371/journal.pone.0149512 (PMC4774921; doi:10.1371/journal.pone.0149512)
Supplement: S1 Dataset — (ZIP) [file pone.0149512.s001.zip › par2_Rilevel22.txt]

160.38	0.063685
160.33	0.070508
160.28	0.14192
160.13	0.022945
160.19	0.012952
159.9	0
159.95	0
159.97	0
160.01	0.0060039
160.33	0
160.01	0
159.94	0.0010217
159.85	0.001192
160.05	0
160.44	0.12773
160.88	0
161.11	0
161.9	0.021508
162.59	0
162.75	0.024894
163.44	0.050202
163.99	0.14346
164.43	0.040032
164.55	0.085566
164.96	0.14227
164.73	0.076944
164.7	0.081401
164.6	0
164.97	0.064385
165.3	0
165.05	0
164.64	0
164.42	0.010752
164.13	0.13988
164.03	0.11002
163.91	0.085911
163.59	0.057782
163.16	0
162.9	0.065621
162.96	0.13814
163.16	0.10038
162.95	0.017894
162.84	0.053692
162.79	0
163.07	0.051704
162.88	0
163.04	0.02057
163.31	0.021015
163.48	0.015569
163.59	0.018164
163.38	0.012574
163.17	0
163.23	0.011242
163.22	0.094506
162.92	0
162.55	0
162.37	0.017646
162.11	0.020587
161.75	0
161.46	0.0063932
161.22	0.0074587
161.3	0.0087018
161.5	0.0072111
161.53	0
161.32	0.047429
161.38	0.011821
161.45	0.13989
161.52	0
161.57	0.1181
161.7	0.052895
162.06	0.1387
162.34	0.1174
162.62	0.11365
162.97	0.17504
163.12	0.14208
163.28	0.15695
162.8	0.11754
162.62	0.16001
162.4	0
162.39	0.053671
162.23	0.16628
162.23	0.12538
162.34	0.084245
162.55	0.071617
162.71	0.16845
163.91	0.10268
164.91	0.092084
165.61	0.17143
166.41	0.10106
166.84	0.14842
167.32	0.01774
167.89	0.088477
168.3	0.13032
168.54	0.081025
168.63	0.077685
168.63	0.065896
168.56	0
168.2	0
168.05	0
167.93	0
167.6	0
167.51	0.042468
167.13	0
166.78	0.091993
166.57	0
166.17	0
166.02	0.022431
165.6	0.019092
165.17	0.064721
164.65	0.10262
164.33	0.034832
163.98	0
163.94	0.12179
163.74	0.054016
163.55	0.13713
163.19	0.057982
163.05	0.019393
162.94	0
162.64	0.044774
162.63	0.08568
162.48	0.034659
162.31	0.030772
162.15	0
162.36	0.032669
162.78	0
162.97	0.016371
162.8	0.013323
162.92	0.052862
162.76	0.061672
162.61	0.066506
162.71	0
162.62	0
162.47	0
162.43	0
162.59	0.053552
162.59	0
162.74	0.0089464
162.63	0
162.36	0.095331
162.09	0.026326
162.05	0.10668
161.92	0
161.52	0
161.34	0
161.21	0.10708
161.07	0
161.16	0
161.12	0.017868
160.97	0
161.2	0
161.33	0.087893
161.28	0
161.39	0
161.31	0
161.41	0
161.66	0.01467
161.58	0.08736
161.38	0.017026
161.54	0.1472
161.29	0.0019509
161.14	0.08717
161.05	0.056806
161.01	0
161.03	0.0064294
160.9	0.11031
160.92	0.043473
160.89	0
160.82	0
160.61	0.026723
160.5	0
160.22	0.054167
160.15	0
160.07	0.05595
159.9	0.065275
159.74	0.11415
159.53	0
159.71	0
159.51	0
159.8	0.029925
159.53	0.024033
159.41	0
159.34	0.009014
159.41	0.052963
159.35	0
159.06	0.09925
158.81	0
159.01	0.069339
158.96	0
158.84	0.070566
158.54	0.03988
158.67	0
158.73	0.072432
158.68	0.11539
158.43	0.13463
158.23	0.10286
158.3	0.070906
158.12	0.040277
157.97	0.034918
157.94	0.063952
158.2	0.09462
158.02	0.093247
158.02	0
158.04	0.04781
158.27	0
158.75	0.039301
159.18	0
159.29	0.01454
159.67	0
160.15	0.0089944
160.51	0.010493
160.46	0
160.72	0
160.79	0
160.85	0.0032691
160.75	0.0023148
160.58	0.00095173
160.72	0.0011104
160.98	0.0012954
161.44	0.0015113
161.7	0
162.12	0
162.67	0
163.21	0
163.63	0.04272
164.29	0.092035
164.47	0
164.73	0
165.2	0
166.13	0.10737
166.63	0
166.76	0.060364
166.76	0.070424
166.8	0.039715
166.82	0
166.76	0.070885
166.7	0.082699
166.64	0.043975
166.54	0.039567
166.24	0
166.19	0
166.17	0
165.96	0.013945
165.89	0
165.82	0
165.58	0
165.48	0.0023452
165.15	0
164.94	0
164.82	0.042859
164.69	0.092449
164.33	0.06541
164.14	0
163.93	0
163.89	0.033474
163.74	0.03191
163.53	0.064267
163.27	0
163.09	0.02163
163.16	0.067681
163.29	0.073383
163.43	0.080295
163.33	0.040519
163.68	0.047272
163.94	0.093993
164.03	0.055931
164.03	0.09547
164.13	0.013105
164.69	0.050983
164.64	0.094048
165.02	0.094057
165.1	0.10041
165.32	0.14368
165.51	0.080552
165.23	0.17037
164.98	0.098201
165.06	0.056444
165.57	0.049116
165.74	0.075802
165.22	0.07501
164.92	0
164.91	0
164.63	0
164.3	0.025156
164.02	0.016716
163.61	0.091893
163.31	0
163.04	0.10721
162.82	0.040184
162.57	0
162.2	0
162.3	0.024587
162.35	0.071131
162.11	0.065118
161.65	0
161.62	0
161.4	0.026827
161.08	0.069647
160.82	0
161.08	0.10099
160.85	0.032932
160.73	0.16576
160.57	0
160.74	0
160.77	0.049969
160.72	0.083912
160.66	0.049962
160.64	0.073108
160.36	0.085293
160.25	0.057062
160.25	0.14314
160.17	0.025668
160.13	0.064066
160.01	0.10501
159.82	0
159.58	0
159.47	0.074925
159.22	0.083134
159.24	0
159.15	0.026364
159.21	0.030758
159.24	0
159.11	0.065844
158.93	0.020515
159.04	0.066382
159.11	0.073051
159.09	0.037653
159.62	0.086375
159.79	0.0049037
160.19	0.087195
160.3	0.048218
160.24	0
160.56	0.037803
160.76	0.029708
161.05	0.076289
161.15	0.032024
161.33	0.029325
161.51	0
162.31	0.027912
162.48	0.070059
162.6	0
162.84	0.063684
163	0
163.21	0.069411
163.44	0.11877
163.43	0.041999
163.4	0
163.5	0.038385
163.92	0.044782
164.21	0.083125
164.34	0
164.49	0.11263
164.71	0
165.29	0
165.82	0.075094
166.94	0
167.12	0
167.52	0.13988
167.81	0
168.57	0
168.69	0
168.6	0
168.47	0
168.45	0
168.26	0
168.13	0
168.29	0
167.94	0.042468
167.42	0.0070991
167.34	0.093176
167.1	0.10871
167.01	0
166.5	0
165.75	0.077298
165.68	0.13144
165.49	0.052929
165.39	0.0011862
165.64	0.0013839
165.45	0.0016145
165.7	0
165.87	0
166.1	0.0007185
166.31	0.00064056
166.67	0
166.88	0.00024759
166.86	0
166.94	0
167.38	0
167.56	0
167.83	0
168.12	2.108e-05
168.25	0
168.08	0
168.24	2.459e-05
168.52	0
168.26	0
168.32	2.518e-05
168.33	0.084923
168.37	0.05663
168.27	0
168.18	0.023617
168.26	0
168.5	0.069996
168.4	0.025062
168.07	0.0198
167.86	0
167.6	0
167.36	0.061611
167.04	0
166.77	0.098483
166.56	0.026703
166.08	0
165.66	0.073601
165.38	0
165.27	0.033152
165.02	0.022264
164.72	0.021524
164.37	0
163.89	0.055291
163.73	0.02206
163.52	0.020211
162.97	0
162.98	0.016281
162.7	0
162.68	0
162.63	0
162.9	0.087628
163.4	0.017339
163.64	0.017516
163.89	0
164.09	0.10533
164.08	0
164.23	0.023385
164.32	0.10929
164.4	0.039688
164.27	0.046302
164.3	0.036465
164.29	0.042542
164.22	0
163.99	0
164.09	0.1058
164.06	0.030822
164.02	0
163.89	0
163.79	0
163.71	0
163.7	0
163.72	0
163.84	0
163.96	0
164.03	0.12736
163.74	0
163.96	0.063695
164	0.074311
164.12	0
164.31	0.0018021
164.4	0
164.73	0.023322
164.85	0.10149
164.78	0
164.89	0.06357
164.78	0
164.75	0.031418
164.37	0.032767
164.21	0
164.24	0.06376
163.96	0.063792
163.66	0
163.69	0.11163
163.62	0
163.9	0
164.01	0.071706
164.02	0
164.47	0
164.72	0
165.12	0.011972
165.49	0.098861
165.7	0.018493
165.89	0
166.04	0
166.05	0.021575
166.12	0
166.01	0
165.85	0
165.76	0.003617
165.33	0
164.92	0.043071
164.54	0.0078024
165.06	0.05155
165.19	0.017694
164.84	0.062487
164.67	0
164.59	0.023277
164.64	0.025856
165.07	0.021573
164.93	0
164.73	0
164.61	0.011805
164.28	0
164	0.0055842
163.78	0
163.81	0
163.65	0
163.45	0.043399
163.31	0.0081849
163.03	0
163.03	0.093512
162.9	0
162.81	0.1091
162.75	0.12005
162.66	0.053797
162.47	0.020317
162.16	0
162.04	0
161.99	0.074828
161.74	0
161.84	0.015879
161.57	0
161.64	0
162.04	0
162.39	0.0026675
162.37	0.0031121
162.5	0
162.7	0
163.05	0.085878
163.3	0
163.37	0
163.79	0.056781
163.83	0.066244
163.81	0.034838
164.45	0.11123
164.93	0.044869
165.15	0
165.46	0.042884
165.57	0.081437
165.69	0.046757
165.81	0
165.87	0.028534
165.82	0
166.05	0
166.39	0
166.51	0
166.24	0
165.96	0
165.98	0.084915
165.63	0.014174
165.46	0
165.41	0.016536
165.45	0.019292
165.45	0.14985
165.14	0
165.23	0
165.2	0
165.2	0.070658
165.03	0
165.09	0.054244
164.83	0.020838
