# Supplementary material for: How Variability and Effort Determine Coordination at Large Forces
Source: PLoS One. 2016 Mar 2;11(3):e0149512. doi: 10.1371/journal.pone.0149512 (PMC4774921; doi:10.1371/journal.pone.0149512)
Supplement: S1 Dataset — (ZIP) [file pone.0149512.s001.zip › par2_Rilevel24.txt]

175.52	0.025464
175.73	0
176.11	0
176.22	0
176.46	0.02003
176.39	0.092497
176.53	0
176.54	0.061223
176.48	0.028979
176.44	0.1187
176.18	0.050255
176.19	0.085661
176.34	0.099938
176.44	0
176.05	0.10156
175.69	0.056257
175.48	0.14215
175.1	0.024225
175.02	0
175.21	0.011607
175.07	0.039061
174.84	0
174.99	0.012503
176.25	0.052996
176.41	0
176.36	0.10234
176.44	0
176.75	0.027995
177.22	0
177.34	0
177.45	0.021744
178.18	0
178.17	0.050758
178.33	0
178.26	0.054552
178.24	0.021197
178.37	0.106
178.4	0
178.1	0.072759
177.85	0
177.91	0
177.81	0
177.76	0
177.86	0.012148
177.83	0.0020457
177.48	0
177.41	0
177.3	0.0023866
177.4	0.045231
177.23	0.0082983
177.13	0.094234
176.35	0
176.01	0
175.53	0
175.27	0.01711
174.98	0
174.96	0.0028727
174.9	0.0033515
174.8	0
174.94	0.0039101
174.84	0
174.82	0
174.83	0
175.12	0.00067276
175.09	0.043232
174.9	0.049785
174.91	0.015636
174.88	0.060689
174.98	0.070804
175.21	0.040045
175.19	0.039514
175.62	0.037802
175.44	0.041497
175.44	0.038298
175.09	0.075327
174.74	0
174.62	0
174.41	0
174.07	0
174.14	0.012576
174.1	0.002117
174.04	0.044917
173.99	0.009956
173.92	0
174.02	0.096509
173.96	0
173.85	0.025251
173.56	0
173.58	0.020314
173.61	0.10859
173.79	0
173.81	0.11061
173.63	0
173.38	0.12483
173.18	0.099807
173.11	0.055896
173.12	0.10766
173.14	0
173.27	0.14961
173.42	0.06885
174.78	0.14858
176.12	0.079139
176.75	0.11683
177.52	0.051411
178.23	0.077491
179.46	0.16382
180.37	0
181.24	0
182.08	0.091256
183.01	0
183.89	0.12743
184.33	0
185.2	0.078915
185.14	0.13451
185.35	0.014384
185.4	0.10167
185.44	0.054936
185.54	0.064092
185.13	0.019174
184.49	0.12729
184.13	0.061216
183.87	0
183.66	0.087764
183.3	0.049262
182.91	0.096723
182.56	0.13408
182.43	0
182.45	0.14622
182.24	0.071068
182.15	0
181.77	0
181.38	0.036236
181.42	0
181.08	0.017905
180.76	0
180.61	0.051491
180.25	0
180.1	0.096481
179.92	0
179.99	0.06713
179.77	0
179.68	0.02729
179.88	0
179.93	0.10065
179.93	0.032533
179.79	0.069214
179.66	0.16564
179.45	0.061361
179.46	0.11403
179.47	0.073819
179.31	0
178.93	0.069164
178.81	0.095531
178.7	0.10123
178.66	0.14154
178.53	0.025484
178.4	0.11463
178.31	0.037308
178.39	0
178.3	0.05318
178.45	0
178.61	0.034207
178.6	0.020804
178.44	0.018053
178.53	0.063509
178.36	0
178.26	0.06523
178.16	0.027954
178.21	0.071592
178.04	0.080515
177.92	0.16824
177.68	0
177.37	0.058072
177.28	0.063092
177.25	0.061675
177.71	0.058535
178.15	0.082697
178.1	0
178.13	0
178.7	0
179.2	0
179.15	0
179.15	0.042468
179.02	0
179	0.091993
179.01	0
178.72	0
178.74	0.064878
178.58	0.068613
178.51	0.1225
178.6	0
179	0.00023865
179.17	0.085172
179.41	0.17345
179.51	0.021133
179.63	0.17403
179.93	0.075691
180.04	0.17316
180.06	0.10293
179.96	0
180.16	0.1301
180.25	0.037888
179.92	0.031588
179.73	0.0079926
179.5	0
179.47	0.034616
179.48	0
179.18	0.012387
178.89	0.094081
178.96	0
178.96	0.023535
179.13	0
178.86	0.021688
179.1	0
179.05	0.092452
178.98	0
178.99	0.019044
178.62	0
178.54	0.061051
178.36	0
178.2	0.055817
177.69	0.022673
177.47	0.15062
177.41	0.048381
177.52	0.088716
177.12	0
177.07	0.13665
177.05	0.070748
177.07	0.057436
176.67	0
176.4	0.12905
176.07	0
175.65	0
175.24	0.116
174.81	0.08331
174.46	0.054748
174.39	0.042363
174.32	0.006977
173.97	0
174.02	0
173.76	0
173.68	0
173.74	0
173.85	0.042468
173.96	0.0070991
174.16	0.0082822
174.23	0.052109
174.45	0.060794
176.22	0.070927
177	0
177.17	0.03204
177.46	0.035999
177.74	0.075761
178.21	0
178.45	0.023988
178.74	0
178.95	0.022646
179.16	0
179.18	0.0077934
179.47	0
179.65	0.047541
179.37	0.013018
179.27	0.096307
179.03	0
179.09	0.026165
179.03	0.030526
178.76	0.070137
178.27	0.03721
177.94	0
177.67	0
177.56	0.10789
177.1	0
176.82	0.1091
176.54	0
176.56	0
176.46	0
176.19	0.018204
176.21	0.021238
176.5	0.0065948
176.45	0.007694
176.21	0
176.13	0
175.95	0.048389
175.95	0
176.03	0.0093682
176.08	0.0096473
176.27	0
176.34	0
176.36	0
176.43	0
176.71	0.086523
177.2	0
177.31	0
177.18	0
177.4	0
177.69	0
177.64	0
177.5	0
177.36	0
177	0.042468
176.81	0.049546
176.41	0.015357
176.16	0.10281
175.81	0
175.72	0.11994
175.89	0.0055171
175.83	0.16797
176.07	0.066061
176.01	0.059936
176.13	0.069925
176.16	0.061589
176.16	0.19827
176.04	0.033538
176.04	0.070565
176.04	0
176.07	0.14558
176.01	0.07468
176.12	0.054081
176.21	0.057505
176.2	0.055328
176.18	0.064549
176.33	0.13594
176.21	0.018808
176.02	0.055376
175.9	0.012574
175.85	0.047895
175.92	0.13001
176.11	0.044132
176.17	0
176.07	0.08157
176.06	0.050623
175.92	0.051078
176.05	0.037922
175.96	0
176.01	0.12178
175.78	0.12848
175.61	0.056565
175.69	0.14237
175.67	0
175.66	0
175.48	0.097038
175.77	0.13424
175.83	0.18964
175.65	0.15507
175.51	0.011125
175.62	0.055426
175.47	0.0060442
175.8	0.11202
176.1	0.099082
176.13	0
175.94	0
175.69	0
175.51	0.1201
175.25	0
175.24	0.020037
175.05	0.10827
174.73	0.083869
174.44	0
174.56	0.077831
174.36	0.13325
174.47	0
174.8	0.0067324
174.56	0.07877
173.94	0.091898
173.75	0.094243
173.6	0.0028482
173.46	0.04577
173.62	0.052276
173.5	0
173.48	0.11744
173.47	0.1213
173.28	0.098599
173.51	0.064957
173.15	0.067071
173.17	0.16314
173.21	0.04342
172.95	0
173.02	0.0989
173.62	0.06211
174.25	0.10373
174.48	0
174.77	0.044144
174.95	0.051502
175.1	0.086049
175.09	0.047592
175.57	0.080682
175.8	0.051683
175.67	0.052939
175.54	0.010732
175.27	0
175.25	0
174.73	0.019247
174.9	0.013841
174.9	0
175.09	0.0055356
175.01	0
174.68	0
174.45	0.045697
174.59	0
175.18	0.0085599
175.36	0.093958
175.59	0.024724
175.83	0.028844
176.23	0.026035
176.34	0.030374
176.36	0.03401
176.44	0
176.66	0
176.8	0.099985
176.81	0.027416
176.3	0
175.95	0
175.48	0.021255
175.11	0
175.26	0.05058
175.13	0
175.23	0.05444
174.73	0.021067
174.68	0.10593
174.57	0.081137
174.41	0
174.13	0.043783
173.77	0.084454
173.83	0.052572
173.94	0
173.83	0
173.61	0
173.56	0
173.57	0.093677
173.66	0
173.61	0.015634
173.49	0.01824
173.3	0.021279
173.51	0
173.5	0.05166
173.39	0.017823
173.14	0.060635
173.25	0.025254
173.41	0.11081
173.39	0.086832
173.2	0
173.26	0.047276
173.66	0
173.99	0.083288
174.17	0
173.87	0.14912
174.28	0.13153
174.88	0.14557
175.21	0
177.03	0.071058
177.72	0
178.49	0
179.06	0.036126
179.55	0.10278
180.18	0
180.45	0.065619
181.25	0.076555
181.8	0.046868
182.46	0.0062109
182.78	0.07501
183.26	0.045065
183.64	0.041639
183.82	0
183.95	0
184.11	0
184.63	0
185.24	0.0069609
185.55	0
185.12	0.0011812
184.97	0
184.99	0
185.17	0.0013781
184.99	0.085341
184.77	0.014671
184.75	0.059366
184.55	0.026814
184.43	0.11618
184.22	0
184.05	0
183.81	0
183.48	0
183.43	0.10428
182.96	0.017401
182.88	0.062748
182.69	0.073206
182.37	0.04296
182.65	0.05012
182.4	0
182.35	0
181.7	0.027735
181.84	0
181.58	0
181.31	0.089537
181.05	0
180.58	0
180.39	0
180.19	0.099838
179.53	0
179.41	0
178.96	0.059108
178.57	0
178.31	0.026512
178.08	0
178.3	0.056738
178.29	0.066194
178.22	0
178.07	0
178.04	0.062957
178.11	0.031003
177.83	0
177.92	0.015681
177.79	0.018294
177.65	0.021343
177.5	0.056855
177.15	0.018717
177.08	0
176.81	0
176.77	0
176.8	0.012616
176.59	0.04769
176.29	0
176.41	0
176.39	0.010072
176.67	0.011751
176.52	0
176.42	0
176.48	0.0036582
176.54	0.046715
176.65	0
176.64	0.0084166
176.71	0
176.37	0.0098193
176.39	0.09574
176.16	0
176.16	0.061464
176.08	0.027858
175.68	0
175.82	0
176.07	0
175.84	0.057355
175.78	0.014223
175.9	0
175.73	0
175.71	0.054398
175.61	0.063464
175.7	0
175.48	0.062112
175.49	0.15736
175.36	0.013796
175.43	0.13437
175.32	0
175.21	0.10374
175.08	0.15313
174.85	0.025079
174.8	0.069407
174.7	0.10103
