# Supplementary material for: How Variability and Effort Determine Coordination at Large Forces
Source: PLoS One. 2016 Mar 2;11(3):e0149512. doi: 10.1371/journal.pone.0149512 (PMC4774921; doi:10.1371/journal.pone.0149512)
Supplement: S1 Dataset — (ZIP) [file pone.0149512.s001.zip › par2_Rilevel26.txt]

191.96	0.058259
191.37	0.024229
190.62	0
189.97	0.017964
189.59	0.061469
189.4	0.027008
188.97	0.021799
188.91	0
188.63	0
188.32	0.060847
188.96	0.10319
189.56	0
190.34	0
190.92	0
191.39	0.027361
191.9	0.064226
192.31	0
193.06	0.057732
193.47	0.024908
193.81	0.11395
193.58	0.043491
193.43	0.040035
193.58	0.046708
193.32	0.04487
193.38	0
193.06	0.029205
192.46	0.026824
192.3	0.067069
192.59	0
192.98	0
193	0
192.35	0.058117
191.78	0.063332
191.7	0.020263
191.51	0.10853
191.26	0.12662
190.93	0.062832
190.65	0.063618
190.75	0.19101
190.43	0.092123
190.03	0.046941
189.87	0.076108
189.82	0.078321
189.69	0.080771
189.43	0.10485
189.05	0.10697
189.14	0.11697
189.14	0.081333
188.81	0.081835
188.11	0.082013
188.28	0.078207
188.45	0.15831
188.55	0.080304
188.53	0.080132
188.45	0.079848
188.37	0
188.69	0.024006
188.85	0.086516
189.16	0
189.6	0
190.1	0
190.43	0.018442
190.5	0.10241
190.44	0.020163
190.69	0
190.92	0.06597
191.14	0.034518
191.09	0
190.97	0.02013
190.63	0.10502
190.54	0
190.56	0
190.25	0
189.65	0.10577
189.25	0
188.98	0.10254
188.51	0.03474
188.34	0.082977
188.96	0.05436
190.67	0.13069
190.99	0.067572
191.28	0
191.87	0.013507
192.63	0.044375
193.42	0.00026404
194.26	0.10587
194.84	0
195.39	0
195.98	0
196.88	0.1026
197.46	0.16211
197.86	0
198.37	0.12903
198.73	0
199.23	0.10809
199.92	0.06656
200.17	0.050635
200.21	0.10152
200.3	0.13938
200.35	0.12017
200.41	0.16463
199.68	0.096076
199.39	0.10365
199.34	0.23135
199.01	0.11933
198.49	0
198	0.049308
197.76	0.2113
197.44	0
196.66	0
196.27	0
195.56	0
194.64	0.077685
193.95	0
193.45	0.012969
193.6	0.01513
192.9	0.10255
192.5	0
191.93	0
191.46	0
191.3	0.019634
191.09	0
190.79	0.04574
190.59	0.09581
190.41	0.069332
189.64	0
189.06	0.077615
189.06	0
189.29	0.040481
189.07	0
189.02	0.019704
189.17	0.10788
189.1	0
189.36	0
189.25	0
189.28	0
189.45	0.018001
189.71	0.0030213
189.47	0.0035248
189.53	0.0041123
189.87	0.0047977
190.01	0.0055973
190.83	0.088424
191.45	0.017764
191.95	0.020137
192.69	0.022808
193.46	0.068256
194.12	0.036252
194.58	0
195.91	0
197.29	0.02124
198.31	0
199.08	0
199.78	0
200.27	0.0035611
201.42	0.0041547
202.06	0
202.01	0.086201
201.9	0.015674
202.12	0.10318
201.79	0.034889
201.6	0.040012
201.99	0
201.91	0.032314
201.82	0
201.69	0
201.63	0
201.93	0.0054067
201.96	0
201.03	0.043369
200.13	0.0081504
199.58	0
199.53	0.0095088
199.05	0
198.57	0.052639
198.71	0.011737
198.64	0.054782
198.74	0.10636
198.95	0
198.76	0
198.88	0.11373
198.86	0
198.94	0
199.06	0
198.74	0.018976
198.78	0
199.02	0
199.13	0.088077
198.69	0.10276
198.46	0.11988
198.2	0.051807
197.98	0.060442
198.06	0
197.75	0.055836
197	0.048016
196.55	0
195.97	0
195.98	0
195.84	0
195.7	0.0080237
195.18	0.0013584
194.95	0.086478
194.95	0
194.7	0.015998
194.63	0.018664
194.16	0
194.33	0
194.18	0.090692
193.88	0.06336
193.19	0.028807
193.12	0.030498
193.08	0.035581
193.08	0.16885
192.65	0
192.61	0.0015303
193.36	0.039431
193.15	0.04092
193.67	0.04181
193.6	0.10553
193.93	0
194.57	0.03797
194.6	0
194.89	0.073353
194.71	0
194.51	0.018575
194.61	0
194.83	0.015342
195.03	0.017899
194.68	0
194.29	0.0086572
194.16	0.0070042
193.84	0.0081716
193.71	0.0069765
193.79	0.09005
193.6	0
193.14	0
192.76	0
192.97	0
192.97	0.015029
192.88	0.002526
192.46	0.045394
192.17	0.010513
191.73	0
191.19	0.054712
190.76	0
190.67	0.10335
190.58	0.11301
190.27	0.13009
189.9	0
189.86	0.057764
189.62	0.067391
189.62	0.061398
189.29	0.052795
189.29	0.039912
189.11	0.13146
189.49	0.14374
189.94	0.071572
190.37	0.073267
190.89	0.034233
190.78	0
191.06	0.09627
191.36	0.0034645
192.28	0.03456
192.77	0.070556
193.12	0.034163
193.9	0
194.03	0.10871
194.01	0.12625
193.87	0.09908
194.01	0.061387
193.73	0.065924
193.41	0
192.83	0.058794
192.81	0.13245
192.67	0.053113
192.92	0.094181
192.36	0.056443
191.97	0
191.91	0.013605
191.55	0.078691
191.19	0.040508
190.95	0.031562
190.76	0.027415
190.64	0.031985
190.51	0.11994
190.59	0.08437
190.37	0.049233
190.69	0.052179
191.24	0
191.59	0.0085281
191.94	0.032406
192.51	0.066192
193.25	0
193.38	0
193.94	0.060322
194.29	0.026508
194.9	0
195.08	0.099387
194.92	0
195.35	0.073504
195.54	0
195.2	0.028836
194.86	0.076089
194.78	0.029759
195.06	0.034719
194.93	0
194.74	0.11315
194.36	0.16965
193.86	0.14279
193.49	0.076739
192.84	0.083743
192.03	0.012806
191.23	0.080976
191.05	0.15109
190.8	0.11003
190.35	0.073128
189.6	0
188.93	0.026778
188.64	0.10264
188.19	0
188.05	0.033779
188.01	0.02722
187.71	0
187.2	0.027294
186.96	0.014737
186.8	0.10209
186.51	0.071024
186.17	0.035878
185.45	0.041858
185.33	0.086732
185.22	0.14118
185.51	0.10525
185.77	0.068503
185.75	0
186.18	0.10941
187.26	0.15564
187.39	0.15805
187.62	0
187.88	0.070537
187.9	0.12474
188.18	0.084848
188.46	0.15794
188.98	0.073033
189.08	0.12765
189.41	0.094724
189.53	0.089721
189.84	0.090533
189.69	0.16419
189.64	0.094491
189.73	0.088965
189.45	0.003111
189.39	0.11602
189.14	0.12026
188.97	0.070496
188.68	0
188.89	0.0092221
189.18	0.18003
189.49	0.063356
190.06	0.053871
190.41	0
191.21	0.093548
191.68	0.065155
192.09	0
192.53	0.03545
192.81	0.15972
193.21	0.14389
193.51	0.067391
193.64	0
194.11	0.025317
194.54	0
195	0.12435
195.39	0.078644
195.49	0.080519
195.79	0.051492
195.73	0
195.81	0.055855
196.02	0.12933
195.96	0.052888
195.4	0.048283
195.04	0.13264
195.01	0.069854
194.83	0.029741
194.55	0.098036
194.27	0.14801
194.21	0.079734
194.03	0.11336
193.91	0.24796
193.24	0.11454
192.98	0.11729
193.02	0.027274
192.99	0.01853
192.86	0.045171
192.73	0.053821
192.86	0.0012548
192.76	0
192.97	0.019817
193.13	0
193.31	0.097397
193.23	0
193	0.10445
192.74	0.036965
192.44	0.08227
192.33	0.053535
192.55	0.046225
192.52	0
192.36	0.03652
192.55	0.036446
192.39	0.028809
192.62	0
192.93	0.10188
192.78	0.07641
192.9	0.040611
192.7	0.1262
192.15	0.14243
191.99	0.081276
192.22	0.16274
192.42	0.09223
192	0.10083
191.59	0.1815
190.98	0.018223
190.9	0.13505
190.55	0.13044
190.29	0.0094693
190.13	0
189.97	0.091333
189.84	0.061071
189.11	0.0062932
188.49	0.11294
188.1	0.045294
188.11	0.052843
188.44	0.046428
188.41	0.12888
188.47	0.10687
188.46	0.02096
188.52	0.1018
188.55	0.19485
188.57	0.092247
188.94	0.0012477
189.19	0.15343
189.31	0.13306
189.82	0.095828
190.41	0.20666
190.29	0.0135
190.48	0.10044
190.57	0.091603
190.78	0
190.94	0.15362
190.81	0.05988
191.11	0.11006
191	0.069214
191.16	0.065482
191.22	0.076396
191.31	0.10597
191.27	0.028761
191.64	0.057659
192.08	0.013286
191.81	0.047033
191.65	0
191.88	0.024478
191.73	0.10866
191.4	0.032263
191.46	0.035426
191.66	0.11839
191.7	0.010776
191.75	0.17828
191.89	0.062543
192.35	0.15248
192.16	0.087099
192.07	0.12433
191.96	0.10081
191.83	0.13035
191.82	0
191.6	0
191.85	0.059269
192.24	0.17577
192.2	0.018471
193.45	0.042272
193.42	0.049317
193.3	0.057537
193.54	0.099695
193.81	0.04457
193.86	0
193.8	0.041874
194.04	0.083081
194.03	0
194.24	0.070722
194.18	0.11753
193.81	0
193.64	0.045243
193.15	0
192.92	0.038936
192.49	0.11853
192.42	0
192.31	0
192.09	0
192.47	0.11116
192.6	0.038303
192.5	0.024932
192.25	0
192.37	0.11398
192.42	0.048084
192.79	0.080018
192.91	0
193.02	0
193.07	0.040368
192.97	0.028099
192.97	0.024769
193.05	0
193.03	0.058007
192.69	0
192.63	0
192.48	0.013817
191.98	0
191.67	0.011992
191.14	0
190.89	0.0043225
190.68	0
190.68	0.087634
190.63	0.017346
190.33	0
190.24	0.10313
190.14	0.077153
190.09	0.047565
189.99	0
189.92	0.080443
189.73	0.1363
189.77	0
189.88	0.17141
189.84	0.022266
189.99	0.15332
190.25	0.12302
190.47	0.03591
190.59	0.16924
191	0.12643
191.58	0.18623
191.67	0.021931
192.12	0
192.57	0.083992
192.6	0.069784
193.38	0.10279
193.93	0.088884
194.18	0.057596
194.14	0.067196
194.32	0.064396
194.35	0.14839
194.6	0.19844
194.58	0.17425
194.31	0.1088
193.82	0.030841
194.13	0
194.3	0.08541
194.25	0.024125
194.45	0.04155
194.9	0.030342
195.38	0.072706
196.22	0.042376
