# Supplementary material for: How Variability and Effort Determine Coordination at Large Forces
Source: PLoS One. 2016 Mar 2;11(3):e0149512. doi: 10.1371/journal.pone.0149512 (PMC4774921; doi:10.1371/journal.pone.0149512)
Supplement: S1 Dataset — (ZIP) [file pone.0149512.s001.zip › par2_Rilevel4.txt]

27.46	0.11056
27.52	0.031407
27.5	0.028916
27.4	0.11863
27.5	0.09072
27.46	0.10584
27.25	0.062606
27.41	0.1527
27.23	0.0035433
27.24	0.069256
27.29	0.15057
27.13	0.15803
27.19	0.089038
27.11	0
27.1	0.077837
26.94	0.12171
26.97	0.03201
26.82	0.053454
26.76	0
26.82	0.0050767
26.78	0.12029
26.75	0.12005
26.59	0.049834
26.76	0.13412
26.76	0.11403
26.75	0.089743
26.62	0
26.68	0.14954
26.78	0.16615
26.57	0.044152
26.67	0.1174
26.7	0.12201
26.58	0.099896
26.52	0.17652
26.61	0.22069
26.7	0.25011
26.62	0.27223
26.48	0.12748
26.68	0.13208
26.57	0.20957
26.44	0.20771
26.48	0.24309
26.46	0.19579
26.46	0.20718
26.38	0.30459
26.43	0.32042
26.34	0.33921
26.36	0.39767
26.3	0.30398
26.23	0.27766
26.12	0.23073
26.07	0.30068
26.07	0.3367
26.11	0.24165
25.95	0.23126
25.9	0.22352
25.91	0.13743
25.83	0.19511
25.88	0.17152
25.76	0.15983
25.9	0.27526
25.81	0.1141
25.84	0.1951
25.8	0.1951
25.87	0.15659
25.8	0.28339
25.78	0.28474
25.82	0.31318
25.78	0.16307
25.77	0.28508
25.88	0.30649
26.24	0.14056
26.36	0.11652
26.32	0.21109
26.45	0.1342
26.65	0.1515
26.57	0.12566
26.58	0.16563
26.61	0.13137
26.71	0.033187
26.92	0.14369
26.88	0.015051
26.93	0.12396
27.07	0.074563
27.11	0.022649
27.22	0.06334
27.1	0
27.22	0
27.31	0.069227
27.26	0.02589
27.2	0.068877
27.16	0.027353
27.26	0
27.35	0
27.27	0.14772
27.14	0
27.26	0.11409
27.15	0
27.26	0.12855
27.28	0.065081
27.24	0.17865
27.3	0.16598
27.27	0.17462
27.37	0.11883
27.22	0.074768
27.17	0.033936
27.12	0.0098173
27.25	0
27.12	0.082027
27.3	0.075893
27.27	0.033633
27.24	0
27.34	0.15929
27.19	0.14339
27.33	0.15362
27.25	0.039228
27.24	0.1675
27.29	0.19542
27.28	0.031653
27.34	0.14037
27.3	0.095716
27.09	0.062684
27.28	0.087661
27.23	0.11215
27.14	0
27.07	0.10217
26.98	0.060798
27.09	0.18782
27.06	0.20452
27.04	0.050126
27.1	0.14337
27.02	0.10779
27.03	0.20052
26.98	0.16019
26.88	0.11036
26.94	0.12039
26.91	0.15901
26.89	0.040206
26.95	0.14083
26.99	0.095153
26.8	0.13507
26.9	0.17996
26.98	0.098556
26.92	0.19318
26.99	0.15945
26.87	0.085276
26.84	0.03453
26.95	0.095186
26.86	0.052178
26.85	0
26.92	0.044549
26.97	0.037762
26.86	0.12319
26.89	0.12786
26.81	0.098029
26.93	0.19926
26.8	0.055259
26.73	0.14307
26.67	0.019041
26.76	0.085797
26.66	0.083759
26.7	0.064508
26.6	0.15094
26.62	0.067363
26.45	0.075416
26.4	0.073686
26.39	0
26.39	0.1037
26.35	0.13828
26.3	0.10765
26.19	0.070573
26.24	0.070054
26.22	0.039283
26.15	0
26.12	0.13284
26.09	0.13704
26.11	0.020777
26.09	0.13991
26.11	0.071782
26.02	0.083745
26.13	0.075563
26.18	0.15021
26.1	0.17178
26.06	0.1771
26.05	0.19465
26.15	0.12824
26.02	0.13702
26.17	0.13482
26.09	0.21355
26.05	0.13473
26.1	0.25209
26.05	0.060495
26.14	0.13263
26.04	0.17472
25.99	0.16825
26.11	0.004044
26.11	0.21738
26.04	0.15864
25.98	0.16297
26.18	0.16102
26.09	0.11736
26.17	0.13625
26.09	0.12273
26.23	0.031849
26.1	0.094889
26.22	0.12631
26.32	0.08536
26.31	0.076878
26.21	0.11168
26.25	0.16744
26.28	0.26442
26.42	0.11765
26.3	0.12303
26.35	0.13072
26.37	0.21879
26.3	0.14246
26.26	0.16458
26.24	0.045058
26.35	0.20185
26.36	0.12881
26.44	0.15626
26.29	0.073667
26.38	0.2283
26.36	0.046609
26.32	0.19052
26.49	0.15836
26.49	0.11626
26.44	0.20826
26.45	0.077577
26.47	0.040291
26.45	0.0577
26.49	0.12582
26.48	0.084962
26.53	0.14931
26.51	0
26.43	0.1121
26.51	0.20606
26.34	0.13454
26.32	0
26.41	0
26.39	0.20281
26.34	0.13304
26.36	0.16331
26.24	0.12566
26.31	0.10416
26.72	0.20641
26.64	0.16456
26.65	0.21227
26.65	0.17798
26.6	0.14425
26.77	0.23583
26.74	0.15584
26.76	0.28172
26.73	0.16596
26.83	0.16395
26.82	0.082343
26.71	0.14166
26.83	0.13929
26.84	0
26.94	0.087895
26.83	0.20256
26.88	0.1377
26.95	0.17949
26.84	0.1013
27.01	0.11818
26.9	0.038331
26.82	0
26.98	0
26.95	0.12788
26.96	0.04742
26.87	0.035627
26.82	0.035176
26.99	0.12593
26.87	0.062027
26.94	0.051051
26.94	0.13655
26.9	0.068477
27	0.031581
26.96	0.10075
27.02	0
27.12	0.098694
27.11	0.007491
26.97	0.08222
27.01	0
27.02	0
27.01	0.073869
27.08	0.027284
27.03	0.11548
27.05	0.036126
26.97	0
26.92	0.042147
27.03	0.03686
27.02	0
26.97	0
27	0.098083
27.01	0
26.98	0.022512
27.1	0.02012
26.95	0.06592
27.03	0
27.16	0
27.18	0.06056
27.13	0.024454
27.18	0.067624
27.22	0.19525
27.21	0.058002
27.22	0.11012
27.18	0.075929
27.32	0.084508
27.25	0.17222
27.26	0.16838
27.27	0.18677
27.28	0.1571
27.25	0.12818
27.36	0.17791
27.21	0.26375
27.16	0.27965
27.15	0.12534
27.12	0.12005
27.19	0.24603
27.16	0.29983
27.24	0.2634
27.21	0.1758
27.04	0.1842
27.24	0.23734
27.04	0.19345
27.23	0.21817
27.06	0.16818
27.12	0.29425
27.22	0.27015
27.26	0.23317
27.04	0.23979
27.18	0.11605
27.2	0.2347
27.26	0.097436
27.22	0.19599
27.3	0.23224
27.21	0.18854
27.3	0.15817
27.41	0.14542
27.3	0.026074
27.32	0.20999
27.32	0.20628
27.34	0.20924
27.3	0.090407
27.28	0.038792
27.15	0.083359
27.21	0.23204
27.15	0.066547
27.08	0.042765
27.08	0.077272
27.05	0.12613
27.2	0.17571
27.03	0.081425
27.09	0.083905
27.01	0.090761
27	0.13546
27.12	0.17946
27.06	0.095188
27.19	0.18238
27	0.15634
27.21	0.25216
27.03	0.059382
27.19	0.12426
27.12	0.086662
27.15	0.07071
27.18	0.013991
27.18	0.14408
27.16	0.1582
27.28	0.12141
27.26	0.1272
27.07	0.051721
27.18	0.015563
27.18	0.12148
27.22	0.11536
27.26	0.11436
27.17	0.027322
27.19	0
27.15	0.148
27.18	0.067529
27.18	0.017109
27.08	0.00090128
27.06	0.038945
27	0.087882
27.15	0.077862
26.97	0.037138
27.11	0.040476
26.94	0.047072
27.09	0.090873
27.06	0
27.09	0.12084
26.94	0.0074511
27.13	0.086841
26.99	0.0085752
26.93	0
27.03	0.16465
27.02	0.0021598
27.08	0.043725
27.03	0.036539
27.04	0
27.05	0.12609
26.93	0
27.08	0.034414
26.96	0.11776
26.82	0.0039513
26.99	0.047057
27.03	0.033884
27.04	0.16687
26.91	0.1465
26.94	0.19374
26.92	0.26782
27.04	0.13482
27.04	0.15165
26.99	0.14911
27.05	0.27688
26.94	0.1634
26.9	0.018658
27.01	0.084191
27	0.072948
27.05	0.27249
26.92	0.059522
27.04	0.042209
27.07	0.088581
27.12	0.089313
26.92	0.0071462
27.07	0.047816
26.93	0.13076
26.91	0.060624
26.84	0.098411
26.97	0.05748
26.85	0.10832
26.81	0.1184
26.87	0.15879
26.74	0.1327
26.68	0.095968
26.59	0.14483
26.67	0.066022
26.65	0.014845
26.53	0.075749
26.45	0.066257
26.5	0.10375
26.44	0.096905
26.49	0.059606
26.5	0.024619
26.46	0.016097
26.42	0.092631
26.4	0.048331
26.52	0.12513
26.53	0.051155
26.62	0.055578
26.6	0.14705
26.42	0.028782
26.51	0.06797
26.72	0.058444
26.75	0.14455
26.56	0.032041
26.72	0.14021
26.73	0.031444
26.72	0.025357
26.81	0.062289
26.78	0.091025
26.81	0.10086
26.83	0.05185
26.76	0
26.85	0.051024
26.86	0.0067001
26.96	0.07754
26.98	0.031207
26.79	0.027766
26.84	0
26.8	0.02389
26.92	0.026755
26.91	0.060738
26.81	0.065659
26.98	0.15687
26.92	0.09812
26.82	0
26.97	0.063585
26.81	0.021613
26.94	0.14161
26.93	0.011729
26.97	0.039778
27	0.1313
27	0.057693
27.04	0.10615
27.05	0.057797
27.12	0.15037
27.14	0.12635
26.99	0
27.03	0.03102
27.12	0
26.96	0.051311
27.06	0.077249
27.13	0.069065
27.16	0.038128
27.05	0.12421
27.08	0.14491
27.02	0
26.96	0.062739
27.02	0.14658
27.08	0.12221
27.01	0.03698
26.95	0
27.02	0.10389
26.91	0.15319
26.97	0.069398
26.91	0.14549
26.85	0.078682
26.88	0.17669
26.77	0.10393
26.79	0.095719
26.89	0.185
26.71	0.064244
26.69	0
26.62	0.15973
26.51	0.12658
26.63	0.046834
26.5	0.1087
26.42	0.11611
26.42	0.13546
26.51	0.21631
26.6	0.14637
26.38	0.16296
26.49	0.172
26.5	0.26621
26.47	0.07577
26.38	0.094793
26.43	0.12864
26.4	0.038031
26.34	0.1006
26.4	0.20033
26.3	0.093754
26.37	0.093581
26.49	0.17263
26.37	0.11017
26.38	0.11177
26.25	0.13945
26.37	0.18951
26.28	0
26.42	0.091838
26.34	0.088783
26.34	0.16985
26.35	0.17491
26.22	0.087584
26.38	0.059735
26.42	0.22417
26.39	0.16184
26.39	0.11806
26.32	0.023693
26.25	0.097938
26.35	0.14675
26.34	0.091403
26.29	0.16456
26.32	0.0025179
26.32	0.083882
26.2	0.08154
