# Supplementary material for: How Variability and Effort Determine Coordination at Large Forces
Source: PLoS One. 2016 Mar 2;11(3):e0149512. doi: 10.1371/journal.pone.0149512 (PMC4774921; doi:10.1371/journal.pone.0149512)
Supplement: S1 Dataset — (ZIP) [file pone.0149512.s001.zip › par2_Rilevel6.txt]

42.58	0.058505
42.68	0.025809
42.72	0.14653
42.77	0.043613
42.53	0.093328
42.41	0
42.46	0.13646
42.43	0.027563
42.38	0.050182
42.18	0
42.3	0.078169
42.11	0.091197
42.01	0.083653
41.98	0.093002
42.04	0.14258
41.89	0.1239
41.99	0
42.02	0.20122
41.98	0.051025
41.98	0.0015826
41.96	0.14787
41.93	0
41.97	0.19431
42.17	0.19316
42.16	0.0046145
42.49	0.13246
42.53	0.087445
42.68	0.18691
42.79	0.22813
42.94	0.10661
42.9	0.081168
42.93	0.030172
43.12	0.14797
43.11	0.099029
43.2	0
43.33	0.059744
43.32	0.14107
43.51	0.1171
43.49	0
43.43	0
43.47	0.053007
43.49	0.094331
43.43	0
43.46	0
43.46	0.024577
43.51	0.11357
43.26	0.038767
43.13	0.15685
42.91	0.055647
42.78	0.064922
42.83	0.071646
42.68	0.14955
42.58	0.12557
42.28	0.035464
42.3	0.074547
42.26	0.033704
42.08	0
41.98	0
41.93	0.15131
41.91	0.085729
41.89	0.13004
41.61	0.10365
41.71	0.078476
41.49	0
41.46	0.15123
41.55	0.1197
41.37	0.033083
41.33	0.10622
41.18	0.15329
41.05	0.093941
41.15	0.084392
41.08	0.12095
41.03	0.17805
40.85	0.14757
40.88	0.14662
40.81	0.1554
40.71	0.12479
40.7	0.040531
40.73	0.1874
40.71	0.066696
40.72	0.053376
40.87	0.078819
40.9	0.1985
41.15	0.13993
41.09	0.17447
41.02	0.06509
41.2	0.23683
41.21	0.26316
41.27	0.18905
41.46	0.11234
41.35	0.05954
41.53	0.14351
41.5	0.085508
41.85	0.14079
41.94	0.047856
41.98	0.16445
42.04	0.18193
42.17	0.14589
42.45	0.071061
42.39	0
42.37	0.09391
42.57	0.082154
42.65	0.065524
42.65	0
42.72	0
42.74	0.082733
42.67	0.16576
42.6	0.0099109
42.72	0.00064202
42.57	0
42.58	0.085643
42.64	0.086128
42.68	0
42.65	0.1561
42.59	0.054666
42.51	0.14867
42.41	0.15917
42.25	0.086456
42.22	0.058418
42.15	0
41.99	0.075474
41.9	0.063275
41.95	0.13219
41.94	0.054913
41.81	0.054329
41.92	0.020937
41.78	0.096741
41.8	0
41.91	0.12273
41.73	0.049145
41.84	0.048281
41.83	0
41.84	0
41.85	0.079161
41.96	0.071899
42.05	0.075691
41.87	0.037813
42.04	0
42.04	0.044115
42.19	0.038274
42.15	0.11756
42.29	0
42.45	0.11824
42.47	0.13795
42.46	0.026245
42.55	0.02424
42.53	0.051133
42.53	0.059655
42.62	0.049891
42.73	0.077662
42.65	0
42.8	0.12464
42.67	0.0095488
42.61	0
42.65	0.16267
42.68	0.049497
42.68	0
42.58	0.036974
42.61	0.041545
42.56	0.0060218
42.42	0
42.51	0
42.61	0.056558
42.57	0.18716
42.43	0
42.41	0.040641
42.49	0.17476
42.32	0.076541
42.36	0.079871
42.32	0.10444
42.39	0.079395
42.22	0.1283
42.17	0.035665
42.28	0.15619
42.22	0
42.24	0.10906
42.18	0
42.25	0.050174
42.14	0.095039
42.08	0.084847
42.22	0.056541
42.22	0.047788
42.14	0.098199
42.21	0.063757
42.3	0.10099
42.26	0.18857
42.3	0.21058
42.23	0.067924
42.33	0.020432
42.48	0.183
42.34	0.069325
42.27	0.13434
42.43	0.16409
42.38	0.18011
42.43	0.20673
42.43	0.25313
42.36	0.11397
42.33	0.28037
42.35	0.12996
42.47	0.16405
42.31	0.19938
42.33	0.23287
42.12	0.16779
42.21	0.19148
41.97	0.20173
41.98	0.16556
42.01	0.24482
41.91	0.16192
41.87	0.24583
41.73	0.042657
41.78	0.10104
41.74	0.21763
41.7	0.21309
41.58	0.051835
41.49	0.14684
41.53	0.12176
41.28	0.16766
41.37	0.11689
41.1	0.1433
41.2	0.1161
41.19	0.068524
41	0.017205
41	0.20436
40.9	0.0067085
41.03	0.15373
41.01	0.07511
41.06	0
41.11	0.07334
41.09	0.051503
41.16	0
41.06	0.033346
41.24	0.068833
41.22	0.080305
41.2	0.039019
41.26	0
41.32	0.036938
41.49	0.079984
41.53	0
41.58	0.026011
41.52	0
41.77	0.10874
41.89	0.078257
42.04	0.035522
42.04	0
42.08	0.122
42	0.099887
42.13	0
42.04	0.00047586
42.21	0
42.11	0.037082
42.2	0.15027
42.1	0.031326
42.27	0.12144
42.35	0.18405
42.46	0.12983
42.56	0.18773
42.57	0.02419
42.7	0.023001
42.72	0.21883
42.92	0.097285
42.86	0.091861
43	0.16078
43.11	0.056199
43.14	0.10418
43.04	0.085071
43.15	0.12548
43.24	0.088639
43.23	0
43.08	0.1097
43.16	0.068169
43.13	0.15025
43.17	0
42.99	0.097153
43.04	0.070899
43.03	0.021985
43.05	0.014288
43	0.076522
42.97	0
43.09	0.030637
43.02	0
43.1	0.062709
43.15	0.070779
43.13	0.027375
43.07	0
43.11	0.069279
43.21	0.12327
43.11	0.006025
43.01	0
43.21	0.075564
43.1	0.088158
42.97	0.048857
43.1	0.036455
43.14	0
42.99	0.041527
43.17	0
43.18	0.1485
43.26	0.16511
43.29	0.059211
43.27	0.15397
43.31	0.17271
43.38	0.11661
43.29	0.068843
43.33	0.095245
43.38	0.22859
43.36	0.071241
43.41	0.13922
43.46	0.14299
43.36	0.15535
43.41	0.20781
43.41	0.20435
43.33	0.099196
43.49	0.050078
43.49	0.28927
43.56	0.26915
43.37	0.024688
43.49	0.037191
43.48	0.11175
43.48	0.12203
43.35	0.1366
43.35	0.072065
43.31	0.12241
43.28	0.094164
43.29	0.048785
43.17	0.12147
43.35	0.076503
43.27	0.077243
43.3	0.069716
43.22	0
43.17	0.05751
43.21	0.13174
43.14	0.056056
43.12	0.052525
42.92	0.092107
42.92	0.022565
42.96	0.059187
42.96	0.047095
42.89	0.088048
42.81	0
42.87	0.078617
42.82	0
42.8	0
42.81	0.11269
42.67	0.031906
42.78	0.12212
42.64	0.0020268
42.86	0.044811
42.87	0.17962
42.75	0
42.68	0
42.75	0
42.81	0
42.76	0
42.87	0.084915
42.89	0.099067
43.01	0.073132
42.97	0.08532
43.12	0.057093
43.05	0
43.13	0.13735
43.17	0.18618
43.02	0
42.86	0.14835
42.6	0.078668
42.57	0.0068852
42.35	0.027588
42.34	0.08605
42.36	0.14284
42.32	0.099473
42.35	0.060493
42.11	0.11188
42.28	0.12592
42.31	0.090122
42.3	0.081335
42.3	0.12076
42.25	0
42.4	0.1546
42.37	0.074491
42.3	0.15678
42.39	0.12691
42.66	0.085485
42.6	0.14218
42.76	0.225
42.91	0.20764
43.18	0.0038828
43.31	0.11072
43.37	0.19982
43.42	0.082085
43.4	0.10071
43.57	0
43.64	0
43.52	0
43.63	0
43.58	0
43.69	2.108e-05
43.63	0.042471
43.63	0
43.65	0.0071032
43.73	0.13563
43.5	0.073338
43.56	0.043111
43.63	0.043218
43.55	0
43.57	0.049237
43.5	0.077285
43.46	0.077943
43.7	0.083748
43.58	0.048057
43.67	0.098513
43.69	0.064279
43.47	0.019664
43.6	0.052398
43.58	0.047173
43.62	0.0045787
43.74	0.03137
43.83	0.025885
43.77	0.026922
43.79	0
43.96	0.014814
43.89	0.016519
43.91	0.098938
43.84	0
43.85	0.10663
43.9	0.039504
43.89	0.043619
43.9	0.0056889
43.85	0
44.02	0.15993
43.88	0.041479
44.05	0.041808
43.94	0.1264
43.95	0.061625
43.97	0.071895
43.92	0.099669
43.93	0.10937
43.9	0.078181
44.07	0.070144
43.92	0.11401
43.91	0.078583
44.03	0.11752
44.01	0.076427
43.99	0.076134
43.97	0.11958
43.98	0.078061
43.95	0.077974
43.81	0.19872
43.86	0.21911
43.71	0.030702
43.84	0.10078
43.6	0.062122
43.59	0.14437
43.55	0.22021
43.5	0.1355
43.46	0.11052
43.4	0.15459
43.41	0.085106
43.33	0
43.17	0.12342
43.2	0
43.2	0.10299
43.17	0.094387
43.26	0.095934
43.2	0.15437
43.21	0.074634
43.12	0.087073
43.02	0
43.25	0.15358
43.08	0.078298
43.23	0.065619
43.28	0.064117
43.27	0.10274
43.35	0.077413
43.32	0.14961
43.36	0.11905
43.21	0.085509
43.24	0.0041812
43.33	0.1151
43.32	0
43.24	0.096441
43.34	0.13512
43.36	0.058494
43.34	0.15244
43.26	0.031323
43.21	0.036544
43.2	0
43.31	0.046488
43.21	0.044487
43.02	0.026495
43.02	0.02569
43.03	0
43.01	0.023881
43.04	0.06256
43.14	0.023125
43.03	0.10746
43.03	0
43.03	0
42.91	0.074658
42.89	0.034228
42.85	0
42.77	0
42.73	0.14551
42.64	0.04242
42.72	0.079494
42.52	0.087039
42.38	0
42.36	0.14399
42.3	0
42.28	0
42.21	0.080973
42.2	0.12241
42.13	0
42.13	0.11881
42.11	0.05372
41.99	0.020227
42.08	0.010102
42.06	0
42.09	0.033831
42	0.019668
41.98	0.056439
42.03	0.062475
42.02	0
41.92	0
41.98	0.15046
41.98	0.0024696
41.98	0.035922
41.88	0.073943
41.99	0.086267
41.91	0.058198
41.99	0.085268
41.95	0.05662
42.2	0.06007
42.25	0.057758
42.29	0.053007
42.44	0.0096948
42.6	0.081993
42.58	0
42.82	0.033763
42.91	0.11466
43.06	0
43.12	0.038423
43.12	0.11606
43.17	0.1354
43.27	0.024997
43.28	0.094947
43.45	0.068325
43.5	0.073308
43.57	0.023737
43.55	0.13247
43.64	0.023038
43.66	0.0535
43.56	0.0085825
43.62	0
43.5	0.036286
43.61	0.10515
43.61	0
43.73	0.067471
43.67	0.034839
