# Supplementary material for: How Variability and Effort Determine Coordination at Large Forces
Source: PLoS One. 2016 Mar 2;11(3):e0149512. doi: 10.1371/journal.pone.0149512 (PMC4774921; doi:10.1371/journal.pone.0149512)
Supplement: S1 Dataset — (ZIP) [file pone.0149512.s001.zip › par2_Rilevel8.txt]

55.99	0
55.99	0.14945
55.85	0
56.05	0.10511
55.76	0.059137
55.64	0.09475
55.58	0.068095
55.3	0.012089
55.08	0.014104
54.96	0
54.57	0.031528
54.26	0
53.88	0.0096412
53.64	0
53.48	0
53.32	0.091776
53.03	0.059371
52.78	0.069266
52.56	0.036757
52.46	0.042883
52.37	0.05003
52.22	0.043072
52.08	0.12525
52.14	0.17703
51.94	0.073065
52.02	0.16299
52	0.22426
52.18	0.084673
52.33	0.07791
52.53	0.14628
52.67	0.20093
52.82	0.16481
53.17	0.11246
53.29	0.032193
53.37	0.10947
53.67	0.10333
53.63	0.0021709
53.85	0
53.79	0
53.88	0.035849
54.01	0.02358
53.89	0.095182
53.85	0.02579
53.85	0.030088
53.86	0
53.81	0
53.91	0.025198
53.82	0.013534
53.78	0.096385
53.81	0.064987
53.67	0
53.82	0
53.85	0.11407
53.9	0.045927
53.91	0.12241
53.93	0.0046416
53.89	0
53.94	0.047862
54.09	0.079275
54.04	0.042386
54.06	0.071495
54.12	0.082638
54.2	0.053964
54.11	0.054981
54.25	0.13583
54.24	0.066505
54.35	0.065673
54.35	0.062846
54.29	0
54.23	0.055163
54.15	0.084166
54.18	0.21445
54.06	0.11191
54.06	0.035188
53.89	0.12595
53.96	0.010403
53.88	0.12545
53.84	0.025723
53.88	0.053806
53.85	0.1418
53.89	0.18689
53.92	0.04652
53.97	0.075812
53.99	0.08416
53.97	0.046772
53.99	0.073381
54.01	0.054462
53.89	0.14068
53.84	0.02415
53.94	0.056595
53.85	0.10068
53.87	0.14768
53.71	0.12076
53.64	0.074998
53.82	0.21081
53.72	0.19407
53.61	0.12474
53.53	0.036025
53.45	0.064349
53.46	0.23236
53.36	0.10861
53.39	0.13682
53.35	0.096382
53.32	0.10644
53.3	0.11346
53.23	0.093639
53.21	0.13359
53.22	0.26039
53.11	0.24528
52.95	0.14108
52.98	0.14569
52.98	0.069466
52.9	0.016332
52.89	0.103
52.85	0.036834
52.83	0.061907
52.98	0.047943
52.93	0.044356
53.07	0.049027
53.14	0.082479
53.19	0
53.25	0
53.46	0.029332
53.51	0
53.5	0
53.6	0.0049097
53.63	0.0057279
53.61	0.0066826
53.63	0.0029078
53.73	0.088286
53.56	0
53.55	0.017288
53.67	0.019215
53.64	0.021304
53.51	0.066817
53.6	0.063239
53.57	0.031332
53.61	0
53.6	0
53.64	0.026919
53.66	0.10516
53.71	0.027257
53.78	0.11147
53.76	0.045156
53.57	0.052682
53.73	0.014529
53.79	0.084317
53.63	0.05138
53.78	0.041365
53.7	0
53.76	0.031953
53.77	0
53.8	0.020804
53.79	0
53.83	0.051261
53.73	0.059804
53.81	0.14934
53.65	0.046889
53.79	0.17858
53.83	0.081
53.66	0.085956
53.82	0.090315
53.74	0.080477
53.75	0.21342
53.75	0.17678
53.65	0.15029
53.56	0
53.35	0.018621
53.49	0.093205
53.41	0.11562
53.27	0.062977
53.2	0
53.23	0.048424
53.12	0.18073
53.02	0.11043
52.91	0.10956
52.77	0.074878
52.87	0.087358
52.81	0.0089533
52.71	0.02277
52.57	0
52.69	0.074795
52.55	0
52.41	0.017774
52.38	0.019244
52.46	0.061103
52.57	0.02884
52.46	0.10608
52.36	0
52.44	0.035898
52.36	0.038674
52.39	0.077383
52.32	0
52.29	0.11024
52.24	0.12861
52.29	0.22896
52.24	0.090887
52.17	0.050691
52.14	0.22893
52.07	0.16381
51.96	0.12723
52.12	0.11028
52.1	0.19841
52.05	0.26547
51.86	0.10178
51.95	0.26122
51.91	0.07132
51.92	0.064827
51.89	0.2548
51.86	0.040785
51.99	0.11551
51.91	0.17612
51.82	0.15114
51.85	0.038187
51.76	0.0020855
51.91	0
51.94	0.14617
51.99	0.013839
52.1	0.075848
51.89	0.039678
52	0
52.05	0.045944
51.99	0.029239
51.99	0.031806
52.18	0.024466
52.19	0.02193
52	0
52.08	0.017928
52.27	0.05849
52.31	0
52.34	0.016412
52.32	0.015493
52.46	0
52.73	0
53.02	0.090232
53.01	0
53.29	0
53.37	0.057507
53.61	0.024644
53.93	0.028752
53.99	0.060952
53.94	0.028663
54.14	0.033441
54.35	0
54.43	0.025322
54.22	0.10964
54.12	0.075313
54.37	0.040641
54.41	0.041841
54.25	0.048815
54.26	0.22252
54.31	0.11399
54.3	0.077988
54.24	0.21155
54.21	0.027605
54.12	0.10896
54.31	0.090038
54.23	0.086046
54.13	0.0024948
54.11	0
54.23	0.090392
54.2	0.044849
54.18	0
54.22	0
54.1	0.065008
54.27	0.033396
54.23	0.023897
54.2	0.1053
54.33	0.080401
54.13	0.093801
54.18	0.056153
54.34	0.017499
54.27	0.14377
54.28	0.15019
54.23	0.16182
54.25	0.0033656
54.43	0.037015
54.28	0.082714
54.28	0.072537
54.27	0.10204
54.28	0.049633
54.24	0.099792
54.21	0.067808
54.37	0.022876
54.22	0.14194
54.08	0.10614
54.22	0.11556
54.22	0.075742
54.05	0.077065
54.08	0.12854
54.1	0.16876
53.97	0.13675
54.01	0.09783
54.02	0.14396
54.02	0.24
54.05	0.13124
54	0.20988
54.05	0.17962
54.1	0.1508
54.15	0.15194
54	0.052374
54.21	0.081677
54.16	0.18765
54.26	0.14654
54.16	0.23073
54.25	0.11652
54.33	0.042313
54.27	0.12065
54.37	0.19437
54.35	0.032556
54.33	0.084421
54.52	0.16397
54.47	0
54.5	0.12169
54.52	0.067126
54.63	0.15778
54.73	0.085115
54.72	0.071973
54.72	0
54.75	0.10613
54.96	0.11264
54.93	0
55.09	0.0060311
55.16	0.20728
55.23	0.15693
55.44	0.12295
55.47	0.20956
55.39	0.074697
55.27	0.086142
55.42	0.065953
55.37	0.093237
55.36	0.13073
55.34	0.11759
55.33	0
55.38	0.23773
55.16	0.09657
55.29	0.13957
55.11	0.14105
55.16	0.06006
55.13	0
55.14	0.072896
55.17	0.1114
54.94	0.021807
55.13	0.086828
55.08	0.13374
55.07	0.071132
55.06	0.028391
55.08	0.057003
55.02	0.020423
54.91	0.051802
55.14	0.038146
55.03	0
54.98	0.027917
54.88	0.065516
54.94	0.11548
54.99	0.041197
54.96	0.041706
54.86	0.091104
54.93	0.10163
54.94	0.1501
54.73	0
54.64	0.064112
54.71	0.15274
54.65	0
54.43	0.06118
54.51	0.04636
54.31	0.01164
54.13	0.087788
54.16	0.034516
53.99	0
54	0
53.96	0.10724
53.86	0.038278
53.81	0
53.88	0.024274
53.78	0.11321
53.74	0
53.58	0.029315
53.49	0.027821
53.48	0.032458
53.5	0.076269
53.24	0.027665
53.28	0.15962
53.44	0.053993
53.43	0.1857
53.34	0.21123
53.49	0.19128
53.53	0.13366
53.4	0.17178
53.39	0.19141
53.56	0.14991
53.42	0.097248
53.62	0.16647
53.55	0.12949
53.58	0.16489
53.7	0.16047
53.68	0.077336
53.76	0.11646
53.87	0.10813
53.88	0.18946
53.97	0.023771
53.98	0.085882
54.11	0.12975
54.34	0.21686
54.21	0.022749
54.17	0.16475
54.21	0.01846
54.2	0.092117
54.22	0.043397
54.03	0.056933
54.13	0.14752
54.08	0.10221
53.97	0.073717
53.93	0.070651
53.97	0.075193
53.96	0.078237
53.97	0.066689
54.08	0.018322
54.1	0.13643
54.22	0
54.34	0
54.45	0.079375
54.61	0.081489
54.49	0.092017
54.64	0
54.67	0
54.72	0.084615
54.76	0.17038
54.7	0.14275
54.78	0.15121
54.81	0.091513
54.83	0.064319
54.93	0.10338
54.96	0.049769
55.05	0.034273
55.05	0.014784
55.18	0.12934
55.19	0.14017
55.28	0.1463
55.24	0.035052
55.4	0.20497
55.42	0.23667
55.33	0.16966
55.4	0.21702
55.38	0.14392
55.36	0.16206
55.43	0.19736
55.44	0.14836
55.33	0.14481
55.23	0.13277
55.2	0.17336
55.14	0.17524
55.21	0.17156
55.18	0.17542
55.19	0.18053
55.15	0.31583
55.09	0.29713
55.04	0.14765
55.1	0.18611
55.13	0.23034
54.95	0.23864
54.92	0.18333
55.02	0.16437
54.93	0.16715
54.77	0.20644
54.84	0.24491
54.78	0.033715
54.79	0.0087781
54.89	0.11019
54.67	0.058245
54.78	0.16089
54.77	0.06199
54.85	0.10915
54.82	0.12588
54.85	0.001152
54.83	0.034083
55.06	0.097843
55.11	0.14627
55.06	0
55.1	0.046578
55.06	0
55.53	0.17581
55.52	0.1888
55.42	0
55.48	0
55.45	0
55.56	0
55.48	0.031488
55.6	0.0052691
55.42	0.048594
55.58	0.014246
55.52	0
55.6	0.059068
55.62	0.10611
55.49	0.12292
55.42	0.092858
55.43	0.14841
55.42	0.088248
55.39	0.13556
55.26	0.098019
55.4	0.22121
55.18	0.072815
55.18	0.14511
55.18	0.069693
55.19	0
55.18	0.042379
55.27	0.05502
55.25	0.052055
55.09	0.036546
55.2	0.11591
55.2	0.13523
55.24	0.023369
55.15	0.18788
55.01	0.040732
55.13	0
55.11	0.064557
54.97	0.18012
55.06	0.12135
54.87	0.025367
54.93	0.065253
54.9	0.076129
54.95	0.1205
54.77	0.068121
54.77	0
54.75	0.097469
54.89	0.18773
54.8	0.12144
54.69	0.12159
54.68	0.13051
54.84	0.23715
54.94	0.21799
54.73	0.095687
54.89	0.26118
54.84	0.11466
54.78	0.11202
54.81	0.17606
54.83	0.084175
54.72	0.1247
54.87	0.10196
54.74	0.18473
54.78	0.19685
54.65	0.11542
54.79	0.078186
54.8	0.027986
54.78	0.015658
54.71	0
54.74	0.039564
54.79	0.11181
54.84	0.032525
54.67	0.033281
54.74	0.078665
54.83	0.13422
54.85	0.022659
54.69	0.050246
54.75	0.095647
54.67	0.063594
