# Supplementary material for: How Variability and Effort Determine Coordination at Large Forces
Source: PLoS One. 2016 Mar 2;11(3):e0149512. doi: 10.1371/journal.pone.0149512 (PMC4774921; doi:10.1371/journal.pone.0149512)
Supplement: S1 Dataset — (ZIP) [file pone.0149512.s001.zip › par2_RiLllevel10.txt]

36.59	32.886
36.63	32.982
36.82	32.799
36.82	32.943
36.91	32.827
36.98	32.882
36.96	32.796
37.06	32.723
37.27	32.753
37.21	32.848
37.05	32.767
37.19	32.748
37.14	32.697
37.33	32.693
37.21	32.64
37.21	32.648
37.23	32.713
37.11	32.538
37.19	32.596
37.09	32.665
37.07	32.457
37.09	32.552
37.06	32.61
36.97	32.41
36.89	32.379
36.77	32.332
36.76	32.353
36.71	32.32
36.69	32.272
36.65	32.333
36.56	32.198
36.62	32.049
36.55	32.125
36.39	32.093
36.39	31.978
36.47	31.962
36.41	31.965
36.25	31.823
36.2	31.9
36.38	31.953
36.51	31.906
36.51	31.855
36.74	31.836
36.7	31.839
36.95	31.786
37.09	31.97
37.4	31.853
37.38	32.023
37.44	31.842
37.61	31.885
37.67	31.944
37.77	31.94
37.75	32.039
37.68	31.957
37.76	32.061
37.87	32.09
37.74	31.987
37.77	32.08
37.82	32.129
37.8	32.2
37.85	32.053
37.76	32.132
37.77	32.241
37.81	32.268
37.72	32.207
37.83	32.208
37.75	32.233
37.66	32.335
37.68	32.351
37.83	32.28
37.81	32.292
37.81	32.264
37.65	32.226
37.69	32.208
37.64	32.227
37.57	32.175
37.53	32.113
37.48	32.216
37.58	32.087
37.48	32.109
37.41	32.089
37.43	32.075
37.58	32.153
37.38	32.228
37.31	32.081
37.37	32.162
37.53	32.089
37.42	32.091
37.43	32.039
37.48	32.05
37.38	31.959
37.64	32.053
37.62	32.089
37.7	31.962
37.7	32.076
37.6	32.123
37.64	32.151
37.77	32.167
37.67	32.095
37.62	32.074
37.65	32.244
37.61	32.264
37.48	32.241
37.39	32.168
37.56	32.223
37.5	32.247
37.52	32.333
37.46	32.259
37.46	32.178
37.43	32.264
37.2	32.313
37.32	32.282
37.28	32.316
37.12	32.24
36.98	32.251
36.91	32.291
36.9	32.288
36.92	32.161
36.77	32.305
36.67	32.231
36.54	32.143
36.73	32.288
36.66	32.203
36.49	32.125
36.44	32.095
36.48	32.242
36.56	32.344
36.23	32.098
36.21	32.208
36.24	32.137
36.3	32.229
36.44	32.227
36.33	32.292
36.39	32.197
36.42	32.153
36.45	32.24
36.31	32.157
36.33	32.273
36.41	32.27
36.41	32.325
36.45	32.184
36.46	32.259
36.48	32.403
36.63	32.382
36.84	32.401
37.08	32.414
36.85	32.537
37.13	32.541
37.15	32.649
37.11	32.651
37.06	32.608
37.06	32.598
37.31	32.735
37.17	32.682
37.17	32.688
36.93	32.779
36.95	32.85
37.06	32.934
37.1	32.968
37.05	32.93
36.9	32.928
37.02	32.953
36.87	32.928
36.92	33.054
37.06	32.984
37.14	32.993
37.19	33.088
37	32.984
37.02	32.993
37.12	33.11
37.13	33.004
37.18	33.09
37.22	33.048
37.21	33.016
37.16	33.148
37.16	33.154
37.12	33.222
37.2	33.201
37.2	33.269
37.11	33.311
37.19	33.211
37.15	33.305
37.11	33.277
37.14	33.332
36.92	33.215
37.14	33.369
37.17	33.31
37.14	33.353
37.01	33.324
37.08	33.365
37.23	33.432
36.99	33.273
36.83	33.352
37.04	33.479
36.96	33.335
36.94	33.287
36.84	33.306
36.99	33.481
36.93	33.29
36.91	33.386
36.99	33.352
37	33.406
36.77	33.337
36.82	33.271
36.93	33.353
36.93	33.347
36.88	33.261
36.69	33.365
36.72	33.496
36.62	33.407
36.65	33.373
36.73	33.42
36.75	33.362
36.67	33.446
36.54	33.225
36.52	33.365
36.29	33.279
36.17	33.085
35.95	33.039
35.83	32.971
35.92	32.929
36.04	33.79
35.95	33.791
35.83	33.866
35.77	34.089
35.76	34.147
35.86	34.435
35.7	34.67
35.57	34.689
35.7	34.827
35.9	35.119
35.8	35.112
35.66	35.224
35.48	35.317
35.55	35.591
35.53	35.634
35.55	35.762
35.6	35.743
35.54	35.787
35.55	35.907
35.55	36.087
35.47	36.121
35.46	36.308
35.27	36.19
35.18	36.299
35.29	36.45
35.16	36.51
35.15	36.49
35.14	36.478
35.11	36.526
35.06	36.649
35.07	36.682
34.84	36.626
34.79	36.733
34.6	36.521
34.68	36.52
34.49	36.541
34.53	36.645
34.43	36.606
34.37	36.415
34.46	36.567
34.26	36.447
34.26	36.389
34.26	36.559
34.23	36.424
34.25	36.51
34.17	36.416
34.15	36.41
34.18	36.329
34.12	36.291
34.1	36.396
34.08	36.462
34.15	36.3
34.24	36.281
34.59	36.401
34.58	36.461
34.49	36.43
34.47	36.467
34.61	36.325
34.63	36.587
34.42	36.576
34.44	36.637
34.39	36.629
34.46	36.529
34.35	36.648
34.22	36.488
34.06	36.601
34.16	36.51
34.21	36.617
34.13	36.632
34	36.545
33.76	36.469
33.96	36.617
33.88	36.465
33.91	36.44
33.84	36.365
33.6	36.335
33.53	36.398
33.46	36.361
33.34	36.259
33.37	36.399
33.13	36.15
33.35	36.374
33.23	36.242
33.11	36.18
33.03	36.336
32.93	36.199
32.89	36.164
33.03	36.299
32.95	36.139
32.93	36.175
32.7	36.275
32.57	36.118
32.52	36.28
32.27	36.192
32.28	36.201
32.17	36.12
32.13	36.137
32.31	36.225
32.57	36.216
32.58	36.135
32.67	36.124
32.5	36.209
32.77	36.264
32.81	36.185
32.89	36.265
32.9	36.372
33.02	36.371
33.03	36.313
33.07	36.236
33.03	36.372
33.22	36.39
33.1	36.35
33.03	36.389
33.03	36.402
33.15	36.472
33.43	36.573
33.51	36.647
33.53	36.569
33.53	36.641
33.65	36.511
33.7	36.602
33.87	36.65
33.8	36.608
34.1	36.614
34.15	36.652
34.15	36.506
33.97	36.533
34.08	36.555
34.04	36.419
34.11	36.514
34.02	36.364
34.04	36.468
34.01	36.287
34.04	36.2
33.99	36.333
34.02	36.26
33.85	36.116
33.86	36.142
33.75	36.033
33.87	35.962
33.89	36.028
33.74	35.947
33.86	36.004
33.85	35.938
34	35.965
33.68	35.923
33.65	35.99
33.67	35.87
33.64	35.89
33.86	36.01
33.84	35.847
33.69	35.877
33.74	35.901
33.71	35.906
33.73	35.781
33.87	35.786
33.84	35.818
33.82	35.893
33.79	35.849
33.63	35.712
33.78	35.658
33.77	35.679
33.8	35.741
34.14	35.758
34.11	35.616
34.32	35.812
34.37	35.753
34.68	35.765
34.82	35.642
34.77	35.707
34.88	35.722
34.93	35.665
35.28	35.735
35.25	35.518
35.45	35.625
35.43	35.653
35.36	35.557
35.6	35.539
35.82	35.422
35.88	35.448
35.73	35.461
35.87	35.344
35.74	35.351
35.93	35.447
35.87	35.366
35.91	35.31
35.81	35.242
35.84	35.353
35.86	35.268
35.68	35.111
35.52	35.238
35.58	35.311
35.37	35.196
35.51	35.127
35.49	35.146
35.46	35.152
35.37	35.264
35.33	35.129
35.62	35.246
35.51	35.138
35.56	35.137
35.53	35.177
35.47	35.205
35.54	35.302
35.49	35.099
35.35	35.178
35.32	35.057
35.24	35.079
35.12	35.101
35.05	35.11
35.01	35.112
34.92	34.974
34.89	35.045
34.79	34.911
34.65	35.05
34.76	34.912
34.84	35.006
34.87	34.969
34.74	35.042
34.77	34.936
34.67	34.875
34.91	34.953
34.75	34.987
34.77	34.82
34.65	34.91
34.79	35.033
34.77	34.805
34.79	34.823
34.59	34.923
34.69	34.898
34.74	34.896
34.6	34.873
34.78	34.799
34.82	34.837
34.69	34.908
34.82	34.91
34.79	34.997
34.87	34.89
34.75	34.863
34.66	34.91
34.74	35.038
34.93	35.017
35	35.105
34.9	34.928
34.75	34.981
34.76	35.078
34.77	35
34.66	34.87
34.77	34.916
34.75	34.999
34.83	34.789
34.89	34.911
34.74	34.684
34.96	34.738
34.82	34.708
34.88	34.744
35.14	34.694
34.89	34.701
35.08	34.789
35.06	34.67
35.14	34.748
35.14	34.664
34.89	34.744
34.97	34.751
35.34	34.745
35.34	34.757
35.5	34.801
35.1	34.782
35.17	34.745
35.12	34.744
35.25	34.744
35.41	34.827
35.48	34.874
35.29	34.804
35.22	34.687
35.2	34.805
35.23	34.815
35.37	34.855
35.48	34.894
35.6	34.825
35.62	34.72
35.52	34.791
35.52	34.787
35.55	34.733
35.77	34.876
35.67	34.588
35.77	34.735
35.64	34.641
35.57	34.659
35.66	34.647
35.68	34.524
35.64	34.598
35.62	34.575
35.62	34.479
35.5	34.407
35.73	34.409
35.7	34.433
35.79	34.49
35.69	34.264
35.49	34.313
35.7	34.382
35.7	34.377
35.78	34.241
35.78	34.241
35.66	34.11
35.61	34.119
35.72	34.075
35.85	34.11
35.87	33.961
35.97	33.999
35.93	33.768
35.98	33.837
35.99	33.712
35.92	33.816
36.02	33.622
35.98	33.771
36.03	33.687
35.96	33.662
36.12	33.696
36.03	33.549
36.2	33.664
36.19	33.519
36.31	33.448
36.36	33.412
36.32	33.45
36.58	33.518
36.81	33.452
36.71	33.398
36.77	33.39
36.75	33.216
36.74	33.22
36.77	33.213
36.51	33.13
36.69	32.916
36.88	33.007
