# Supplementary material for: How Variability and Effort Determine Coordination at Large Forces
Source: PLoS One. 2016 Mar 2;11(3):e0149512. doi: 10.1371/journal.pone.0149512 (PMC4774921; doi:10.1371/journal.pone.0149512)
Supplement: S1 Dataset — (ZIP) [file pone.0149512.s001.zip › par2_RiLllevel12.txt]

47.35	34.537
47.48	34.613
47.56	34.618
47.53	34.621
47.69	34.635
47.53	34.525
47.6	34.651
47.66	34.699
48.02	34.628
47.97	34.756
47.89	34.692
47.82	34.677
47.82	34.724
48.06	34.855
48.06	34.851
48.08	34.782
47.94	34.797
48.05	34.902
48.42	34.846
48.23	34.802
48.21	34.625
48.24	34.598
48.2	34.608
48.27	34.728
48.16	34.624
48.02	34.509
47.99	34.575
47.78	34.529
47.83	34.6
47.89	34.537
47.93	34.607
48.04	34.623
48.01	34.716
48.21	34.62
48.11	34.666
48.14	34.475
48.18	34.495
48.25	34.474
48.16	34.434
47.98	34.53
48	34.55
47.85	34.435
47.92	34.468
47.87	34.551
47.77	34.359
47.87	34.457
47.68	34.909
47.61	34.988
47.55	34.947
47.2	34.971
47.11	34.946
46.98	35.154
46.82	35.28
46.69	35.201
46.63	35.244
46.62	35.417
46.54	35.495
46.34	35.509
46.26	35.42
46.36	35.542
46.27	35.719
46.26	35.642
46.08	35.793
45.87	35.756
45.93	35.727
45.64	35.588
45.54	35.651
45.29	35.653
45.29	35.629
45.07	35.566
45.09	35.624
45	35.715
44.91	35.768
44.89	35.702
44.61	35.799
44.79	35.71
45.03	35.81
45.08	35.698
45.2	35.814
45.25	35.62
45.36	35.803
45.32	35.733
45.37	35.721
45.33	35.47
45.4	35.582
45.3	35.449
45.24	35.262
45.27	35.184
45.17	35.306
45.14	35.237
44.93	35.349
44.96	35.544
45.08	35.422
45.05	35.504
45.15	35.409
44.9	35.565
45.32	35.984
45.29	36.311
45.42	36.375
45.69	36.52
45.95	36.578
46	36.704
45.98	36.654
46.18	36.881
46.18	36.881
46.39	37.026
46.3	36.804
46.56	36.735
46.4	36.579
46.35	36.571
46.42	36.647
46.34	36.965
46.43	36.907
46.33	36.681
46.06	36.614
45.88	36.578
45.79	36.609
45.83	36.72
45.77	36.519
45.51	36.322
45.46	36.316
45.47	36.145
45.25	36.025
45.03	36.079
44.9	36.048
44.67	35.875
44.63	35.759
44.61	35.779
44.51	35.738
44.38	35.512
44.21	35.508
44.04	35.319
43.91	35.246
43.79	35.284
43.71	35.251
43.64	35.25
43.89	35.292
43.73	35.287
43.66	35.209
43.64	35.282
43.46	35.202
43.64	35.151
43.64	35.043
43.67	35.087
43.8	35.067
43.78	34.989
44.05	35.123
44.07	34.949
44.23	35.103
44.41	34.85
44.85	35.069
45.03	34.998
45.15	34.892
45.33	34.925
45.39	34.895
45.51	34.902
45.49	34.96
45.61	34.996
45.77	34.928
45.97	35.056
45.94	35.083
46.05	34.986
46.28	35.075
46.47	35.131
46.59	35.207
46.73	35.274
46.82	35.221
46.83	35.303
46.7	35.129
46.96	35.171
47.02	35.207
46.94	35.154
46.87	35.058
47.01	35.144
46.84	35.147
46.95	35.143
46.9	35.132
46.93	35.171
46.82	35.105
46.96	35.183
46.93	35.104
46.89	35.182
46.84	35.021
46.74	35.251
46.6	35.063
46.63	35.128
46.62	35.089
46.62	35.244
46.49	35.154
46.5	35.265
46.56	35.128
46.47	35.129
46.23	35.135
46.25	35.117
46.46	35.281
46.42	35.156
46.26	35.118
46.06	35.159
46.25	35.12
46.16	35.206
46.19	35.108
45.94	35.185
46.1	35.197
46.03	35.076
45.99	34.983
46.04	34.989
45.98	35.096
45.94	35.039
45.91	35.097
45.94	35.016
46.1	35.021
46.19	35.196
46.06	35.086
46.29	35.094
46.27	35.008
46.33	35.092
46.49	35.104
46.58	35.216
46.54	35.152
46.84	35.247
46.89	35.159
46.9	35.128
47.01	35.217
47.04	35.09
47.12	35.122
47.17	35.271
47.17	35.078
47.39	35.239
47.41	35.2
47.18	35.134
47.18	35.008
47.31	35.134
47.34	35.186
47.29	35.092
47.31	35.032
47.37	35.015
47.28	34.889
47.31	34.848
47.35	34.791
47.28	34.784
47.36	34.785
47.31	34.789
47.36	34.687
47.45	34.83
47.26	34.752
47.42	34.704
47.43	34.776
47.33	34.858
47.36	34.887
47.39	34.811
47.29	34.821
47.18	34.798
47.18	34.887
47.11	34.765
47.15	34.744
46.99	34.86
47.07	34.824
46.92	34.829
46.92	34.819
46.84	34.786
46.92	34.835
46.74	34.746
46.9	34.818
46.85	34.773
46.84	34.808
46.71	34.812
46.76	34.978
46.72	34.847
46.82	34.894
46.86	34.829
46.86	34.96
46.8	34.9
46.93	35.014
47.14	34.745
47.11	34.763
47.36	34.879
47.23	34.908
47.22	34.867
47.18	34.8
47.32	34.851
47.4	34.866
47.19	34.864
47.35	34.856
47.12	34.855
47.11	34.864
47.2	34.908
47.29	35.043
47.36	34.903
47.27	35.081
47.25	34.991
47.36	35.054
47.43	35.079
47.5	35.17
47.78	35.299
47.56	35.25
47.4	35.251
47.54	35.072
47.64	35.156
47.58	35.153
47.63	35.171
47.56	35.286
47.75	35.164
47.66	35.222
47.54	35.148
47.74	35.317
47.76	35.341
47.75	35.223
47.75	35.275
47.72	35.284
47.58	35.434
47.77	35.411
47.73	35.296
47.51	35.393
47.39	35.412
47.38	35.476
47.3	35.398
46.92	35.226
46.7	35.172
46.36	35.263
46.01	35.195
45.83	35.233
45.54	35.036
45.44	35.174
45.18	35.005
44.9	34.919
44.76	34.958
44.41	35.125
44.44	35.012
44.19	35.113
44.06	35.173
43.97	34.96
43.96	34.961
43.8	35.018
43.99	35.189
44.09	35.032
44.22	35.051
44.39	35.194
44.5	34.978
44.83	35.141
44.8	35.133
44.79	35.15
44.89	34.996
44.97	35.006
45.01	35.053
44.95	34.868
45.02	34.951
45.06	34.834
45.04	34.976
45.01	34.844
44.97	34.724
44.97	34.828
45.09	34.85
45.01	34.895
44.92	34.796
45.04	34.916
44.92	34.863
45	34.953
45.02	34.886
45.07	34.799
45.13	34.885
45.11	34.752
45.27	34.861
45.18	34.676
45.34	34.853
45.43	34.65
45.31	34.611
45.38	34.757
45.36	34.527
45.51	34.673
45.58	34.473
45.65	34.443
45.84	34.458
45.92	34.45
46.18	34.437
46.29	34.313
46.37	34.287
46.44	34.303
46.41	34.362
46.5	34.22
46.59	34.141
46.69	34.155
46.61	34.261
46.81	34.254
46.88	34.235
46.94	34.28
47	34.261
47.01	34.321
47.03	34.374
47.07	34.394
46.93	34.378
47.1	34.309
46.98	34.445
46.85	34.295
46.78	34.495
46.78	34.469
46.67	34.442
46.72	34.421
46.76	34.46
46.71	34.445
46.82	34.436
46.96	34.516
46.92	34.528
46.78	34.716
46.74	34.631
47.05	34.62
47.08	34.65
46.94	34.673
46.94	34.697
47.05	34.779
46.97	34.633
47.13	34.678
46.97	34.555
47.19	34.663
47.23	34.785
47.09	34.574
47.4	34.606
47.41	34.594
47.44	34.686
47.69	34.477
47.9	34.553
47.95	34.592
48.17	34.547
48.12	34.625
48.32	34.487
48.26	34.446
48.19	34.641
48.23	34.606
47.94	34.531
47.87	34.643
47.83	34.499
47.68	34.55
47.47	34.578
47.17	34.403
47.08	34.424
46.91	34.345
46.93	34.49
46.84	34.352
46.74	34.315
46.67	34.427
46.51	34.173
46.36	34.229
46.18	34.186
46.07	34.285
45.96	34.153
45.89	34.15
45.7	34.103
45.71	34.083
45.72	34.235
45.66	34.184
45.57	34.274
45.6	34.168
45.54	34.306
45.47	34.216
45.52	34.17
46	34.168
45.95	34.193
46.22	34.239
46.25	34.228
46.16	34.018
46.27	34.077
46.31	34.062
46.54	34.083
46.39	34.057
46.49	34.156
46.63	34.009
46.48	33.912
46.77	34.015
46.85	33.919
46.8	33.896
46.72	33.725
46.65	33.847
46.76	33.921
46.84	33.821
46.8	33.677
46.89	33.768
46.87	33.861
46.87	33.778
46.8	33.754
46.96	33.785
46.86	33.803
46.81	33.809
47.02	33.715
47.13	33.705
46.97	33.612
46.93	33.498
46.94	33.617
47	33.543
46.92	33.387
46.67	33.333
46.75	33.372
46.71	33.351
46.59	33.222
46.44	33.253
46.53	33.316
46.46	33.228
46.42	33.204
46.37	33.222
46.2	33.179
46.12	33.167
46.26	33.185
46.02	33.093
46.16	33.202
46.05	33.198
46.15	33.159
46.07	33.157
46.25	33.195
46.41	33.128
46.41	33.03
46.34	33.087
46.29	33.033
46.41	33.182
46.48	33.052
46.41	32.955
46.58	33.027
46.49	32.975
46.57	32.923
46.6	32.922
46.53	32.9
46.47	33.018
46.66	32.974
46.56	33.059
46.6	32.912
46.51	32.826
46.47	32.941
46.55	32.758
46.45	32.892
46.56	32.821
46.47	32.764
46.55	32.711
46.69	32.8
46.63	32.849
46.53	32.757
46.69	32.832
46.56	32.885
46.65	32.914
46.64	32.849
46.77	32.849
46.68	32.821
46.72	32.862
46.66	32.816
46.67	32.757
46.76	32.954
46.75	32.844
46.81	32.763
46.82	32.746
46.81	32.735
46.7	32.689
46.65	32.729
46.72	32.583
46.92	32.68
46.76	32.542
46.88	32.51
46.87	32.522
47.08	32.403
47.44	32.5
47.61	32.47
