# Supplementary material for: How Variability and Effort Determine Coordination at Large Forces
Source: PLoS One. 2016 Mar 2;11(3):e0149512. doi: 10.1371/journal.pone.0149512 (PMC4774921; doi:10.1371/journal.pone.0149512)
Supplement: S1 Dataset — (ZIP) [file pone.0149512.s001.zip › par2_RiLllevel14.txt]

57.48	41.66
57.38	41.819
57.15	41.832
56.99	41.84
56.7	41.877
56.48	41.842
56.39	41.83
56.15	41.704
55.98	41.725
55.9	41.791
55.42	41.649
55.12	41.617
54.65	41.624
54.57	41.441
54.55	41.479
54.32	41.554
53.97	41.453
53.69	41.426
53.66	41.478
53.51	41.526
53.21	41.407
53.15	41.425
53.02	41.293
52.9	41.355
52.9	41.335
52.85	41.43
52.78	41.307
52.85	41.287
52.91	41.371
52.78	41.459
52.97	41.395
53	41.516
52.78	41.551
52.64	41.552
52.93	41.54
52.83	41.469
52.8	41.608
52.64	41.624
52.75	41.551
52.68	41.636
52.68	41.482
52.96	41.696
53.11	41.584
53.27	41.45
53.45	41.39
53.96	41.434
54	41.469
54.17	41.304
54.27	41.257
54.6	41.267
54.67	41.077
54.78	41.23
54.91	40.977
54.95	40.838
55.02	40.981
55.09	40.805
55.34	40.803
55.22	40.732
55.44	40.691
55.6	40.666
55.57	40.444
55.52	40.553
55.72	40.512
55.89	40.348
56.05	40.418
56.13	40.377
56.35	40.45
56.57	40.348
56.67	40.321
56.97	40.359
57.13	40.307
57.29	40.337
57.45	40.234
57.51	40.087
57.61	40.303
57.42	40.166
57.21	39.973
57.07	39.913
56.88	39.859
56.85	39.736
56.69	39.896
56.44	39.809
56.35	39.654
56.19	39.611
55.95	39.655
55.8	39.599
55.65	39.506
55.43	39.371
55.41	39.494
55.19	39.389
55.11	39.218
55.08	39.282
55.07	39.244
55	39.266
55.19	39.1
55.07	39.094
55.1	38.989
55.19	38.94
55.3	39.017
55.18	39.06
55.13	39.011
55.01	38.955
55.08	38.864
55.15	38.767
55.04	38.98
55.02	38.924
55.09	38.994
55.65	38.958
55.53	38.804
55.68	38.938
55.66	38.931
55.77	38.974
55.92	38.971
56.18	38.888
56.25	39.03
56.47	39.045
56.56	38.979
56.53	38.853
56.84	38.918
56.95	38.88
57.11	38.855
57.25	38.824
57.24	38.883
57.15	38.675
57.12	38.762
57.27	38.7
57.09	38.717
57.02	38.572
56.98	38.69
56.99	38.522
56.93	38.61
56.74	38.51
56.77	38.433
56.77	38.452
56.65	38.412
56.85	38.267
56.93	38.379
56.87	38.23
56.85	38.239
56.9	38.203
56.81	38.253
56.81	38.081
56.79	38.074
56.9	38.133
56.91	38.031
57.21	38.002
57.23	38.045
57.39	38.081
57.4	38.125
57.36	37.869
57.31	37.927
57.15	37.999
57.18	37.991
57.11	37.934
56.89	37.775
56.76	37.674
56.67	37.505
56.64	37.592
56.59	37.483
56.42	37.451
56.55	37.354
56.69	37.343
56.6	37.274
56.85	37.221
56.81	37.304
56.92	37.28
57.02	37.183
57.38	37.198
57.34	37.186
58.48	37.307
58.72	37.435
58.89	37.376
59.2	37.451
59.46	37.705
59.94	38.004
60.27	38.29
60.4	38.22
60.61	38.531
60.76	38.71
60.73	38.92
60.9	39.116
60.88	38.914
61.08	39.157
61.03	39.219
60.99	39.261
60.99	39.275
60.92	39.302
60.68	39.366
60.74	39.359
60.69	39.34
60.38	39.268
60.41	39.182
60.36	39.247
60.4	39.227
60.08	39.247
60.2	39.19
60.12	39.304
59.99	39.197
59.93	39.146
59.89	39.217
59.82	39.212
59.59	39.344
59.37	39.308
59.39	39.284
59.18	39.392
59.06	39.421
59.06	39.583
58.88	39.495
58.8	39.442
58.79	39.553
58.47	39.622
58.58	39.741
58.21	39.597
58.18	39.742
57.95	39.707
57.98	39.775
57.9	39.843
57.61	39.859
57.56	39.988
57.49	39.987
57.29	39.991
57.18	40.112
57.06	40.199
57.13	40.001
57.06	40.131
56.91	40.07
56.63	40.083
56.54	40.206
56.62	40.249
56.67	40.163
56.43	40.211
56.52	40.192
56.5	40.337
56.49	40.317
56.39	40.286
56.38	40.391
56.42	40.421
56.49	40.332
56.44	40.458
56.39	40.27
56.39	40.437
56.44	40.275
56.4	40.293
56.51	40.244
56.43	40.166
56.57	40.361
56.73	40.305
56.65	40.268
56.82	40.306
56.78	40.317
57.05	40.384
56.92	40.388
57.08	40.275
57.16	40.318
57.34	40.533
57.52	40.484
57.47	40.458
57.39	40.342
57.57	40.353
57.63	40.317
57.6	40.366
57.7	40.303
57.69	40.363
58.72	40.281
58.96	40.269
59.01	40.134
59.16	40.095
59.36	40.145
59.51	39.982
59.64	40.017
59.79	39.932
59.67	39.899
59.88	39.951
60.01	39.918
60.01	39.95
59.82	39.939
59.74	39.983
59.79	40.124
59.82	40.068
59.92	40.221
60.03	40.308
59.89	40.285
59.62	40.25
59.59	40.398
59.55	40.241
59.45	40.372
59.35	40.298
58.92	40.257
58.72	40.301
58.62	40.242
58.34	40.2
58.19	40.087
58.17	40.179
58.09	40.166
57.86	40.101
57.9	40.077
57.78	40.184
57.63	40.115
57.67	40.105
57.51	40.009
57.37	39.994
57.24	40.065
57.27	39.918
57.3	40.013
57.24	40.125
57.15	40.187
56.86	40.134
57.01	40.145
56.96	40.098
57.16	40.282
57.06	40.393
57.05	40.428
57.08	40.434
57.18	40.482
57.3	40.461
57.24	40.576
57.48	40.607
57.55	40.594
57.34	40.621
57.28	40.729
57.48	40.816
57.35	40.771
57.38	40.84
57.35	40.924
57.18	40.89
57.33	41.001
57.26	40.99
57.04	40.942
57.15	41.086
57.07	41.113
56.93	41.023
56.86	41.281
56.75	41.074
56.83	41.224
56.57	41.247
56.65	41.354
56.61	41.452
56.39	41.353
56.29	41.442
56.12	41.351
55.87	41.496
55.87	41.604
55.4	41.672
55.2	41.683
55.23	41.723
54.99	41.785
54.85	41.664
54.93	41.716
54.86	41.808
54.93	41.829
54.83	41.804
54.89	41.722
54.86	41.817
54.89	41.834
55.1	41.88
55.26	41.847
55.37	41.981
55.24	41.982
55.39	42.137
55.6	42.06
55.77	41.962
55.73	42.151
55.83	42.222
56.06	42.262
56.42	42.283
56.43	42.448
56.71	42.401
56.75	42.443
56.77	42.48
56.94	42.558
56.98	42.392
57.07	42.553
57.09	42.705
57.14	42.706
57.29	42.659
57.31	42.634
57.36	42.801
57.28	42.758
57.36	42.852
57.48	42.833
57.38	42.82
57.18	42.893
57.19	42.909
56.97	42.891
56.69	42.813
56.52	42.937
56.54	42.872
56.69	42.953
56.56	43.088
56.41	42.993
56.41	42.981
56.35	43.073
56.31	43.021
56.46	43.16
56.36	43.215
56.31	43.252
56.34	43.169
56.42	43.228
56.44	43.39
56.52	43.386
56.46	43.414
56.32	43.314
56.23	43.55
56.15	43.561
56.32	43.632
56.2	43.504
56.2	43.604
55.96	43.482
56.13	43.513
55.96	43.548
55.94	43.406
55.73	43.432
55.61	43.404
55.72	43.433
55.53	43.505
55.54	43.54
55.43	43.605
55.46	43.676
55.52	43.551
55.62	43.656
55.55	43.639
55.42	43.698
55.42	43.713
55.37	43.72
55.3	43.833
55.12	43.777
54.93	43.843
54.67	43.739
54.59	43.786
54.5	43.924
54.5	43.982
54.35	43.974
54.47	43.826
54.52	43.925
54.38	43.949
54.48	43.91
54.52	43.898
54.55	43.801
54.61	43.881
54.8	43.789
54.82	43.975
54.92	43.816
54.82	43.887
54.99	43.944
54.97	43.869
54.91	43.84
54.97	43.903
54.98	43.79
55.09	43.774
55.06	43.788
55.16	43.732
55.08	43.799
55.22	43.739
55.14	43.73
55.02	43.765
54.88	43.634
54.79	43.788
54.7	43.786
54.62	43.667
54.32	43.614
54.37	43.631
54.29	43.757
54.16	43.625
54.2	43.641
53.91	43.594
53.97	43.633
53.48	43.549
53.09	43.514
53.21	43.495
53.05	43.598
52.82	43.472
52.28	43.572
52.08	43.449
52.09	43.353
51.94	43.372
51.67	43.249
51.52	43.212
51.4	43.194
51.24	43.237
51.31	43.26
51.34	43.241
51.28	43.283
51.41	43.294
51.5	43.396
51.54	43.253
51.79	43.251
51.82	43.295
52	43.34
52.22	43.39
52.39	43.262
52.91	43.433
53.52	43.336
54.15	43.47
54.25	43.407
54.5	43.367
54.73	43.342
55.25	43.455
55.45	43.347
55.71	43.496
55.99	43.511
56.11	43.408
56.34	43.504
56.4	43.554
56.51	43.462
56.56	43.583
56.53	43.765
56.6	43.655
56.6	43.722
56.55	43.835
56.55	43.94
56.51	43.999
56.42	43.996
56.18	43.925
56.15	43.959
55.96	44.15
55.86	44.1
55.79	44.074
55.69	44.13
55.39	44.206
55.31	44.205
55.24	44.129
55.18	44.219
55.29	44.285
55.27	44.354
55.08	44.336
55.21	44.443
55.08	44.453
55.06	44.492
55.03	44.653
55.11	44.576
54.95	44.446
54.86	44.531
54.82	44.46
54.61	44.454
54.5	44.464
54.27	44.445
54.12	44.317
53.91	44.536
54.01	44.422
53.66	44.459
53.56	44.458
53.52	44.545
53.3	44.668
53.24	44.605
53.11	44.678
52.93	44.672
52.91	44.708
52.73	44.735
52.8	44.746
52.77	44.897
52.59	44.849
52.66	44.878
52.66	44.906
52.69	44.977
52.54	45.186
52.46	44.979
