# Supplementary material for: How Variability and Effort Determine Coordination at Large Forces
Source: PLoS One. 2016 Mar 2;11(3):e0149512. doi: 10.1371/journal.pone.0149512 (PMC4774921; doi:10.1371/journal.pone.0149512)
Supplement: S1 Dataset — (ZIP) [file pone.0149512.s001.zip › par2_RiLllevel16.txt]

33.17	76.41
33.03	76.221
33.28	76.153
33.16	76.175
33.16	75.842
33.22	75.904
33.27	75.777
33.35	75.745
33.4	75.847
33.4	75.708
33.7	75.685
33.69	75.479
33.68	75.642
33.82	75.497
33.97	75.524
33.94	75.366
33.98	75.1
34.11	75.249
34.23	75.184
34.17	75.174
34.2	75.073
34.16	74.855
34.23	74.984
34.38	74.897
34.53	75.061
34.38	74.873
34.24	74.84
34.55	74.795
34.65	74.89
34.57	74.974
34.57	74.79
34.82	74.861
34.74	74.779
34.77	74.862
35.01	74.942
35.12	74.852
35.17	74.904
35.06	74.742
35.07	74.821
35.25	74.814
35.42	74.877
35.29	74.797
35.4	74.736
35.63	74.863
35.59	74.785
35.65	74.737
35.9	74.714
36.22	74.573
36.22	74.716
36.24	74.564
36.18	74.612
36.35	74.464
36.29	74.464
36.48	74.361
36.69	74.472
36.6	74.499
36.62	74.141
36.84	74.214
36.68	74.003
36.84	73.858
36.73	73.756
36.67	73.59
36.76	73.54
36.75	73.47
36.63	73.339
36.69	73.295
36.72	73.388
36.81	73.482
36.78	73.345
36.74	73.281
36.89	73.272
36.88	73.31
36.82	73.255
36.82	73.471
36.92	73.535
36.69	73.408
36.83	73.515
36.9	73.422
36.74	73.535
36.73	73.418
36.87	73.526
36.9	73.546
36.91	73.551
36.79	73.657
36.8	73.677
36.72	73.593
36.87	73.732
36.9	73.636
36.99	73.65
36.93	73.733
36.87	73.488
36.86	73.513
37.02	73.349
37.26	73.471
37.17	73.314
37	73.287
37.15	73.253
37.24	72.997
37.28	73.024
37.15	72.949
36.98	72.888
37.23	72.78
37.29	72.743
37	72.573
37.04	72.541
37.02	72.388
37.02	72.389
37.03	72.324
36.95	72.339
36.94	72.3
36.96	72.175
37.04	72.182
36.83	72.105
36.88	72.069
37.04	71.981
37.06	71.928
37.07	71.76
36.99	71.774
36.98	71.634
37.04	71.689
37.04	71.555
37.12	71.578
37.13	71.378
37.1	71.27
37.13	71.166
37.23	71.207
37.56	71.233
37.88	71.133
38.73	70.965
39	71
39.49	70.717
39.74	70.635
40.44	70.536
40.61	70.521
40.67	70.447
40.78	70.397
41.04	70.217
41.12	70.062
41.15	70.111
41.24	69.957
41.3	69.706
41.3	69.633
41.17	69.493
41.26	69.526
41.28	69.386
41.16	69.545
40.97	69.391
40.83	69.351
40.94	69.454
40.93	69.4
40.79	69.403
40.6	69.379
40.66	69.292
40.72	69.367
40.51	69.437
40.44	69.231
40.3	69.245
40.33	69.308
40.32	69.268
40.09	69.251
40.02	69.39
39.86	69.162
39.87	69.105
39.84	69.199
39.84	69.06
39.89	69.071
39.69	68.891
39.75	68.93
39.73	68.943
39.63	68.901
39.46	68.874
39.35	68.587
39.3	68.621
39.35	68.739
39.16	68.535
39.12	68.517
39.06	68.67
39.1	68.386
39.36	68.39
39.24	68.374
39.25	68.135
39.32	68.071
39.36	68.056
39.53	68.044
39.43	67.901
39.63	67.695
39.82	67.706
40.04	67.603
40.06	67.485
40.11	67.307
40.18	67.251
39.97	67.219
40.13	67.138
40.36	67.145
40.36	66.919
40.28	66.769
40.21	66.689
40.33	66.686
40.32	66.653
40.57	66.443
40.61	66.364
40.53	66.296
40.63	66.273
40.77	66.12
40.88	66.286
40.98	66.132
40.95	66.093
41.02	66.017
41.05	65.932
41.31	65.816
41.72	65.822
41.97	65.686
42.18	65.618
42.33	65.551
42.41	65.191
42.47	65.214
42.9	64.943
43.14	64.946
43.25	64.707
43.24	64.481
43.54	64.321
43.64	64.087
43.85	64.029
44.09	63.834
44.36	63.816
44.08	63.705
44.25	63.602
44.57	63.606
44.56	63.451
44.6	63.43
44.76	63.28
45.01	63.252
45.3	63.321
45.3	63.316
45.29	63.336
45.79	63.278
45.88	63.192
45.77	63.479
45.8	63.548
46.1	63.672
46.19	63.77
46.08	63.98
46.12	64.323
46.05	64.591
46.14	64.893
46.1	65.351
45.87	65.826
45.92	66.092
45.8	66.174
45.76	66.48
45.87	66.872
45.66	66.914
45.41	67.222
45.2	67.326
44.97	67.518
44.88	67.563
44.63	67.679
44.29	67.806
44.23	67.903
44.12	68.127
43.84	68.059
43.76	68.396
43.53	68.303
43.23	68.428
43.1	68.516
42.85	68.581
42.89	68.838
42.54	68.911
42.46	68.928
42.33	69.266
42.07	69.348
42.12	69.391
41.77	69.568
41.73	69.72
41.74	69.725
41.64	69.717
41.35	69.735
41.18	69.75
41.21	69.993
41.13	70.081
40.94	70.055
40.87	69.985
40.83	70.026
40.85	69.945
41	70.191
40.9	70.167
40.89	70.228
40.9	70.014
41.04	70.012
41.07	70.193
41.16	70.151
41.29	70.361
41.57	70.213
41.81	70.204
41.98	70.406
41.97	70.398
42.1	70.227
42.15	70.163
42.5	70.197
42.7	70.323
42.78	70.139
42.7	70.139
42.54	69.954
42.53	70.004
42.44	69.802
42.57	69.758
42.45	69.525
42.24	69.465
42.28	69.426
42.11	69.244
41.88	69.066
41.85	69.036
41.71	68.912
41.62	68.863
41.51	68.684
41.41	68.421
41.33	68.398
41.41	68.334
41.19	68.28
41.25	68.31
41.08	68.248
41.03	68.347
41.02	68.296
40.87	68.332
40.77	68.383
40.95	68.522
40.92	68.483
40.74	68.421
40.69	68.611
40.83	68.446
40.88	68.584
40.83	68.594
40.85	68.57
40.87	68.765
40.99	68.875
41.23	68.862
41.25	68.95
41.44	68.925
41.41	69.027
41.42	69.028
41.36	69.011
41.34	68.908
41.61	69.156
41.64	69.279
41.59	69.237
41.58	69.102
41.79	69.244
41.69	69.088
41.66	69.331
41.41	69.212
41.59	69.208
41.55	69.141
41.51	69.252
41.61	69.279
41.64	69.313
41.72	69.372
41.53	69.484
41.66	69.456
41.6	69.363
41.55	69.334
41.62	69.465
41.48	69.269
41.56	69.402
41.45	69.394
41.39	69.399
41.32	69.367
41.35	69.435
41.24	69.336
41.06	69.452
41.04	69.589
41.07	69.451
41.03	69.55
40.89	69.782
40.79	69.814
40.53	69.831
40.57	69.829
40.27	69.85
40.28	70.027
40.34	70.11
40.14	70.202
40.04	70.264
40.12	70.336
39.96	70.205
39.83	70.32
39.78	70.228
39.81	70.359
39.69	70.46
39.61	70.438
39.68	70.647
39.62	70.701
39.63	70.737
39.43	70.716
39.6	70.928
39.56	71.095
39.53	71.212
39.44	71.297
39.45	71.475
39.36	71.602
39.37	71.714
39.21	71.817
39.28	71.918
39.21	72.064
39.09	72.247
39.3	72.397
39.24	72.511
39.04	72.541
39.08	72.56
39.1	72.601
39.11	72.575
38.9	72.52
38.89	72.564
38.95	72.695
38.8	72.632
38.83	72.68
38.53	72.612
38.43	72.543
38.48	72.497
38.44	72.464
38.34	72.563
38.26	72.544
38.26	72.66
38.1	72.425
38.17	72.413
38.16	72.447
38.13	72.512
38.07	72.507
38.04	72.354
38.07	72.512
37.88	72.359
37.96	72.429
37.98	72.33
37.92	72.258
37.77	72.327
37.68	72.169
37.6	72.349
37.54	72.124
37.39	72.09
37.38	72.189
37.19	72.081
37.32	72.279
37.02	72.224
36.76	72.199
36.87	72.387
36.79	72.589
36.51	72.547
36.5	72.676
36.28	72.709
36.29	72.71
36.15	72.721
35.91	72.658
35.98	72.889
35.9	72.839
35.79	72.946
35.67	72.858
35.67	73.093
35.76	73.335
35.68	73.282
35.64	73.526
35.66	73.707
35.66	73.934
35.66	74.328
35.6	74.451
35.63	74.604
35.63	74.741
35.49	74.829
35.55	75.063
35.49	75.397
35.34	75.428
35.3	75.523
35.2	75.526
35.15	75.769
35	76.057
34.87	76.124
34.84	76.24
34.55	76.147
34.61	76.421
34.52	76.444
34.44	76.594
34.11	76.757
34.03	76.886
33.9	77.094
33.79	77.248
33.71	77.213
33.46	77.316
33.43	77.536
33.38	77.729
33.46	77.92
33.28	78.16
33.12	78.233
33.06	78.258
32.96	78.378
32.85	78.699
32.83	78.786
32.63	78.763
32.46	79.021
32.36	79.148
32.56	79.192
32.3	79.232
32.34	79.476
32.33	79.552
32.18	79.641
32.24	79.765
32.01	79.945
32.05	80.234
31.96	80.276
31.77	80.142
31.92	80.098
31.91	80.111
31.8	80.138
31.85	80.122
31.61	80.054
31.89	80.04
31.8	79.988
31.69	79.84
31.59	79.833
31.67	79.784
31.68	79.782
31.48	79.611
31.43	79.549
31.34	79.627
31.47	79.636
31.31	79.738
31.33	79.646
31.22	79.567
31.18	79.697
31.28	79.624
31.13	79.622
31.1	79.433
31.02	79.44
31.02	79.589
30.91	79.528
31.02	79.512
30.88	79.621
30.75	79.568
30.92	79.631
30.91	79.766
30.95	79.805
30.72	79.982
30.74	79.787
30.87	79.908
30.9	79.997
30.64	80.036
30.76	80.201
30.64	80.28
30.75	80.278
30.65	80.254
30.77	80.255
30.8	80.121
30.84	80.278
30.71	80.193
30.57	80.263
30.65	80.223
30.63	80.302
30.55	80.29
30.38	80.207
30.45	80.336
