# Supplementary material for: How Variability and Effort Determine Coordination at Large Forces
Source: PLoS One. 2016 Mar 2;11(3):e0149512. doi: 10.1371/journal.pone.0149512 (PMC4774921; doi:10.1371/journal.pone.0149512)
Supplement: S1 Dataset — (ZIP) [file pone.0149512.s001.zip › par2_RiLllevel18.txt]

60.25	66.894
60.43	66.807
60.55	66.742
60.84	66.594
60.86	66.514
61.09	66.331
61.02	66.237
60.74	65.972
61.07	65.801
61.19	65.712
60.82	65.196
60.73	64.922
60.64	64.745
60.66	64.838
60.51	64.635
60.4	64.498
60.29	64.424
60.17	64.511
60.09	64.472
60.25	64.538
60.34	64.607
60.37	64.625
60.43	64.744
60.64	64.825
60.94	65.011
61.19	65.132
61.24	65.347
61.47	65.595
61.82	65.567
61.84	65.818
61.82	65.995
62.02	66.096
62.02	66.306
62.28	66.509
62.61	66.666
62.48	66.722
62.55	67.014
62.64	67.209
62.57	67.19
62.66	67.218
62.84	67.438
63.03	67.557
63.07	67.648
62.92	67.636
62.94	67.583
62.9	67.601
63.04	67.586
63.08	67.633
62.92	67.758
62.92	67.736
62.95	67.761
62.92	67.661
62.9	67.843
62.83	67.878
62.81	67.813
62.71	67.826
62.54	67.964
62.56	68.057
62.59	68.093
62.43	68.044
62.32	68.125
62.21	68.09
62.16	68.11
62.05	67.992
61.87	68.018
61.65	68.056
61.88	67.959
61.65	67.938
61.53	67.951
61.48	68.072
61.42	67.954
61.46	67.894
61.39	67.926
61.48	67.839
61.22	67.862
61.17	67.827
61.26	67.934
61.18	67.813
61.27	67.752
61.37	67.737
61.18	67.759
61.22	67.62
61.05	67.611
61.15	67.449
61.22	67.654
61.19	67.682
61.28	67.457
61.2	67.472
61.06	67.407
61.13	67.357
61.16	67.393
61.15	67.217
60.96	67.22
61.09	67.05
60.92	67.118
60.81	67.121
60.79	67.118
60.6	66.974
60.37	67.06
60.38	66.935
60.46	66.904
60.44	66.741
60.51	66.678
60.58	66.713
60.58	66.825
60.65	66.553
60.6	66.494
60.71	66.453
60.87	66.543
60.79	66.302
60.74	66.299
60.8	66.257
60.79	66.218
60.84	66.179
60.93	66.076
61.03	65.911
61.04	65.846
61.21	65.904
61.11	65.895
61.28	65.89
61.42	65.732
61.27	65.659
61.36	65.586
61.3	65.66
61.28	65.706
61.5	65.59
61.55	65.609
61.56	65.431
61.55	65.617
61.46	65.44
61.49	65.523
61.53	65.512
61.49	65.369
61.56	65.274
61.65	65.174
61.68	65.002
61.75	64.915
61.79	65.028
61.76	64.844
61.83	64.942
61.69	64.903
61.91	64.929
61.89	64.932
61.78	64.873
61.74	64.751
61.81	64.889
61.79	64.844
61.72	64.787
61.78	64.721
61.78	64.61
61.79	64.714
61.78	64.515
61.61	64.461
61.72	64.364
61.67	64.347
61.69	64.345
61.93	64.241
61.83	64.111
61.87	64.307
62.02	64.213
61.99	64.148
62.17	63.988
62.04	63.945
62.29	64.13
62.57	63.973
62.53	63.933
62.75	63.855
63.1	63.833
63.11	63.772
63.33	63.882
63.55	63.782
63.67	63.799
64.08	63.79
64.29	63.698
64.91	63.728
65.26	63.532
65.58	63.533
65.77	63.446
65.46	63.219
65.61	63.097
65.69	63.119
65.55	62.965
65.5	62.743
65.41	62.669
65.32	62.492
65.14	62.561
65.05	62.298
64.92	62.187
64.91	62.179
64.91	62.183
64.89	62.046
64.63	62.003
64.57	61.869
64.76	61.773
64.65	61.578
64.69	61.605
64.53	61.574
64.39	61.46
64.49	61.392
64.31	61.243
64.26	61.23
64.35	61.21
64.03	61.191
64.05	61.062
64.02	60.922
64.1	60.996
63.99	60.957
64.01	60.999
64.01	60.755
64.05	60.959
64.01	60.753
64.12	60.755
64.18	60.891
64.26	60.873
64.38	60.935
64.27	60.931
64.44	60.875
64.58	60.938
64.43	60.861
64.46	60.944
64.34	60.776
64.7	60.75
64.61	60.729
64.53	60.651
64.63	60.489
64.49	60.371
64.73	60.304
64.61	60.059
64.78	60.033
64.91	60.099
65.08	59.907
65.09	59.787
65.28	59.786
65.39	59.741
65.92	59.777
65.96	59.723
65.98	59.693
66.25	59.677
66.42	59.616
66.5	59.468
66.77	59.332
66.86	59.266
66.8	59.153
66.93	58.981
67.18	58.917
67.09	58.74
67.1	58.854
67.05	58.616
66.96	58.526
67.1	58.663
66.91	58.45
66.93	58.529
66.77	58.348
66.94	58.431
67.1	58.372
66.98	58.239
67.24	58.374
67.38	58.348
67.69	58.178
67.86	58.263
67.91	58.117
68.1	58.394
68.16	58.27
67.99	58.13
67.96	58.08
68.1	58.134
68.09	58.307
68	58.165
67.89	58.105
67.75	58.016
67.71	57.962
67.78	57.976
67.72	57.921
67.85	57.796
67.75	57.744
67.88	57.826
68	57.761
68.08	57.725
68.26	57.608
68.25	57.364
68.41	57.513
68.42	57.376
68.4	57.227
68.63	57.101
68.6	57.06
68.62	56.881
68.44	56.734
68.44	56.669
68.54	56.534
68.65	56.481
68.83	56.3
68.9	56.331
68.98	56.263
68.99	56.069
69.15	55.991
70.21	55.994
70.27	55.816
70.15	55.9
70.39	55.797
70.63	55.624
70.7	55.478
70.74	55.435
70.95	55.244
71.17	55.007
71.21	55.045
71.31	55.076
71.28	55.009
71.46	54.896
71.67	54.753
71.71	54.668
71.79	54.775
71.7	54.682
71.78	54.628
71.91	54.625
71.7	54.477
71.74	54.233
71.9	54.312
71.76	54.25
71.85	54.103
71.88	54.016
71.99	54.024
71.95	54.031
72	53.9
71.78	53.841
71.73	53.84
71.66	53.598
71.4	53.57
71.3	53.366
71.27	53.277
71.32	53.268
71.37	53.342
71.28	53.384
71.31	53.141
71.44	53.104
72.27	53.287
72.09	53.163
72.17	53.133
71.93	52.964
71.99	53.062
71.74	53.055
71.7	53.101
71.63	53.133
71.84	53.133
71.57	53.246
71.59	53.107
71.65	53.158
71.89	53.422
71.85	53.343
71.85	53.293
71.9	53.386
72.08	53.517
72.15	53.407
72.28	53.405
72.18	53.5
72.37	53.662
72.44	53.751
72.67	53.917
72.55	54.002
72.76	54.228
73.67	54.52
73.93	54.747
74.05	54.786
74.06	54.846
74.27	55.199
74.52	55.403
74.58	55.551
74.52	55.685
74.51	55.707
74.55	56.063
74.55	56.122
74.55	56.326
74.51	56.201
74.29	56.372
74.34	56.44
74.31	56.8
74.14	56.659
74.2	56.672
73.93	56.75
73.96	56.898
74.06	57.059
73.89	57.23
73.77	57.283
73.7	57.13
73.44	57.235
73.27	57.334
73.36	57.592
73.22	57.61
73.18	57.537
73.05	57.605
72.77	57.624
72.98	57.63
72.62	57.509
72.43	57.705
72.23	57.605
72.09	57.86
71.98	57.857
71.77	58.022
71.84	58.277
71.99	58.373
71.7	58.416
71.59	58.508
71.74	58.617
71.69	58.716
71.71	58.789
71.45	58.986
71.45	59.081
71.47	59.091
71.34	59.043
71.28	59.013
70.96	59.177
70.96	59.294
70.75	59.117
70.71	59.207
70.78	59.149
70.53	59.087
70.45	59.072
70.45	59.162
70.41	58.957
70.35	58.916
70.11	58.75
70	58.906
69.88	58.751
69.83	58.597
69.52	58.622
69.34	58.446
69.43	58.565
69.33	58.423
69.32	58.326
68.94	58.196
68.8	58.21
68.71	58.255
68.55	58.034
68.67	58.054
68.44	58.009
68.52	57.978
68.48	58.024
68.48	57.9
68.77	57.835
68.83	57.841
68.93	57.686
69	57.68
69.13	57.623
69.2	57.534
69.27	57.484
69.56	57.509
69.75	57.48
69.83	57.234
69.9	57.17
69.93	57.236
69.87	57.237
69.76	57.065
69.54	56.826
69.5	56.757
69.73	56.689
69.69	56.725
69.79	56.554
69.63	56.427
69.64	56.318
69.58	56.287
69.64	56.348
69.63	56.2
69.73	56.438
69.62	56.355
69.49	56.149
69.65	56.296
69.6	56.245
69.68	56.295
69.76	56.356
69.74	56.059
69.83	56.256
69.82	56.164
70.06	55.938
70.13	56.091
70.06	56.09
70.2	56.01
70.34	55.884
70.56	56.177
70.64	56.089
70.52	56.132
70.64	56.181
70.67	56.21
70.85	56.349
71.7	56.42
71.79	56.517
72.22	56.454
72.57	56.712
72.72	56.753
72.94	56.821
72.81	56.972
72.81	57.048
72.99	57.147
72.72	57.347
72.89	57.446
72.67	57.678
72.65	57.625
72.54	57.594
72.42	57.754
72.54	57.864
72.52	57.849
72.41	57.877
72.29	57.749
72.29	57.86
72.22	58.005
72.21	58.029
72.12	57.931
71.94	58.025
71.89	58.071
71.61	57.979
71.5	57.89
71.47	57.994
71.32	57.919
71.26	58.072
71.07	57.987
70.94	57.903
71.01	58.075
70.93	58.046
71.04	58.237
71	58.265
71.08	58.311
71.06	58.379
71.15	58.388
71.23	58.572
71.18	58.797
70.87	58.716
70.83	58.869
70.97	59.035
70.89	59.143
70.96	59.45
70.84	59.347
70.84	59.622
70.63	59.663
70.57	59.725
70.47	59.822
70.39	59.756
70.4	59.867
70.24	60.035
70.05	60.14
70.01	60.166
69.84	60.054
69.97	59.934
69.77	59.945
69.9	59.972
69.87	59.732
69.77	59.83
69.84	59.962
69.77	60.137
69.48	60.169
69.45	60.159
69.47	60.187
69.29	60.162
69.15	60.238
69.01	60.043
68.72	59.937
68.38	59.603
68.29	59.548
67.91	59.742
