# Supplementary material for: How Variability and Effort Determine Coordination at Large Forces
Source: PLoS One. 2016 Mar 2;11(3):e0149512. doi: 10.1371/journal.pone.0149512 (PMC4774921; doi:10.1371/journal.pone.0149512)
Supplement: S1 Dataset — (ZIP) [file pone.0149512.s001.zip › par2_RiLllevel20.txt]

60.29	89.007
60.05	88.75
60.08	88.642
59.99	88.499
60.05	88.55
59.79	88.298
59.66	88.179
59.68	88.084
59.66	88.034
59.52	88.083
59.64	87.921
59.58	87.858
59.35	87.889
59.34	87.984
59.33	87.849
59.34	87.894
59.2	87.847
59.31	87.888
59.13	88.058
59.39	87.943
59.36	87.916
59.37	88.004
59.14	87.946
59.11	87.955
59.23	88.235
59.25	88.072
59.23	88.225
59.29	88.007
59.15	88.145
59.03	88.007
59.08	87.969
59.31	88.036
59.49	87.835
59.57	87.637
59.55	87.467
59.59	87.462
60.28	87.25
60.52	87.077
60.44	86.653
60.71	86.362
60.78	85.965
60.97	85.589
61.18	85.397
61.37	84.947
61.48	84.917
61.36	84.676
61.41	84.334
61.65	84.125
61.86	83.913
61.86	83.741
61.58	83.545
61.66	83.144
61.78	83.031
61.85	82.891
61.93	82.932
62.12	82.713
62.29	82.659
62.31	82.578
62.78	82.503
63.4	82.523
63.65	82.455
63.82	82.539
64.25	82.519
64.52	82.509
64.73	82.34
64.95	82.353
65.25	82.293
65.71	82.379
65.65	82.144
65.88	82.253
66.03	82.153
66.21	81.993
66.28	82.028
66.38	81.799
66.21	81.657
66.26	81.6
66.21	81.72
66.25	81.759
66.25	81.63
66.1	81.602
66.38	81.677
66.32	81.69
66.42	81.855
66.62	81.828
66.76	81.946
66.96	82.046
67.1	82.193
67.27	82.446
67.37	82.418
67.32	82.473
67.54	82.561
67.77	82.647
68.09	82.807
67.81	82.783
67.96	82.801
68.16	82.771
68.05	82.679
68.05	82.556
68	82.557
68.07	82.774
67.84	82.6
67.83	82.656
67.62	82.61
67.68	82.619
67.45	82.714
67.52	82.789
67.42	82.736
67.44	82.579
67.45	82.744
67.37	82.51
67.4	82.603
67.43	82.615
67.26	82.298
67.06	82.293
67.07	82.176
67.11	82.077
66.85	81.777
66.71	81.808
66.57	81.726
66.41	81.589
66.21	81.576
66.02	81.45
65.71	81.311
65.55	81.27
65.38	81.109
65.33	81.199
65.1	81.009
65.03	81.063
65.05	81.064
64.88	80.86
64.75	80.606
64.74	80.635
64.72	80.615
64.59	80.54
64.47	80.538
64.57	80.272
64.88	80.301
64.86	80.373
64.67	80.46
64.43	80.149
64.38	80.169
64.52	80.152
64.54	80.297
64.62	80.199
64.61	80.114
64.55	79.895
64.71	79.892
64.95	79.934
65.07	79.746
65.31	79.671
65.51	79.469
65.84	79.398
65.86	79.231
66.14	79.114
66.45	79.009
66.72	78.856
66.58	78.711
67	78.554
67.2	78.484
67.54	78.209
67.77	78.076
67.81	78.073
68.23	77.924
68.6	78.074
68.75	78.048
68.74	78.276
68.99	78.649
69.1	79
68.99	79.136
69.06	79.271
69.24	79.475
69.15	79.59
68.75	79.364
68.6	79.425
68.67	79.473
68.01	79.422
67.76	79.711
67.57	79.943
67.54	79.997
67.37	80.305
67.06	80.486
66.91	80.705
66.85	80.998
66.77	81.386
66.43	81.745
66.19	82.113
66.22	82.723
66.1	83.145
65.85	83.587
65.61	83.869
65.56	84.266
65.37	84.625
65.14	84.899
65.02	85.022
64.76	85.261
64.87	85.662
64.59	85.98
64.5	86.206
64.52	86.169
64.48	86.403
64.35	86.763
64.26	86.777
64.08	87.037
63.96	86.878
63.91	86.784
63.86	86.72
63.74	86.628
63.57	86.518
63.4	86.305
63.64	86.379
63.43	86.481
63.14	86.356
63.08	86.354
63.13	86.496
63.13	86.57
63	86.602
62.72	86.707
62.52	86.808
62.47	86.799
62.44	86.935
62.2	86.91
62.15	87.216
61.98	87.344
61.88	87.221
61.87	87.503
61.78	87.428
61.75	87.557
61.72	87.741
61.81	87.765
61.71	87.983
61.34	87.808
61.19	87.786
61.22	87.952
61.22	88.03
61.08	87.904
60.76	87.763
60.62	87.671
60.79	87.652
60.59	87.347
60.44	87.234
60.29	87.292
60.21	87.086
60.01	86.946
60.05	86.87
59.96	86.706
59.93	86.703
59.74	86.647
59.4	86.447
59.52	86.406
59.64	86.456
59.93	86.287
59.93	86.515
59.87	86.408
59.99	86.402
60.29	86.316
60.61	86.208
60.68	86.279
60.5	86.452
60.74	86.587
60.86	86.448
61.04	86.513
61.24	86.266
62.23	86.307
62.14	86.24
62.24	86.097
62.51	85.996
62.76	86.037
63.01	85.702
63.1	85.644
63.22	85.332
63.34	85.247
63.47	85.25
63.64	85.118
63.7	85.064
63.97	84.882
64.18	84.764
64.23	84.642
64.23	84.668
64.29	84.295
64.56	84.252
64.65	84.317
64.65	84.115
64.68	83.942
64.71	83.864
64.82	83.75
64.74	83.751
64.66	83.572
64.84	83.608
65.03	83.553
64.83	83.543
65.05	83.424
64.97	83.285
65.02	83.152
65.23	83.118
65.13	82.961
65.26	83.076
65.13	83.06
65.2	83.066
65.23	83.094
65.14	82.92
65.02	82.955
65.15	82.978
65.19	82.794
65.19	82.791
65.19	82.699
65.32	82.704
65.46	82.62
65.47	82.433
65.72	82.415
65.77	82.182
65.87	82.309
65.91	82.158
65.95	81.996
66.24	82.051
67.05	82.075
67.39	82.014
67.43	82.008
67.73	81.77
68.03	81.818
67.86	81.821
67.61	81.779
67.86	81.867
67.97	81.844
67.71	81.644
67.7	81.87
67.76	81.92
67.83	81.816
67.65	81.765
67.43	81.837
67.34	81.954
67.33	81.671
67.25	81.8
66.9	81.627
66.95	81.561
66.91	81.6
66.58	81.456
66.63	81.506
66.44	81.626
66.1	81.499
65.45	81.446
65.29	81.548
64.95	81.478
64.42	81.686
64.08	81.865
63.74	81.799
63.55	81.943
63.47	82.009
63.52	82.309
63.54	82.328
63.49	82.533
63.53	82.825
63.57	82.802
63.76	83.104
63.71	83.237
63.87	83.558
63.94	83.814
64.05	83.978
64.12	84.344
64.27	84.551
64.45	84.897
64.67	85.163
65.01	85.303
65	85.311
65.4	85.642
65.63	85.782
65.91	85.929
66.16	85.887
66.39	86.027
66.59	86.019
66.7	86.082
66.75	86.344
66.72	86.541
66.68	86.565
66.56	86.569
66.56	86.746
66.66	86.772
66.56	86.673
66.58	86.822
66.39	86.781
66.19	86.816
66.26	86.912
66.06	86.851
65.89	86.923
65.7	86.982
65.54	86.719
65.6	86.83
65.32	86.816
65.24	86.64
65.08	86.721
65.15	86.55
65	86.522
65.03	86.428
64.86	86.49
64.79	86.338
64.75	86.189
64.64	86.299
64.79	86.05
64.7	86.072
64.51	85.832
64.46	85.875
64.24	85.738
64.26	85.602
64.39	85.442
64.29	85.465
64.13	85.404
63.9	85.41
63.89	85.44
63.87	85.456
63.82	85.415
63.75	85.577
63.72	85.648
63.48	85.646
63.33	85.553
63.41	85.654
63.47	85.651
63.3	85.621
63.18	85.616
63.22	85.484
63.07	85.472
63.14	85.315
63	85.131
63.04	85.177
62.93	85.062
62.75	85.034
62.87	84.918
62.61	84.937
62.59	84.82
62.73	84.76
62.91	84.795
63.02	84.755
62.96	84.643
63.27	84.424
63.6	84.443
63.91	84.093
64.38	84.018
64.64	83.768
64.97	83.622
65.29	83.319
65.58	83.047
66.15	82.83
66.45	82.632
66.71	82.315
67.81	82.14
67.84	82.071
68.05	81.823
68.41	81.528
68.82	81.472
69.21	81.288
69.32	81.104
69.48	81.028
69.85	80.81
69.92	80.818
70.02	80.582
69.89	80.464
69.95	80.23
69.94	80.352
70	80.318
69.76	80.234
69.67	80.304
69.8	80.362
69.74	80.172
69.49	80.057
69.32	80.056
69.55	80.068
69.35	79.774
69.32	79.761
69.25	79.693
69.34	79.548
69.26	79.421
69.13	79.397
69.09	79.25
68.75	79.079
68.84	78.977
68.75	79.009
68.16	79.153
67.91	78.943
67.63	78.849
67.57	78.896
67.11	78.882
67.05	78.776
67.03	78.84
66.71	78.866
66.6	78.868
66.61	78.821
66.53	78.854
66.65	78.697
66.59	78.673
66.66	78.599
66.71	78.554
66.98	78.636
67.01	78.6
67.2	78.711
67.56	78.887
67.58	78.936
67.81	79.084
67.95	79.201
68.23	79.174
68.45	79.294
68.81	79.489
68.97	79.581
69.16	79.664
69.15	79.613
69.26	79.687
69.44	79.837
69.38	79.853
69.53	79.855
69.68	80.057
69.68	79.961
69.7	80.007
69.58	80.036
69.65	80.278
69.33	80.349
69.36	80.397
68.97	80.3
68.98	80.391
68.79	80.408
68.48	80.515
68.16	80.627
67.75	80.708
67.67	80.691
67.54	80.784
67.5	80.846
67.13	80.817
67.17	80.933
67.12	81.056
67.07	80.989
67.07	81.066
67.04	81.187
67.11	81.206
67.02	81.507
67	81.582
67.16	81.723
66.96	81.832
67.03	81.983
66.94	82.027
66.88	82.071
66.9	82.153
66.9	82.267
66.98	82.339
66.97	82.399
67.14	82.503
67.02	82.575
67.08	82.646
67.02	82.624
66.9	82.714
66.76	82.512
66.87	82.64
66.93	82.736
66.91	82.624
66.97	82.751
66.9	82.63
66.75	82.777
66.73	82.842
66.83	82.86
66.73	82.729
66.86	82.768
