# Supplementary material for: How Variability and Effort Determine Coordination at Large Forces
Source: PLoS One. 2016 Mar 2;11(3):e0149512. doi: 10.1371/journal.pone.0149512 (PMC4774921; doi:10.1371/journal.pone.0149512)
Supplement: S1 Dataset — (ZIP) [file pone.0149512.s001.zip › par2_RiLllevel22.txt]

59.63	100.7
59.66	100.61
59.73	100.61
59.93	100.53
60.33	100.7
60.36	100.75
60.78	100.68
60.92	100.77
61.03	100.63
60.96	100.69
61.07	100.94
61.1	100.85
61.03	100.83
61.09	100.88
61.31	101.18
61.28	101.26
61.06	101.02
61.1	100.96
61.24	101.03
61.39	100.97
61.15	100.93
61.21	100.96
61.07	100.86
61.15	100.85
61.34	100.95
61.38	101.16
61.42	101.32
61.45	101.51
61.05	101.57
61.07	101.74
61.5	101.7
61.35	101.83
61.21	101.87
61.25	102.1
61.07	102.23
61.16	102.23
61.1	102.24
61.27	102.05
61.37	101.99
61.3	101.98
61.38	101.89
61.51	101.75
61.49	101.71
61.48	101.82
61.37	102.05
61.43	101.93
61.48	102.28
61.43	102.41
61.34	102.61
61.7	102.96
61.62	103.24
61.57	103.37
61.33	103.51
61.48	103.69
61.33	103.78
61.32	103.88
61.18	104.07
61.2	104.1
61.14	104.29
61.25	104.3
60.98	104.52
60.67	104.41
60.54	104.6
60.48	104.68
60.58	104.87
60.38	104.79
60.15	104.97
60.24	105.02
60.14	105.09
60	104.94
59.99	104.87
59.93	104.97
59.89	104.93
59.92	105.08
59.84	104.95
59.85	104.91
59.79	104.84
59.85	104.77
60.01	104.96
59.9	104.94
59.78	104.93
59.94	104.98
59.84	105.13
59.84	104.98
59.89	105.02
59.89	104.95
59.91	105
59.78	104.96
59.6	104.85
59.47	104.65
59.44	104.55
59.41	104.48
59.58	104.44
59.64	104.48
59.47	104.46
59.43	104.34
59.6	104.31
59.55	104.28
59.71	104.17
59.47	104.25
59.46	104.25
59.34	104.2
59.26	104.22
59.93	104.38
59.88	104.33
59.95	104.34
59.91	104.61
59.96	104.64
59.95	104.54
59.91	104.52
59.74	104.51
59.96	104.71
60.19	104.77
60.31	104.66
60.33	104.51
60.44	104.47
60.64	104.38
60.88	104.24
60.95	104.19
60.98	104.28
61.08	104.2
61.19	104.2
61.37	104.17
61.45	104.16
61.62	104.37
61.68	104.38
61.61	104.07
61.51	103.92
61.58	103.88
61.64	104.05
61.77	104.12
61.66	103.86
61.71	103.87
61.49	103.86
61.52	103.82
61.45	103.74
61.53	103.72
61.33	103.65
61.27	103.66
61.15	103.58
61.13	103.54
61.08	103.63
60.83	103.66
60.62	103.58
60.52	103.52
60.28	103.39
60.27	103.45
60.13	103.41
60.02	103.29
60	103.32
60.08	103.46
60.05	103.43
59.8	103.51
59.79	103.53
59.71	103.61
59.53	103.7
59.35	103.62
59.24	103.69
59.1	103.64
59.12	103.74
59.23	103.93
59.01	103.84
58.95	104.04
59.16	103.85
59.08	103.8
58.99	103.68
59.21	103.98
59.29	103.75
59.34	103.66
59.41	103.54
59.51	103.8
59.68	103.94
59.85	104.06
60.15	104.2
60.33	103.99
60.48	104.03
60.52	103.94
60.79	104.19
61.03	104.04
61.47	104.06
61.58	103.99
61.8	104.11
61.76	104.13
61.71	104.21
61.78	104.03
62	104.19
61.81	104.14
61.86	104.1
62	104.14
61.93	104.13
61.91	103.89
61.77	104.05
61.8	104.04
62	103.94
61.96	103.86
61.63	103.74
61.71	103.8
61.65	103.58
61.59	103.68
61.39	103.59
61.08	103.55
61.25	103.6
61.17	103.35
61.09	103.66
60.92	103.44
60.8	103.54
60.88	103.54
60.86	103.4
60.64	103.33
60.4	103.36
60.39	103.26
60.41	103.04
60.33	102.79
60.24	102.9
60.01	102.78
60.07	102.99
60.19	102.81
60.15	102.99
59.99	103.02
60.04	103.3
60.13	103.34
60.13	103.44
60.08	103.37
59.94	103.44
60.02	103.59
60.1	103.69
60.14	103.96
60.1	103.87
60.1	104.04
60.09	104.23
60.1	104.42
60.06	104.62
59.96	104.9
60.1	105.12
60.1	105.04
60.06	105.09
59.89	104.99
59.99	105.05
59.95	105.25
59.75	105.06
59.74	104.98
59.64	104.75
59.9	104.88
59.63	104.59
59.61	104.61
59.59	104.32
59.4	104.21
59.23	104.29
59.16	104.2
59.13	104.3
58.79	104.16
58.74	104.26
58.67	104.53
58.67	104.78
58.5	104.88
58.48	104.97
58.38	105.28
58.07	105.53
57.88	105.53
57.75	105.82
57.5	105.89
57.42	106.05
57.31	106.13
57.26	106.06
56.99	106.2
57.08	106.43
57.01	106.52
56.98	106.94
56.97	107.11
56.83	107.33
57.1	107.26
57.02	107.23
57.03	107.27
57.03	107.41
57	107.58
57.84	107.5
57.79	107.5
57.66	107.5
57.73	107.62
57.72	107.32
57.71	107.27
57.86	106.68
58.08	106.25
58.19	105.91
58.01	105.76
58.02	105.84
57.99	105.56
58.18	105.5
58.41	105.41
58.53	105.29
58.57	105.55
58.62	105.54
58.52	105.5
58.61	105.54
58.48	105.6
58.38	105.61
58.52	105.41
58.51	105.47
58.46	105.43
58.52	105.75
58.53	105.77
58.51	105.84
58.68	106.04
58.62	106.35
58.44	106.71
58.38	106.96
58.44	107.03
58.3	107.14
58.2	107.2
58.04	107.3
58.1	107.57
58.18	107.58
57.93	107.25
57.82	107.31
57.89	107.46
57.74	107.36
57.93	107.36
57.72	107.28
57.51	107.08
57.54	107
57.44	106.88
57.31	106.8
57.29	106.7
57.09	106.44
57.11	106.5
56.91	106.42
56.86	106.3
56.79	106.26
56.66	106.31
56.63	106.16
56.55	106.1
56.41	106.22
56.21	106.34
56.36	106.43
56.06	106.37
56.01	106.4
56.08	106.58
56.11	106.77
56.14	106.76
55.81	106.77
55.77	106.5
55.64	106.38
55.65	106.27
55.87	106.31
56.34	106.11
56.34	105.87
56.52	105.89
56.71	105.73
57.02	105.42
57.12	105.11
57.38	104.98
57.77	105
57.89	104.64
57.96	104.25
58.24	103.84
58.6	103.76
58.63	103.34
58.78	103.07
59.09	102.46
59.75	102.08
59.53	101.75
59.69	101.37
60	100.91
60.2	100.68
60.51	100.3
60.72	99.957
61	99.659
61.69	99.205
62.7	98.92
62.86	98.669
63.29	98.186
63.98	97.763
64.85	97.447
65.47	97.069
65.72	96.931
66.19	96.683
66.97	96.306
67.94	95.808
68.2	95.62
68.4	95.548
68.72	95.317
69.48	94.878
69.77	94.512
69.78	94.381
69.7	94.345
70.17	94.399
70.33	94.161
70.6	94.168
70.53	94.238
70.57	94.3
70.8	94.207
70.73	94.175
70.5	94.135
70.39	94.172
70.33	94.246
70.16	94.449
70.14	94.278
70.17	94.337
70.12	94.498
70.07	94.637
69.99	94.617
70.17	95.027
70.26	95.152
70.02	95.246
69.7	95.286
69.56	95.479
69.66	95.665
69.44	95.728
69.35	95.867
69.15	95.801
69.19	95.929
69	96.131
68.68	95.997
68.64	96.126
68.6	96.085
68.72	96.259
68.64	96.187
68.67	96.281
68.71	96.286
68.89	95.931
68.9	95.82
69.1	95.832
69.05	95.518
69.2	95.646
69.32	95.539
69.39	95.686
69.39	96.003
69.48	96.074
69.34	96.294
69.49	96.317
69.6	96.489
69.59	96.793
69.46	96.755
69.33	96.784
69.45	96.865
69.58	96.999
69.66	96.999
69.5	97.076
69.29	97.256
69.2	97.165
68.99	97.215
69.02	97.082
68.78	97.18
68.62	97.198
68.38	97.231
68.37	97.029
68.18	97.083
67.96	96.999
67.69	96.798
67.54	96.817
67.36	96.79
67.44	97.005
67.19	96.992
66.94	96.906
66.73	96.797
66.63	96.666
66.56	96.645
66.37	96.585
66.1	96.517
65.7	96.453
65.53	96.395
65.27	96.35
65.22	96.641
64.95	96.565
64.67	96.573
64.71	96.551
64.53	96.449
64.66	96.423
64.57	96.599
64.59	96.562
65.04	96.603
65.48	96.569
65.51	96.717
65.57	96.723
65.87	96.829
66.25	96.533
66.45	96.267
66.78	96.556
66.86	96.148
66.99	95.967
67.06	95.781
67.15	95.613
67.56	95.546
67.61	95.208
67.52	95.137
67.65	94.956
67.58	94.818
67.73	94.728
67.68	94.592
67.6	94.489
67.74	94.254
67.63	94.179
68.45	93.988
68.31	93.907
68.04	93.666
67.9	93.401
68.48	93.429
68.87	93.303
69.11	93.104
69.12	92.886
69.13	92.841
69.33	92.79
69.69	92.683
69.74	92.707
69.76	92.471
69.99	92.36
70.22	92.28
70.41	92.577
70.49	92.856
70.66	93.39
70.94	93.628
71.18	93.585
71.17	93.93
71.17	94.325
71.28	94.613
71.51	94.774
71.57	94.922
71.55	95.23
71.52	95.489
71.5	95.81
71.49	96.307
71.32	96.351
71.23	96.334
71.26	96.476
71.22	96.3
71.13	96.255
71.07	95.991
70.95	96.016
70.98	95.963
71.11	96.005
70.88	95.956
70.54	95.736
70.45	95.652
70.53	95.803
70.33	95.776
70.29	95.781
70.19	95.921
70.17	95.952
70	95.875
69.91	95.844
69.88	96.068
69.82	96.116
69.71	96.105
69.93	96.131
69.92	96.174
69.88	96.271
69.92	96.305
70.11	96.337
70.18	96.503
70.17	96.395
70.39	96.347
70.39	96.317
70.42	96.446
70.6	96.379
70.67	96.316
70.67	96.473
