# Supplementary material for: How Variability and Effort Determine Coordination at Large Forces
Source: PLoS One. 2016 Mar 2;11(3):e0149512. doi: 10.1371/journal.pone.0149512 (PMC4774921; doi:10.1371/journal.pone.0149512)
Supplement: S1 Dataset — (ZIP) [file pone.0149512.s001.zip › par2_RiLllevel24.txt]

60.61	113.91
60.54	113.96
60.46	114.28
60.23	114.89
60.12	115.39
60.21	115.65
60.06	115.77
60.19	115.99
60.14	116.49
60.17	116.79
60.14	116.9
59.96	117.15
59.98	117.43
59.86	117.54
59.9	117.84
59.73	118.1
59.49	118.13
59.2	118.29
59.11	118.56
58.73	118.69
58.66	118.79
58.61	118.82
58.38	118.9
58.24	118.87
57.93	119.09
58.01	119.24
57.77	119.23
57.59	119.43
57.59	119.51
57.61	119.62
57.42	119.54
57.2	119.59
57.27	119.78
57.05	119.75
57.13	119.79
57.14	119.95
57.17	120.06
57	120.3
57.12	120.65
57.13	120.71
57.22	120.74
57.15	120.74
57.15	120.86
57.09	120.95
57.33	121.08
57.33	121.27
57.3	121.36
57.41	121.55
57.71	121.83
57.77	122.02
57.89	121.84
57.94	122.06
57.75	122.1
57.72	122.36
57.55	122.27
57.21	122.19
57.06	122.37
56.78	122.3
56.67	122.29
56.24	122.36
56.44	122.42
56.19	122.42
55.87	122.55
55.93	122.81
55.72	123.15
55.43	123.11
55.38	123.26
54.99	123.49
54.81	123.65
54.7	123.7
54.62	123.63
54.4	123.75
54.02	124.18
53.82	124.37
53.31	124.37
53.59	124.48
53.25	124.62
52.85	124.81
52.52	124.87
52.39	125.12
52.24	125.08
51.84	125.14
51.73	125.1
51.51	125.27
51.38	125.13
51.3	125.17
51.14	125.18
50.98	125.15
50.9	125.07
50.97	125.08
50.94	125.08
50.92	124.89
50.93	124.8
50.92	124.44
50.84	124.47
51.03	124.66
50.88	125.06
50.91	125.04
50.91	125.21
50.99	125.47
50.93	125.8
51.21	126.16
51.27	126.39
51.33	126.74
51.44	126.53
51.51	126.41
51.87	125.96
52.06	125.92
52.19	125.8
52.21	125.69
52.34	125.42
52.69	125.13
52.57	124.95
52.61	124.75
52.64	124.53
52.71	124.46
52.6	124.47
52.42	124.19
52.52	124.07
52.59	123.95
52.46	123.86
52.54	123.84
52.32	123.95
52.34	123.82
52.48	123.7
52.38	123.74
52.24	123.63
52.45	123.6
52.42	123.63
52.52	123.89
52.66	124.01
52.66	124.31
52.69	124.84
52.64	125.14
52.51	125.39
52.51	125.59
52.48	125.94
52.5	126.13
52.42	126.22
52.47	126.61
52.34	126.86
52.31	127.2
52.28	127.53
52.11	127.72
51.81	127.89
51.65	127.98
51.54	128.2
51.45	128.16
51.36	128.39
51.28	128.38
51.19	128.58
51.03	128.39
50.9	128.46
50.8	128.47
50.71	128.27
50.79	128.38
50.72	128.35
50.59	128.34
50.49	128.45
50.48	128.23
50.57	128.31
50.41	128.04
50.44	128.03
50.5	127.85
50.42	127.67
50.45	127.58
50.68	127.37
50.77	127.26
50.95	127.04
50.95	126.99
50.95	126.8
51.07	126.67
50.93	126.47
50.87	126.38
50.64	126.18
50.46	126.51
50.47	126.29
50.49	125.93
50.46	126.1
50.31	125.93
50.3	125.84
50.23	125.64
50.36	125.58
50.29	125.39
50.18	125.19
50.28	125.02
50.41	124.93
50.31	124.64
50.22	124.36
50.42	124.4
50.33	124.18
50.3	124
50.24	124.01
50.23	124.25
50.19	124.23
50.27	124.33
50.31	124.65
50.35	124.85
50.37	124.98
50.52	125.19
50.7	125.44
50.77	125.75
50.98	126.18
51.85	126.32
51.76	126.55
51.75	126.52
51.8	126.36
51.93	125.91
52.04	125.86
52.2	125.7
52.19	125.43
52.31	125.29
52.18	125.24
52.18	125.09
52.2	125.26
52.11	125.53
52.14	125.63
51.95	125.81
51.69	125.82
51.83	125.85
51.64	125.91
51.73	125.89
51.66	126.15
51.74	126.2
51.83	126.18
51.92	126.19
52.01	126.03
51.84	125.92
51.87	126.01
52.02	126.11
51.97	125.97
51.89	125.76
51.91	125.64
51.8	125.72
51.95	125.84
51.73	125.87
51.9	125.9
51.74	125.92
51.92	126.01
51.86	125.98
52.05	126.13
52.06	125.83
52.22	125.57
52.21	125.55
52.47	125.47
52.49	125.17
52.78	124.85
52.98	124.51
53.07	124.29
53	123.91
53.3	123.87
53.52	123.69
53.68	123.92
53.93	124.29
54.24	124.34
54.32	124.45
54.28	124.38
54.36	124.53
54.6	124.68
54.76	124.74
54.84	124.98
54.76	124.89
54.8	125.02
54.95	125.15
54.89	125.23
54.91	125.09
55.05	125.11
54.92	125.02
55.07	125.02
55.05	124.79
54.99	124.72
55.26	124.44
55.3	124.29
55.27	124.25
54.92	124
55.12	124.12
54.97	124.1
54.92	124.13
54.73	124.36
54.72	125.06
54.6	125.32
54.52	125.43
54.44	125.53
54.32	125.46
54.38	125.39
54.32	125.32
53.81	125.32
53.69	125.26
53.78	125.13
53.69	124.99
53.32	124.76
53.19	124.62
52.96	124.46
52.97	124.33
52.7	124.11
52.54	123.87
52.28	123.77
52.39	123.54
52.33	123.56
51.97	123.35
51.98	123.13
51.97	123.1
51.79	123.03
51.61	123.07
51.19	122.82
50.84	122.98
50.78	122.92
50.5	122.93
50.28	123
50.4	123.11
50.48	123.25
50.43	123.12
50.37	122.98
50.39	122.82
50.62	122.5
50.52	122.14
50.53	121.74
50.68	121.26
50.64	121.1
50.69	120.77
50.7	120.57
50.98	120.09
51.18	119.99
51.18	120.03
51.66	119.81
52.12	119.48
52.44	119.21
52.47	119.15
52.68	118.84
52.89	118.64
53.99	118.2
54.34	117.77
54.92	117.57
55.03	117.18
55.59	116.9
56.12	116.49
56.73	116.37
57.09	116.18
56.85	115.99
57.07	115.58
57.53	115.23
57.85	115.28
58.25	115.65
58.28	115.86
58.43	116.3
58.53	116.59
58.48	117.07
58.59	117.41
58.77	117.54
58.81	117.73
58.92	118.18
58.94	118.75
59.23	119.03
59.63	119.51
59.73	119.92
59.67	120.37
59.8	120.65
59.77	120.71
59.65	120.82
59.57	120.74
59.45	120.58
59.42	120.66
59.27	120.45
59.19	120.2
59.02	120.18
58.76	120.08
58.73	119.91
58.58	119.83
58.42	119.86
58.42	119.97
58.28	120.02
58.28	119.97
58.42	119.85
58.3	119.94
58.24	119.86
58.26	119.72
58.47	119.67
58.33	119.54
58.18	119.53
58.42	119.71
58.45	119.73
58.44	119.65
58.47	119.47
58.33	119.42
58.31	119.27
58.46	119.33
58.42	119.39
58.21	119.17
58.08	119.25
58	119.4
57.99	119.33
57.82	119.29
57.51	119.23
57.3	119.24
57.22	119.28
57	119.17
56.84	119.28
56.55	119.27
56.35	119.41
56.19	119.48
56.06	119.43
55.81	119.81
55.6	120.07
55.49	120.24
55.26	120.42
55.23	120.54
55.09	120.56
55.06	120.72
55.09	120.66
54.94	120.73
54.85	120.87
54.83	120.84
54.66	120.84
54.5	120.73
54.41	120.7
54.49	120.57
54.38	120.44
54.35	120.58
54.26	120.5
53.96	120.2
53.93	120.16
53.75	120.26
53.56	120.11
53.56	120.2
53.4	120.23
53.05	120.07
52.95	120.22
52.81	120.09
52.65	120.51
52.49	120.94
52.3	121.36
52.17	121.96
52.05	122.16
52.09	122.51
51.78	122.88
51.71	123.25
51.65	123.9
51.6	124.27
51.4	124.58
51.42	124.84
51.31	124.99
51.12	125.2
50.99	125.46
50.97	125.87
50.99	125.87
50.87	125.91
50.75	126.07
50.61	126.26
50.59	126.22
50.35	125.77
50.12	125.75
50.08	125.77
49.84	125.67
49.63	125.49
49.68	125.33
49.61	125.34
49.48	125.4
49.43	125.47
49.23	125.69
49.12	125.55
49.15	125.84
48.82	125.75
48.84	126.15
48.87	126.48
48.73	126.82
48.83	127.2
48.73	127.52
48.76	127.68
48.79	127.73
48.86	128.15
49.18	128.41
49.29	128.69
49.25	128.93
49.42	128.97
49.78	128.97
49.97	129.02
50.1	128.95
49.98	128.99
50.15	129.05
50.27	128.85
50.35	128.87
50.46	128.68
50.56	128.76
50.36	128.76
50.43	129.01
50.5	129.33
50.53	129.49
50.67	129.59
50.52	129.6
50.5	129.78
50.55	129.95
50.65	129.85
50.63	129.95
50.41	129.67
50.39	129.55
50.5	129.55
50.4	129.53
50.36	129.39
50.23	129.04
50.24	128.86
50.22	128.74
50.09	128.69
50.17	128.59
50.09	128.42
49.77	128.18
49.9	128.03
49.64	127.78
49.48	127.85
49.23	127.59
49.01	127.5
49.01	127.39
48.98	127.15
48.88	127.26
48.52	127.29
48.44	127.19
48.31	127.14
48.19	127.1
48.19	127.22
48.11	126.75
47.88	126.74
47.91	126.75
47.72	126.64
47.76	126.74
47.48	126.7
47.5	126.9
47.44	127.02
47.41	127.14
47.23	127.14
47.26	127.42
47.18	127.37
47.26	127.45
47.1	127.48
47.01	127.33
47.14	127.4
46.91	127.27
46.82	127.42
46.75	127.46
46.56	127.37
46.57	127.42
46.31	127.29
46.08	127.38
45.95	127.55
45.69	127.31
45.64	127.25
45.27	127.06
45.14	127.19
44.94	127.28
44.72	127.45
44.52	127.31
44.46	127.27
44.24	127.35
44.14	127.46
44	127.58
43.92	127.6
43.87	127.9
43.81	128.09
