# Supplementary material for: How Variability and Effort Determine Coordination at Large Forces
Source: PLoS One. 2016 Mar 2;11(3):e0149512. doi: 10.1371/journal.pone.0149512 (PMC4774921; doi:10.1371/journal.pone.0149512)
Supplement: S1 Dataset — (ZIP) [file pone.0149512.s001.zip › par2_RiLllevel26.txt]

67.63	126.21
67.63	126.3
67.69	126.4
67.84	126.55
67.8	126.54
67.85	126.56
67.88	126.49
68.05	126.43
67.9	126.52
67.78	126.39
67.65	126.28
67.49	126.28
67.51	126.2
67.29	126.08
67.15	126.05
67.04	125.95
66.98	126.1
66.9	126.16
66.8	125.9
66.84	125.91
66.75	126.14
66.62	126.22
66.55	126.11
66.5	126.01
66.53	125.86
66.52	126.11
66.57	126.19
66.6	126.27
66.78	126.38
66.79	126.44
66.66	126.33
66.85	126.37
66.86	126.48
66.82	126.56
66.86	126.42
66.88	126.24
66.83	126.14
66.82	126.11
66.86	126.17
66.74	126.06
66.72	126.22
66.99	126.26
66.81	126.23
66.76	126.17
66.49	125.95
66.36	126.02
66.17	126.03
66.21	125.91
65.85	125.69
66	125.65
65.87	125.55
65.88	125.48
65.7	125.47
65.57	125.18
65.49	125.14
65.49	124.97
65.25	125
65.23	125.05
65.11	124.9
64.99	124.81
65.29	124.92
65.3	124.83
65.48	125.05
65.65	125.27
65.82	125.75
66.05	125.78
66.22	125.71
66.41	126.11
66.35	126.21
66.26	126.19
66.67	126.35
66.65	126.32
66.68	126.42
66.72	126.47
66.65	126.52
66.68	126.36
66.68	126.44
66.64	126.46
66.72	126.6
66.42	126.49
66.55	126.62
66.66	126.83
66.49	126.77
66.59	126.82
66.57	126.77
66.68	126.86
66.74	127.11
66.63	127.2
66.74	127.27
66.72	127.47
66.74	127.42
66.84	127.17
66.77	127.18
66.88	127.18
66.69	127.42
66.73	127.58
66.55	127.48
66.42	127.32
66.32	127.39
66.19	127.17
66.14	127.26
65.83	127.07
65.37	126.62
65.2	126.55
64.93	126.36
64.84	126.23
64.46	126.14
64.23	125.95
64.17	125.96
63.78	125.91
63.63	125.83
63.22	126.02
63.22	126.3
63.14	126.52
62.88	126.57
62.61	126.77
62.52	127.22
62.45	127.47
62.36	127.66
62.4	128.02
62.62	128.43
62.45	128.75
62.7	129.01
62.61	129.39
62.69	129.68
63	129.83
63.23	129.89
63.19	130.08
63.1	130.43
63.35	130.56
63.38	130.24
63.57	130.14
63.5	130.31
63.51	130.09
63.62	130.12
63.58	130
63.48	130.18
63.68	130.9
63.54	131.09
63.5	130.96
63.4	131.14
63.28	131.33
63.25	131.61
63.22	131.64
62.87	132.03
62.81	132.04
62.67	132.18
62.57	132.33
62.2	132.24
62.19	132.5
61.95	132.29
61.85	132.54
62.1	132.43
62.02	132.45
62	132.31
61.88	132.45
61.99	132.35
62.1	132.19
61.97	131.98
62.01	131.95
62.09	132.06
61.92	131.91
61.99	131.66
61.93	131.4
61.84	131.44
61.68	131.65
61.4	131.2
61.48	130.95
61.27	130.83
61.24	130.65
61.23	130.05
61.11	129.83
60.98	129.99
61.11	129.83
61.38	129.62
61.66	129.44
61.95	129.59
62.13	129.51
62.61	129.48
62.99	129.5
63.64	129.74
63.98	130.34
64.14	130.13
64.27	130.14
64.54	130.21
64.8	130.12
64.99	130.09
64.99	129.88
65.01	129.5
65.04	129.65
65.09	129.73
64.92	129.54
64.82	129.36
64.62	129.4
64.82	129.38
64.74	129.29
64.72	129.22
64.69	129
64.49	129.02
64.51	129
64.17	129.03
64.2	128.9
63.98	128.84
63.91	128.65
63.68	128.41
63.29	128.23
63.4	128.01
63.1	127.78
62.91	127.48
62.65	127.03
62.4	126.84
62.08	126.86
61.82	126.8
61.65	126.76
61.22	126.47
60.98	126.55
61	126.88
60.74	127.61
60.6	127.66
60.47	127.76
60.47	127.94
60.39	128.12
60.45	128.37
60.58	128.54
60.66	128.78
60.82	129.03
60.96	129.21
61.14	129.44
61.26	129.53
61.45	129.91
62.01	130.14
62.25	130.07
63.06	130.42
63.56	130.63
63.64	130.81
64.01	130.67
64.21	130.88
64.45	130.85
64.68	131.09
64.74	131.21
65.05	131.31
65.27	131.51
65.19	131.23
65.4	131.12
65.65	131
65.67	130.93
65.65	130.82
65.71	130.75
65.92	130.37
65.88	130.16
66.01	129.81
66.06	129.7
66.09	129.64
66.15	129.42
66.28	129.09
66.47	128.87
66.76	128.8
66.66	128.86
66.76	128.64
66.82	128.43
67.16	128.41
67.24	128.29
67.27	128.33
67.03	128.45
67.12	128.72
67.21	128.68
67.31	128.89
67.19	128.78
67.18	128.99
67.29	129.03
67.27	128.96
67.28	128.92
67.24	128.76
67.25	128.79
67.26	128.59
67.25	128.39
67.25	128.08
67.41	127.86
67.4	127.75
67.3	127.37
67.3	127.33
67.4	127.11
67.38	127.04
67.33	126.86
67.53	126.83
67.61	126.83
67.62	126.79
67.49	126.44
67.59	126.3
67.68	126.08
67.75	125.86
67.6	125.58
67.6	125.46
67.61	124.96
67.62	124.78
67.78	124.6
67.95	124.39
68.01	124.36
67.95	124.26
68.05	124.15
68.51	123.88
68.58	123.88
68.77	123.75
68.94	123.53
69.07	123.27
69.58	123.09
69.88	122.96
70.31	122.89
70.74	122.7
71.3	122.35
71.62	122.15
72.26	121.87
72.49	121.56
72.81	121.08
73.49	120.73
73.69	120.25
73.82	119.89
73.91	119.47
74.11	119.25
74.45	118.95
74.78	118.65
74.79	118.68
74.95	118.57
75.13	118.46
75.38	118.28
75.49	118.17
75.36	117.97
75.41	117.68
75.61	117.44
75.65	117.15
75.95	117.08
76.11	116.9
76.15	116.6
76.28	116.42
76.43	116.03
76.6	115.98
76.59	115.88
76.79	115.88
76.98	116.05
77.1	115.74
77.55	115.94
77.75	116.28
78.03	116.64
78.16	116.77
78.22	117.18
78.5	117.55
78.61	117.48
78.84	117.85
78.8	117.93
78.78	118.03
78.79	118.09
78.97	118.1
78.9	118.32
78.86	118.49
78.79	118.58
78.96	118.76
79.03	118.74
78.87	118.89
78.87	118.82
78.87	119.09
78.88	118.87
78.66	118.81
78.43	118.65
78.31	118.61
78.34	118.4
78.26	118.42
78.19	118.13
78.12	118.1
77.81	117.84
77.77	117.88
77.71	117.49
77.5	117.3
77.38	117.2
77.13	117.26
77.02	117.21
76.72	117.02
76.73	116.94
76.43	117
76.1	116.93
76.18	116.83
76.13	116.68
76.03	116.67
75.74	116.45
75.46	116.45
75.39	116.24
75.35	116.22
75.26	116.23
75.13	115.99
74.99	116
75.04	116.18
74.89	116.04
74.99	116.22
75.28	116.69
75.14	116.93
75.08	117.17
75.42	117.25
75.85	117.2
75.91	117.11
76.4	117.31
76.87	117.37
77.33	117.28
77.78	117.15
78.23	117.19
78.83	116.94
79.32	116.8
79.68	117
79.9	116.74
80.3	116.67
80.56	116.67
80.6	116.5
80.64	116.54
80.76	116.33
80.68	116.09
80.66	116.08
80.59	115.94
80.64	115.89
80.38	115.87
80.06	115.7
79.83	115.6
79.69	115.56
79.5	115.49
79.44	115.34
79.37	115.13
79.25	115.29
79.03	115.28
79	115.06
78.88	114.65
78.99	114.24
79.1	114.13
79.21	113.9
79.32	113.75
79.37	113.53
79.5	113.52
79.71	113.44
79.77	113.28
79.86	113.35
80	113.28
80.1	113.24
79.82	112.98
80.18	112.86
79.95	112.5
79.92	112.44
79.95	112.42
79.71	111.99
79.86	112.08
79.89	112.08
79.8	112.14
79.56	111.87
79.59	112.16
79.48	112.19
79.33	112.25
79.45	112.37
79.18	112.28
79.08	112.52
78.86	112.49
78.89	112.71
79.03	112.74
78.96	112.98
79	113.22
79.42	113.21
79.47	113.07
79.39	113.14
79.62	113.33
79.69	113.34
79.64	113.15
79.55	112.97
79.56	113.13
79.67	113.08
79.77	113.17
79.65	113.27
79.4	113.12
79.37	113.01
79.34	112.99
79.33	112.85
79.13	112.59
79	112.6
78.72	112.26
78.65	112.39
78.58	112.25
78.41	112.4
78.42	112.5
78.32	112.52
78.34	112.56
78.46	112.76
78.57	112.93
78.64	113.19
78.76	113.22
78.92	113.43
79.1	113.4
79.17	113.68
79.22	113.8
79.32	114.11
79.33	113.96
79.61	114.1
79.61	114.17
79.47	114.38
79.59	114.52
79.77	114.5
79.92	114.59
79.93	114.67
79.95	114.72
80.07	114.69
80.11	114.71
80.08	114.83
79.85	114.96
79.83	115.05
79.9	114.81
79.87	114.7
79.7	114.61
79.6	114.79
79.26	114.38
79.17	114.27
78.92	114.14
78.76	113.79
78.73	113.9
78.66	113.63
78.74	113.46
78.66	113.16
78.71	113.04
78.78	112.78
78.84	112.72
78.91	112.83
79.11	112.51
79.27	112.53
79.49	112.02
79.56	112.11
79.72	112.21
79.95	112.11
80.17	112.39
80.28	112.23
80.5	112.36
80.69	112.18
81.11	112.35
81.31	112.35
81.54	112.25
82	112.26
81.83	112.24
81.72	112.08
82.03	112.16
82.24	111.8
82.4	111.8
82.42	111.73
82.52	111.43
82.4	111.32
82.42	111.1
82.28	111.11
82.21	110.99
82.14	110.87
82.12	110.77
81.86	110.98
81.64	110.66
81.57	110.76
81.25	110.59
81.06	110.67
80.8	110.53
80.58	110.54
