# Supplementary material for: How Variability and Effort Determine Coordination at Large Forces
Source: PLoS One. 2016 Mar 2;11(3):e0149512. doi: 10.1371/journal.pone.0149512 (PMC4774921; doi:10.1371/journal.pone.0149512)
Supplement: S1 Dataset — (ZIP) [file pone.0149512.s001.zip › par2_RiLllevel28.txt]

59.69	146.32
59.45	146.37
59.49	147.07
59.58	146.98
59.59	146.88
59.64	146.89
59.51	146.98
59.3	147.13
59.44	147.1
59.29	146.99
59.29	146.96
59.14	147.1
59	147.21
58.82	147.22
58.63	147.11
58.47	147.31
58.38	147.45
58.21	147.72
57.87	148.01
57.75	148.23
57.44	148.42
57.22	148.43
56.81	148.68
57.01	148.72
56.78	148.58
56.53	148.59
56.47	148.24
56.47	148.29
56.03	148.36
55.95	148.13
55.9	148.05
55.66	148.13
55.61	148.58
55.3	148.58
55.31	148.62
55.24	148.7
55.26	148.69
54.85	148.95
54.98	148.93
54.97	148.81
55.04	148.67
54.88	148.8
54.65	148.77
54.53	148.74
54.63	148.8
54.61	149.14
54.5	149.55
54.39	149.59
54.56	149.6
54.43	149.75
54.36	150.24
54.36	150.55
54.38	150.64
54.34	150.64
54.39	150.77
54.34	150.77
54.29	150.95
54.28	151.14
54.13	151.18
54.05	151.1
54	150.86
53.99	150.74
54.02	150.58
53.77	150.28
53.66	150.26
53.55	150.11
53.48	150.5
53.18	151.01
53	151.42
52.91	151.66
52.88	152.06
52.76	152.68
52.73	153.09
52.52	153.3
52.36	153.11
52.18	153.18
52.15	153.28
51.92	153.81
51.58	153.72
51.72	153.74
51.57	153.8
51.51	154.04
51.57	154.03
51.34	153.9
51.21	153.68
51.13	153.67
51.06	153.43
51.07	153.33
50.98	153.39
50.88	153.17
50.87	153.05
50.79	152.94
50.61	152.73
50.54	153.01
50.59	153.21
50.67	153.17
50.63	153.19
50.61	153.32
50.48	153.12
50.81	153.31
50.72	153.24
50.86	153.42
50.77	153.63
50.71	153.51
50.75	153.7
50.78	153.81
50.96	154.16
50.93	154.32
51.04	154.35
51.01	154.24
51.06	154.08
51.28	153.87
51.59	153.99
51.44	153.72
51.59	153.57
51.9	153.5
52.34	153.45
52.3	153.63
52.38	153.83
52.62	154.06
53.04	154.01
53.32	154.06
53.49	154.03
53.47	154.14
53.61	153.98
53.77	153.67
53.73	153.27
53.88	153.05
53.65	152.68
53.72	152.52
53.82	152.45
53.66	152.29
53.69	152.17
53.36	151.93
53.19	151.81
53.06	151.56
53.1	151.42
52.88	151.23
52.78	151.11
52.64	151.06
52.43	150.81
52.41	150.69
52.29	150.56
52.24	150.79
52.19	150.82
51.94	151.46
51.86	151.91
51.94	151.9
51.75	151.74
51.72	151.69
51.85	151.88
51.92	152.12
51.84	152.41
51.83	152.4
51.8	152.39
51.81	152.29
51.85	152.23
51.96	152.38
51.94	152.46
51.88	152.64
51.93	152.3
51.87	152.13
51.74	152.2
51.66	152.34
51.49	152.4
51.38	152.15
51.12	152.55
51.08	152.79
51.05	152.93
50.82	152.94
50.93	152.91
50.89	152.91
51.02	153.39
50.89	153.41
51.03	153.36
51.02	153.17
50.87	152.92
50.87	152.96
51.05	152.85
50.99	152.76
50.94	152.57
51.1	152.6
50.93	152.46
51.02	152.21
51.19	152.1
51.05	152.12
50.9	152.09
51.12	152
51.2	151.92
51.14	151.83
50.96	151.96
51.03	151.89
51.14	152.03
51.05	152.16
51.07	152.75
51.15	153.5
51.26	153.54
51.3	153.94
51.33	154.18
51.25	154.22
51.41	154.25
51.41	154.33
52.79	154.21
52.32	154.21
52.44	154.17
52.81	154.04
53	154.17
53.26	154.06
53.39	153.78
53.44	153.54
53.6	153.69
53.61	153.55
53.79	153.15
53.88	152.95
54.05	152.94
53.85	152.76
53.89	152.31
53.94	152.1
54.18	151.8
54.27	151.52
54.4	151.32
54.32	150.96
54.51	150.69
54.52	150.41
54.67	150.18
54.56	149.79
54.67	149.58
54.65	149.17
54.93	148.84
54.95	148.58
54.79	148.39
54.82	147.95
54.72	147.8
54.9	147.53
54.81	147.57
54.79	147.4
54.66	147.36
54.51	147.48
54.56	147.72
54.59	147.84
54.46	147.93
54.54	148.14
54.47	148.36
54.6	148.54
54.56	148.47
54.43	148.36
54.42	148.69
54.44	148.87
54.52	148.87
54.6	149.05
54.6	149.19
54.89	149.28
54.67	149.55
54.75	149.83
54.79	149.91
55.03	149.97
55.06	150.01
55.04	150.18
55.02	150.28
55.11	150.23
55.16	150.11
55.1	150.09
55.02	149.98
55.06	149.86
54.98	149.83
54.83	149.68
54.86	149.7
54.83	149.42
54.79	149.24
54.75	149.14
54.71	148.94
54.43	148.77
54.32	148.7
54.28	148.62
54.27	148.48
54.24	148.71
53.82	148.88
53.76	149.11
53.75	149.43
53.75	149.53
53.92	149.83
53.99	150.48
54.06	151.01
54.5	151.49
54.88	151.88
55.32	152.31
55.42	152.34
55.71	152.61
56.02	152.71
56.19	153.04
56.45	153.53
56.47	153.69
56.65	153.44
56.72	153.41
56.88	153.57
57.03	153.45
56.96	153.35
57	153.43
57.06	153.59
56.9	153.33
56.86	153.16
56.75	152.81
56.63	152.68
56.7	152.6
56.59	152.56
56.41	152.05
56.34	151.82
55.97	151.65
55.74	151.4
55.49	150.99
55.39	150.94
55.14	150.33
54.77	149.91
54.69	149.74
54.39	149.55
54.21	149.15
53.88	148.85
53.76	148.86
53.59	148.64
53.36	148.75
53.19	148.53
53.02	148.51
52.97	148.37
52.83	148.38
52.58	148.5
52.45	148.51
52.33	148.59
52.08	148.56
52.19	148.54
52.17	148.57
52.06	148.8
51.86	148.67
51.62	148.6
51.58	148.65
51.65	148.76
51.61	148.62
51.4	148.63
51.33	148.88
51.11	148.71
51.11	148.76
51.41	148.85
51.2	148.63
51.04	148.63
51.04	148.59
51.37	148.66
52.01	148.73
52.7	148.92
52.78	149.01
53.58	149.24
54.39	149.94
54.93	150.03
55.12	150.16
55.4	150.37
55.75	150.38
55.94	150.32
56.16	150.38
56.11	150.14
56.06	150.18
56.04	150.02
56.09	150.01
55.82	149.87
55.46	149.53
55.44	149.47
55.16	149.14
54.98	148.95
54.62	148.73
54.38	148.16
54.37	147.93
54.06	147.54
53.92	147.49
53.75	147.21
53.56	147.16
53.42	147.13
53.26	147.33
53.13	147.42
53	147.33
52.91	147.56
52.77	147.67
52.78	148.06
52.79	148.18
52.82	148.73
52.7	148.83
53.01	149.22
52.79	149.3
52.84	149.26
53.01	149.52
53.05	149.4
53.15	149.15
52.96	148.97
53.16	148.83
53.12	148.72
53.01	148.46
53.09	148.39
53.13	148.22
53.11	147.92
53.02	147.77
52.96	147.7
53.25	147.4
53.74	147.11
54.19	146.71
54.54	146.38
54.88	146.28
55.19	146.04
55.39	145.56
55.84	145.3
56.32	145.11
56.79	144.6
57.07	144.28
57.59	143.81
58.13	143.48
58.51	143.05
59.13	142.62
59.52	142.12
59.76	141.64
60.12	141.23
60.33	140.9
60.59	140.5
60.74	139.97
60.82	139.53
60.95	139.18
61.09	138.79
61.22	138.66
61.45	138.56
61.57	138.28
61.57	137.91
61.59	137.69
61.75	137.89
61.42	138.06
61.41	138.23
61.26	138.14
61.29	138.56
61.24	139.13
61.32	140.44
61.39	141.09
61.43	141.06
61.42	141.63
61.4	142.1
61.39	142.68
61.35	143.35
61.39	143.98
61.04	144.64
60.93	145.01
60.86	145.75
60.64	146.22
60.56	147.25
60.38	147.46
60.06	147.88
60	148.23
59.82	148.52
59.42	148.73
59.11	148.81
58.77	148.91
58.81	149.29
58.69	149.47
58.38	149.71
57.99	149.79
57.89	149.74
57.74	149.76
57.48	149.71
57.32	150.04
57.27	150.18
57.24	150.25
57.17	150.16
57.12	150.31
56.93	150.24
56.95	150.28
56.85	150.59
56.79	150.48
56.68	150.53
56.53	150.61
56.71	150.75
56.72	151.05
56.52	151.04
56.48	151.34
56.4	151.39
56.43	151.78
56.34	151.91
56.19	151.88
55.83	151.64
55.81	151.86
55.71	151.94
55.55	151.71
55.38	151.68
55.24	151.56
55.14	151.46
54.9	151.39
54.81	151.43
54.69	151.17
54.74	151.08
54.49	150.83
54.47	150.81
54.35	150.59
54.19	150.75
54.06	150.68
53.91	150.7
53.85	150.63
53.67	150.47
53.77	150.46
53.74	150.41
53.77	150.45
53.7	150.32
53.72	150.18
53.81	150.13
53.61	149.99
53.71	149.93
53.79	150.05
53.89	150.01
54	149.98
53.87	149.87
54.08	149.97
54.14	149.98
54.24	149.84
54.3	150.11
54.48	150.13
54.62	150.18
54.41	150.3
54.58	150.22
54.6	150.28
54.61	150.31
54.59	150.39
54.67	150.63
54.41	150.56
54.64	150.41
54.64	150.3
54.65	150.26
54.79	150.23
54.68	150.29
54.77	150.08
54.62	149.9
54.66	149.75
54.91	149.49
54.94	149.58
54.98	149.5
54.93	149.66
54.89	149.5
54.81	149.07
54.58	149.04
54.56	149.12
54.36	148.98
54.22	148.69
54.37	148.64
54.21	148.57
54.36	148.79
54.2	148.95
54.09	149.03
54.15	148.53
54.28	148.64
54.13	148.61
54.04	148.62
54.06	148.57
53.97	148.28
53.86	148.06
54	148.14
53.98	148.19
54.05	148.37
53.84	148.21
