# Supplementary material for: How Variability and Effort Determine Coordination at Large Forces
Source: PLoS One. 2016 Mar 2;11(3):e0149512. doi: 10.1371/journal.pone.0149512 (PMC4774921; doi:10.1371/journal.pone.0149512)
Supplement: S1 Dataset — (ZIP) [file pone.0149512.s001.zip › par2_RiLllevel4.txt]

14.14	12.333
14.12	12.335
14.18	12.278
14.1	12.214
14.22	12.302
14.23	12.324
14.24	12.365
14.14	12.242
14.21	12.448
14.11	12.36
14.21	12.37
14.34	12.505
14.23	12.316
14.24	12.455
14.16	12.499
14.26	12.48
14.31	12.583
14.09	12.511
14.15	12.544
14.05	12.601
14.12	12.533
14.05	12.669
14.13	12.599
14.23	12.613
13.98	12.625
14.06	12.671
14.09	12.652
14.14	12.564
13.97	12.643
14.1	12.606
13.91	12.56
13.97	12.627
13.9	12.622
13.91	12.632
13.94	12.588
13.87	12.627
13.95	12.638
13.94	12.683
13.82	12.65
13.89	12.696
13.72	12.544
13.73	12.573
13.66	12.604
13.69	12.719
13.67	12.603
13.59	12.587
13.53	12.637
13.54	12.562
13.56	12.555
13.58	12.698
13.48	12.544
13.5	12.622
13.67	12.577
13.6	12.707
13.57	12.732
13.53	12.568
13.79	12.614
13.67	12.698
13.54	12.59
13.57	12.656
13.61	12.643
13.76	12.783
13.75	12.684
13.68	12.597
13.57	12.683
13.62	12.687
13.83	12.695
13.89	12.68
13.7	12.594
13.74	12.679
13.81	12.678
13.89	12.762
13.98	12.688
13.91	12.774
13.82	12.719
13.96	12.768
14.07	12.741
13.97	12.865
14.02	12.682
14.08	13.091
13.99	13.026
13.99	13.111
14.02	13.088
13.99	13.168
14.16	13.291
14.09	13.452
14.19	13.395
14.09	13.485
14.27	13.594
14.19	13.665
14.2	13.472
14.22	13.688
14.26	13.694
14.08	13.602
14.26	13.773
14.06	13.621
14.29	13.731
14.13	13.653
14.28	13.859
14.19	13.859
14.26	13.789
14.16	13.774
14.14	13.739
14.23	13.88
14.18	13.926
14.14	13.895
14.2	13.913
14.25	13.893
14.27	13.919
14.15	13.926
14.18	13.841
14.06	13.917
14.08	13.79
14.01	13.773
13.93	13.748
13.93	13.888
13.98	13.854
13.88	13.758
13.84	13.796
13.82	13.672
13.8	13.744
13.77	13.636
13.74	13.684
13.72	13.799
13.57	13.502
13.57	13.686
13.53	13.507
13.58	13.486
13.55	13.537
13.65	13.494
13.58	13.492
13.54	13.545
13.49	13.424
13.74	13.583
13.77	13.464
13.7	13.586
13.68	13.601
13.62	13.568
13.68	13.508
13.67	13.495
13.79	13.5
13.63	13.486
13.66	13.509
13.71	13.542
13.68	13.42
13.8	13.45
13.76	13.442
13.83	13.435
13.86	13.549
13.75	13.466
13.77	13.304
13.84	13.322
13.77	13.217
13.76	13.435
13.75	13.373
13.62	13.316
13.59	13.19
13.64	13.338
13.74	13.274
13.61	13.289
13.55	13.233
13.58	13.134
13.58	13.167
13.61	13.308
13.5	13.187
13.48	13.127
13.43	13.067
13.66	13.226
13.5	13.066
13.48	13.025
13.48	13.211
13.4	13.055
13.52	13.138
13.45	12.996
13.53	13.111
13.49	13.168
13.54	13.118
13.52	13.002
13.52	13.149
13.4	13.132
13.6	13.178
13.49	13.052
13.52	13.126
13.48	13.019
13.6	13.125
13.5	13.082
13.49	13.066
13.53	13.153
13.49	13.115
13.53	13.003
13.56	13.11
13.49	13.2
13.49	13.095
13.4	13.043
13.38	13.031
13.36	13.163
13.41	12.959
13.39	12.962
13.46	13.109
13.47	13.12
13.4	13.008
13.37	12.94
13.53	13.064
13.43	12.953
13.38	13.012
13.32	12.909
13.44	12.893
13.41	12.885
13.39	12.856
13.38	12.839
13.29	12.853
13.46	12.886
13.38	12.927
13.37	12.976
13.41	12.912
13.5	13.009
13.41	12.865
13.65	12.989
13.7	12.999
13.67	12.875
13.76	13.082
13.76	12.924
13.77	13.061
13.84	12.903
13.77	12.887
13.92	13.017
13.86	13.091
13.79	13.076
13.84	13.036
13.79	13.059
13.88	13.002
13.88	12.957
13.8	12.935
13.84	13.039
14.01	13.167
13.79	13.015
13.82	12.932
13.76	13.055
13.89	12.948
13.94	13.102
13.8	12.964
13.93	12.914
13.77	12.91
13.9	12.929
13.82	12.798
13.76	12.875
13.92	12.903
13.84	12.901
13.93	12.899
13.77	12.894
13.8	12.825
13.72	12.817
13.73	12.803
13.8	12.829
13.78	12.817
13.86	12.931
13.83	12.907
13.77	12.922
13.86	12.857
13.82	12.989
14	12.932
13.85	13.017
13.86	12.951
14	12.956
13.9	12.845
13.91	12.991
13.89	13.001
13.82	12.87
13.89	12.857
13.92	13.01
13.96	12.911
13.85	12.855
13.88	13
13.85	13.022
13.76	12.88
13.77	12.858
13.82	13.019
13.78	12.961
13.8	12.87
13.67	12.972
13.7	12.86
13.6	12.86
13.6	12.961
13.74	12.919
13.61	13.012
13.6	13.103
13.45	13.016
13.56	13.17
13.51	13.035
13.55	13.181
13.5	13.125
13.4	13.086
13.47	13.055
13.5	13.036
13.46	13.036
13.53	13.139
13.49	13.184
13.47	12.988
13.51	13.105
13.8	13.074
13.86	13.165
13.83	12.999
13.8	12.968
13.86	13.007
13.83	12.949
13.75	12.928
13.82	12.973
13.91	12.927
13.84	12.877
13.92	12.898
13.93	12.932
13.79	12.933
13.87	12.841
13.95	12.827
14.05	12.861
13.95	12.982
13.87	12.82
13.88	12.844
13.92	12.845
14.05	12.89
13.83	12.768
13.9	12.69
13.82	12.753
14.07	12.822
14.09	12.776
13.93	12.672
13.98	12.656
13.91	12.693
13.97	12.726
13.91	12.71
14.01	12.783
13.9	12.675
13.88	12.635
13.88	12.71
13.86	12.708
13.89	12.75
13.83	12.66
13.86	12.7
13.86	12.668
13.82	12.661
13.98	12.653
13.91	12.764
13.92	12.654
13.93	12.689
13.86	12.777
13.99	12.797
13.82	12.821
13.81	12.618
13.96	12.782
13.84	12.882
13.84	12.687
13.77	12.669
13.76	12.644
13.88	12.733
13.74	12.64
13.85	12.685
13.72	12.599
13.75	12.673
13.75	12.677
13.65	12.626
13.68	12.623
13.6	12.613
13.59	12.53
13.51	12.591
13.39	12.535
13.47	12.732
13.31	12.623
13.31	12.709
13.3	12.527
13.18	12.686
13.32	12.753
13.21	12.672
13.28	12.638
13.23	12.668
13.09	12.649
13.24	12.686
13.14	12.632
13.22	12.625
13.12	12.538
13.02	12.602
13.01	12.594
12.97	12.536
13.03	12.69
13.08	12.658
12.9	12.593
13.01	12.592
13.05	12.591
12.98	12.516
12.89	12.572
12.99	12.557
13.04	12.679
13.01	12.523
12.87	12.512
13.02	12.596
12.87	12.685
12.94	12.706
12.97	12.669
12.87	12.693
13.09	12.723
13.14	12.659
13.18	12.655
13.14	12.646
13.04	12.685
13.15	12.811
13.21	12.698
13.3	12.663
13.32	12.791
13.27	12.773
13.35	12.66
13.3	12.762
13.48	12.815
13.47	12.883
13.37	12.771
13.47	12.899
13.45	12.853
13.64	12.868
13.75	12.92
13.59	12.883
13.62	12.86
13.73	12.938
13.61	12.995
13.56	12.888
13.62	12.883
13.71	12.841
13.81	12.88
13.61	12.785
13.82	12.835
13.82	12.741
13.72	12.76
13.81	12.747
13.77	12.767
13.88	12.722
13.77	12.703
13.97	12.696
13.88	12.686
13.94	12.718
13.92	12.837
14.02	12.814
13.89	12.832
13.83	12.685
13.95	12.728
13.95	12.729
13.83	12.584
13.8	12.503
13.78	12.618
13.82	12.565
13.79	12.495
13.72	12.626
13.83	12.548
13.76	12.555
13.75	12.545
13.66	12.456
13.8	12.535
13.69	12.435
13.79	12.501
13.63	12.407
13.69	12.299
13.7	12.315
13.72	12.491
13.73	12.458
13.76	12.451
13.74	12.416
13.84	12.393
13.77	12.321
13.74	12.462
13.91	12.505
13.89	12.514
13.92	12.53
14.06	12.469
14.06	12.408
14.16	12.527
14.12	12.53
14.2	12.406
14.07	12.47
14.33	12.47
14.38	12.48
14.37	12.388
14.37	12.491
14.35	12.421
14.49	12.497
14.3	12.332
14.54	12.477
14.53	12.322
14.6	12.379
14.68	12.372
14.63	12.351
14.56	12.355
14.52	12.334
14.64	12.421
14.52	12.385
14.62	12.388
14.66	12.436
14.64	12.322
14.62	12.278
14.53	12.212
14.53	12.31
14.55	12.382
14.49	12.288
14.51	12.325
14.32	12.333
14.42	12.395
14.48	12.367
14.35	12.365
14.41	12.335
14.35	12.379
14.31	12.217
14.33	12.315
14.35	12.306
14.31	12.254
14.38	12.325
14.29	12.316
14.25	12.163
14.28	12.307
14.22	12.222
14.34	12.26
14.12	12.249
14.22	12.28
14.09	12.13
14.05	12.185
14.15	12.179
13.99	12.081
14.02	12.137
13.98	12.114
13.92	12.153
13.9	12.148
13.86	12.058
13.75	12.054
13.83	12.168
13.68	12.007
13.9	12.068
13.77	12.054
13.75	11.926
13.8	12.032
13.66	11.925
13.7	11.911
13.92	11.927
13.78	11.864
13.83	12.023
13.79	11.852
13.98	11.967
13.81	11.934
13.92	11.935
13.95	12.032
13.88	11.948
13.94	12.092
13.89	12.027
13.95	11.958
14.08	12.089
13.97	12.057
14.12	12.117
14.06	11.952
14.22	12.151
14.26	12.098
14.42	12.1
14.37	12.15
14.37	12.028
