# Supplementary material for: How Variability and Effort Determine Coordination at Large Forces
Source: PLoS One. 2016 Mar 2;11(3):e0149512. doi: 10.1371/journal.pone.0149512 (PMC4774921; doi:10.1371/journal.pone.0149512)
Supplement: S1 Dataset — (ZIP) [file pone.0149512.s001.zip › par2_RiLllevel6.txt]

20.01	23.349
19.82	23.183
19.89	23.332
19.82	23.381
19.84	23.365
19.98	23.383
19.93	23.346
19.95	23.33
20.13	23.288
20.09	23.272
20.01	23.426
19.89	23.222
19.92	23.286
19.83	23.193
19.87	23.305
19.96	23.311
19.82	23.249
19.81	23.253
19.75	23.163
19.86	23.2
19.69	23.14
19.86	23.282
19.74	23.075
19.68	23.13
19.8	23.167
19.62	23.204
19.61	23.215
19.61	23.076
19.67	23.374
19.63	23.287
19.69	23.349
19.78	23.459
19.64	23.329
19.6	23.414
19.63	23.251
19.59	23.457
19.7	23.517
19.61	23.442
19.56	23.376
19.55	23.412
19.54	23.397
19.7	23.472
19.61	23.549
19.61	23.44
19.58	23.365
19.54	23.4
19.62	23.485
19.4	23.318
19.41	23.321
19.54	23.344
19.54	23.383
19.41	23.423
19.46	23.412
19.47	23.428
19.44	23.489
19.51	23.47
19.46	23.315
19.42	23.382
19.46	23.462
19.46	23.467
19.42	23.294
19.23	23.307
19.28	23.39
19.21	23.222
19.17	23.139
19.25	23.255
19.1	23.206
19.16	23.146
19.06	23.021
19.12	22.945
19.02	22.87
19.11	22.933
19.11	22.846
18.93	22.88
19.04	22.687
19.03	22.856
19.03	22.769
19.02	22.869
19	22.703
18.97	22.759
19.04	22.728
19.09	22.707
19.14	22.781
19.16	22.979
19.14	23.067
19.3	22.864
19.26	23.056
19.37	23.03
19.41	23.156
19.37	23.27
19.53	23.304
19.61	23.378
19.71	23.431
19.77	23.371
20	23.407
20.32	23.344
20.41	23.436
20.54	23.616
20.59	23.392
20.9	23.607
21.05	23.513
21	23.499
21.02	23.51
21.05	23.662
21.22	23.664
21.14	23.716
21.16	23.623
21.31	23.643
21.27	23.666
21.35	23.666
21.25	23.667
21.22	23.658
21.28	23.664
21.27	23.625
21.1	23.534
21.1	23.469
21.07	23.564
21.01	23.505
20.92	23.352
20.99	23.518
21.01	23.346
20.91	23.368
20.72	23.293
20.71	23.384
20.72	23.347
20.63	23.404
20.57	23.329
20.68	23.365
20.42	23.419
20.41	23.51
20.28	23.325
20.3	23.396
20.26	23.577
20.15	23.485
20.14	23.496
20.14	23.494
20.2	23.523
20.06	23.459
19.98	23.439
20.08	23.559
19.95	23.484
19.87	23.525
19.77	23.525
19.81	23.621
19.82	23.524
19.74	23.561
19.75	23.573
19.81	23.582
19.73	23.633
19.76	23.551
19.75	23.513
19.63	23.674
19.56	23.606
19.65	23.695
19.59	23.578
19.56	23.668
19.62	23.651
19.53	23.647
19.61	23.739
19.65	23.747
19.53	23.647
19.61	23.644
19.74	23.685
19.73	23.691
19.83	23.471
19.73	23.383
19.81	23.466
19.72	23.351
19.67	23.338
19.7	23.407
19.73	23.311
19.72	23.384
19.79	23.285
19.81	23.444
19.62	23.377
19.65	23.33
19.68	23.502
19.75	23.395
19.66	23.328
19.55	23.436
19.71	23.446
19.68	23.466
19.55	23.459
19.64	23.47
19.6	23.494
19.52	23.376
19.49	23.492
19.54	23.454
19.5	23.368
19.52	23.393
19.42	23.419
19.62	23.384
19.47	23.366
19.54	23.266
19.67	23.334
19.49	23.366
19.58	23.358
19.54	23.353
19.67	23.266
19.53	23.351
19.67	23.439
19.53	23.367
19.61	23.495
19.71	23.349
19.76	23.363
19.67	23.45
19.62	23.494
19.55	23.388
19.71	23.412
19.59	23.381
19.56	23.341
19.62	23.238
19.67	23.365
19.56	23.192
19.62	23.24
19.58	23.386
19.76	23.351
19.56	23.2
19.76	23.342
19.62	23.113
19.58	23.261
19.62	23.198
19.65	23.385
19.62	23.373
19.59	23.293
19.67	23.409
19.73	23.306
19.62	23.366
19.7	23.49
19.84	23.382
19.93	23.355
19.76	23.346
19.89	23.438
19.85	23.449
19.83	23.485
19.87	23.29
19.9	23.322
19.93	23.53
19.98	23.46
19.96	23.335
19.89	23.564
19.89	23.61
19.89	23.531
19.97	23.488
19.97	23.62
19.81	23.583
19.83	23.586
19.74	23.54
19.97	23.499
19.8	23.501
19.72	23.566
19.8	23.605
19.79	23.396
19.71	23.415
19.67	23.401
19.82	23.384
19.58	23.354
19.59	23.354
19.55	23.39
19.65	23.301
19.69	23.369
19.63	23.281
19.68	23.482
19.74	23.333
19.56	23.281
19.71	23.363
19.63	23.404
19.59	23.425
19.57	23.5
19.63	23.401
19.64	23.633
19.63	23.423
19.63	23.596
19.68	23.582
19.65	23.553
19.7	23.621
19.63	23.704
19.54	23.624
19.57	23.628
19.68	23.636
19.55	23.65
19.61	23.74
19.57	23.745
19.53	23.681
19.52	23.69
19.54	23.571
19.5	23.643
19.48	23.584
19.63	23.685
19.48	23.685
19.47	23.642
19.67	23.739
19.62	23.798
19.56	23.791
19.71	23.766
19.67	23.907
19.66	23.781
19.57	23.83
19.56	23.751
19.78	23.829
19.57	23.712
19.69	23.68
19.6	23.663
19.65	23.678
19.58	23.581
19.51	23.624
19.58	23.567
19.48	23.591
19.5	23.536
19.56	23.597
19.52	23.685
19.6	23.695
19.48	23.589
19.52	23.716
19.57	23.661
19.57	23.799
19.53	23.734
19.48	23.825
19.39	23.779
19.58	23.747
19.59	23.847
19.51	23.897
19.42	23.797
19.45	23.75
19.42	23.83
19.47	23.971
19.58	23.821
19.47	23.979
19.52	23.797
19.53	23.89
19.46	23.857
19.42	23.838
19.39	23.883
19.38	23.74
19.4	23.901
19.42	23.775
19.45	23.846
19.5	23.805
19.48	23.919
19.49	23.78
19.64	23.844
19.55	23.728
19.52	23.921
19.48	23.686
19.44	23.774
19.56	23.816
19.5	23.683
19.32	23.676
19.37	23.55
19.23	23.485
19.15	23.522
19.21	23.516
19.25	23.488
19.19	23.329
19.21	23.334
19.12	23.352
19.11	23.281
19.14	23.199
19.16	23.321
19.11	23.15
19.1	23.289
19.14	23.236
19.23	23.313
19.2	23.163
19.16	23.264
19.17	23.155
19.19	23.345
19.19	23.278
19.19	23.315
19.14	23.128
19.05	23.275
19.03	23.296
19.14	23.245
19.08	23.324
19.11	23.453
19.15	23.465
19.2	23.369
19.19	23.423
19.16	23.623
19.38	23.673
19.43	23.752
19.35	23.757
19.24	23.78
19.34	23.924
19.32	23.847
19.36	23.833
19.47	23.889
19.45	23.826
19.27	23.749
19.35	23.763
19.35	23.791
19.26	23.784
19.31	23.809
19.38	23.721
19.31	23.589
19.43	23.73
19.32	23.72
19.28	23.582
19.32	23.671
19.23	23.493
19.21	23.435
19.3	23.385
19.39	23.542
19.45	23.408
19.42	23.491
19.29	23.406
19.3	23.359
19.38	23.482
19.51	23.43
19.56	23.348
19.72	23.579
19.62	23.523
19.63	23.635
19.84	23.618
19.72	23.65
19.66	23.658
19.65	23.756
19.62	23.709
19.66	23.637
19.72	23.767
19.59	23.787
19.53	23.639
19.68	23.747
19.73	23.753
19.7	23.73
19.57	23.681
19.57	23.663
19.62	23.752
19.57	23.838
19.67	23.895
19.58	23.71
19.58	23.927
19.58	23.971
19.66	23.88
19.67	23.887
19.59	24.056
19.67	23.986
19.6	23.911
19.61	23.986
19.56	23.834
19.58	23.91
19.5	23.885
19.55	23.868
19.46	23.989
19.39	23.819
19.53	23.987
19.48	23.872
19.31	23.87
19.27	23.87
19.28	23.766
19.3	23.842
19.14	23.903
19.17	23.993
19.23	23.928
19.09	23.938
19.15	24.051
19.12	24.086
19.12	23.989
19.24	24.116
19.2	24.275
19.13	24.204
19.04	24.229
19.11	24.168
19.07	24.283
19.21	24.268
19.13	24.182
19.13	24.263
19.1	24.269
19.18	24.243
19.29	24.279
19.26	24.323
19.19	24.347
19.25	24.276
19.31	24.362
19.38	24.382
19.39	24.399
19.33	24.412
19.44	24.465
19.39	24.454
19.65	24.554
19.66	24.625
19.62	24.536
19.75	24.556
19.8	24.572
19.74	24.591
19.67	24.428
19.76	24.395
19.78	24.541
19.83	24.623
19.71	24.377
19.62	24.469
19.73	24.433
19.6	24.482
19.66	24.345
19.54	24.299
19.6	24.286
19.6	24.425
19.58	24.211
19.62	24.208
19.44	24.143
19.42	23.905
19.52	24.012
19.29	23.943
19.37	23.898
19.25	23.931
19.34	23.896
19.25	23.894
19.16	24.044
19.26	24.019
19.24	24.081
19.07	24.064
18.9	23.965
18.84	23.849
18.96	23.859
18.95	24.045
18.86	23.911
18.7	23.886
18.79	23.83
18.74	23.699
18.71	23.885
18.62	23.646
18.54	23.73
18.55	23.704
18.73	23.852
18.73	23.835
18.77	23.785
18.5	23.68
18.7	23.799
18.77	23.646
18.61	23.526
18.72	23.517
18.54	23.388
18.76	23.424
18.64	23.319
18.57	23.392
18.7	23.327
18.61	23.21
18.58	23.35
18.55	23.296
18.53	23.207
18.65	23.303
18.52	23.257
18.63	23.222
18.51	23.244
18.59	23.15
18.51	23.141
18.45	23.156
18.44	23.181
18.49	23.047
18.57	23.269
18.44	23.162
18.6	23.208
18.37	23.174
18.36	23.088
18.5	23.307
18.54	23.313
