# Supplementary material for: How Variability and Effort Determine Coordination at Large Forces
Source: PLoS One. 2016 Mar 2;11(3):e0149512. doi: 10.1371/journal.pone.0149512 (PMC4774921; doi:10.1371/journal.pone.0149512)
Supplement: S1 Dataset — (ZIP) [file pone.0149512.s001.zip › par2_RiLllevel8.txt]

21.74	33.15
21.64	33.189
21.64	33.249
21.81	33.331
21.73	33.127
21.81	33.235
21.78	33.207
21.71	33.337
21.55	33.351
21.6	33.228
21.57	33.457
21.58	33.451
21.46	33.449
21.46	33.638
21.31	33.686
21.23	33.677
21.12	33.629
21.09	33.659
21.12	33.948
21.06	33.915
21.02	33.953
21.02	33.914
21.09	34.174
21.09	34.26
20.92	34.142
20.9	34.138
20.92	34.253
20.77	34.352
20.72	34.382
20.7	34.445
20.71	34.41
20.67	34.498
20.55	34.666
20.47	34.549
20.38	34.577
20.2	34.599
20.37	34.715
20.28	34.836
20.24	34.907
20.11	34.796
20.2	34.876
19.94	34.794
20.04	34.977
19.96	34.959
19.78	34.925
19.81	34.904
19.75	35.036
19.97	35.033
19.79	34.958
19.72	35
19.83	35.098
19.75	35.045
19.71	35.004
19.67	35.127
19.69	34.985
19.64	35.025
19.57	34.971
19.54	35.17
19.6	35.071
19.54	35.061
19.47	35.032
19.44	35.075
19.38	35.05
19.31	35.03
19.39	35.066
19.45	35.066
19.36	35.03
19.18	34.937
19.19	34.876
19.21	34.893
19.14	34.907
19.17	34.753
19.31	34.834
19.21	34.859
19.34	34.856
19.14	34.723
19.1	34.819
19.22	34.83
19.07	34.745
19.18	34.853
19.15	34.81
19.11	34.655
19.03	34.67
19.04	34.728
19.21	34.726
19.08	34.747
19.16	34.694
19.38	34.743
19.18	34.755
19.2	34.674
19.24	34.708
19.31	34.787
19.29	34.887
19.28	34.869
19.26	34.76
19.26	34.605
19.35	34.757
19.28	34.625
19.36	34.581
19.63	34.661
19.56	34.56
19.61	34.594
19.74	34.44
19.86	34.494
19.85	34.607
19.81	34.683
19.76	34.576
19.83	34.53
19.89	34.673
19.94	34.575
19.91	34.655
19.93	34.565
20.08	34.563
20.17	34.526
20.25	34.502
20.31	34.617
20.59	34.696
20.61	34.675
20.57	34.524
20.64	34.566
20.87	34.619
21.1	34.704
21.18	34.494
21.06	34.548
20.89	34.552
21.14	34.55
21.06	34.581
21.14	34.433
20.96	34.465
20.95	34.366
21.13	34.463
20.95	34.279
20.81	34.356
20.96	34.3
20.88	34.273
20.95	34.215
20.93	34.173
20.84	34.156
20.76	34.08
20.68	34.128
20.6	34.104
20.59	34.043
20.57	34.022
20.4	33.999
20.43	34.028
20.17	34.012
20.27	33.954
20.09	34.066
19.97	33.819
19.89	33.789
19.76	33.919
19.78	33.988
19.7	33.781
19.59	33.692
19.53	33.67
19.55	33.693
19.43	33.783
19.58	33.664
19.44	33.729
19.41	33.608
19.35	33.513
19.66	33.737
19.78	33.645
19.56	33.599
19.62	33.493
19.7	33.558
19.55	33.608
19.57	33.587
19.53	33.577
19.57	33.574
19.56	33.63
19.67	33.684
19.56	33.612
19.69	33.701
19.59	33.509
19.59	33.625
19.55	33.71
19.83	33.714
19.74	33.773
19.8	33.701
19.83	33.817
19.96	33.765
19.9	33.774
20.04	33.784
20.04	33.786
20.08	33.8
20.55	33.839
20.65	33.809
20.73	33.942
20.55	33.841
20.55	33.851
20.37	33.902
20.47	33.7
20.53	33.851
20.58	33.921
20.28	33.85
20.28	33.934
20.27	33.812
20.06	33.831
19.94	33.87
19.71	33.777
19.53	33.807
19.53	33.828
19.54	33.916
19.32	33.888
19.3	33.848
19.28	33.86
19.06	33.954
18.99	33.975
18.89	33.899
18.91	34.029
18.59	33.932
18.26	33.986
18.34	34.076
18.32	34.093
18.09	33.998
18.17	34.12
18.27	33.982
18.23	34.109
18.25	34.199
17.9	34.089
18.08	34.189
18.15	34.073
18.13	34.174
18.16	34.227
18.23	34.189
18.33	34.078
18.33	33.975
18.7	34.001
18.87	33.972
18.99	33.972
19.16	34.064
19.43	33.976
19.27	33.976
19.54	33.802
19.78	33.817
19.87	33.833
20.07	33.667
20.05	33.658
20.22	33.605
20.12	33.615
19.96	33.496
20.11	33.61
20.03	33.388
20.07	33.386
19.96	33.476
19.97	33.496
19.98	33.496
20.08	33.477
19.96	33.491
19.94	33.382
20.11	33.536
20.09	33.542
20.07	33.55
20.07	33.393
19.92	33.418
19.95	33.425
19.88	33.321
19.89	33.327
20.08	33.417
19.91	33.379
20.12	33.414
20.02	33.413
20.04	33.513
19.94	33.416
20	33.501
19.93	33.522
19.94	33.497
19.8	33.511
19.89	33.553
19.79	33.576
19.72	33.546
19.68	33.593
19.68	33.651
19.53	33.632
19.6	33.645
19.7	33.742
19.69	33.689
19.82	33.663
19.8	33.707
19.81	33.805
19.88	33.704
19.79	33.698
19.85	33.742
19.89	33.712
19.87	33.671
19.79	33.563
19.99	33.71
19.98	33.669
19.83	33.657
19.99	33.606
20.01	33.51
19.92	33.586
19.95	33.523
19.77	33.498
19.81	33.514
19.82	33.542
19.75	33.462
19.63	33.356
19.58	33.456
19.55	33.364
19.63	33.339
19.56	33.305
19.65	33.279
19.57	33.394
19.57	33.426
19.57	33.308
19.73	33.346
19.76	33.353
19.7	33.407
19.85	33.367
19.85	33.4
19.94	33.415
20.01	33.384
19.97	33.474
20.02	33.443
20.05	33.456
20.21	33.593
20.25	33.452
20.29	33.421
20.34	33.412
20.35	33.365
20.32	33.434
20.34	33.45
20.4	33.45
20.25	33.455
20.36	33.462
20.48	33.436
20.55	33.606
20.55	33.547
20.7	33.563
20.56	33.539
20.56	33.509
20.52	33.606
20.48	33.606
20.72	33.616
20.55	33.625
20.47	33.384
20.5	33.406
20.53	33.415
20.41	33.383
20.49	33.345
20.35	33.213
20.29	33.397
20.34	33.31
20.18	33.25
20.23	33.271
20.1	33.216
20.23	33.259
20.09	33.321
20.09	33.153
20.12	33.349
20.1	33.192
19.97	33.315
20.14	33.367
20.02	33.29
20.06	33.355
19.96	33.271
19.94	33.412
20.01	33.47
19.99	33.318
20.03	33.407
20.28	33.501
20.51	33.497
20.77	33.596
20.43	33.447
20.5	33.681
20.5	33.557
20.28	33.439
20.58	33.556
20.63	33.719
20.54	33.51
20.5	33.566
20.37	33.441
20.3	33.484
20.34	33.514
20.38	33.607
20.23	33.411
20.14	33.512
20.14	33.355
20.2	33.418
20.18	33.275
19.93	33.304
19.88	33.286
20.09	33.333
19.91	33.372
19.87	33.195
19.82	33.139
19.97	33.324
19.77	33.161
19.76	33.132
19.86	33.219
19.73	33.053
19.76	33.124
19.76	33.133
19.64	33.171
19.62	33.135
19.45	33.036
19.49	32.905
19.61	32.954
19.8	33.052
19.74	33.117
19.68	32.986
19.93	32.936
19.74	32.983
20.02	32.988
20.14	32.977
20.17	32.869
20.34	33.104
20.15	33.175
20.35	33.164
20.48	33.066
20.58	33.166
20.61	33.131
20.61	33.093
20.35	33.079
20.44	33.065
20.3	33.107
20.38	33.012
20.34	33.035
20.38	33.025
20.39	33.016
20.12	32.966
20.31	33.027
20.34	32.987
20.51	33.022
20.48	32.979
20.46	33.1
20.47	33.122
20.54	32.968
20.49	33.007
20.62	33.09
20.6	33.024
20.75	32.968
20.62	32.9
20.68	33.016
20.62	33.018
20.71	32.921
20.64	32.861
20.67	32.929
20.63	32.806
20.75	32.856
20.82	32.914
20.75	32.827
20.81	32.864
20.84	32.853
20.83	32.861
20.8	32.735
20.79	32.79
20.72	32.826
20.74	32.905
20.73	32.786
20.71	32.731
20.7	32.815
20.51	32.82
20.52	32.776
20.56	32.755
20.49	32.834
20.54	32.809
20.48	32.808
20.34	32.721
20.36	32.839
20.28	32.641
20.41	32.736
20.26	32.767
20.31	32.802
20.27	32.773
20.29	32.72
20.34	32.648
20.45	32.718
20.4	32.668
20.37	32.645
20.35	32.794
20.36	32.636
20.27	32.719
20.46	32.762
20.42	32.693
20.35	32.7
20.31	32.855
20.21	32.679
20.41	32.842
20.41	32.601
20.32	32.585
20.48	32.736
20.47	32.716
20.6	32.807
20.5	32.674
20.65	32.517
20.79	32.76
21.01	32.679
20.93	32.673
21.24	32.565
21.49	32.675
21.75	32.616
22	32.677
21.95	32.719
22.08	32.684
22.05	32.704
22.23	32.709
22.4	32.852
22.29	32.754
22.22	32.844
22.29	32.786
22.49	32.927
22.62	32.921
22.45	32.805
22.39	32.899
22.29	32.908
22.42	32.928
22.36	32.801
22.36	32.823
22.31	32.826
22.38	32.899
22.35	32.813
22.25	32.794
22.45	32.92
22.55	32.893
22.76	32.862
22.65	32.856
22.74	32.778
22.74	32.733
22.75	32.872
22.82	32.784
22.66	32.813
22.66	32.848
22.48	32.775
22.65	32.909
22.59	32.83
22.47	32.711
22.44	32.694
22.31	32.753
22.24	32.665
22.22	32.624
22.2	32.632
22.07	32.619
21.88	32.649
21.89	32.631
21.74	32.583
21.79	32.576
21.73	32.44
21.59	32.58
21.49	32.526
21.47	32.423
21.38	32.482
21.44	32.466
21.44	32.597
21.29	32.516
21.25	32.514
21.38	32.614
21.3	32.466
21.19	32.678
21.11	32.564
21.33	32.573
21.17	32.625
21.27	32.584
21.05	32.604
