# Supplementary material for: How Variability and Effort Determine Coordination at Large Forces
Source: PLoS One. 2016 Mar 2;11(3):e0149512. doi: 10.1371/journal.pone.0149512 (PMC4774921; doi:10.1371/journal.pone.0149512)
Supplement: S1 Dataset — (ZIP) [file pone.0149512.s001.zip › par3_Lllevel10.txt]

70.1	0
69.85	0
69.75	0
69.74	0
69.5	0
69.44	2.108e-05
69.25	2.459e-05
69.15	2.869e-05
69.01	3.347e-05
68.97	3.905e-05
68.92	4.556e-05
68.62	0
68.65	0
68.43	4.076e-05
68.34	0
68.23	0
68.12	0.042475
67.87	0
67.61	0.007107
67.56	0
67.47	0
67.17	0
67.18	0
67.58	0.043652
67.19	0.0072965
67.26	0.050959
67.26	0
67.32	0
67.47	0.059453
67.46	0
67.54	0
67.76	0
67.72	0
67.78	0.0099299
67.79	0
67.85	0.001676
68.07	0
67.9	0
67.98	0
68.18	0
68.5	0.00030042
68.44	0
68.67	7.115e-05
68.97	0.04253
68.84	0
68.95	0
69.03	0.0071213
69.12	0.0083081
68.98	0
68.86	0
68.86	0.0025926
68.98	0
68.92	0.044285
68.76	0
68.68	0.007834
68.78	0.0091396
68.6	0
68.66	0
68.58	0
68.46	0
68.47	0
68.46	0
68.09	2.108e-05
68.25	0.042471
68.03	0.04955
68.08	0
67.98	0
68.15	0
68.08	0
68.18	0.050726
68.07	0.050922
67.99	0.059409
68.2	0.069311
68.3	0.080863
68.29	0
68.22	0
68.37	0.077398
68.52	0
68.75	0
68.91	0.012921
69.1	0.057521
69.33	0.067108
69.44	0
69.81	0
69.99	0.065393
69.95	0
70.22	0
70.67	0
71.13	0
71.44	0.01092
71.47	0
71.8	0.0018411
72.36	0.044595
72.77	0.0095804
72.84	0
72.9	0
73.01	0.0093571
73.08	0.01061
73.24	0.089839
73.03	0
72.89	0
72.63	0
72.35	0.016763
72.49	0.017788
72.19	0.0057795
71.84	0
71.58	0
71.19	0
71.17	0
70.78	0
70.67	0
70.56	0
70.65	0.084915
70.34	0.05662
70.12	0.02361
69.92	0.069992
70.18	0
70.42	0.081658
70.21	0
70.4	0.029231
70.23	0
70.24	0.060949
70.25	0.028661
70.61	0
70.42	0
70.21	0
70.04	0
70.17	0
70.2	2.108e-05
70.09	0
69.87	0
69.72	0.042471
70.35	0
70.26	0.04955
69.92	0
69.77	0
70.09	0
69.98	0.050726
69.62	0
69.65	0.050922
69.77	0
69.77	0.059409
69.72	0
69.54	0
69.53	0
69.64	0.052369
69.7	0
69.69	0
69.56	0.051196
69.73	0
69.72	0
69.61	0
69.38	0.0085538
69.63	0
69.38	0
69.33	0
69.52	0.043894
69.67	0.093656
69.68	0.10784
69.13	0
69.09	0.040919
69.22	0.090186
69.34	0
69.33	0
69.27	0
69.16	0.064319
69.3	0
69.36	0
69.32	0
69.28	0
69.11	0
68.8	0
68.55	2.108e-05
68.58	0.042471
68.59	0.0071032
68.22	0
68.54	0.050734
68.54	0.05919
68.75	0.026604
68.86	0
68.78	0
68.83	0
68.66	0
68.77	0
68.77	0
69.01	0
69.18	0
69.07	0
68.92	0
68.95	0.042468
69.11	0
69.21	0.049546
69.34	0
69.21	0.057804
69.05	0
68.98	0
69.26	0
69.27	0
69.3	0
69.14	0.042468
68.99	0
68.95	0
68.98	0.0070991
69.1	0.050729
69.07	0.059184
69.23	0.06197
69.05	0.072298
69.11	0
69.39	0
69.44	0.032263
69.76	0.070223
69.67	0
69.69	0
70.04	0.102
70.49	0
70.58	0
70.85	0
71	0.059467
71.22	0
71.46	0
71.75	0.0099323
71.9	0
71.99	0.054035
71.99	0.053129
71.94	0
72.19	0
72.35	0.017882
72.34	0
72.19	0.054303
72.22	0
72.48	0
72.4	0.096946
72.45	0
72.39	0.025229
72.59	0.06283
72.69	0.030855
72.86	0
72.72	0.01984
72.85	0
73.1	0
73.27	0.050917
73.66	0
74.26	0
74.73	0.0085073
75.17	0.052372
75.35	0.061101
75.4	0
75.77	0.062798
75.89	0
75.66	0
75.53	0
75.48	0
75.53	0.010487
75.24	0
75.13	0.044216
75.13	0
74.8	0
74.73	0
74.52	0.049837
74.1	0.058143
74.01	0
73.61	0.060465
73.29	0
72.66	0.028095
72.48	0
72.34	0
72.1	0.057228
71.85	0
71.78	0.056688
71.5	0
71.26	0
71.08	0.019007
71.08	0.012637
71.25	0.05719
71.03	0
70.7	0.014827
70.64	0.017298
70.49	0
70.43	0.057354
70.25	0
70.04	0
70.06	0.05491
69.83	0.018732
69.81	0.0643
70.43	0.065458
70.41	0
70.18	0
69.69	0
69.79	0
70	0
70.14	0.084915
70.05	0
69.95	0
69.99	0.014174
70.02	0
70.16	0.10143
70.24	0.061735
70.36	0.029577
70.39	0
70.11	0
70.09	0
70.33	0.01524
70.26	0.0074906
70.33	0.046256
70.36	0
70.23	0.096413
70.38	0
70.3	0
70.48	0
70.38	0
70.26	0
69.92	0
69.8	0
69.67	0.042468
69.84	0
69.75	0
69.66	0
69.36	0
69.33	0
69.32	0
69.19	0
69.01	0
68.91	0
68.7	0.042468
68.51	0
68.38	0.0070991
68.5	0.050729
68.37	0
68.28	0
68.38	0.052106
68.23	0
67.99	0.059607
68.41	0.01864
68.63	0
69.2	0
69.51	0.055509
69.81	0
70.2	0
70.16	0
70.29	0
70.42	0
70.75	0
70.99	0.084915
71.07	0.014174
70.84	0.016536
71.07	0.061739
71.13	0
71.15	0
71.05	0
70.88	0.055514
70.92	0
70.73	0
70.92	0
70.8	0
70.63	0
70.75	0
70.64	2.108e-05
70.71	2.459e-05
70.59	0
70.68	0
70.65	0
70.76	0
70.78	2.518e-05
70.88	0.042472
70.76	0.007104
70.56	0.050735
70.54	0.016744
70.67	0.019534
70.66	0
70.62	0
70.72	0.05697
70.62	0.058009
70.72	0.02244
70.56	0.022924
70.33	0.026745
70.33	0
70.17	0.021708
70.18	0
70.48	0
70.34	0
70.12	0
70.05	0
69.9	0
70.11	0
70.05	0.042468
69.96	0
69.8	0
69.55	0
69.44	0.0070991
69.25	0.0082822
69.07	0
69.31	0
69.4	0.087478
69.5	0.059611
70.06	0
70.24	0
70.43	0
70.54	0.10943
70.56	0.070641
70.9	0.030033
71.13	0
71.15	0.077485
71.23	0.0055058
71.17	0
71.53	0
71.76	0.013853
71.57	0
71.64	0.045694
71.75	0.0099456
72.01	0.096497
71.84	0.027686
71.56	0
71.47	0
71.48	0.022376
72.72	0.10934
72.54	0
72.61	0.021974
72.57	0.025636
72.75	0
72.97	0
72.8	0.0079561
72.67	0.0092821
72.59	0.0071668
72.68	0
72.71	0
72.67	0
72.82	0.0027626
72.72	0
72.53	0.0004815
72.71	0.00056176
73.01	0.00065538
72.98	0
72.75	0.042751
72.67	0.049876
72.61	0.015662
72.81	0.018178
72.9	0
72.72	0
72.59	0.056421
72.62	0.015065
72.66	0.057412
72.85	0
72.71	0.021504
72.96	0.067535
72.73	0
72.79	0
72.81	0
72.76	0
72.73	0
72.73	0
72.6	2.108e-05
72.4	0.042471
72.04	0
72	0.091997
71.96	0
71.71	0
71.39	0
71.26	0
71.48	0.015354
71.35	0.0025801
70.86	0
70.97	0.045457
70.86	0
70.84	0
70.52	0.0080272
70.25	0
69.94	0
70.06	0
69.93	0
69.86	0
69.84	0
69.94	0
70.11	0
69.78	0.042468
69.76	0
69.65	0.049546
69.54	0.015357
69.6	0
69.17	0
68.98	0.095732
68.77	0
68.58	0
68.42	0
68.44	0
68.4	0
68.43	0
68.2	0.042468
67.97	0.0070991
67.98	0.0082822
67.86	0
67.94	0.094556
67.9	0
68.53	0.060791
68.42	0.027293
68.74	0.030461
68.98	0.077985
69.28	0
69.25	0.075223
69.28	0.12008
69.43	0.050645
69.63	0.011562
69.82	0.00049172
69.87	0.043021
69.97	0
69.83	0.017641
69.9	0
69.69	0.010213
69.84	0.011834
69.75	0.049083
69.84	0
69.84	0
69.53	0.011876
69.37	0
69.47	0
69.63	0.0020004
69.52	0.044781
69.46	0
69.83	0.0078179
70	0.051568
70.21	0.060162
70.18	0
70.16	0.10484
70.15	0
70.29	0.036116
70.17	0
70.42	0
70.33	0
70.36	0
70.39	0
70.07	0
70.31	2.108e-05
70.54	0
70.88	2.459e-05
70.71	0
70.63	2.869e-05
70.43	3.347e-05
70.41	0
70.6	0
70.51	3.144e-05
70.47	0
70.02	0
69.87	0.08492
69.86	0
69.83	0
69.54	0
69.52	0
69.3	0
69.68	2.108e-05
69.39	0
69.19	0
69.22	0.042471
68.83	0
68.83	0.0071032
68.65	0
68.61	0
68.35	0
