# Supplementary material for: How Variability and Effort Determine Coordination at Large Forces
Source: PLoS One. 2016 Mar 2;11(3):e0149512. doi: 10.1371/journal.pone.0149512 (PMC4774921; doi:10.1371/journal.pone.0149512)
Supplement: S1 Dataset — (ZIP) [file pone.0149512.s001.zip › par3_Lllevel12.txt]

83.88	0.052846
83.85	0
83.22	0
83.32	0
83.37	0
83.07	0.051276
82.72	0
82.74	0
82.83	0
82.58	0
82.1	0
81.9	2.108e-05
82.06	0
81.82	0
81.19	0
80.74	2.459e-05
80.73	0
81.17	0
80.77	0.042472
79.87	0
79.61	0.091998
79.8	0
80.28	0.06488
79.58	0
79.04	0.026167
79.08	0
79.24	0.057642
78.68	0
78.71	0
78.57	0.056436
79	0.019034
79.29	0.022207
78.83	0
78.85	0
79.25	0
79.58	0
79.59	0.0037222
79.39	0.043088
79.31	0
79.65	0
79.67	0
79.21	0
79.62	0.049649
79.87	0
79.62	0
78.73	0
78.36	0
78.72	0.09319
79.17	0.058
78.67	0.025219
78.26	0
78.13	0.071869
78.35	0.041401
78.5	0
78.31	0
77.99	0
77.74	0
77.88	0.049368
77.97	0
77.89	0.050696
77.69	0.059145
78.32	0.026556
79.1	0
79.34	0
79.27	0
80.18	0
82.04	0
83.35	2.108e-05
83.63	2.459e-05
84.09	0
84.47	0
85.99	0.042476
87.24	0.049555
87.25	0
87.52	0
88.3	0.015359
89.92	0.017919
91.13	0
91.69	0.090461
92.22	0
92.79	0.063091
93.53	0
93.5	0.025613
93.34	0.11478
93.7	0
93.78	0.033934
93.39	0.029075
92.77	0.033921
92.78	0.035305
92.64	0.02206
92.89	0
92.44	0
91.64	0
91.24	0.094476
91.33	0.019444
91.15	0
90.1	0
89.67	0
90.02	0.019008
89.9	0
89.36	0
89.02	0
88.84	0
88.45	0
88.06	0
88.14	0.042468
87.85	0
87.14	0
86.47	0.0070991
86.4	0
86.55	0
86.2	0
85.8	0
85.02	0.0012043
84.9	0.042669
85	0
84.91	0.04978
84.31	0
83.98	0
83.93	0
83.77	0
83.65	0
83.22	0
83.13	0
83.12	2.108e-05
82.72	2.459e-05
82.17	0
82.18	0.042476
82.26	0.007108
82.15	0
81.48	0.0082891
81.19	0
81.07	0
80.89	0
80.49	0.0014026
79.96	0.044083
80.04	0
80.02	0
79.55	0
79.15	0
79.02	0
79.2	0
79.44	0.042468
79.09	0.091993
79.27	0
79.42	0
78.97	0.022431
78.94	0.068617
79.11	0
79.37	0
79.51	0
79.18	0
79.47	0.053904
79.56	0
79.89	0.051452
79.22	0
78.61	0
78.56	0
78.92	0
78.98	0.0085964
78.45	0
78.15	0
77.82	0
77.87	0.086348
77.95	0.10074
77.52	0.031202
76.89	0
76.64	0
76.87	0
77.09	0
76.6	0
76.66	0
76.88	0.042468
76.84	0.0070991
76.23	0.0082822
76.05	0
76.34	0.0096626
76.41	0.011273
76.34	0.048521
75.91	0
75.86	0
76.21	0
76.32	0.0099867
76.39	0
76.69	0
77.59	0.044132
77.92	0.051488
77.86	0.060069
77.35	0.025969
77.13	0.11519
77.67	0.0070492
77.99	0
78.12	0
77.66	0.06717
77.24	0
77.6	0
78.01	0
78.4	0.053663
77.98	0
77.73	0
79.09	0.0089649
79.42	0
79.53	0.052906
79.08	0
78.84	0
79.75	0
80.92	0.0088387
81	0
80.23	0
80.38	0
80.97	0
81.77	0
82.25	0
81.23	0.042468
81.39	0.049546
83.09	0
83.87	0.057804
83.63	0.067438
83.39	0.078677
84.13	0.042265
84.72	0.083498
85.16	0
84.65	0
84.48	0
85	0.063429
85.19	0
84.59	0
84.28	0
84.56	0
84.74	0
84.7	0
84.27	0
83.88	2.108e-05
84.28	0
84.36	0
84.22	2.459e-05
83.8	0
83.93	0
84.49	2.518e-05
84.44	2.937e-05
83.99	3.427e-05
83.61	0.042483
83.66	0.049563
83.62	0
82.7	0.015373
82.33	0
82.52	0
82.59	0
82.54	0
81.73	0
80.97	0
80.96	0
81.59	0
80.83	0
79.82	2.108e-05
80.14	0
80.38	0
79.77	0
78.62	0.084918
77.83	0
78.22	0
78.83	0.056621
78.79	0
77.86	0.1085
77.52	0
78.4	0
78.44	0
77.82	0
77.87	0
78.63	0
78.95	2.108e-05
79.17	0
79.58	2.459e-05
80.18	0
80.82	0
81.48	0.042476
81.35	0
81.42	0.0071044
81.93	0
82.69	0
82.75	0
82.15	0.043652
82.5	0.093374
83.28	0.022859
83.2	0
82.86	0
82.8	0.069115
83.07	0.073359
83.21	0
82.35	0
81.91	0
82.09	0.066214
82.66	0
82.84	0
82.35	0
82.1	0.053504
82.17	0.062421
82.48	0
82.2	0
81.88	0
81.55	0
82.01	0.010425
81.9	0
81.54	0.044205
81.9	0
82.67	0
83.07	0
82.82	0.049835
82.17	0.058141
82.19	0.060464
82.36	0.070541
82.35	0
81.89	0
81.78	0.073992
81.76	0.034187
81.98	0.029808
81.67	0.023019
81.21	0
81.01	0.069302
80.71	0.026074
80.84	0
80.35	0
79.58	0.015917
79.01	0
78.84	0
78.96	0
79.15	0
79.04	0.0026739
78.82	0.08536
78.66	0
78.51	0.014693
78.56	0.059589
78.88	0.069521
78.39	0
77.6	0.023988
77.2	0
77.24	0.025537
78	0.019862
77.56	0
77.08	0
76.57	0
76.97	0.050035
77.86	0.054117
77.71	0.059827
77.4	0.069798
77.24	0.081431
77.52	0.052556
78.12	0.095423
77.78	0.017413
76.94	0
77.03	0.041158
77.38	0.034446
76.98	0.031428
76.19	0.020762
75.8	0.02132
75.99	0.10977
76.08	0.078755
75.69	0.08614
75.05	0
75.24	0.049351
75.95	0.011576
76.24	0.037658
76.23	0.030809
76.23	0
77.16	0.021587
77.82	0.016959
79.19	0.017857
79.43	0
80.04	0.051868
81.19	0.10296
82.71	0.11652
84	0.048222
85.05	0.09573
85.48	0
85.75	0
86.42	0
87.47	0
88.17	0.10087
88.18	0.10173
88.42	0.076234
88.95	0.046493
90.01	0.011795
90.1	0.013761
90.33	0
90.77	0.024735
91.29	0.058598
91.51	0.018169
91.42	0.061678
91.13	0
90.93	0.027218
90.95	0
90.98	0
90.55	0
90.23	0
90.13	0
90.08	2.108e-05
89.59	0
89.32	0
89.2	0
89.28	2.459e-05
88.93	2.869e-05
88.78	0
88.43	2.996e-05
88.03	0.084929
88.05	0.01419
87.84	0
87.32	0.058993
86.56	0.026378
86.47	0
86.12	0
85.67	0
85.27	0
85.22	0
85.04	2.108e-05
84.81	0.084918
84.46	0.014178
84.38	0.016541
84.11	0
83.92	0.061744
83.69	0
83.51	0
83.35	0.013069
82.97	0
82.82	0.054937
82.85	0
83.09	0.011355
83.1	0.013248
82.59	0.013278
82.53	0
82.7	0.0063346
82.71	0.0073903
82.44	0.049176
82.12	0.012718
81.99	0.055071
82.29	0.021803
82.13	0.024381
82.12	0.15455
81.9	0.0023284
81.65	0.00059688
81.42	0.076412
81.41	0
81.5	0
81.44	0.013244
81.27	0.099957
81.25	0.07407
80.8	0
80.53	0.07368
81.01	0.08596
81.1	0.055632
81.16	0.048245
80.8	0
80.55	0.0014936
80.47	0
80.46	0
80.74	0
80.63	0
80.6	0
80.1	2.108e-05
79.48	0
79.49	0
79.41	0
79.29	0.042471
78.73	0.04955
78.46	0
78.71	0
78.92	0.015358
78.63	0.10281
78.35	0
78.29	0
78.43	0
78.34	0.019716
78.33	0.062889
78.36	0
78.37	0
78.17	0
77.99	0
78.58	0.010503
78.53	0.0017715
78.35	0
78	0.0020668
77.97	0.0024112
78.18	0
78.46	0
78.58	0
78.23	0.00076741
77.93	0.00055085
77.88	0
78.21	0.00024079
78.72	0
78.75	0.00028092
78.32	0
78.56	0.085002
78.97	0
79.35	0.014235
79.45	0
79.27	0.016561
79.48	0
79.8	0
80.36	0.0051536
81.13	0
81.36	0
81.93	0.085774
81.61	0.10007
81.4	0.074301
81.53	0.00093152
81.77	0.0010868
81.88	0.043715
81.79	0
81.69	0.020027
81.57	0.053428
81.74	0
81.69	0
81.88	0
81.64	0
81.33	0.051373
81.5	0
81.38	0
81.24	0.05103
81.09	0.059535
80.62	0
80.76	0.018449
80.63	0.06397
80.63	0
80.36	0
80.2	0
79.87	0.056204
79.9	0
79.99	0
79.96	0.0093885
79.68	0
79.13	0.0534
78.96	0.052933
79.02	0
79.5	0
79.51	0
79.48	0.06019
79.32	0
79.08	0.010053
79.35	0
79.49	0
79.49	0.054175
79.67	0.053173
79.55	0.019588
79.63	0
79.72	0.021177
79.8	0.067153
79.64	0
79.8	0
79.8	0
80.05	0
79.8	0.011213
79.12	0.00189
79.38	0.044652
79.47	0.0096469
79.55	0
79.72	0.011255
