# Supplementary material for: How Variability and Effort Determine Coordination at Large Forces
Source: PLoS One. 2016 Mar 2;11(3):e0149512. doi: 10.1371/journal.pone.0149512 (PMC4774921; doi:10.1371/journal.pone.0149512)
Supplement: S1 Dataset — (ZIP) [file pone.0149512.s001.zip › par3_Lllevel4.txt]

27.21	0
27.29	0
27.44	0
27.32	0
27.39	2.108e-05
27.42	0.042471
27.42	0
27.27	0
27.24	0
27.39	0
27.18	0.0070996
27.14	0
27.1	0
27.03	0.0012044
27.08	0
27.02	0.043852
27.08	0.049977
26.94	0
26.92	0
26.9	0
26.87	0.058106
26.84	0
26.8	0.0097054
26.82	0
26.77	0.05377
26.74	0.020285
26.6	0.098875
26.55	0.072907
26.55	0
26.47	0.083441
26.5	0
26.42	0
26.35	0
26.31	0.013928
26.27	0
26.45	0
26.4	0.044789
26.49	0.0098073
26.34	0.011442
26.34	0
26.48	0
26.53	0
26.59	0.0035626
26.44	0
26.63	0.043062
26.59	0.0077918
26.78	0.051537
26.9	0
26.74	0
26.84	0
26.7	0
26.89	0.051057
26.74	0
26.75	0
26.75	0.050978
26.61	0.017027
26.73	0.019865
26.53	0
26.54	0
26.37	0
26.35	0
26.44	0
26.43	0
26.41	0
26.31	0
26.38	0.042468
26.43	0.0070991
26.26	0
26.19	0
26.24	0
26.14	0
26.14	0
26.26	2.108e-05
26.05	0
26.11	0
26.01	2.459e-05
26.15	2.869e-05
26.16	0
26.14	0
25.98	0
26.13	0
26.15	0
26.15	0.084915
26.2	0
26.37	0
26.44	0.05662
26.49	0.066057
26.59	0.03462
26.58	0
26.6	0
26.55	0.026237
26.74	0.021173
26.65	0
26.79	0
26.87	0
26.87	0.092817
26.88	0
26.91	0
26.95	0.015491
26.81	0
26.97	0.018072
26.81	0
26.97	0
26.85	0.048062
26.79	0.011043
26.92	0.097778
26.83	0.068615
26.87	0.080051
26.94	0.050946
26.91	0.093873
26.76	0.065232
26.95	0.1447
26.84	0.11494
26.96	0.035855
26.97	0.075787
26.81	0
26.77	0.019454
26.7	0.041026
26.8	0.028708
26.82	0.069964
26.84	0.026546
26.76	0.073418
26.71	0
26.71	0
26.66	0.028342
26.67	0
26.77	0
26.6	0.0047448
26.63	0.047982
26.61	0
26.73	0.051256
26.49	0
26.44	0.017352
26.5	0.10435
26.44	0
26.24	0
26.24	0.062751
26.28	0
26	0.027871
25.92	0.057572
25.83	0
25.89	0
25.88	0
25.68	0
25.63	0.0096163
25.79	0.044071
25.74	0
25.72	0
25.82	0.051416
25.89	0.017538
25.72	0.018859
25.79	0
25.88	0.014656
25.74	0.017099
25.72	0.01138
25.74	0.0528
25.83	0
25.83	0
25.87	0
25.93	0
25.88	0.0088211
25.82	0.0014913
25.87	0
26	0
25.93	0
25.93	0
26.03	0.00026962
26.15	0
26.15	0
26.09	6.601e-05
26.12	7.702e-05
26.15	0
26.17	0
26.3	0
26.37	0
26.41	0.042481
26.29	0
26.23	0
25.99	0
26.15	0
26.11	0
26.14	0
26.25	0.042468
26.55	0.049546
26.6	0.057804
26.59	0.024991
26.58	0
26.74	0
26.78	0
26.95	0
26.96	0.0041862
26.9	0
26.95	0
27.07	0.043166
27.21	0
27.25	0
27.34	0
27.28	0.049662
27.25	0.057939
27.24	0.017955
27.29	0.10584
27.34	0
27.47	0
27.33	0
27.3	0.063101
27.31	0.070625
27.4	0
27.49	0
27.54	0
27.4	0.064755
27.42	0.065031
27.48	0
27.45	0
27.27	0.021652
27.27	0.025261
27.17	0
27.08	0.050287
27.1	0
27.08	0.10111
27.09	0
27.02	0.067702
27.13	0
27.01	0.070604
26.91	0.039924
26.88	0.029726
26.97	0.077127
27.04	0
26.86	0
26.92	0
26.96	0.060277
26.89	0
26.97	0
26.83	0.010067
26.91	0.011745
26.78	0.013703
26.87	0.048387
26.83	0
26.93	0
26.82	0
26.76	0
26.63	0
26.64	0
26.73	0
26.7	2.108e-05
26.51	0
26.51	0.042471
26.53	0.04955
26.3	0.015362
26.31	0
26.33	0
26.22	0
26.13	0.01084
26.11	0.089282
26.12	0
26.04	0.016708
25.99	0.019493
26.12	0.022741
25.99	0
26.1	0.094738
26.02	0
26.01	0.10774
26.1	0
26.14	0.076215
26.12	0
26.21	0
26.03	0
26.16	0
26.17	0
26.3	2.108e-05
26.25	2.459e-05
26.34	0.042476
26.39	0
26.3	0
26.36	0
26.2	0.0071044
26.32	0.050731
26.28	0.0096604
26.47	0
26.38	0
26.42	0
26.33	0.052533
26.25	0
26.28	0
26.25	0
26.14	0.0087766
26.18	0
26.24	0
26.16	0.0014839
26.01	0
26.22	0
26.07	0
26.13	0
26.03	0
26.01	0
26.14	0
26.04	0
25.99	0
26.22	2.108e-05
26.29	0
26.3	0.042471
26.16	0.0071032
26.3	0
26.4	0.008287
26.39	0
26.36	0.052112
26.37	0.096165
26.53	0
26.4	0.068562
26.53	0.078608
26.47	0
26.48	0.040577
26.42	0.073759
26.31	0
26.39	0.074625
26.49	0.031515
26.28	0.036767
26.37	0.078579
26.37	0.036935
26.42	0.00064439
26.42	0.030761
26.33	0.073082
26.42	0.036688
26.38	0.072153
26.56	0.078023
26.5	0.13337
26.47	0.065573
26.62	0.064322
26.65	0.068927
26.48	0.11084
26.55	0.073858
26.56	0.10639
26.71	0
26.76	0
26.83	0.048535
26.59	0
26.63	0.025841
26.69	0
26.64	0.012417
26.79	0
26.7	0
26.89	0.0063975
26.76	0.0031569
26.86	0
26.85	0
26.91	0
26.94	0.04406
26.95	0.050337
26.9	0.015754
26.78	0.01838
27.02	0
26.99	0.06389
27	0
26.97	0
26.98	0
26.93	0
26.96	0.053116
26.95	0
27.03	0.051321
26.99	0
27.08	0
26.94	0
26.98	0.0085745
26.89	0.05245
26.87	0
26.81	0.010192
26.81	0
26.74	0
26.75	0.052908
26.76	0.052985
26.75	0.10426
26.78	0
26.65	0.035047
26.59	0.040888
26.56	0
26.53	0.072501
26.28	0
26.37	0
26.19	0
26.25	0
26.12	0
26.05	0.042468
25.97	0
25.9	0.0070991
25.81	0
25.82	0.0082822
25.9	0.052109
25.83	0
25.85	0
25.76	0.052533
25.75	0
25.78	0.059908
25.76	0.061208
25.7	0.028963
25.72	0.076237
25.72	0
25.75	0.080187
25.71	0
25.91	0
25.86	0.068539
25.76	0
25.85	0.067256
26.03	0
25.92	0.022653
25.96	0.026429
25.85	0
25.91	0
25.92	0
25.94	0
25.99	0
25.91	0
25.92	2.108e-05
25.88	0
25.96	0.084918
25.92	0
25.95	0
25.91	0
25.87	0.056621
25.82	0
25.93	0
25.84	0
25.74	0
25.67	0.0094579
25.68	0
25.61	0
25.52	0
25.55	0
25.43	0.0015974
25.48	0.042734
25.49	0.0074097
25.47	0
25.42	0.051091
25.39	0.059607
25.43	0.069275
25.42	0.073698
25.28	0
25.25	0
25.35	0
25.13	0
25.17	0.012304
25.13	0.044519
25.01	0
25.1	0
25.02	0
25	0
24.97	0
25.03	0
24.86	0
25.04	2.108e-05
24.74	0
24.74	0
24.79	0.084918
24.53	0
24.52	0
24.52	0
24.57	0
24.54	0
24.54	0
24.37	0
24.65	2.108e-05
24.54	0
24.75	0
24.87	0
24.84	0
25.17	0
25.34	2.108e-05
25.69	2.459e-05
25.63	0
25.84	0
26.01	0
26.32	0.084922
26.44	0
26.65	0
26.87	0.014175
27	0.058984
27.07	0
27.03	0
27.21	0
27.43	0
27.7	0
27.64	2.108e-05
27.57	0
27.79	0.042471
27.84	0
27.95	0
28.04	0
27.93	0
27.86	0
27.96	0.042468
28.19	0
27.98	0.049546
27.93	0
27.97	0
27.77	0.057804
27.74	0
27.71	0
27.75	0.052102
27.76	0
27.6	0.060786
27.57	0.061282
27.54	0.071496
27.43	0
27.55	0
27.38	0.074729
27.3	0
27.3	0
27.18	0.012476
27.09	0.014555
26.98	0
26.91	0
26.84	0
26.81	0
26.7	0
26.72	2.108e-05
26.64	2.459e-05
26.68	0
26.65	0
26.62	0.042476
26.53	0.049555
26.66	0
26.63	0.015359
26.7	0.10281
26.62	0.077502
26.67	0
26.65	0
26.6	0.032633
26.6	0.035512
26.71	0
26.56	0
26.49	0
26.6	0
26.47	0
26.49	0
26.49	2.108e-05
26.44	0.084918
26.56	0.056625
26.51	0.023615
26.35	0
26.41	0.069998
26.35	0.039214
26.42	0.074043
26.31	0
26.49	0
26.43	0.030564
26.44	0
26.66	0
26.58	0
26.92	0
27.03	0
27.09	2.108e-05
27.16	0
27.24	2.459e-05
27.26	0.084922
27.23	0
27.44	0
27.67	0.014179
27.75	0.058989
