# Supplementary material for: How Variability and Effort Determine Coordination at Large Forces
Source: PLoS One. 2016 Mar 2;11(3):e0149512. doi: 10.1371/journal.pone.0149512 (PMC4774921; doi:10.1371/journal.pone.0149512)
Supplement: S1 Dataset — (ZIP) [file pone.0149512.s001.zip › par3_Lllevel6.txt]

41.84	0.032728
41.86	0
41.78	0.071988
41.71	0.030432
41.75	0
41.81	0.064993
41.6	0.027923
41.76	0.032577
41.68	0
41.5	0
41.33	0.063383
41.55	0.020668
41.41	0.019459
41.35	0.017273
41.43	0.020152
41.33	0.1084
41.33	0.031014
41.29	0.11763
41.19	0.0491
41.12	0
41.15	0.0085992
40.91	0.034412
40.97	0.034978
40.91	0.021203
41	0.10145
40.89	0.075908
41.06	0.0022321
40.96	0.039316
41.08	0.082485
41.11	0
41.13	0.075791
41.21	0
41.28	0
41.29	0.026401
41.32	0.017053
41.19	0.019895
41.37	0.010579
41.4	0
41.54	0.054789
41.46	0
41.74	0
41.91	0
41.71	0.051599
41.76	0.017753
41.62	0.01158
41.99	0.01351
42.16	0
42.24	0.015761
42.16	0.13713
42.27	0.029684
42.34	0
42.14	0.072897
42.01	0.085047
42.36	0.0117
42.35	0
42.44	0.028295
42.21	0.033011
42.17	0.06881
42.24	0.10855
42.35	0.12469
42.44	0.10303
42.05	0.03059
42.2	0
42.29	0.14606
42.42	0
42.56	0.046634
42.54	0
42.24	0
42.2	0.074583
42.53	0
42.5	0
42.49	0.054898
42.15	0
42.05	0.021601
42.02	0.012771
42.06	0.057346
41.99	0
41.82	0.015308
41.64	0
41.57	0
41.54	0.054577
41.66	0
41.52	0
41.39	0
41.3	0
41.22	0.0091172
41.33	0
41.19	0.086434
41.1	0.015946
41.18	0
41.32	0.018604
41.43	0.020185
41.4	0
41.26	0
40.99	0.0064859
41.22	0.007567
41.12	0.048174
41.02	0
41.09	0.13773
41.23	0.075795
41.23	0.0024523
41.06	0.12894
40.96	0.057508
41.25	0.067092
41.36	0
41.59	0.042687
41.66	0.13429
41.63	0.050283
41.61	0.049079
41.8	0.046077
41.96	0.053756
42.1	0.013154
41.97	0.035413
42.28	0
42.35	0
42.23	0.017075
42.36	0
42.23	0.051216
42.53	0
42.57	0
42.56	0.011403
42.4	0
42.54	0.095351
42.55	0
42.76	0.06026
42.63	0
42.51	0.068403
42.49	0.079804
42.69	0
42.8	0.034766
42.68	0.030516
42.73	0.1205
42.85	0.0018379
42.83	0.073737
42.89	0
42.99	0.037786
42.79	0.081444
42.8	0.074935
42.96	0
42.9	0
42.94	0
42.72	0
42.79	0.054957
42.62	0.0091806
42.56	0.010711
42.64	0
42.54	0
42.51	0.054943
42.55	0.012493
42.63	0.013046
42.68	0.013435
42.48	0.015674
42.59	0.018286
42.73	0
42.68	0.010094
42.73	0.052049
42.73	0.10093
42.82	0.072695
42.86	0.081763
42.92	0.010497
42.96	0.095457
42.96	0
43.04	0.12832
42.99	0.052693
43.06	0.090295
42.95	0
42.91	0
43.15	0.13013
43	0.0030944
42.79	0
42.7	0
42.62	0.10712
42.7	0
42.67	0.060837
42.61	0.070461
42.41	0.039757
42.32	0.046383
42.4	0.12115
42.47	0.14135
42.49	0.11232
42.34	0
42.32	0.070222
42.07	0.031748
42.36	0.016847
42.16	0
42.03	0
41.89	0.019824
41.9	0.053871
41.83	0.057558
41.92	0.10679
41.92	0
41.94	0
41.99	0
41.88	0
42.01	0.017819
42.07	0
42.14	0.045438
42.17	0
42.21	0
42.39	0
42.24	0
42.35	0.050041
42.43	0.0083612
42.51	0.052202
42.43	0.060902
42.31	0
42.33	0.028605
42.45	0
42.46	0.023639
42.36	0
42.09	0
42.31	0.051175
42.35	0
42.25	0.01249
42.26	0
42.37	0
42.37	0.010632
42.34	0
42.38	0.046322
42.7	0
43.03	0
43.14	0.05196
43.1	0.016401
43.1	0.019135
43.26	0.014604
43.61	0
43.62	0
43.44	0.050825
43.41	0
43.72	0
43.93	0.0084919
43.64	0
43.43	0
43.26	0
43.23	0
43.19	0.0014364
43.2	0
43.13	0
42.91	0
42.89	0.00026047
42.92	0
42.74	6.449e-05
42.75	0
42.73	0.042522
42.66	0
42.58	0.049566
42.48	0
42.27	0.015369
42.23	0
42.02	0
41.87	0.010844
41.92	0.046837
41.74	0.054643
41.61	0
41.55	0.018742
41.43	0.10676
41.57	0.037851
41.81	0
41.9	0
41.87	0.027246
42.22	0
42.22	0
42.21	0.047009
42.23	0
42.41	0
42.37	0
42.36	0
42.29	0
42.27	0
42.27	0
42.33	2.108e-05
42.37	0
42.41	2.459e-05
42.35	2.869e-05
42.32	3.347e-05
42.24	0.042486
42.36	0
42.57	0
42.42	0.0071124
42.39	0
42.19	0.0082875
42.35	0.045035
42.48	0
42.68	0.010093
42.85	0.01059
42.46	0
42.58	0
42.71	0
42.75	0.045915
42.8	0
42.79	0
42.89	0.05012
42.82	0.10092
42.88	0
42.73	0
42.76	0.11009
42.84	0.0010958
42.78	0.035372
43.03	0.10934
43.1	0.042671
43.21	0
43.11	0
42.99	0
42.94	0.025356
43.26	0
43.55	0
43.6	0.0042471
43.56	0.004955
43.44	0
43.39	0
43.24	0
43.36	0.044002
43.41	0
43.13	0.049802
42.82	0
42.98	0
43.03	0.058102
42.93	0
42.97	0
42.78	0
43.28	0
43.58	0.052152
43.72	0.05116
43.68	0
43.67	0
43.91	0.01724
43.97	0
44.16	0
44.11	0.045341
44.14	0.010451
44.21	0
44.39	0
44.33	0.0093198
44.02	0
43.84	0.0033163
43.96	0.0021271
43.87	0
43.79	0.0024816
43.65	0
43.46	0.043789
43.36	0.050534
43.39	0
43.26	0
43.18	0.10064
43.05	0
42.86	0.067663
42.73	0.070518
42.5	0
42.71	0
42.8	0.023051
42.71	0
42.31	0.10051
42.15	0.063061
42.09	0.073572
42.08	0
42.09	0.081992
42.15	0.05321
42.04	0.045327
42.02	0
42.01	0.030109
42.34	0
42.21	0
42.05	0
41.84	0.0050393
42.06	0
42.24	0
42.31	0
42.2	0
42.1	0
41.93	0
42.16	0
42.36	0
42.24	0
41.95	0
42.05	0.042468
42.37	0
42.36	0
42.45	0
42.31	0
42.12	0
42.26	2.108e-05
42.37	0.042471
42.24	0.04955
41.95	0
41.93	0
42.03	0
41.9	0.015358
41.66	0.010839
41.52	0
41.36	0.089281
41.22	0
41.09	0
41.12	0.059155
40.86	0.02476
40.75	0
40.65	0.056454
40.51	0.023416
40.63	0
40.63	0
40.43	0.05578
40.2	0
40.21	0
40.2	0
40.43	0.094211
40.19	0
40.02	0
40.03	0.015723
39.96	0
39.91	0
39.96	0.045088
39.96	0.052603
39.87	0
39.75	0.05875
39.46	0.026095
39.56	0.072891
39.58	0
39.68	0.1112
39.65	0
39.64	0.035053
39.62	0
39.81	0.10929
39.89	0.042612
40.05	0.03118
39.98	0
40.21	0.030535
40.52	0.16296
40.77	0.04457
40.88	0.044896
41.27	0
41.53	0.089629
41.75	0.057031
41.99	0
42.54	0.031947
42.77	0.029789
42.93	0.034754
42.79	0.068055
43.17	0.027445
43.28	0.032019
43.75	0.074478
43.78	0.03948
43.76	0
43.66	0
43.45	0.024351
43.86	0.065519
44.04	0.021579
43.79	0
43.71	0.061043
43.8	0.02877
44.08	0.029506
43.98	0.065951
43.89	0.030899
43.65	0
43.68	0.11077
43.49	0
43.48	0.077071
43.52	0.12137
43.63	0.0091095
43.55	0.13797
43.35	0.1425
43.37	0.081358
43.23	0.16697
43.35	0.089672
43.38	0.1031
43.4	0.097287
43.24	0.089751
43.05	0.09115
42.97	0.16341
42.95	0.13325
43.05	0.053382
42.82	0.046065
42.8	0.038783
42.5	0.030056
42.68	0.092724
42.63	0
42.69	0.077073
42.54	0.039794
42.32	0.039962
42.29	0.041613
42.27	0.11799
42	0
42.14	0.039914
41.95	0.039934
41.76	0.082376
42.01	0.046723
41.92	0.034846
41.91	0
41.78	0.076448
41.8	0.040087
41.85	0
41.69	0
41.74	0.019443
41.67	0.022684
41.74	0.05617
41.77	0.058851
41.59	0
41.49	0
41.48	0.022972
41.67	0
41.57	0.013658
41.49	0
41.43	0.048573
41.34	0.099115
41.53	0.11181
41.68	0
41.87	0
41.67	0.00082324
41.5	0
41.7	0
42.06	0.085052
42	0
42.07	0.05678
42.05	0.151
41.97	0.0063797
41.88	0.13478
41.85	0.10063
41.87	0
41.88	0
41.77	0.040319
41.61	0.0035289
41.61	0.0241
41.61	0
41.74	0.053793
41.58	0.020311
41.68	0.016977
41.82	0.061665
41.73	0.067925
41.75	0.079246
41.58	0
41.79	0
42.02	0.034827
42.05	0.072801
41.89	0
41.92	0.017959
41.93	0
41.83	0.020952
41.76	0
41.71	0
41.55	0
41.57	0.0035131
41.55	0
41.64	0.043053
41.49	0.0077822
41.37	0.0090792
41.29	0
41.25	0.010007
41.41	0
41.46	0
41.79	0.045649
41.65	0
41.71	0
41.49	0
41.37	0
41.49	0
41.6	0
41.56	0
41.79	0.084915
