# Supplementary material for: How Variability and Effort Determine Coordination at Large Forces
Source: PLoS One. 2016 Mar 2;11(3):e0149512. doi: 10.1371/journal.pone.0149512 (PMC4774921; doi:10.1371/journal.pone.0149512)
Supplement: S1 Dataset — (ZIP) [file pone.0149512.s001.zip › par3_Lllevel8.txt]

54.8	0
54.88	0.015357
54.66	0
54.53	0
54.41	0.010838
54.2	0
54.22	0
54.07	0.0018274
54.14	0
53.95	0
53.92	0.00032565
53.91	0.00037993
53.94	0
53.84	0
53.87	0
53.65	0
53.86	0
53.85	0
53.7	2.108e-05
53.85	0.042471
53.68	0
53.81	0.04955
53.72	0
53.7	0
53.82	0
53.86	0
53.81	0
53.98	0
53.94	0.042468
53.93	0
53.95	0
53.96	0.0070991
53.95	0.0082822
53.99	0
53.95	0
53.83	0.0025846
53.94	0.0030154
53.8	0
53.99	0
53.69	0
53.57	0
53.86	0
53.85	0
53.69	0
53.68	0
53.72	0
53.87	0
53.83	2.108e-05
53.92	0
53.74	2.459e-05
53.84	0
53.9	0.042476
53.82	0
53.69	0
53.99	0.049551
54.07	0
54.2	0
53.99	0.0082796
53.85	0
53.83	0
53.81	0.001401
53.89	0.044081
53.84	0
53.9	0.050048
54.12	0
54.04	0.015943
54.34	0.018367
54.33	0.014081
54.41	0.058874
54.41	0
54.54	0.060345
54.79	0
54.7	0
54.59	0
54.54	0.010079
54.52	0
54.55	0
54.6	0
54.62	0
54.72	0
54.62	2.108e-05
54.46	2.459e-05
54.49	0
54.56	2.869e-05
54.63	0
54.58	0.04248
54.32	0.049557
54.16	0
54.28	0.015365
54.19	0
53.99	0.060368
53.97	0.06335
53.87	0
53.7	0
53.73	0.020641
53.65	0.10897
53.55	0
53.44	0
53.41	0.064071
53.45	0.074749
53.28	0.04132
53.26	0.030044
53.25	0
53.3	0
53.28	0
53.25	0
53.21	0
53.24	0
53.24	0
53.06	2.108e-05
53.2	0
53.36	2.459e-05
53.55	0
53.43	0
53.46	0
53.49	0.042472
53.37	0.0071039
53.54	0
53.66	0
53.83	0
53.85	0.050731
53.78	0
53.81	0.050923
53.98	0
54.12	0
53.87	0
53.79	0
53.75	0.0085083
53.86	0
53.8	0.0014391
53.62	0
53.66	0.001679
53.6	0
53.62	0.00054076
53.71	0
53.65	0.042838
53.52	0
53.33	0.0072508
53.12	0
53.24	0
53.42	0.050816
53.26	0.052146
53.09	0.01839
53.3	0
53.2	0.020246
53.2	0.066068
53.2	0.026163
53.19	0.064279
53.04	0
53.17	0.071927
53.03	0.038094
52.88	0
52.82	0
52.76	0
52.72	0
52.56	0.048817
52.39	0
52.44	0.0081572
52.29	0
52.25	0
52.39	0
52.49	0
52.38	0
52.49	2.108e-05
52.44	0
52.6	0.084918
52.72	0.014178
52.72	0
52.77	0.016541
52.74	0
52.74	0.061741
52.68	0.015431
52.8	0
52.99	0
52.9	0.012883
52.71	0.01503
52.79	0
52.93	0
52.74	0
52.66	0
52.58	0
52.47	0
52.63	0.084915
52.41	0
52.48	0
52.45	0
52.77	0
52.65	0.014174
52.61	0
52.48	0
52.73	0.04483
52.82	0.052302
52.74	0.018572
52.76	0.019305
52.7	0
52.99	0.022523
52.95	0.018805
52.8	0
52.89	0
52.79	0.006909
52.93	0
52.54	0
52.77	0
52.8	0.086066
52.79	0.10041
52.96	0
52.96	0
53.08	0
53.09	0.073547
52.88	0.071461
52.89	0
52.97	0.066636
53.01	0
52.96	0.035295
52.72	0
52.83	0.01701
52.81	0
52.96	0
52.82	0
52.89	0
53	0
53.07	0.042468
52.98	0
52.82	0
52.94	0
52.78	0.0070991
52.75	0.0082822
52.65	0.0025846
52.6	0
52.56	0
52.71	0
52.61	0
52.71	0
52.81	0
52.76	0
52.79	0
52.98	0
52.74	2.108e-05
52.92	0
52.85	0
52.91	0
52.97	0.042471
52.93	0
53.17	0.049547
53.08	0
53.04	0.10025
52.97	0.032066
53.19	0.072779
53.19	0
53.15	0
53.2	0
53.14	0
53.34	0
53.33	2.108e-05
53.26	0.042471
53.24	0.04955
53.33	0.10026
53.49	0.074518
53.6	0.04449
53.39	0
53.67	0.0023764
53.61	0
53.83	0
53.8	0.0078322
53.75	0.044169
53.98	0.093978
53.99	0
54.22	0.024351
54.28	0
54.36	0.069551
54.38	0
54.36	0
54.38	0.015671
54.33	0
54.38	0
54.34	0
54.37	0
54.42	0
54.21	2.108e-05
54.36	0.042471
54.23	0.04955
54.29	0
54.28	0.015362
54.34	0
54.37	0.017918
54.37	0.013826
54.61	0
54.66	0.007872
54.68	0.0066238
54.69	0
54.87	0.047188
54.91	0
54.79	0
54.77	0.051437
54.92	0
54.87	0.016459
54.78	0
54.72	0
54.79	0.096231
54.8	0.1037
54.73	0.12098
54.67	0
54.57	0
54.58	0.053505
54.46	0.088831
54.36	0.0014602
54.43	0
54.56	0
54.34	0.023987
54.31	0.019068
54.07	0.049887
54.4	0
54.27	0
54.26	0.057958
54.08	0
53.95	0.017995
54.11	0.097574
54.06	0
54.11	0.028942
53.87	0
53.75	0
53.93	0
53.85	0.047292
53.91	0.09762
53.75	0
53.81	0.024173
53.69	0.070649
53.53	0
53.51	0.032095
53.58	0
53.63	0.063621
53.52	0
53.4	0
53.42	0.015974
53.54	0.013287
53.53	0
53.64	0
53.37	0
53.4	0.047345
53.44	0
53.59	0.092806
53.69	0.065826
53.4	0
53.58	0
53.52	0.068907
53.53	0.037944
53.74	0.071247
53.49	0.029704
53.42	0
53.48	0.077102
53.47	0
53.67	0
53.49	0
53.36	0
53.27	0
53.23	0
53.2	0
53.29	0.042468
53.21	0
53.23	0
53.22	0.0070991
52.92	0
52.96	0
53.2	0
53.29	0
53.3	0.043651
53.22	0
53.44	0
53.44	0.0072963
53.44	0
53.63	0.050959
53.69	0.0097303
53.51	0
53.86	0.053799
53.85	0.019102
53.91	0
53.83	0
53.9	0
54.05	0.054618
54	0.054755
54.32	0
54.35	0
54.43	0
54.39	0
54.28	0.0091469
54.5	0
54.44	0
54.41	0
54.16	0
54.12	0
54.17	0
54.25	0
54.17	0
53.79	0
54.07	0.042468
54.07	0
54.13	0
54.03	0.0070991
53.88	0
54.02	0.050729
53.88	0
53.81	0
53.88	0
53.73	0.050923
53.7	0.016963
53.82	0
53.77	0.011335
53.89	0.013225
53.85	0.10032
53.87	0
53.73	0
53.84	0.020835
53.98	0.064865
54.04	0.073472
54.11	0.02655
53.85	0.030975
53.96	0
54.02	0.075111
53.77	0.034372
53.98	0
54.09	0.065878
54.17	0
54.04	0
53.87	0
53.93	0
54.17	0.011001
54.19	0
54.11	0.044301
54.03	0
54.1	0
54.39	0.0092381
54.34	0
54.11	0.0089443
53.89	0.0030515
54.08	0.088454
54.29	0
54.28	0.05921
54.1	0.026631
54.01	0.029579
53.95	0
54.14	0
54.15	0
54.09	0
53.96	0.047398
53.82	0.050368
53.93	0
54.11	0.058762
53.89	0
53.73	0
53.56	0
53.39	0
53.47	0
53.87	0
53.79	2.108e-05
53.75	0
53.79	0.042471
53.89	0
54.01	0.04955
54.07	0.057808
54.21	0
54.2	0
54.22	0
54.15	0
54.04	0.0096558
53.95	0
53.78	0
53.67	0
53.62	0.044077
53.71	0.051423
53.52	0
53.37	0
53.55	0.015938
53.66	0
53.62	0
53.61	0
53.62	0.045124
53.58	0
53.59	0
53.49	0
53.51	0
53.62	0.0075418
53.7	0
53.6	0.001278
53.17	0.043938
53.04	0.051261
53.13	0
53.09	0
52.9	0.016101
52.7	0
52.66	0.011248
52.6	0
52.6	0
52.47	0
52.57	0.044343
52.72	0
52.9	0.049858
53.04	0
52.98	0
52.98	0
53.13	0
53.54	0.050778
53.57	0.008484
53.53	0.009898
53.62	0.053995
53.77	0
54.08	0
54.17	0
54.57	0
54.83	0
55.25	0
55.67	0
55.93	0
56.09	0
56.6	0
56.98	0
57.14	0
57.05	0
57.24	2.108e-05
57.26	2.459e-05
57.49	0
57.58	0
57.69	0.042476
57.5	0.049555
57.25	0.015364
57.5	0.060367
57.25	0.027981
57.03	0
56.74	0.025566
56.66	0
56.48	0
56.09	0
55.98	0
55.9	0
55.97	2.108e-05
55.72	0
55.47	0
55.5	0.042471
55.24	0
55.14	0
55.12	0.0070996
55.11	0.05073
54.88	0.016738
55.03	0
55.08	0.012449
54.99	0
54.88	0.055787
54.93	0
55.1	0.011394
55.03	0.013293
54.89	0
54.79	0.05588
54.65	0.055896
54.56	0
54.52	0
54.35	0
54.34	0.061097
