# Supplementary material for: How Variability and Effort Determine Coordination at Large Forces
Source: PLoS One. 2016 Mar 2;11(3):e0149512. doi: 10.1371/journal.pone.0149512 (PMC4774921; doi:10.1371/journal.pone.0149512)
Supplement: S1 Dataset — (ZIP) [file pone.0149512.s001.zip › par3_Rilevel10.txt]

69.69	0.0051151
69.72	0
69.73	0
69.84	0.086498
69.78	0
69.92	0.057737
70.05	0
70.1	0.10895
70.21	0
70.23	0.027803
70.17	0.074884
70.3	0.035294
70.38	0
70.47	0
70.64	0
70.59	0
70.57	0
70.7	0
70.58	2.108e-05
70.65	0
70.69	0
70.66	0
70.68	2.459e-05
70.63	0
70.68	2.518e-05
70.64	0
70.64	0.042476
70.63	0
70.46	0
70.43	0.091998
70.38	0.06488
70.3	0.033247
70.28	0.074156
70.18	0.0016211
70.05	0
69.99	0.071452
69.8	0
69.71	0
69.7	0.0122
69.54	0.013963
69.5	0.058737
69.5	0.056618
69.58	0.066054
69.55	0
69.53	0
69.57	0
69.67	0.10536
69.65	0
69.62	0.017581
69.76	0.062958
69.88	0.1159
70.06	0.0078738
70.13	0
70.42	0
70.47	0
70.72	0
70.73	0.04378
70.71	0
70.77	0.0073178
70.91	0
70.98	0
71.03	0.0085374
71.16	0.04511
71.19	0
71.18	0
71.27	0.051409
71.19	0
71.34	0.016108
71.24	0.053721
71.21	0.062674
71.17	0.030673
71.07	0.027217
71.14	0.0742
71.1	0
70.99	0
70.96	0
70.79	0.016924
70.71	0
70.76	0.045289
70.71	0
70.66	0.095284
70.52	0
70.52	0.02345
70.4	0.027358
70.56	0.02437
70.45	0.028431
70.41	0
70.39	0.059736
70.37	0
70.37	0.10367
70.46	0
70.25	0.069702
70.22	0
70.15	0.028917
70.2	0
70.26	0.016458
70.1	0.019201
69.99	0
70.04	0.05323
70.1	0
69.96	0.014836
69.95	0
70.01	0
69.8	0.011365
69.89	0.004388
69.81	0
69.66	0
69.61	0
69.45	0.0026466
69.61	0
69.56	0
69.31	0
69.38	0
69.26	0
69.27	2.108e-05
69.21	0.042471
69.15	0
69.08	0
69.08	0
68.96	0.0071032
69.08	0.0082835
68.97	0
68.9	0
68.87	0
68.88	0
68.82	0.043849
68.74	0
68.74	0.049776
68.76	0
68.57	0.015625
68.6	0
68.6	0
68.62	0
68.78	0
68.69	0
68.89	0.084915
68.93	0
68.99	0.05662
69.35	0
69.36	0
69.68	0.02361
69.98	0
70.2	0
70.44	0
70.63	0
70.84	0
71.16	0.042468
71.4	0.091993
71.56	0.10732
71.66	0
71.96	0
72.1	0.082766
72.17	0.0045881
72.47	0
72.49	0
72.63	0
72.75	0
72.94	0
73.15	2.108e-05
73.14	0
73.37	0
73.24	0
73.33	0
73.56	0.042471
73.37	0.0070996
73.41	0.0082829
73.5	0.0096634
73.46	0
73.4	0.053721
73.46	0.055596
73.34	0
73.54	0
73.47	0.018241
73.38	0.063727
73.38	0.10784
73.28	0.11655
73.23	0.093528
73.13	0.066669
73.16	0.07474
73.12	0.076576
72.87	0.071365
73.01	0.063834
72.98	0.18623
72.87	0
72.9	0.066355
72.7	0.022204
72.67	0.056458
72.65	0.055228
72.51	0
72.5	0.033395
72.56	0.027902
72.41	0
72.45	0.019442
72.46	0
72.32	0.055924
72.25	0
72.07	0.055029
72.01	0.021754
72.11	0.022139
72.01	0
71.96	0
71.82	0
71.91	0.0073365
71.72	0.0049337
71.83	0.0020661
71.75	0
71.85	0.0024105
71.77	0.0028122
71.87	0.0020581
71.73	0
71.84	0.043681
71.77	0
71.75	0.05056
71.84	0.016071
71.7	0.060853
71.57	0
71.61	0.10616
71.63	0
71.65	0.030535
71.53	0.075393
71.42	0
71.44	0.16271
71.37	0.17213
71.37	0
71.15	0.068394
71.21	0.067228
71.05	0.078432
70.94	0.064386
70.95	0
70.97	0.0039808
70.86	0
70.8	0
70.67	0
70.71	0.043131
70.63	0.13521
70.53	0
70.47	0.029745
70.42	0.07715
70.51	0.090008
70.43	0
70.35	0
70.41	0.075285
70.36	0.082875
70.43	0
70.42	0
70.42	0.068828
70.47	0.080299
70.48	0.081135
70.41	0
70.37	0
70.4	0
70.61	0.11182
70.47	0
70.47	0.018658
70.56	0.021767
70.59	0
70.66	0.11029
70.59	0.067587
70.78	0.1213
70.79	0.13841
70.83	0.030504
70.99	0.16293
70.88	0.086808
71.18	0.090012
71.25	0.042351
71.24	0
71.39	0.021257
71.38	0.082539
71.46	0
71.51	0.10927
71.59	0.07798
71.48	0.090976
71.49	0.017702
71.43	0.049343
71.42	0.057567
71.49	0
71.48	0.078399
71.61	0
71.5	0
71.55	0.10758
71.44	0.031017
71.56	0.036186
71.49	0
71.69	0
71.55	0
71.5	0
71.51	0.048499
71.46	0.0081042
71.59	0
71.36	0.009455
71.45	0
71.4	0
71.43	0
71.42	0.044044
71.39	0.093831
71.31	0
71.42	0
71.29	0.065447
71.31	0
71.21	0.069014
71.14	0.064878
71.15	0
70.98	0
71.09	0.064783
70.89	0.033134
70.96	0
70.89	0
70.72	0
70.85	0.058787
70.72	0
70.73	0.052266
70.78	0.01853
70.68	0
70.54	0.021618
70.79	0.015423
70.63	0.017994
70.66	0.012282
70.55	0
70.41	0
70.38	0
70.36	0.17485
70.35	0.073657
70.22	0.083887
70.2	0.097868
70.17	0.11418
70.01	0.048315
69.99	0.11212
69.89	0
69.96	0.10455
70.01	0.14811
69.89	0.026423
69.75	0.10767
69.66	0.10693
69.75	0.16719
69.59	0
69.65	0
69.48	0
69.57	0.045708
69.46	0.077951
69.37	0
69.38	0
69.42	0.020631
69.37	0.024069
69.33	0.020463
69.48	0.053329
69.41	0
69.38	0.01977
69.5	0.019626
69.43	0
69.58	0.10037
69.51	0.10821
69.61	0
69.52	0
69.57	0.077231
69.68	0.005209
69.78	0
69.78	0
69.81	0.056208
69.86	0.065576
69.78	0
69.92	0
69.99	0
69.98	0.020318
69.84	0.056784
69.84	0.055318
69.76	0.022091
69.82	0.11067
69.88	0.044217
69.77	0.17554
69.72	0
69.74	0.058774
69.7	0.064888
69.85	0.14215
69.76	0.07358
69.67	0.14148
69.53	0.080167
69.54	0.083732
69.47	0.12932
69.41	0
69.35	0.072471
69.43	0.10342
69.32	0
69.24	0.093336
69.25	0.044892
69.18	0.052373
69.19	0.049024
69.15	0.082405
69.04	0.011246
68.97	0
69.05	0
69.02	0
68.91	0
69.12	0.0018954
69.01	0
69.23	0.00033698
69.35	0.00039314
69.19	0
69.4	0.00045866
69.28	0.00021921
69.5	0.00025574
69.67	0
69.68	0.00017668
71.21	0.00020612
71.51	0.00016403
71.88	0.00015484
71.94	0
72.4	0.042585
72.73	0
72.98	0.049619
73.44	0.10031
73.53	0.032106
73.62	0.037457
73.99	0.07905
73.95	0.0073308
74.11	0
74.18	0.026012
74.38	0.024996
74.37	0
74.35	0
74.34	0
74.37	0
74.53	0.0041871
74.43	0
74.35	0.043166
74.31	0
74.27	0.05036
74.08	0
74.17	0.1005
74.09	0.032359
73.91	0.030558
73.89	0
73.66	0.027258
73.71	0.074247
73.55	0
73.59	0
73.28	0.016939
73.22	0
73.15	0
73.27	0
73.14	0
73.11	0.0028442
72.82	0.00049511
72.71	0.00057762
72.68	0.00067389
72.54	0.00078621
72.48	0
72.55	0.04289
72.25	0.007509
72.26	0
72.19	0
72.3	0
72.27	0.050868
72.13	0
72.16	0.050946
72.1	0.059437
72.04	0
71.96	0
71.82	0.018418
72.06	0.021488
71.92	0.059025
71.93	0.01651
71.79	0
71.76	0
71.92	0
71.86	0.097504
71.8	0.019023
71.78	0.10434
71.65	0.036832
71.8	0.00052336
71.61	0
71.7	0
71.64	0
71.49	0
71.59	0.085002
71.47	0.056635
71.36	0.023627
71.52	0
71.32	0.027565
71.3	0
71.21	0
71.25	0
71.1	0.0046153
71.16	0
71.05	0.00079029
71.05	0.043369
70.94	0
70.93	0
70.9	0.049828
70.77	0
70.81	0.10045
70.81	0
70.88	0
70.74	0.067514
70.59	0
70.81	0.028015
70.73	0
70.67	0.015942
70.72	0.061046
70.71	0.017522
70.69	0.062889
70.76	0.026254
70.68	0
70.73	0.07042
70.81	0.029535
70.61	0.031537
70.6	0
70.75	0
70.67	0
70.7	0.13754
70.64	0.11309
70.65	0.08424
70.53	0
70.58	0.055834
70.61	0.022692
70.55	0.088445
70.62	0.04189
70.52	0
70.44	0
70.54	0
70.53	0
70.44	0
70.42	0
70.27	2.108e-05
70.29	0
70.24	0.042471
70.19	0.04955
70.2	0
70.16	0
70.1	0.1427
69.98	0.039141
70.11	0.038586
70.01	0
70.06	0
69.92	0
69.97	0
70.01	0
70	0.084915
70	0.014174
69.94	0
69.95	0.016536
70.07	0.061739
70.08	0.029582
69.92	0
69.91	0
69.95	0.017997
69.86	0.018241
70	0
69.77	0.0060607
69.92	0.049518
69.84	0.10022
69.82	0
69.81	0.025987
69.65	0.030318
69.8	0
69.65	0
69.58	0
