# Supplementary material for: How Variability and Effort Determine Coordination at Large Forces
Source: PLoS One. 2016 Mar 2;11(3):e0149512. doi: 10.1371/journal.pone.0149512 (PMC4774921; doi:10.1371/journal.pone.0149512)
Supplement: S1 Dataset — (ZIP) [file pone.0149512.s001.zip › par3_Rilevel12.txt]

80.99	0.06564
80.97	0
81.19	0
81.16	0
81.34	0.053408
81.36	0
81.47	0
81.59	0
81.62	0
82.12	0
82.08	0.042468
82.24	0.049546
82.46	0
82.43	0.015357
82.56	0.017916
82.51	0
82.62	0.013824
82.69	0.0078706
82.6	0
82.71	0
82.65	0
82.59	0
82.63	0.04378
82.45	0
82.51	0
82.3	0
82.33	0.049765
82.25	0
82.27	0
82.07	0
82.08	0.093209
82.08	0.066297
81.96	0.069052
81.87	0
81.8	0
81.67	0.12301
81.64	0.085527
81.61	0.046286
81.43	0.084938
81.31	0.099094
81.19	0.073163
81.19	0.064856
81.71	0.061411
81.82	0.021485
81.62	0.053356
81.85	0.08818
81.83	0.0057887
81.89	0
81.8	0
81.75	0.024575
81.86	0
81.86	0.089975
81.9	0.019113
81.78	0
81.86	0.022298
81.75	0
81.82	0.10681
81.68	0
81.69	0.10643
81.63	0
81.43	0
81.54	0.035562
81.45	0
81.46	0.066134
81.42	0.059417
81.3	0.026873
81.27	0
81.36	0.067872
81.21	0.036737
81.13	0
81.21	0
81.11	0.10235
81.13	0.076961
81.01	0
80.97	0
80.94	0
80.9	0.029906
80.82	0.060279
80.68	0
80.71	0.057499
80.63	0
80.45	0
80.55	0
80.41	0.0096042
80.33	0
80.43	0.0016218
80.19	0
80.23	0.086786
80.13	0
80.13	0
80.01	0
80.07	0
79.88	0.014485
79.82	0
79.85	0.044882
79.68	0.0099157
79.67	0.011568
79.6	0
79.68	0.053529
79.66	0
79.67	0
79.79	0.053317
79.69	0.060276
79.83	0
79.85	0.018953
79.76	0
79.77	0
79.94	0
79.9	0.045627
79.82	0
79.82	0
79.83	0
79.92	0.050072
79.92	0.058418
79.97	0.06055
79.95	0.070641
79.84	0
79.93	0.082415
79.97	0
80.41	0
80.35	0
80.46	0
80.4	0.013757
80.69	0
80.68	0.087208
80.68	0
80.73	0
80.82	0
80.72	0
80.94	0
81.03	0
81.17	0
81.33	0
81.42	2.108e-05
81.57	0
81.51	0
81.59	0
81.61	0.084918
81.66	0
81.62	0.056621
81.71	0.023611
81.83	0.069993
81.78	0
81.81	0.025059
81.71	0
81.85	0.062245
81.79	0.068684
81.79	0
81.62	0
81.54	0
81.51	0.021843
81.63	0
81.6	0.0036615
81.4	0
81.36	0
81.54	0.0042718
81.46	0.0013433
81.35	0
81.35	0
81.3	0
81.38	0
81.09	0.00024496
81.07	0
81.07	0.042509
81.11	0.0071467
81.21	0.0083378
81.01	0
81.08	0.0096866
80.99	0.011301
80.94	0
80.78	0
81.22	0.003519
81.21	0.0041055
81.45	0
81.44	0.043739
81.44	0
81.42	0
81.45	0
81.41	0
81.36	0
81.47	0.042468
81.35	0
81.55	0
81.61	0
81.48	0.091993
81.37	0
81.48	0.0578
81.41	0.024987
81.52	0
81.5	0
81.51	0.013819
81.45	0
81.35	0.0064886
81.56	0
81.48	0.088299
81.52	0
81.43	0
81.48	0
81.41	0.014738
81.64	0.059641
81.54	0
81.54	0
81.56	0.054864
81.58	0
81.6	0
81.56	0
81.56	0.0091651
81.69	0.05314
81.54	0
81.62	0
81.62	0
81.59	0.052852
81.47	0.017686
81.51	0
81.51	0.096671
81.45	0
81.55	0
81.75	0
81.67	0
81.7	0.10103
81.31	0.016859
81.5	0.062116
81.45	0.072468
81.31	0
81.16	0
81.16	0.025261
81.05	0.026662
80.97	0.020753
80.85	0
80.78	0.012134
80.88	0.09905
80.84	0.026454
80.67	0.02642
80.75	0
80.56	0
80.57	0
80.6	0
80.52	0
80.5	0
80.5	0
80.49	0.042468
80.35	0
80.43	0.091993
80.42	0.064878
80.66	0
80.77	0
80.82	0
80.94	0
81.06	0.053281
81.09	0.0089012
81.28	0.010385
81.33	0
81.37	0.054562
81.36	0.021209
81.53	0.015864
81.61	0.017025
81.49	0.060578
81.52	0
81.46	0
81.65	0
81.46	0
81.51	0
81.48	0
81.38	0
81.54	0
81.52	0.042468
81.32	0
81.42	0.0070991
81.19	0
81.25	0.0082822
81.2	0
81.1	0.045031
80.94	0.01009
80.98	0.053035
80.78	0.061874
80.87	0
80.73	0.02836
80.67	0.025581
80.63	0
80.48	0.019324
80.52	0
80.41	0
80.45	0
80.2	0
80.25	0.045689
80.26	0.050083
80.13	0.015983
80.08	0
80.11	0
80.09	0
79.89	0
79.96	0
79.93	0.042468
79.78	0.0070991
79.73	0
79.62	0.0082822
79.75	0
79.76	0.0096626
79.64	0.0041951
79.7	0
79.83	0.046158
79.65	0
79.76	0.094917
79.59	0
79.58	0.023534
79.77	0.11235
79.76	0.12338
79.65	0.059051
79.76	0
79.88	0.010627
79.84	0
79.9	0
79.84	0
79.91	0.044239
79.93	0
80.03	0.0073943
80.52	0
80.54	0.0086266
80.62	0
80.87	0.0026912
80.81	0
81.02	0
81.07	0.044354
80.98	0.007862
81.26	0
81.23	0
81.39	0.0087238
81.37	0.010178
81.5	0.0044817
81.46	0.046365
81.45	0.054093
81.57	0
81.61	0
81.47	0.017511
81.43	0.019683
81.46	0.057682
81.51	0.058281
81.5	0
81.48	0.11044
81.48	0.12593
81.36	0.058743
81.3	0.016473
81.4	0.0095053
81.25	0.01109
81.3	0
81.31	0
81.22	0.048646
81.2	0.054008
81.34	0
81.27	0.01713
81.35	0
81.31	0
81.25	0.054324
81.25	0
81.24	0
81.36	0.0090751
81.11	0
81.03	0
81.12	0
81.1	0.0015336
80.99	0
80.97	0.042724
81.12	0.049844
80.88	0
80.92	0.058151
81.02	0.025141
80.86	0
81.05	0
81	0.013903
80.85	0
80.83	0.0065284
80.85	0
80.93	0.0034263
80.87	0
80.89	0.044127
80.85	0.0090347
80.94	0.0094524
80.83	0.053475
80.81	0.019369
80.8	0
80.74	0.015243
80.89	0
80.63	0
80.77	0
80.76	0
80.76	0.0025616
80.67	0
80.77	0.000448
80.83	0
80.8	0.085416
80.72	0.099652
80.67	0
80.58	0
80.6	0
80.6	0.11576
80.4	0
80.43	0.061761
80.39	0
80.18	0
80.16	0
80.17	0
80.09	0
79.99	2.108e-05
80.01	0
80.11	0
80.06	0.084918
80.12	0.014178
80.09	0
80.19	0
80.17	0.016537
80.74	0.10419
80.81	0.064952
80.8	0.030967
80.91	0
81.21	0.036128
81.17	0.039393
81.28	0.071041
81.49	0.072056
81.6	0.036458
81.54	8.699e-05
81.81	0.036527
81.79	0
81.75	0
81.88	0
81.76	0.04857
81.79	0.014204
81.92	0
81.81	0.05293
81.82	0
81.85	0.019305
82	0.014428
81.99	0.014465
81.96	0
81.94	0.050501
81.92	0.058918
81.93	0
81.79	0
81.84	0
81.69	0.060704
81.82	0.019958
81.59	0
81.54	0
81.66	0.013465
81.51	0.015709
81.48	0
81.5	0.04733
81.4	0.012772
81.6	0.0149
81.33	0
81.3	0.012521
81.48	0.014608
81.39	0.051602
81.35	0.015626
81.27	0
81.3	0.058194
81.21	0.02336
81.21	0.024818
81.18	0
81.36	0.01775
81.17	0
81.23	0
81.32	0.049563
81.21	0
81.17	0
81.1	0
81.09	0.0082815
81.15	0.0096618
81.16	0
81.07	0.087905
80.92	0
80.89	0.017663
80.99	0
81.05	0
80.82	0
80.86	0
80.89	0
80.89	0
81.04	0
81.13	0
81.05	0
81.21	0
81.27	0
81.07	0
81.25	0.042468
81.18	0.049546
81.29	0.10025
81.22	0.032065
81.21	0
81.15	0
81.3	0.072778
81.24	0.034203
81.36	0.023196
81.25	0.064164
81.17	0.032411
81.26	0.08026
81.21	0.03906
81.29	0.12476
81.2	0
81.15	0.046104
81.19	0.048386
81.26	0
81.31	0
81.22	0.10066
81.19	0.074993
81.07	0
81.17	0
81.24	0
81.02	0
81.07	0
81.09	0
81.1	0.042468
81.17	0
80.99	0.049546
80.9	0
81	0
80.94	0.015357
81.04	0
80.89	0.053285
80.83	0.096355
80.99	0.069967
80.78	0
80.92	0.079069
80.86	0
80.98	0
81.01	0.067307
80.97	0
80.91	0
81.04	0
81.16	0
81.1	0.011239
81.28	0.0018942
81.21	0
81.26	0
81.21	0
81.3	0.087104
81.25	0
81.38	0.014538
81.36	0
81.46	0
81.38	0
81.35	0
81.53	0
81.43	0.084915
81.31	0.014174
81.29	0
81.96	0
81.89	0.016536
82.03	0
82.01	0.047586
82.12	0
82.09	0.010708
82.24	0.05494
82.21	0
82.28	0
82.37	0
82.29	0
