# Supplementary material for: How Variability and Effort Determine Coordination at Large Forces
Source: PLoS One. 2016 Mar 2;11(3):e0149512. doi: 10.1371/journal.pone.0149512 (PMC4774921; doi:10.1371/journal.pone.0149512)
Supplement: S1 Dataset — (ZIP) [file pone.0149512.s001.zip › par3_Rilevel14.txt]

99.27	0
99.1	0
99.12	0
98.9	0.045907
98.82	0.0076723
99.01	0.008951
98.76	0
98.83	0.010443
98.57	0.05463
98.64	0.056084
98.74	0.064153
98.56	0.073353
98.36	0.085578
98.28	0.013207
98.15	0
98.2	0
98.11	0.028711
97.86	0.063717
97.78	0.10252
97.61	0
97.77	0.032513
97.66	0.037931
97.28	0
97.15	0.028848
97.08	0
97.12	0.059017
96.97	0
96.95	0
96.76	0
96.7	0.094751
96.59	0
96.76	0
96.81	0.05826
96.78	0.11042
96.53	0.043926
96.76	0.035455
96.79	0
96.96	0.041364
96.9	0
97.01	0
97.17	0.055271
97.15	0
97.17	0.016127
97.25	0
97.23	0
97.52	0.011921
97.62	0
97.57	0
97.63	0.044455
97.53	0.009417
97.75	0.09588
97.78	0
97.9	0
97.95	0.067427
97.96	0.1137
98.25	0.046189
99.86	0
100.17	0
100.25	0.037907
100.55	0
101.06	0.056484
101.27	0
101.47	0
101.56	0.015753
101.69	0.054507
102.05	0
102.21	0.054178
102.2	0
102.32	0.063208
102.28	0.02867
102.3	0.024364
102.38	0
102.24	0
102.24	0.019395
101.89	0.012092
101.86	0
101.88	0.0052689
101.75	0.048594
101.42	0.014246
101.32	0.013388
100.88	0.013604
100.68	0
100.48	0
100.31	0.0068941
100.21	0.048116
99.94	0
99.78	0.0091894
99.55	0
99.48	0
99.38	0.094466
99.37	0.059744
99.24	0.11215
99.1	0.086861
98.99	0.058891
98.65	0.068706
98.61	0
98.48	0.012008
98.23	0.037765
98.08	0
98.1	0.062215
98.1	0
98.01	0
97.89	0
97.88	0
98.02	0
98.17	0.042468
98.27	0
98.27	0
98.29	0.0070991
98.4	0.0082822
98.67	0.0096626
98.84	0
98.68	0.046642
98.63	0.054416
98.73	0
98.78	0
98.93	0
98.81	0.10176
98.7	0.02605
98.67	0.063769
98.71	0
98.53	0.031951
98.55	0.079723
98.37	0.1185
98.23	0
98.03	0
97.92	0.038383
97.9	0.081902
97.75	0
97.65	0
97.55	0
97.47	0.020068
97.44	0.10191
97.41	0
97.14	0.10524
97.14	0
97.07	0
97.08	0
97.07	0
96.88	0
97.14	0
97.14	0
97.11	0
96.86	0.084915
96.78	0
96.97	0.014174
96.99	0
96.97	0.10143
96.98	0
96.92	0.019288
96.99	0.022503
97.07	0.023891
97.21	0
96.96	0.010968
96.87	0
96.95	0
97.02	0.048278
96.89	0
96.62	0.0098954
96.52	0
96.55	0
96.57	0.052163
96.49	0.052811
96.6	0.019166
96.55	0
96.43	0.063158
96.36	0
96.41	0
96.53	0.056189
96.69	0
96.46	0.10481
96.33	0
96.5	0
96.68	0.0693
96.79	0
96.85	0
96.71	0.011571
96.94	0.055947
96.89	0
97.05	0
97	0.011274
97.16	0.013153
97.15	0.055864
96.84	0
97.13	0
97.19	0.098297
97.13	0.070353
97.26	0
97.19	0.070576
97.21	0.082339
97.18	0
97.34	0.037233
97.25	0.031712
97.21	0.036998
97.3	0
97.23	0
97.24	0
97.47	0.011473
97.47	0.050546
97.3	0.010358
97.21	0.012084
97.29	0
97.52	0.056545
97.52	0.064057
97.49	0
97.52	0.022135
97.7	0.023811
97.81	0
97.86	0
97.88	0.0076787
97.98	0
97.89	0.0052693
97.92	0
97.73	0.044626
97.75	0.052064
97.9	0
97.54	0
97.48	0.058583
97.49	0.068347
97.41	0.029853
97.44	0.026152
97.58	0
97.67	0.03051
97.36	0.025831
97.21	0
97.39	0
97.64	0
97.39	0
97.26	0.0043263
97.2	0.00074213
97.41	0.043313
97.63	0.050531
97.63	0.016507
97.67	0.1466
97.86	0.0005227
97.89	0.00048613
98.01	0
98.16	0.06982
98.29	0
98.48	0.054273
98.58	0.10568
98.74	0.080763
98.69	0
98.86	0.082587
98.74	0.053905
98.79	0
98.82	0
98.97	0.10766
98.89	0
98.93	0.069396
99.01	0.029531
99.04	0.034453
98.95	0
98.99	0.022251
98.92	0.068406
98.88	0.11069
98.98	0
98.93	0
98.97	0.033579
98.88	0
98.96	0
98.93	0.048064
99.05	0.098522
99.12	0.072495
99.01	0.078982
98.99	0.0072515
99	0
99.05	0.00044929
99.09	0.068998
99.09	0.068415
99.06	0.066653
98.98	0.034107
99.11	0.039791
99.12	0.088795
99.21	0
99.23	0
99.13	0.11203
99.15	0.082571
99.16	0
99.08	0
99.15	0.074901
99.13	0.0024913
99.05	0.069129
99.11	0.10934
99.11	0.085111
99.03	0.099296
98.92	0.060915
99.01	0.028205
99.01	0
98.86	0
98.99	0
98.99	0
99	0.0047219
98.91	0.043255
98.94	0.092911
99.03	0.023502
98.96	0.069866
98.99	0.081511
98.99	0.0094151
99.01	0
98.89	0
99.04	0
99.01	0
98.92	0.0015903
99.04	0.00028612
99	0
99.11	0.00033381
99.08	0.042836
99	0
98.97	0
99.01	0.09211
98.92	0.022568
99.02	0.06872
98.92	0
98.82	0
98.84	0.030587
98.9	0.062781
98.94	0.069483
98.88	0
98.92	0
98.85	0.027163
98.85	0.026592
98.93	0.020561
98.88	0.012407
98.88	0.099369
98.71	0
98.64	0
98.65	0
98.6	0.01865
98.6	0
98.51	0.0031295
98.47	0
98.57	0
98.56	0.046098
98.38	0.0082256
98.48	0
98.39	0
98.37	0.009075
98.42	0.053034
98.27	0.011744
98.17	0
98.12	0.054777
98.07	0
98.32	0.10484
98.26	0.11347
98.22	0
98.1	0
98.05	0
98	0
97.95	0
98.03	2.108e-05
98	0.084918
97.85	0
98.12	0.056625
98.05	0
98.19	0.023615
98.22	0
98.26	0
98.46	0
98.51	0.046404
98.59	0.054138
98.83	0
99.01	0.059225
99.22	0
99.52	0.026649
100.84	0.023356
100.78	0
100.77	0
100.81	0
101.07	0.050802
101.37	0.012381
101.17	0
101.19	0.052998
101.17	0
101.49	0.061831
101.51	0
101.41	0
101.28	0.019159
101.13	0
101.12	0.01352
101.14	0
100.95	0.0054676
100.79	0
100.71	0
100.47	0.088079
100.32	0
100.22	0.058059
100.23	0.024377
100.18	0
100.05	0
99.6	0
99.56	0.056207
99.62	0.055899
99.65	0.061152
99.6	0.028897
99.4	0
99.41	0.033714
99.51	0
99.57	0.020648
99.48	0
99.41	0
99.42	0
99.16	0.0034625
99.19	0.046486
99.21	0.09324
99.13	0
98.91	0.023886
98.82	0
98.89	0
98.97	0.019542
98.93	0
98.9	0.007259
98.86	0
98.82	0.046935
98.85	0.054757
98.83	0
98.94	0.060626
98.9	0.027074
98.74	0
98.64	0
98.61	0.014638
98.61	0.017077
98.69	0.094713
98.57	0
98.49	0
98.6	0
98.51	0.018653
98.58	0
98.39	0
98.23	0.0031299
98.23	0
98.26	0
98.21	0.04299
98.15	0.092601
98.11	0.10803
98.18	0
98.3	0
98.3	0.040625
98.36	0.040231
98.31	0
98.09	0.013497
98.2	0.058194
98.06	0.025446
98.06	0.065363
98.01	0
98.13	0
98.09	0
97.91	0
97.88	0.053362
97.76	0
97.77	0.051362
97.66	0
97.68	0.059922
97.6	0.069909
97.51	0.072667
97.51	0.042331
97.51	0.040826
97.52	0.04763
97.41	0.045581
97.29	0.083974
97.05	0.00096452
97.05	0.078964
97.15	0
97.17	0.16228
97.01	0.054384
97.04	0.0070056
97.13	0.050459
97.18	0.045708
97.14	0.095773
97.18	0
97.04	0
97.08	0
97.2	0.066048
97.34	0.026991
97.2	0.015528
97.24	0
97.36	0.10301
97.37	0
97.52	0.066723
97.51	0.11579
97.43	0.047608
97.63	0.14044
97.51	0.061781
97.62	0.029631
97.55	0.065896
97.77	0.14247
97.78	0.11584
97.81	0.11174
97.6	0.077617
97.6	0.085615
97.73	0.088901
97.86	0.037526
97.78	0.10937
97.78	0.10897
97.81	0.029304
97.46	0
97.54	0.0051025
97.45	0.042145
97.69	0.030942
97.72	0.10283
97.79	0
97.8	0.072638
97.72	0
97.89	0.07687
98.09	0
97.98	0.024939
98.06	0
98.14	0.059436
98.21	0
98.27	0
98.43	0
98.33	0
98.38	0.052374
98.41	0
98.49	0
98.44	0.051197
98.53	0.05973
98.52	0.11213
98.59	0.079644
98.66	0.050472
98.56	0.016437
98.62	0.010643
98.59	0
98.65	0.068667
98.74	0
98.71	0.015979
98.57	0.015903
98.22	0
97.99	0.016779
98.05	0.093025
98.02	0.023635
98.03	0
97.81	0
97.83	0
97.89	0.019464
97.95	0.0072044
98.06	0.0044659
98.03	0
97.93	0.0052102
98.04	0
98.1	0
98.17	0
98.28	0
98.32	0.043336
98.3	0.0072438
98.34	0
98.42	0
98.72	0
98.71	0
98.86	0.043675
98.65	0
98.75	0.049747
98.76	0
98.64	0.015591
98.75	0.01819
98.69	0
