# Supplementary material for: How Variability and Effort Determine Coordination at Large Forces
Source: PLoS One. 2016 Mar 2;11(3):e0149512. doi: 10.1371/journal.pone.0149512 (PMC4774921; doi:10.1371/journal.pone.0149512)
Supplement: S1 Dataset — (ZIP) [file pone.0149512.s001.zip › par3_Rilevel16.txt]

109.41	0
109.62	0.010715
109.83	0.050012
109.5	0.010142
109.53	0
109.5	0.011833
109.47	0
109.7	0
109.84	0.088577
109.82	0
109.52	0
109.7	0.057231
109.82	0.066769
110.02	0
110.04	0
109.91	0
110.15	0
110.69	0
110.87	0
110.89	0.084915
110.95	0.014174
111.46	0
111.68	0.016536
111.93	0
112.02	0.10419
112.16	0.06495
112.45	0.073413
112.62	0.00075504
112.6	0
112.67	0
112.87	0.065654
113.03	0.023325
112.91	0.014977
112.92	0.017347
112.93	0.062685
113.01	0
112.87	0.019743
112.84	0
112.96	0.059097
112.75	0
112.59	0.098055
112.27	0
112.08	0
111.95	0.11111
111.57	0
111.25	0.077328
111.28	0.031427
111.25	0
111.11	0.036665
110.67	0
110.69	0.024258
110.55	0
110.22	0.052622
109.66	0.061392
109.51	0
109.57	0
109.38	0.019023
109.06	0
109.04	0
108.46	0.0031916
108.55	0
108.72	0
108.69	0
108.63	0.043
108.09	0.0077197
108.16	0.0084743
108.09	0.052334
107.86	0
107.98	0.018609
108.08	0.014544
108.25	0
108.57	0
108.94	0
108.87	0.047993
108.89	0.010444
109.66	0
109.72	0.052207
109.7	0
109.32	0.018462
109.82	0
110.79	0
110.34	0
109.97	0
110.78	0.045545
110.68	0.050059
110.27	0
110.1	0
109.94	0
109.93	0
109.96	0
110.09	0
109.77	0
109.33	0.042468
109.22	0.049546
109.4	0
109.14	0.015357
109.15	0.017916
109.26	0.020902
109.04	0.059755
108.84	0
109.13	0.019009
109.47	0
109.27	0
109.14	0
108.81	0
109.28	0
109.22	0
109.3	0.084915
109.14	0.05662
109.1	0.02361
109.4	0.069992
109.46	0.039211
109.59	0.0032989
109.89	0.032143
109.84	0
109.76	0
109.82	0.05491
109.88	0.01508
109.8	0.10194
109.87	0.11357
109.83	0.0051569
109.75	0.0060164
109.79	0.040314
109.94	0
110.05	0
109.82	0
109.7	0.05019
109.64	0.057552
109.58	0.10287
109.35	0
109.7	0
109.38	0
109.75	0.026758
109.98	0.021626
109.71	0
109.99	0
109.95	0.0080851
109.91	0.05188
109.73	0
110.07	0.052462
110.26	0.061206
110.56	0
110.49	0.070059
110.54	0
110.68	0.030642
110.78	0.1119
110.65	0.077901
110.71	0.048438
110.49	0.087281
110.1	0
110.05	0.011828
110.18	0
110.14	0.024612
110.26	0
110.35	0.048541
110.31	0
110.18	0.012213
110.1	0.014249
109.45	0.012522
109.57	0
109.57	0
109.28	0
108.91	0
108.67	0.044555
108.54	0
108.71	0.0074469
108.4	0
108.34	0
108.62	0
108.4	0
108.12	0
108.15	0
108.16	2.108e-05
107.96	0
107.89	0
108.53	2.459e-05
108.8	2.869e-05
109	0
108.76	0.042477
108.89	0
109.18	0
109.55	0.0071053
109.71	0.0082848
109.54	0.0096656
109.88	0.004197
110.21	0.047343
110.22	0
110.54	0
110.97	0
111.55	0
112.22	0
113.15	0
114.06	0.042468
114.86	0.049546
115.13	0
115.68	0.015357
115.7	0
115.96	0.017916
116.1	0.013824
116.14	0
116.35	0
116.46	0.0053111
116.08	0
116.06	0.045657
116.31	0
115.82	0.0085158
115.39	0.052382
115.39	0.01778
115.53	0.020744
115.4	0
115.12	0
114.83	0
114.82	0.048889
114.68	0.011626
114.54	0
114.23	0
113.99	0
113.86	0.095001
113.82	0.017792
113.51	0
113.29	0.10371
113.27	0.121
113.15	0.098719
112.9	0.099339
112.62	0.028036
112.3	0
112.09	0.05787
111.81	0.0049014
111.67	0.031712
111.43	0
111.1	0.058215
110.81	0.025471
110.69	0
110.8	0
110.57	0
110	0
109.81	0.0042662
109.6	0.00073211
109.38	0.00085413
109.19	0
108.74	0.00099649
108.58	0
108.84	0
108.93	0.00032951
108.68	0.00024208
108.68	0.00028242
108.63	0
109.27	0
109.39	0.04261
109.47	0
109.56	0
109.87	0
110.46	0.0071228
110.57	0
110.94	0
111.23	0
111.51	0
111.7	0.086102
111.82	0
112.45	0
112.66	0.014371
112.69	0
112.54	0.059213
112.72	0.054732
113.17	0
113.04	0
112.85	0
112.87	0.061459
112.88	0.019386
112.83	0.013495
112.68	0
112.58	0
112.24	0.015744
112.31	0
111.95	0.0048944
111.77	0
111.83	0
111.4	0.045908
111.09	0
110.85	0
110.75	0
110.45	0.050119
109.96	0
109.72	0
109.8	0
109.58	0
109.43	0.050821
109.3	0
109.31	0
109.42	0
109.39	0
109.07	0
109.13	0
109.15	0.042468
108.99	0
108.97	0
108.9	0.091993
108.95	0
109.01	0
109.28	0
109.37	0
109.48	0.0578
109.79	0
109.93	0
110	0
110.12	0
110.25	0
110.24	2.108e-05
110.36	0.084918
110.35	0
110.32	0.099071
110.31	0
110.5	0
110.5	0.030686
110.39	0.021647
110.06	0.025255
109.97	0.012953
109.87	0.015111
109.93	0.060077
109.67	0
109.81	0.01892
109.89	0
109.96	0
110.11	0.055634
109.97	0.054894
110.1	0
110.11	0
110.27	0.10334
110.28	0
110.05	0
110.2	0.017244
110.17	0.062565
110.05	0
110.01	0
110.14	0
110.24	0
110.25	0.010449
110.35	0
110.61	0
110.62	0.086656
110.62	0
110.68	0
110.37	0
110.29	0
110.49	0.014464
110.38	0.087325
110.17	0.016986
110.13	0
110.13	0.062264
110.19	0.030194
110.23	0.032816
110.07	0.10862
109.97	0
109.95	0
109.87	0
109.99	0.066041
109.99	0
109.85	0.053475
109.83	0
109.98	0
110	0.062387
109.88	0.019331
110.07	0.022553
110.02	0.10229
110.01	0
109.93	0
109.83	0
109.87	0.020829
109.87	0.020541
109.72	0
109.97	0.0069161
109.85	0
109.81	0
109.81	0.047044
109.84	0
109.94	0
110.23	0.0078618
110.25	0.0091721
110.11	0
109.99	0
110.06	0
110.21	0
110.46	0.0015498
110.84	0
110.71	0.00027937
110.82	0.042773
110.91	0
111.02	0
110.95	0
110.88	0
110.95	0
110.93	0
111.02	0
111.06	0.042468
111.08	0
111.28	0.049546
111.08	0.057804
111.07	0.024991
111.07	0
110.86	0.064525
110.87	0.11773
110.97	0.0017483
110.7	0
110.59	0.073134
110.55	0.0004297
110.38	0
110.55	0.012573
110.35	0.014377
110.21	0
110.23	0
110.18	0.04696
110.06	0.054786
109.97	0.061822
109.87	0
109.77	0.069729
109.74	0.081351
109.62	0.0021889
109.63	0.03587
109.75	0
109.81	0
109.86	0.062369
110.01	0
110.2	0
110.17	0.052863
110.24	0
110.35	0
110.52	0
110.52	0.0088316
110.78	0
111.1	0.04394
111.16	0
111.34	0
111.56	0.0088163
111.73	0.0088138
111.76	0
111.83	0
112.02	0
112.18	0
112.16	0
112.27	0
112.36	0.084915
112.23	0.014174
112.27	0
112.37	0.058983
112.44	0
112.3	0.068813
112.25	0.023683
112.17	0.025267
112.11	0.029479
112.19	0
112.07	0.067008
112.03	0.066707
111.91	0.031431
111.95	0
111.96	0
112.14	0.069992
112.19	0
112.05	0.016925
112.12	0
112.19	0.056954
112.18	0
112.02	0.012334
112.2	0
112.18	0
112.11	0
111.93	0
111.97	0
112.09	2.108e-05
111.9	0
111.81	0
111.85	0
111.92	0
111.87	2.459e-05
111.74	0
111.8	0.042472
111.72	0.049551
111.61	0.015362
111.47	0.017923
111.24	0
111.45	0.063353
111.18	0.024386
111.18	0
111.23	0
111.19	0
110.93	0.014644
110.8	0.0065261
110.91	0
110.86	0.045996
110.76	0
110.81	0
110.75	0
110.74	0
110.93	0
110.94	0
110.97	0
111.08	0.042468
111.09	0.049546
111.1	0
111.18	0
111.26	0
111.22	0.057804
111.25	0.06036
111.32	0
111.35	0.062162
111.47	0.030075
111.25	0
111.34	0
111.31	0
111.18	0
111.32	0.04748
111.21	0.050381
111.29	0
111.07	0.016331
111.28	0
111.3	0.10395
111.21	0
111.26	0
110.99	0
111.03	0.059792
111.02	0.027311
110.98	0
110.81	0.014538
110.91	0.059408
110.85	0
110.87	0
110.67	0
110.62	0
110.67	0
110.46	0
110.61	0
110.48	0.042468
110.4	0
110.28	0
110.26	0
110.23	0
110.17	0
109.9	0
109.94	2.108e-05
109.76	0
109.68	0
109.63	0
109.71	2.459e-05
109.59	0
109.74	0.042472
109.53	0
109.59	0
109.41	0
109.41	0
109.59	0.049547
109.39	0
109.45	0
109.47	0
109.53	0
109.76	0
109.75	0.042468
109.81	0.049546
