# Supplementary material for: How Variability and Effort Determine Coordination at Large Forces
Source: PLoS One. 2016 Mar 2;11(3):e0149512. doi: 10.1371/journal.pone.0149512 (PMC4774921; doi:10.1371/journal.pone.0149512)
Supplement: S1 Dataset — (ZIP) [file pone.0149512.s001.zip › par3_Rilevel18.txt]

126.06	0
126.14	0.043926
126.2	0.051247
126.53	0.015883
126.61	0.060977
126.88	0
126.81	0.028693
126.92	0.068601
127.04	0.029047
127.04	0
126.9	0
126.69	0
126.58	0.058743
126.57	0
126.41	0
126.47	0.052258
126.31	0
126.29	0
126.08	0
125.99	0
125.93	0
125.96	2.108e-05
125.78	0
125.86	0
125.65	0
125.47	0
125.99	0
125.95	0.042468
126.02	0.049546
126.13	0
126.6	0
126.53	0.10025
126.41	0
126.23	0
126.73	0
126.96	0.059176
126.76	0
126.76	0.0098838
126.77	0
126.87	0
126.97	0
126.59	0
126.48	0.044115
126.6	0
126.87	0.0073736
126.66	0
126.61	0.0086026
126.36	0
126.29	0
126.37	0.0026838
126.5	0.0019021
126.43	0
126.27	0
126.17	0
126.32	0
126.4	0
126.34	0.042468
126.28	0.091993
126.37	0
126.49	0.10732
126.6	0.082766
126.25	0.054113
126.11	0.056054
126.16	0.050064
126.34	0.10085
126.32	0
126.23	0
126.05	0
126.22	0.11007
126.35	0
126.31	0
126.57	0.060813
126.62	0.028501
126.55	0
126.35	0.057354
126.26	0.066912
126.17	0
126.06	0
125.84	0.020732
125.63	0
125.68	0
125.54	0.0034764
125.53	0
125.44	0
125.37	0
125.33	0
125.48	0.043047
125.34	0.049642
125.06	0.10036
125.16	0
125.04	0
125.04	0.032197
124.88	0
124.85	0
124.6	0.047834
124.5	0.098253
124.37	0.072182
124.3	0
124.33	0
124.42	0.036399
124.13	0
124.2	0
124.21	0.048534
124.16	0.014177
124.13	0.016539
124.21	0
124.05	0
124.23	0
124.11	0
124.06	0
124.01	0
124.27	0
124.27	0.042468
124.23	0
124.21	0
124.23	0
124.1	0.0070991
124.2	0
124.27	0.043651
124.45	0
124.27	0
124.49	0
124.64	0
124.59	0
124.77	0
124.61	0
124.93	2.108e-05
124.96	0
124.97	2.459e-05
125.24	0
125.19	2.869e-05
125.42	0.04248
125.54	0
125.59	0
125.74	0.049553
125.7	0
125.61	0.10025
125.52	0
125.34	0.024989
125.3	0
125.27	0
125.28	0
125.19	0
125.13	0.046633
125.05	0
124.97	0.05024
124.96	0.016167
124.91	0.018861
124.82	0
124.55	0.056679
124.39	0
124.54	0.015306
124.47	0
124.44	0.012019
124.04	0.014022
124.25	0.006912
124.28	0
124.32	0
124.5	0.04796
124.26	0
124.38	0
124.4	0.050461
124.55	0
124.29	0
124.16	0
124.87	0
125	0
124.76	2.108e-05
124.67	2.459e-05
124.81	0
125.05	0.042476
124.91	0
124.77	0.092002
124.81	0.064885
124.92	0
125.11	0.075695
125.03	0.038785
124.88	0
124.77	0
124.94	0.019101
125.11	0.022285
125.07	0
124.95	0
124.87	0
125.44	0.049366
125.15	0
125.45	0
125.6	0.0082487
125.62	0
125.66	0.0096234
125.52	0.045447
125.5	0
125.47	0.010574
125.49	0
125.38	0
125.47	0
125.33	0
125.38	0.0017834
125.37	0.042765
125.31	0.0074459
125.3	0.051134
125.35	0.059656
125.53	0
125.51	0
125.57	0.019727
125.45	0.021774
125.68	0.059327
125.95	0.016826
126.19	0.062077
126.22	0
126.12	0.026688
126.14	0
126.39	0.060066
126.42	0.024826
126.38	0.018618
126.23	0
126.29	0.05972
126.4	0
126.53	0
126.59	0.013077
126.59	0.012154
126.69	0
126.67	0.0042263
126.76	0.047378
126.67	0.055274
126.51	0
126.41	0
126.36	0
126.57	0
126.71	0.0092334
126.54	0
126.8	0.00156
127	0
126.72	0
126.66	0
126.82	0.042728
126.91	0
126.97	0.0071424
127.27	0.05078
127.23	0
127.15	0
127.25	0.0096747
127.27	0
126.97	0
126.93	0.04408
126.92	0
126.88	0.0089803
126.94	0
126.8	0.0088645
126.65	0
126.43	0
126.39	0.0029952
126.31	0
126.21	0.0019977
126.07	0.00085323
125.84	0.00099543
125.79	0.0011613
125.39	0.00085569
125.15	0
125.18	0.043112
125.12	0
125.09	0
124.93	0.0073491
124.68	0
124.6	0
124.63	0.043693
124.85	0
124.9	0.0085281
124.89	0
124.84	0
124.62	0
124.45	0
124.47	0
124.4	2.108e-05
124.45	0.042471
124.59	0.0071032
124.67	0
124.84	0
124.94	0
125.12	0.05073
125.31	0.052107
125.31	0
125.37	0
125.46	0.017161
125.33	0.020021
125.45	0.014902
125.56	0.0087017
125.39	0.052599
125.35	0
125.42	0.10095
125.09	0
125.08	0.027063
124.95	0.030123
124.84	0.026378
125.09	0
124.99	0.056395
124.93	0
124.95	0.018837
124.66	0
125.77	0
125.51	0
125.55	0
125.82	0.088054
126.18	0.014697
126.05	0
126.14	0
126.41	0.059593
126.68	0
126.87	0
126.82	0.0524
126.6	0.018687
126.64	0
126.63	0.054316
126.84	0.063368
127	0.031483
126.91	0.027997
126.79	0.029548
126.9	0
126.94	0
126.7	0.099753
126.48	0.068684
126.5	0
126.62	0
126.36	0.028094
126.3	0.032776
126.37	0
126.43	0
126.34	0.010166
126.33	0
126.58	0
126.76	0
126.31	0.0017154
126.33	0.044448
126.33	0.007715
126.5	0.0090008
126.28	0.052948
126.07	0
126.28	0
126.32	0.054079
126.19	0
126.01	0
125.96	0
125.9	0.051481
125.8	0.10251
125.75	0
125.64	0
125.66	0.025686
125.74	0
125.75	0.021387
125.87	0.09276
125.68	0.023327
125.82	0.069661
125.71	0
125.92	0
125.95	0.073426
125.84	0.070204
125.99	0.078016
126.1	0.036962
125.91	0
125.96	0.043122
126.08	0.080519
126.08	0.039791
125.97	0
125.95	0.02726
126.12	0.07425
126.11	0.036991
126.16	0.072183
125.95	0.035135
126.12	0.040991
126.19	0
125.99	0.073351
126.02	0.036964
126.12	0.073542
126.28	0.037496
126.3	0
126.23	0
126.45	0.067135
126.43	0
126.53	0
126.4	0
126.58	0
126.81	0.01121
126.83	0
126.77	0.086783
126.64	0
126.64	0.016353
126.69	0
126.75	0
126.78	0
126.62	0
126.61	0.0027466
126.73	0.042926
126.61	0.0076331
126.63	0.051352
126.65	0.017464
126.66	0
126.58	0
126.43	0
126.35	0.01149
126.35	0.0048468
126.38	0.045191
126.55	0.010276
126.55	0.054435
126.65	0
126.7	0
127.06	0.060785
127.17	0.063384
127.31	0.029788
127.44	0
127.45	0
127.57	0
127.74	0.057997
127.58	0
128.01	0
128.1	0
128.13	0.052134
128.18	0
128.3	0
128.58	0
128.68	0.093604
128.73	0
128.71	0
128.84	0.10052
128.97	0.032374
128.69	0
128.91	0
129.11	0
128.96	0.022169
129.07	0.0091117
129.13	0
128.99	0
128.83	0.0052346
128.57	0.091001
128.55	0
128.63	0.01606
128.5	0.018737
128.3	0.064307
127.95	0
128.02	0.016538
128.4	0
128.36	0.016618
128.25	0.016265
128.29	0.008258
128.3	0.0096343
128.56	0
128.59	0
128.63	0.048161
128.65	0.053477
128.45	0.10346
128.09	0
128.18	0
128.07	0
127.85	0.026177
127.64	0
127.71	0
127.57	0
127.42	0
127.14	0
127.24	2.108e-05
127.42	2.459e-05
127.04	0
126.65	0
126.35	0
126.47	2.869e-05
126.35	0
126.04	0
125.96	0.08492
126.27	0
125.91	0
125.61	0
125.7	0
125.77	0
125.82	0.042468
125.75	0.0070991
125.51	0.050729
125.41	0
125.32	0.016737
125.5	0
125.4	0.097342
125.34	0.11238
125.23	0.080212
125.07	0.051133
124.9	0.014419
124.84	0.016822
124.96	0.045849
124.82	0.03476
124.7	0
124.35	0.018663
124.3	0
124.42	0.059013
124.2	0.061207
124.01	0
124.11	0
124.11	0.062505
124.04	0
123.85	0.10553
123.58	0
123.42	0.070474
123.43	0.039773
123.15	0.035985
122.83	0
122.79	0
122.65	0
122.66	0.012647
122.87	0
122.73	0.002129
122.55	0.044931
122.55	0
122.53	0
122.68	0
122.82	0.0078644
122.8	0
122.88	0
122.94	0
123.13	0
123.37	0.043779
123.42	0
123.57	0.049764
124.03	0
123.99	0
124.1	0
124.09	0.0083151
124.29	0.052148
124.49	0.010098
124.69	0
124.73	0.011781
124.53	0.056192
124.78	0.064171
124.99	0.023728
124.94	0
124.86	0
125	0.10893
125.13	0.075273
125.23	0.11957
125.18	0.05065
125.18	0.10154
125.23	0
125.57	0.14275
125.73	0.026659
125.77	0.053621
125.87	0.054116
125.94	0.046213
125.93	0.011468
125.99	0.032034
126.33	0.075377
126.51	0.079003
126.62	0
126.6	0.033001
126.54	0
126.68	0.031251
127.03	0
127.16	0.053177
126.96	0
126.72	0
126.7	0
126.88	0.051331
