# Supplementary material for: How Variability and Effort Determine Coordination at Large Forces
Source: PLoS One. 2016 Mar 2;11(3):e0149512. doi: 10.1371/journal.pone.0149512 (PMC4774921; doi:10.1371/journal.pone.0149512)
Supplement: S1 Dataset — (ZIP) [file pone.0149512.s001.zip › par3_Rilevel20.txt]

147.09	0
146.85	0.094985
146.89	0.024134
147.09	0.11249
147.03	0
147.01	0.08107
146.83	0
146.83	0.036304
146.82	0.038332
146.77	0
146.6	0
146.57	0
146.27	0
146.18	0
146.12	0
146.01	0.042468
145.7	0
145.64	0.0070991
145.62	0.050729
145.7	0
145.58	0
145.6	0.052106
145.41	0.06079
145.41	0.069739
145.59	0
145.4	0
145.37	0.072907
145.21	0
145.35	0.023795
145.25	0.016138
145.45	0.061275
145.46	0
145.47	0
145.51	0
145.45	0
145.74	0
145.54	0
145.59	0.042468
145.66	0
145.85	0.0070991
146	0.0082822
146.05	0.0096626
145.92	0.011273
146.1	0
146.13	0.048521
146.05	0
146.15	0.054044
146.25	0.10389
146.17	0
146.19	0
145.94	0.06879
145.92	0.037808
145.92	0
145.96	0
145.83	0.017787
145.99	0
146.04	0.051734
146.15	0
146.14	0.011608
146.3	0
146.46	0
146.5	0.010578
146.57	0
146.47	0.0037187
146.66	0
146.93	0.0024039
147.18	0
147.29	0
147.62	0.0010415
147.98	0
148.38	0.00059531
148.4	0
148.48	0
148.81	0.042741
149.01	0
149.43	0
149.39	0
149.22	0.0071445
149.26	0
149.16	0
149.23	0
148.98	0
148.91	0.0012118
148.91	0.00022305
148.68	0
148.85	0.085154
148.92	0
148.86	0
148.73	0.056697
148.7	0
148.66	0
148.67	0.094364
148.76	0.067645
148.74	0.036472
148.78	0.075548
148.71	0
148.59	0.045693
148.75	0
148.75	0.068753
148.88	0.11658
149.02	0.080972
148.82	0.052021
148.73	0.053076
148.89	0.061922
148.83	0.060783
148.78	0.051483
148.83	0
148.87	0
148.68	0
148.52	0
148.6	0
148.69	0
148.59	2.108e-05
148.96	2.459e-05
149.14	0
148.81	2.869e-05
149.06	0.04248
150.36	0.04956
150.36	0
150.42	0.015366
150.46	0.060374
150.87	0
151.55	0
151.83	0.055091
151.95	0
151.87	0.019265
152.14	0.097308
152.48	0
152.43	0.028632
152.57	0.10912
152.58	0
152.45	0.081644
152.5	0.036586
152.5	0.0002371
152.34	0.080398
151.92	0
151.69	0
151.6	0
151.2	0
151.07	0.013421
150.6	0.087152
150.5	0.016783
150.18	0.062027
150.15	0
150.02	0
149.55	0.027681
149.33	0
149.01	0.014973
149.03	0.0071301
148.8	0.050765
148.64	0
148.61	0.097059
148.37	0.028342
148.22	0.030571
148.04	0.076924
147.87	0.038837
147.57	0
147.65	0
147.7	0.02441
147.4	0.06583
147.34	0.021534
147.13	0
147.22	0
147.32	0
147.47	0
147.48	0
147.63	0.042468
147.55	0
147.68	0.0070991
147.66	0
147.69	0
147.98	0
148.17	0.0012043
148.27	0.043852
148.5	0.049977
148.81	0
149.04	0.01586
149	0
149.27	0.018303
149.26	0
149.26	0
149.34	0
149.26	0
149.39	0
149.62	0.042468
149.55	0.091993
149.22	0
149.37	0.10732
149.43	0
149.48	0.12521
149.16	0.011663
148.96	0
148.92	0
148.67	0
148.55	0.10773
148.31	0
147.91	0
147.91	0.060422
147.61	0
147.48	0
147.3	0.010091
147.05	0
147.07	0
147.1	0.04415
147.02	0
147.07	0.051508
146.99	0.015964
147.02	0
147.22	0
147.37	0
147.3	0
147.34	0
147.53	2.108e-05
147.87	0.042471
147.93	0
147.99	0.04955
147.93	0
148.15	0
148.17	0
148.31	0
148.41	0
148.19	0
148.19	0.042468
148.02	0
147.87	0
147.67	0.049546
147.38	0
147.45	0.10025
147.46	0
147.32	0
147.57	0
147.39	0
147.34	0.016729
147.37	0.045256
147.44	0.052799
147.76	0.10405
148.6	0.07894
148.37	0
148.41	0
148.8	0.039318
149.03	0.037072
149.07	0
149.02	0
149.17	0
149.56	0
149.85	0.0061997
149.82	0
150.11	0.043501
150.25	0
150.26	0
150.21	0
150.1	0
150.19	0.092165
150.41	0.057829
150.35	0.02502
150.58	0.071637
150.6	0.083576
150.86	0.055059
150.84	0
150.7	0
150.67	0.035066
150.6	0
150.26	0.015042
150.12	0
150.04	0.0083725
150.02	0.052215
149.99	0.055073
149.98	0.064252
149.93	0
149.9	0.1149
149.66	0.047761
149.6	0.089466
149.41	0
149.44	0
149.32	0
148.96	0
148.98	0
148.87	0.042468
148.87	0
148.9	0.049546
148.74	0.10025
148.62	0.032065
148.35	0
148.31	0
148.26	0
148.24	0
148.15	0
147.99	0
147.8	0
147.76	0
147.63	0
147.57	0.042468
147.47	0
147.39	0
147.28	0.0070991
147.07	0
147.15	0
146.99	0.0012043
147.04	0
147.02	0.001405
147.15	0
146.91	0
146.66	0.00045595
146.6	0
146.7	0.00033123
146.86	0
146.68	0.042599
146.39	0.0072521
146.3	0.0083848
146.55	0
146.57	0.0097271
146.43	0
146.39	0.0042484
146.31	0
146.48	0.0023503
146.51	0.0027421
146.28	0.0015779
146.13	0.0018409
146.17	0
146.24	0
146.2	0.043495
146.02	0.00784
145.85	0
146.05	0.051024
145.86	0.017081
145.84	0
145.61	0
145.8	0
145.88	0
145.81	0
145.67	0
145.81	0.084915
145.72	0.014174
145.75	0.058983
145.68	0.11126
145.49	0.04491
145.63	0.0099476
145.73	0.082347
145.86	0.051262
145.92	0.049975
145.88	0
145.64	0
145.64	0
145.93	0.10179
145.98	0.067762
145.9	0
145.87	0.070726
145.9	0
145.78	0.040067
145.75	0
145.76	0.060933
145.9	0
145.95	0.059301
145.92	0
145.9	0
145.79	0
145.84	0.052352
145.75	0
145.88	0.0087463
146.22	0
146.19	0.010204
146.34	0
146.29	0.045626
146.47	0.010784
146.48	0
146.78	0.011123
146.75	0
146.82	0
147.08	0
147.44	0
147.55	0
147.85	0
147.91	0
148.17	0.042468
148.36	0
148.59	0
148.68	0
149.08	0.0070991
149.19	0.0082822
149.14	0.0025846
149.06	0.0030154
148.93	0.045965
148.75	0.011179
148.57	0.011859
148.55	0
148.58	0
148.55	0.011521
148.61	0.048228
148.59	0.054403
148.21	0.019046
148.45	0
148.42	0
148.74	0.062747
148.94	0
148.91	0
148.99	0.010479
149.2	0
149.37	0
149.61	0
149.68	0.0017676
149.68	0
149.41	0
149.4	0
149.75	0
149.9	0
150.02	0.042468
149.95	0.0070991
149.87	0
149.77	0
149.65	0.0082822
149.4	0
149.29	0.045031
149.01	0.0089067
148.87	0.052838
148.64	0
148.68	0.017817
148.6	0.063233
148.49	0
148.36	0.022336
148.36	0.017252
148.27	0.020128
148.5	0
148.48	0
148.61	0
148.56	0.006251
148.6	0
148.44	0
148.47	0
148.43	0.085957
148.57	0
148.53	0
148.56	0.014347
148.58	0
148.55	0.016738
148.62	0
148.75	0.005202
148.66	0.090963
148.77	0
148.84	0
148.89	0
148.63	0
148.57	0.015182
148.64	0
148.62	0
148.5	0.0025513
148.43	0
148.49	0.045423
148.43	0
148.44	0.0080169
148.19	0
148.18	0
148.18	0
148.18	0.043804
148.22	0
148.18	0.0073218
148.18	0
147.97	0
147.98	0.050989
147.86	0.052186
147.54	0.018437
147.52	0.02029
147.45	0.023671
147.37	0.027617
147.27	0.066168
147.12	0.026052
147.14	0.027321
147.03	0
146.96	0.066994
146.77	0
146.77	0
146.71	0
146.73	0.053634
146.46	0
146.51	0
146.55	0
146.42	0
146.38	0.00896
146.32	0.0015144
146.38	0
146.49	0.0017668
146.52	0
146.53	0
146.52	0
146.42	0.042762
146.39	0.0074426
146.33	0
146.47	0.093282
147.22	0
147.17	0
147.3	0.016809
147.45	0
147.76	0
147.89	0.0028225
147.79	0.04574
147.81	0.053363
147.85	0.017009
147.87	0.019843
148.06	0
148.22	0.065127
148.38	0.025911
148.34	0.021336
148.43	0
148.22	0
148.42	0
148.32	0
148.44	0
148.07	0
147.97	2.108e-05
148.02	0.042471
148.03	0.04955
148.03	0.015362
147.83	0
147.67	0
147.78	0
147.92	0
147.68	0
147.54	0.042468
147.36	0.0070991
147.44	0.050729
147.47	0.059184
147.35	0.026601
147.38	0
147.31	0
147.14	0.022773
147.17	0.10301
147.16	0.067865
147.17	0
147.18	0.074742
147.24	0.0023057
147.3	0
147.33	0.024173
147.23	0
147.23	0.016891
147.24	0.092143
147.16	0
147.09	0
147.01	0
147.1	0
147.08	0.057825
147.09	0.094552
146.87	0
146.79	0
146.71	0
146.95	0
146.88	0
146.85	0
146.54	2.108e-05
146.54	0
146.64	0.042471
146.34	0
146.5	0
146.49	0
146.44	0
146.29	0.0070996
146.36	0.0012044
146.28	0
