# Supplementary material for: How Variability and Effort Determine Coordination at Large Forces
Source: PLoS One. 2016 Mar 2;11(3):e0149512. doi: 10.1371/journal.pone.0149512 (PMC4774921; doi:10.1371/journal.pone.0149512)
Supplement: S1 Dataset — (ZIP) [file pone.0149512.s001.zip › par3_Rilevel22.txt]

164.91	0
164.86	0.04248
164.69	0
164.56	0
164.53	0
164.54	0
164.53	0.049548
164.3	0.0082791
164.15	0
164.38	0.0096589
164.4	0
164.33	0.011269
164.34	0.047336
164.31	0
164.2	0
164.22	0
164.19	0.052235
164.12	0
163.87	0
163.84	0
163.48	0.008727
163.62	0
163.52	0
163.42	0.086369
163.09	0.058317
162.96	0.02559
162.88	0
162.76	0.070847
162.88	0.040208
162.62	0.074962
162.33	0.12018
162.27	0.0086076
162.08	0.13738
162.14	0.021131
161.98	0.10285
163.06	0.10749
163.01	0
163.26	0.01905
163.37	0.041774
163.54	0.045215
163.75	0.03561
163.87	0
163.76	0.066076
163.97	0.031467
164.02	0.029749
164.27	0
164.28	0.021236
164.39	0.024776
164.36	0
164.51	0.055095
164.77	0
166.13	0.059319
166.22	0
166.61	0
166.86	0
167.08	0.052354
167.42	0.018633
167.47	0.011852
167.25	0
167.44	0
167.24	0.013828
167.01	0.0074067
167.07	0
167.43	0.0035602
167.29	0.0041535
167.4	0
167.34	0.044988
166.92	0.0088047
166.9	0
166.72	0.052126
166.54	0.060121
166.1	0.027694
165.64	0
165.3	0.023345
165.03	0.027235
164.62	0.023087
164.6	0
164.4	0.012299
164.02	0
163.85	0.052905
163.44	0
163.37	0.053335
163.24	0
163.09	0.060175
163.24	0.070204
162.97	0.03064
162.63	0.078194
162.55	0.082337
162.57	0.011166
162.52	0.0029975
162.4	0.07669
162.22	0
162.62	0.028886
162.8	0.019978
162.8	0
163.15	0
163.48	0.008165
163.27	0
163.25	0
163.32	0.086276
163.32	0.015761
163.48	0
163.61	0
163.66	0.017027
163.73	0.062312
163.67	0.058318
163.73	0
163.69	0.022964
163.53	0.026791
163.47	0
163.38	0.018033
163.29	0
163.56	0.053766
163.58	0
163.71	0
163.71	0.011988
163.38	0
163.1	0.053427
162.81	0
162.77	0.05337
162.57	0.062265
162.51	0.11309
162.23	0
162.21	0.080589
162.33	0.094021
162.34	0.058349
162.34	0.14259
162.23	0
162.4	0.062613
162.31	0.059616
162.47	0.011436
162.5	0.08851
162.65	0
162.93	0.079497
163.19	0.039864
163.29	0
163.47	0.11956
163.51	0.039841
163.52	0.046482
163.58	0
163.73	0
163.72	0.034335
163.76	0
163.88	0.01349
164.24	0.050439
164.27	0.14374
164.19	0
164.14	0
164.07	0.11953
164.19	0.052305
164.05	0
164.02	0.071106
163.95	0.082958
163.83	0
164.05	0.076863
164.15	0.080956
164.25	0
164.5	0.12504
164.38	0.047165
164.22	0.055026
164.12	0.0089393
163.9	0.039383
163.93	0.045947
164.09	0.032765
164.08	0.072811
163.72	0
163.69	0
163.66	0.025275
163.79	0
163.65	0
163.66	0
163.65	0
163.35	0.0042336
163.25	0
163.25	0
163.35	0.043174
163.05	0
162.99	0.092816
162.84	0.022686
162.73	0.026467
162.82	0
162.94	0.023683
162.67	0
162.7	0
162.85	0.0083793
163.08	0.0053647
163.21	0
163.29	0.0023118
163.52	0.087591
163.87	0
166.13	0.10079
166	0.031804
166.59	0
166.68	0
166.86	0
167.32	0.10701
167.39	0.10805
167.36	0.12076
167.36	0.098439
167.14	0
167.35	0
167.66	0.054563
167.87	0
167.79	0
167.9	0.0091148
167.99	0
168.13	0
168	0
167.85	0
167.52	0
167.33	0.042468
167.05	0.0070991
166.83	0
166.5	0.0082822
166.2	0.0096626
165.85	0.011273
165.81	0
165.56	0.0048907
165.48	0.0057059
165.05	0.09017
165.16	0.018694
165.26	0.019931
165.17	0.023253
164.85	0.06876
164.7	0
164.72	0
164.82	0
164.37	0.015357
164.36	0
164.32	0
164.3	0.0025805
164.44	0
164.04	0
164.11	0
164.07	0
164.16	0
164.56	0
164.54	0
164.49	0
164.64	2.108e-05
164.73	0.084918
164.92	0
164.89	0
164.82	0.014178
164.96	0
165.01	0.016537
165.19	0.0051402
165.02	0
165.04	0
165.08	0
165.23	0.046081
165.05	0.0085579
165.2	0.051574
165.19	0
165	0.017723
165.11	0
165.05	0
165.01	0.054018
164.67	0.011978
164.63	0.056421
164.61	0.062871
164.53	0.1158
164.15	0.0077547
163.79	4.427e-05
163.52	0
163.37	0.073546
163.29	0
163.22	0
162.98	0.012286
162.67	0
162.27	0
162.3	0.044516
161.92	0.009488
161.96	0.011069
161.75	0.053313
161.56	0
161.61	0.062199
161.41	0.065146
161.15	0.074423
160.93	8.777e-05
161.01	0.11856
161.13	0.09587
161.05	0.016588
160.99	0.0084952
161.17	0.12485
161.43	0
161.5	0
161.47	0
161.5	0
161.63	0
161.83	0
161.77	0.084915
161.77	0.014174
161.91	0
162.23	0.016536
162.38	0.061739
162.68	0.072028
163.13	0.027434
163.4	0
163.65	0.11454
163.71	0
164.02	0.035688
164.24	0
164.52	0
165.08	0.067505
165.45	0
165.61	0.01722
165.92	0
166.37	0.014142
166.42	0.016499
166.95	0.0079979
167.02	0.051778
167.17	0.057537
167.09	0.02468
167.25	0.068883
167.13	0.077614
167.2	0.004323
166.89	0.081308
166.5	0
166.49	0.038709
166.28	0.11857
166.06	0
165.74	0.039786
165.54	0
165.04	0.032866
164.8	0.031892
164.47	0.059892
164.29	0.027427
164.01	0
163.88	0.11026
163.81	0
163.56	0.032951
163.5	0.070908
163.32	0.035708
163.25	0.084106
163.31	0
163.53	0
163.57	0
163.66	0.062437
163.38	0
163.49	0
163.43	0
163.5	0
163.32	0
163.05	0
162.99	0.042468
162.65	0
162.82	0
162.71	0.0070991
162.91	0
162.76	0
162.5	0
162.27	0.0012043
162.43	0.043852
162.34	0.049977
162.16	0
161.8	0.01586
161.56	0.018503
161.74	0.10628
161.58	0.074238
161.41	0
161.54	0
161.8	0
161.75	0
161.84	0.054841
161.72	0
161.47	0
161.54	0
161.33	0
161.34	0
161.38	0
161.41	0.042468
161.58	0.091993
161.67	0.10732
161.64	0.12521
161.77	0.10363
162.13	0.07846
162.3	0.16935
162.46	0
162.85	0.079464
162.8	0.11429
162.84	0.073615
162.83	0.072807
163	0.01427
163.39	0
163.31	0.045851
163.69	0.034445
163.96	0.027917
164.24	0.020435
164.4	0
164.27	0
164.52	0.01382
164.61	0.010383
164.72	0.0074608
164.84	0.047745
164.83	0
165.14	0.055703
165.49	0.062683
165.6	0
165.75	0.070157
165.6	0.031445
165.47	0.036686
165.4	0.075963
165.21	0
165.23	0.035729
165.19	0.029992
165.21	0.072196
165.12	0.078115
165.08	0.036026
165.01	0.084478
164.97	0.13505
164.85	0.067665
164.54	0
164.44	0.096338
164.63	0
164.78	0
164.75	0.027355
164.78	0.020636
164.77	0
164.74	0
164.68	0.0080196
164.7	0.051803
164.61	0.013431
164.88	0.054677
164.94	0.021343
165.01	0.0249
164.9	0.027713
164.68	0.10859
164.52	0
164.37	0
164.07	0
163.82	0
163.9	0
163.9	0
163.62	2.108e-05
163.24	2.459e-05
163.11	0
164.69	0
164.52	2.869e-05
164.37	0
164.41	2.996e-05
164.6	0.042478
165.03	0.049557
164.95	0
164.73	0.10026
164.74	0
164.76	0
164.74	0
164.69	0
164.65	0.059178
164.47	0.052331
164.51	0.018606
164.38	0
163.98	0.021707
163.99	0.11022
164.04	0
163.97	0
163.46	0.022009
163.22	0.025677
163.1	0
163.2	0.0079686
163.02	0.0092967
162.99	0.010846
162.61	0.051433
162.64	0.013278
162.61	0
162.72	0
162.58	0.055061
162.35	0
162.47	0
162.49	0.0091979
162.59	0
162.49	0
162.22	0
162.15	0.0015541
162.02	0.0018131
161.89	0.043029
161.65	0.050201
162.02	0.016121
161.82	0
161.68	0
161.7	0
161.76	0
162.03	0.087602
162.33	0
162.63	0
163	0.099515
163.26	0.073654
163.21	0
163.11	0.028883
163.2	0.076143
163.29	0.046387
163.77	0
163.9	0.025257
163.71	0.029466
164.07	0
164.47	0
164.75	0
165.04	0
165.02	0.0049321
164.72	0
164.92	0
165.12	0
165.39	0.04329
165.41	0
165.52	0.049683
165.52	0
165.63	0
165.46	0
165.17	0.050748
164.96	0.01676
164.82	0.096166
164.7	0.069747
164.72	0
164.51	0
164.4	0.030467
164.18	0
163.99	0.016723
163.83	0
163.6	0
163.49	0
163.29	0.0028083
163.01	0.0032763
162.72	0
162.37	0.043482
161.87	0
161.77	0.050729
162.02	0.016269
161.82	0.018434
161.62	0
161.5	0
161.35	0.01426
161.45	0.0081816
161.49	0.0068337
161.26	0.0049003
161.37	0
161.35	0
161.18	0.045787
161.17	0
161.29	0
161.47	0.0076523
161.44	0.051375
161.5	0.01749
161.3	0
161.28	0
161.57	0.097668
161.63	0
161.62	0.019214
161.6	0.1044
161.69	0
161.76	0
161.66	0
161.58	0
161.71	0
162.15	0.042468
162.4	0
