# Supplementary material for: How Variability and Effort Determine Coordination at Large Forces
Source: PLoS One. 2016 Mar 2;11(3):e0149512. doi: 10.1371/journal.pone.0149512 (PMC4774921; doi:10.1371/journal.pone.0149512)
Supplement: S1 Dataset — (ZIP) [file pone.0149512.s001.zip › par3_Rilevel24.txt]

175.72	0
175.48	0
174.99	0
174.95	0
174.86	0
174.27	0
173.98	0
173.69	0.042468
173.3	0.0070991
173.2	0.0082822
173.13	0.052109
172.99	0
172.95	0.060794
173.17	0.063849
173.02	0.073307
172.64	0
172.78	0
172.91	0
173.03	0
172.67	0.012239
172.95	0
173.13	0
173.23	0.0020609
173.58	0.0024044
173.72	0
173.68	0
173.55	0
173.83	0.00076529
174.06	0.00054936
174.09	0
173.82	0.00024018
173.88	0.00028022
174.32	0.00032692
174.49	0.00025386
174.56	0
174.38	0.00020461
174.39	0.085092
174.22	0
174.37	0.056726
173.92	0.066139
173.61	0
173.35	0.034681
173.05	0
173.03	0.026279
172.42	0
172.21	0.052628
172.06	0
172.19	0
172.21	0
171.91	0
171.87	0.051239
171.94	0
171.87	0
171.82	0.051008
171.5	0
171.73	0.017062
171.75	0.011366
171.46	0.01326
171.35	0
171.57	0.0069692
171.71	0.0081307
171.75	0.049089
171.67	0
171.74	0.053166
171.89	0
172.08	0.018419
172.22	0
172.34	0
172.41	0.054399
172.74	0.054604
172.92	0.021258
173.31	0
173.67	0.064178
173.76	0.074874
174.32	0.078287
174.63	0
178.83	0.078691
179.8	0.0069127
180.18	0.12471
180.95	0
181.5	0
182.31	0
182.67	0
183.19	0.020806
183.61	0
184.22	0.0034887
184.08	0
184.17	0
184.33	0
184.56	0
184.51	0.043049
184.26	0.049643
184.03	0
184.01	0.01547
183.83	0.018048
183.75	0
183.45	0.013881
183.1	0.0079209
182.82	0
182.88	0.04911
182.38	0
182.02	0.01184
181.53	0.011499
181.69	0.09699
181.38	0
181.26	0
180.73	0.020076
180.68	0.021449
180.41	0.065554
180.24	0.060314
180.06	0
179.68	0
179.13	0.067021
178.87	0.11706
178.82	0.040754
178.63	0.12239
177.97	0.015445
177.72	0.060466
177.57	0.18671
177.36	0
176.94	0.021743
176.4	0.13231
176.02	0.024446
175.86	0.06089
175.53	0
175.19	0.12481
174.72	0.057098
174.61	0.0021154
174.51	0.04084
174.32	0
173.87	0.037499
173.69	0
174.07	0.055877
174.07	0
173.91	0.015584
173.46	0
173.34	0
173.29	0
173.37	0
173.34	0.0026184
172.82	0.042904
173.05	0
173.38	0
173.83	0.0076082
173.82	0.0088762
173.9	0
174.25	0.0027685
174.96	0
175.31	0.088124
178.28	0.016649
178.68	0
178.96	0.017945
179.88	0
180.49	0.062921
181.01	0
181	0.013499
181.55	0.10064
181.81	0.029531
182.22	0.0769
182.21	0
182.37	0
182.94	0.034533
182.62	0.15086
182.07	0.043736
181.83	0
181.64	0
181.78	0
181.41	0.0749
180.66	0.019794
180.51	0
180.37	0
180.08	0
179.96	0.015803
179.98	0.090848
179.73	0
181.99	0.017796
181.49	0.020762
181.34	0.024223
181.92	0
182.58	0
182.67	0.095378
182.32	0.10831
182.28	0.1229
182.27	0
182.71	0
182.86	0
182.89	0.081003
182.14	0.034005
181.77	0.019189
181.52	0.022387
181.02	0
180.85	0.026118
180.16	0.016971
181.37	0
180.62	0.053381
180.13	0.016099
179.72	0.06123
179.62	0.067081
179.53	0.11788
179.05	0
178.54	0.12863
177.89	0.10494
177.71	0.069776
177.35	0.15512
177.12	0.076432
176.71	0.13162
176.23	0.17456
175.91	0.18617
175.53	0.035776
175.27	0.22812
174.83	0.12606
174.52	0.12514
174.32	0.15934
174.18	0
174	0
173.91	0.068445
173.97	0.016395
173.97	0.040718
174.12	0
173.9	0.020947
173.71	0.024439
173.81	0.102
174.25	0.031371
174.81	0
175.35	0
175.88	0.11122
176.08	0.040785
176.54	0.030583
176.58	0.072899
176.79	0.1275
177.07	0.063851
177.23	0.055957
177.04	0
176.78	0.053388
176.43	0.050136
176.33	0
176.12	0
175.81	0
175.48	0
175.56	0.0083771
175.37	0
175.34	0
175.08	0.0014173
174.91	0.0016535
174.69	0.044376
174.55	0.050376
174.67	0
174.43	0
174.32	0.016089
174.05	0.10339
173.9	0
173.75	0.019934
173.85	0.065703
173.58	0
173.33	0
173.21	0
172.89	0
172.74	0.053418
172.47	0
172.2	0.0089242
172.14	0.095305
172.01	0.026296
171.65	0
171.25	0
172.41	0
172.02	0.020288
171.45	0.050232
171.48	0
171.54	0
172.4	0.011774
172.35	0
172.11	0.010355
172.6	0
173	0
173.11	0
173.91	0
173.92	0.086641
174.31	0.014461
174.68	0
175.38	0.059318
176.02	0.026758
176.24	0.073664
176.28	0.029055
176.44	0.15883
176.7	0.10041
177	0.1497
176.91	0.12774
176.89	0
177.08	0.089467
177.01	0
176.94	0.14607
176.89	0.10301
176.76	0.056446
176.48	0.065853
176.29	0
176.09	0
175.95	0.12247
176.17	0.040815
176.41	0.03821
176.28	0.033603
176.02	0.1241
176.01	0.059887
176.06	0.091903
176.21	0.057971
176.3	0.10371
176.39	0.15784
176.54	0.078574
177.06	0.12414
177.44	0.08706
177.43	0.0070147
177.61	0.16069
177.95	0.16116
178.35	0.09003
178.31	0.041899
178.5	0.076819
178.59	0.088454
178.58	0.076415
178.95	0.062291
178.88	0.015221
179.14	0.053221
178.82	0
178.86	0.034546
178.78	0.070014
178.41	0.028855
178.29	0.031127
178.1	0.027445
178.2	0
178.04	0
177.58	0
177.44	0
177.56	0.0045952
177.25	0.043234
177.1	0.0079926
176.85	0.0093247
176.73	0.095773
176.49	0.026841
176.39	0.072995
176.51	0.035509
176.24	0
176.09	0
176.11	0.14992
176.18	0.043092
176.14	0
175.91	0
176.03	0.03219
176.1	0
176.14	0.055015
176.09	0
176.08	0
175.69	0.099449
175.76	0.025765
175.62	0.030059
175.61	0
175.49	0
175.44	0.068347
175.27	0
175.53	0.058869
175.21	0.063671
174.93	0.031835
174.8	0.037141
174.52	0
174.52	0
174.4	0
174.22	0.011517
174.4	0.093025
174.63	0.017445
174.9	0
174.71	0.062799
174.81	0.073266
175.12	0
175.28	0.025606
175.35	0
175.34	0.026966
175.44	0
175.54	0
175.45	0
175.39	0
175.18	0.0045154
175.28	0
175.21	0.12811
175.2	0
175.55	0
175.78	0.064573
175.8	0.032136
175.42	0.037492
175.58	0
175.94	0.064835
176.22	0.11809
175.91	0.042113
175.8	0
175.9	0
176.3	0.12242
176.32	0.089571
175.95	0.042372
175.83	0
175.66	0
175.71	0.042415
175.74	0
175.77	0
175.82	0.049537
175.74	0.057793
175.58	0.10987
175.52	0
175.52	0
175.61	0
175.44	0.027965
175.01	0
175.04	0.047129
174.88	0
175.2	0.012537
175.3	0
174.98	0.0099653
174.76	0
174.63	0.0037714
174.89	0.0044
175.22	0.045491
175.08	0.010626
174.88	0
175.24	0.095629
175.6	0.026045
175.89	0
175.78	0.064518
175.86	0
176.11	0
176.29	0
176.71	0.010774
176.85	0
177.02	0
176.66	0
177.86	0.0018168
178.42	0
178.45	0
178.55	0.00032387
178.29	0.085272
178.65	0.01459
179.12	0
179.07	0.016719
179.21	0.019505
179.15	0.065149
178.7	0
178.62	0
178.92	0.016916
178.9	0.016949
178.68	0.016524
178.68	0.0084193
178.38	0.0098225
178.34	0
177.95	0.0086402
177.96	0
177.71	0.0045014
177.25	0.0038484
176.77	0
176.38	0.0453
176.11	0.05141
176.11	0.10242
175.79	0.11875
175.42	0.095448
174.94	0.1538
174.49	0.086993
174.39	0.22026
174.24	0.070116
173.98	0
173.78	0.0036566
173.71	0.063526
173.32	0.10206
172.98	0
172.64	0.028228
172.41	0
172.32	0.074771
172.04	0.034198
171.66	0.022887
171.44	0.1116
171.11	0
170.93	0
171.04	0.070581
171.26	0
171.24	0.072831
171.29	0.023923
171.36	0.02791
171.3	0.032562
171.56	0.026225
171.57	0.030596
171.54	0.066004
171.67	0.073018
171.97	0
172.13	0
172.43	0.070738
172.45	0
172.26	0
172.32	0.011811
172.5	0.056226
172.9	0
173.03	0.096254
172.91	0.027403
172.72	0.03197
172.79	0.03533
172.88	0.031847
172.87	0
173.19	0
173.06	0.058992
172.99	0
173.03	0.015161
173.27	0.097274
173.2	0.028592
172.57	0
172.31	0
172.29	0.065972
174.46	0.031994
174.4	0
174.43	0
174.15	0
173.95	0.058796
174.01	0
173.93	0
173.86	0
174.06	0
174.25	0.052267
173.92	0
173.91	0.051179
173.78	0.017262
174.19	0
174.21	0
173.95	0.053875
173.61	0
173.31	0.011877
173.1	0
172.92	0.053427
172.75	0.019884
172.89	0
174.21	0.014219
173.77	0
174.05	0
174.45	0.005705
174.69	0.0033418
175.34	0
175.65	0
175.88	0
176.23	0
176.56	0.043025
177.22	0
177.66	0.0071919
178.33	0.050837
178.53	0.016863
179.04	0.019674
179.28	0.015782
180.01	0
180.1	0.017214
180.57	0
180.78	0
180.86	0.0055204
180.86	0
180.84	0.0038101
180.83	0
181.51	0.0015762
181.51	0
181.28	0
