# Supplementary material for: How Variability and Effort Determine Coordination at Large Forces
Source: PLoS One. 2016 Mar 2;11(3):e0149512. doi: 10.1371/journal.pone.0149512 (PMC4774921; doi:10.1371/journal.pone.0149512)
Supplement: S1 Dataset — (ZIP) [file pone.0149512.s001.zip › par3_Rilevel26.txt]

190.87	0
192.1	0
192.95	0.010906
193.37	0.086733
193.82	0.016294
194.19	0
194.32	0
194.77	0.01901
195.24	0.10525
195.94	0
196.17	0.063179
196.32	0.11616
196.23	0.050621
196.09	0.055889
196.02	0.047662
196.04	0.055605
195.89	0.13924
195.56	0.05819
195.45	0.1019
195.34	0.024673
194.89	0
194.4	0.011574
194.45	0
194.3	0.065492
194.24	0.016978
193.93	0.058142
193.34	0.11028
193.04	0.084283
192.64	0.055883
192.44	0.054282
192.27	0.14539
191.74	0.075041
191.13	0
190.86	0.012674
190.9	0
190.94	0
190.93	0.01464
190.63	0.089467
190.59	0.019485
191.14	0.02062
191.9	0.10895
192.53	0.042215
192.28	0.04681
192.22	0.039701
192.79	0.00062358
192.89	0.039738
193.14	0.070649
193.2	0
193.19	0
193.01	0
193.04	0.018419
193.11	0
193.45	0
193.44	0
193.19	0.0030909
192.88	0
193.11	0.042983
192.81	0.0077001
192.49	0
192.2	0.0089834
192.08	0
191.86	0
191.66	0.0028017
191.51	0
191.22	0.0019853
190.8	0
190.58	0
190.88	0
190.75	0.042799
190.88	0
190.91	0
190.84	0.0071542
191.27	0
191.5	0.0083466
191.54	0
191.52	0.0026045
191.46	0
191.35	0
191.4	0
191.3	0
191.43	0
191.46	2.108e-05
191.67	0.042471
191.64	0.091997
191.68	0.022436
191.7	0.11107
191.53	0.00224
191.54	0.087503
191.65	0.095009
191.57	0
191.68	0.091771
191.42	0.131
191.31	0.025122
191.1	0.099619
190.84	0.05794
190.55	0.067597
190.36	0
190.23	0
190.35	0
190.05	0.020944
189.75	0
189.87	0
189.88	0.0035117
189.9	0
189.74	0.004097
189.73	0
189.77	0.0012892
189.84	0.086398
189.92	0
189.88	0.015318
189.99	0
190.16	0
190.27	0
190.21	0.087468
190.22	0
190.27	0
190.32	0
190.35	0
190.74	0.099493
191	0.016603
190.58	0.01937
190.97	0.022599
191.33	0
192.35	0.026365
192.92	0
193.15	0
193.32	0
193.16	0
193.25	0
193.36	2.108e-05
193.43	2.459e-05
193.1	2.869e-05
192.98	3.347e-05
192.9	0.084933
192.93	0.056641
192.6	0
192.34	0.066074
192.13	0
191.98	0.077076
192.17	0.075766
192.09	0.036507
191.96	0.00014481
191.68	0.07405
191.99	0.086392
192.16	0
192.33	0.11776
192.29	0
192.17	0
192.25	0
192.21	0.062095
192.31	0
192.05	0.01037
191.92	0
191.88	0.054546
191.56	0.02119
191.75	0
191.79	0.056819
191.49	0.022113
191.2	0.025799
191.09	0
190.84	0.059923
190.77	0.06991
190.77	0
190.4	0.068407
190.39	0.033061
190.15	0
189.87	0.071031
189.5	0
189.33	0.071218
189.32	0.029239
189.32	0.071049
189.35	0
189.13	0.028605
189.37	0
189.33	0
189.25	0
189.37	0.047236
189.33	0
189.19	0
189.37	0
189.55	0.050341
189.6	0.10118
189.3	0
189.17	0.025274
189.03	0
188.93	0.029486
189.04	0.026011
189.04	0.013483
189.21	0
189.09	0.053965
188.84	0.020512
188.95	0
188.64	0
188.7	0
188.83	0
188.83	0.045887
188.65	0.050116
188.52	0
188.41	0.016021
188.32	0.018692
188.54	0
188.62	0
188.78	0.048253
188.87	0.013849
188.6	0.013487
188.48	0.012619
188.55	0.014722
189.05	0.017176
189.14	0
189.02	0.0096885
189.39	0.0090555
189.62	0
190.06	0
190.61	0.0031451
190.98	0
191.22	0.0020545
191.57	0.043335
192.06	0
192.52	0.093004
193.48	0
193.64	0.023087
193.36	0
193.83	0
194.3	0
194.43	0.046316
194.63	0
194.66	0
194.67	0
194.64	0
194.61	0.092634
194.72	0.01546
195.08	0.10293
195.23	0.035192
195.24	0
195.26	0.083504
195.41	0.039535
195.39	0.043548
195.36	0.033651
195.47	0
195.63	0
195.53	0
194.99	0
194.67	0.0056296
194.98	0.043406
194.99	0
194.45	0
194.06	0
194.03	0.093087
194.18	0
193.96	0.057983
193.45	0
193.12	0
192.92	0
192.81	0
192.76	0
192.56	0
192.32	0
192.57	0
192.43	0.042468
192.11	0.049546
191.83	0.015357
191.84	0
191.84	0.060363
191.59	0
191.41	0
191.42	0.012641
191.36	0.054635
191.15	0
191.2	0
191.09	0
191.17	0
191.51	0
191.32	2.108e-05
191.44	0.042471
191.65	0.04955
191.82	0
191.97	0
192.22	0.057808
192.33	0
192.35	0.060361
192.51	0
192.58	0.019716
192.64	0.065449
192.67	0
192.6	0.024275
192.72	0
192.67	0
192.73	0
192.7	0
192.16	0.004067
192.21	0.00069891
192.21	0.043262
192.22	0.0080258
192.3	0.0093634
191.94	0
191.82	0.09514
191.92	0
192.04	0
191.85	0
191.68	0.015878
191.73	0.060971
191.67	0.012829
191.63	0.014967
191.73	0
191.54	0
191.68	0.099709
191.72	0
191.6	0
191.89	0
192	0.059086
192.04	0.026487
191.89	0
191.79	0.14162
191.9	0.037887
191.86	0
191.58	0.034354
191.42	0
191.39	0
191.28	0
191.43	0
191.4	0.0057468
191.24	0
191.25	0.00097887
191.06	0.043589
190.98	0
190.61	0
190.69	0
190.47	0.007449
190.34	0
190.18	0.0012626
189.88	0
189.8	0
189.95	0.001473
189.86	0.042924
189.78	0.092525
189.41	0.065288
189.29	0.11862
189.21	0.011045
189.21	0.012641
188.76	0.092487
188.64	0.0075872
188.59	0
188.56	0
188.24	0
188.04	0
187.75	0.0012856
187.68	0
187.79	0
187.44	0.00023534
187.18	0
187.08	0.00027457
187.02	0
187.16	0
187.18	0.00010606
187.23	0.042531
187.32	0.0071731
187.48	0.0083228
188.37	0
188.7	0.052157
189.17	0.018385
189.7	0
189.8	0
189.93	0
190.41	0.011778
190.48	0.0050483
190.69	0.087719
191.07	0.10234
191.24	0
191.5	0
191.6	0.032539
192.04	0.12201
192.69	0.085283
192.97	0
192.87	0.039994
193.05	0.089106
193.34	0
194.11	0.035752
194.64	0
194.54	0.027496
194.82	0
195.02	0.095456
195.18	0.026472
195.4	0.024925
195.65	0
195.97	0.024497
196.24	0.071026
196.49	0.066955
196.32	0.073702
196.14	0
196.3	0
196.57	0.035301
196.37	0
195.93	0.10308
196.16	0.065532
196.2	0
196.02	0.076454
195.67	0
195.34	0
195.12	0.15103
194.73	0
194.31	0
193.82	0.025192
193.68	0
193.48	0
193.64	0.0042198
193.12	0
192.96	0
192.65	0.00072437
192.98	0.0008451
193.07	0
192.76	0
193.26	0.04273
192.93	0
193.06	0
193.5	0.0071427
193.52	0.0083331
193.95	0
193.94	0
193.89	0.0026004
194.5	0.045481
194.96	0
195.37	0
195.53	0
195.41	0
195.49	0.050048
196.12	0.050809
196.1	0.016831
196.1	0.019636
195.85	0
195.63	0.022908
195.74	0
195.63	0.094811
195.25	0.022914
194.52	0
194.3	0.10835
194.12	0.080148
193.59	0.13595
193.42	0.057916
192.94	0.063749
192.55	0.074374
192.18	0.1536
191.6	0.1234
191.18	0.078862
190.94	0
190.09	0.15662
189.98	0.085436
189.7	0.031628
189.47	0.10123
189.01	0
188.65	0.020059
188.28	0
187.96	0
187.79	0.020235
187.64	0.0067368
187.24	0
186.92	0
186.95	0
186.74	0.0045164
187.33	0.0018966
187.87	0.043537
188.19	0
188.49	0.0083461
188.45	0
188.69	0.093878
188.75	0
189.53	0.017058
190.01	0
189.67	0.01851
189.87	0
190.28	0.048396
191.47	0
191.5	0
191.57	0.011172
192.02	0.0099491
192.38	0
192.64	0.0035413
192.84	0.0041315
193.27	0
193.35	0
193.61	0
193.98	0
194.17	0
194.17	2.108e-05
194.45	2.459e-05
194.76	0.042476
195.17	0.092002
195.19	0.064888
195.2	0.033256
195.15	0.081242
195.4	0.0098849
195.42	0
195.8	0.074013
196.2	0
196.37	0.069991
196.19	0
196.15	0.024022
196.23	0.028025
196.6	0
196.24	0.020361
195.92	0
195.83	0.096983
195.95	0
195.86	0
195.82	0.019578
195.62	0
195.62	0.061895
195.84	0
195.86	0
195.65	0.098494
195.62	0.026752
195.32	0
195.36	0
195.15	0
195.07	0.020895
195.15	0.050409
194.94	0
194.88	0
194.71	0
194.51	0.011905
194.21	0.052854
194.05	0.010814
193.9	0.055063
193.86	0
193.6	0.064241
193.44	0
193.19	0.021707
193.09	0.10842
192.7	0
192.42	0
191.97	0
191.59	0.064155
191.5	0
191.53	0
190.82	0
190.39	0
190.04	0
189.99	2.108e-05
190.08	2.459e-05
189.8	2.869e-05
189.5	0
189.14	0
189.5	0
189.38	0
189.13	0.042473
189.02	0.049547
189.02	0.057805
189.01	0.024992
189.35	0.071604
189.51	0.041091
189.45	0
189.9	0
190.31	0.022969
190.44	0
190.15	0
190.3	0.046296
190.66	0
