# Supplementary material for: How Variability and Effort Determine Coordination at Large Forces
Source: PLoS One. 2016 Mar 2;11(3):e0149512. doi: 10.1371/journal.pone.0149512 (PMC4774921; doi:10.1371/journal.pone.0149512)
Supplement: S1 Dataset — (ZIP) [file pone.0149512.s001.zip › par3_Rilevel28.txt]

203.82	0.055282
203.47	0
203.56	0.01264
203.51	0.09964
202.45	0
201.06	0
200.89	0
201.27	0
201.06	0.016628
200.39	0
199.54	0
198.99	0
199.01	0.0027924
199.15	0.0032578
199.17	0
198.88	0.0010294
198.77	0.043648
198.86	0.0084756
199.48	0.05187
199.83	0
199.98	0
200.08	0.10225
200.51	0.069567
200.74	0.037302
201	0
201.32	0
201.46	0
202.58	0.060279
202.5	0.016285
202.37	0
202.42	0
203.12	0.097675
203.48	0
202.65	0
202.34	0
202.5	0
202.43	0
202.53	0
202.62	0
202.75	0
202.39	2.108e-05
202.46	2.459e-05
202.8	2.869e-05
202.38	0.04248
202.34	0
202.31	0.04956
201.83	0
201.81	0
201.56	0.015361
201.85	0
201.69	0.010841
201.41	0.089282
202.45	0
203.15	0
203.16	0
203.17	0
204.05	0.057348
205.04	0.094473
205.39	0.067771
204.44	0.12151
204.96	0
206.7	0.099319
206.46	0.063867
205.89	0.058766
205.63	0.014819
205.53	0.08193
205.59	0.010691
205.57	0
205.38	0
205.34	0.060374
204.78	0.02552
205.16	0.016119
205.77	0.017023
205.21	0
204.59	0.019861
204.38	0
203.76	0
204.07	0
204.3	0.045778
203.73	0
203.45	0.0076508
202.75	0.0089259
204.54	0
204.02	0.010414
203.46	0
204.01	0.046966
204.19	0.011072
202.6	0
202.49	0.01143
203.34	0
203.32	0.054046
201.8	0
200.94	0
200.96	0.010934
201.6	0.053298
201.26	0
200.24	0.053173
199.47	0.10448
199.18	0
199.65	0
200.09	0
199.94	0
199.55	0
199.39	2.108e-05
199.26	2.459e-05
199.96	2.869e-05
199.55	0.04248
199.44	0
199.26	0.0071135
199.4	0
200.36	0
200.77	0
200.59	0.043654
200.57	0.0084823
200.62	0.051157
201.21	0.017237
201.26	0.105
201.81	0
202.36	0
201.72	0
201.6	0
202.09	0
203	2.108e-05
202.81	2.459e-05
202.46	0
202.08	0
202.54	0.042476
202.83	0
202.5	0
202.53	0
202.54	0.091994
202.96	0.022433
202.74	0.061539
203.02	0.029349
202.93	0.11913
203.21	0.011649
203.5	0
203.12	0.036966
202.63	0.032871
202.6	0.033458
202.85	0
203	0
202.49	0
202.47	0
202.83	0.048044
203.2	0
203.56	0.0080284
204	0.051813
203.87	0.018002
204.48	0.021002
205.95	0.016495
205.77	0
205.71	0
206.97	0.051718
207.49	0
206.5	0
207.32	0.051088
208.64	0.10205
208.53	0.034164
207.31	0.031238
206.93	0.036444
207.01	0
206.7	0
206.5	0
205.65	0
204.78	0.0060951
204.47	0.043484
204.68	0.0082842
204.3	0
203.68	0.0096649
203.48	0
203	0.052707
202.85	0.054244
202.8	0
203.06	0.061904
203.29	0.07061
202.2	0
200.83	0
200.15	0
200.27	0.064554
200.44	0.022548
199.45	0.056985
198.14	0.066482
197.53	0
197.26	0
197.14	0.066804
197.1	0.031733
196.5	0
196.44	0
196.72	0.016444
195.27	0
194.75	0
194.78	0
194.62	0.0027617
194.83	0.003222
195.28	0
195.36	0
195.09	0.043465
194.54	0
195.17	0
195.39	0.0072653
195.07	0.0084762
195.19	0.052336
195.29	0
196.02	0.011367
196.33	0.013262
197.08	0
197.84	0
199.13	0
200.07	0.046573
200.92	0.0099935
202.06	0.051896
203.4	0.060545
203.23	0.028189
203.53	0.032887
204.1	0.073053
205.06	0
204.75	0.11736
204.04	0.12683
203.74	0.058376
204.33	0.020177
205.01	0.011365
204.66	0.013259
203.59	0
203.38	0
204.05	0.092382
203.91	0.019522
203.77	0.020882
203.5	0
203.27	0.10705
202.95	0
202.77	0
203.64	0.063789
204.13	0
203.6	0.07094
202.08	0
201.89	0
201.87	0
201.71	0.054291
201.39	0.020893
201.66	0
200.86	0
199.16	0.054999
199.35	0
199.72	0.055117
198.89	0.10327
197.96	0.035585
197.69	0
197.52	0
197.9	0
198.37	0.023163
197.77	0.052259
198.08	0
198.7	0.097485
199.15	0.071286
199.27	0.04072
198.82	0.086093
198.74	0.0068382
200.13	0.092872
200.33	0.092103
200.44	0.095572
200.21	0.062267
200.61	0.01585
201.35	0.059798
201.97	0
201.91	0.038936
201.09	0
202.05	0.019118
203.43	0.147
203.31	0
202.3	0.034197
202.41	0.075855
203.14	0.04605
204.13	0.0080918
203.74	0
202.79	0.027387
202.74	0
203.48	0.056056
203.62	0.10017
203.32	0.11552
202.65	0
202.72	0.045312
203.56	0.052864
203.58	0
202.85	0
202.56	0
202.92	0
202.62	0.0088317
202.42	0
202.01	0
202.3	0
202.89	0
203.99	0
203.46	0
202.48	0
202.73	0
203.78	0
203.63	0
202.63	2.108e-05
202.2	2.459e-05
203.3	0.042476
204.5	0.007108
204.88	0.0082926
203.6	0.0096747
203.42	0
204.43	0
204.87	0
204.55	0.0030156
204.03	0.044583
204.27	0.0079542
204.96	0.094174
204.71	0
204.64	0.067422
204.66	0.078157
204.47	0.083752
203.95	0.13883
204.08	0.10383
204.23	0
203.94	0
203.95	0.09687
203.74	0
203.7	0
203.98	0.016166
204.28	0.01886
204.17	0.064451
204.33	0.10149
204.3	0.033516
204.78	0
204.79	0.036408
205.17	0
205.89	0
205.98	0
205.84	0.048536
205.97	0.014178
206.64	0.05292
206.96	0.06174
206.8	0.07203
206.77	0
206.88	0.033499
207.33	0
207.62	0
207.73	0
206.99	0.048051
206.13	0
206.09	0
206.65	0.092923
205.94	0
204.74	0
204.11	0.015508
204.37	0.018093
203.96	0
203.89	0
202.96	0.0056213
202.4	0.0065582
202.8	0.0050665
202.79	0.087789
202.47	0
201.64	0.017527
201.12	0.019511
200.91	0.064117
200.76	0
201.49	0
200.34	0.10177
199.32	0
199.7	0.02767
200.31	0.021595
200.36	0
200.56	0.11009
201.53	0.02658
202.7	0.03101
202.82	0
202.3	0
201.82	0.027967
202.67	0
202.39	0
202.29	0.047129
201.44	0.012537
202.06	0.057074
202.61	0
202.82	0
201.83	0
201.66	0.011623
201.57	0.096364
201.07	0
200.68	0.060466
200.62	0.070543
202.59	0
202.45	0
201.66	0
201.5	0.021856
202.19	0.015421
203.68	0
203.91	0.0062339
203.34	0
202.56	0.0072729
202.74	0
202.96	0.0022722
203.22	0
201.91	0
201.59	0.044059
201.68	0
202.53	0.0077429
202.88	0
202.83	0.051102
202.55	0
202.16	0.052275
202.2	0
202.7	0.017251
203.3	0.020126
203.13	0.099857
202.88	0
203.34	0
204.39	0
205.26	0
204.06	0
203.49	0.042468
202.87	0
203.55	0.049546
204.18	0.057804
204.43	0
204.32	0
203.65	0.017913
203.44	0
203.37	0
204.22	0
204.35	0
203.21	0.0030065
202.29	0
203.03	0.085416
204.25	0
203.49	0
202.84	0
203.03	0.014257
203.75	0
204.08	0
203.97	0.044844
203.28	0.0098713
203.31	0
203.27	0.0091403
204	0.010664
203.99	0.012441
202.85	0.049487
203.24	0
204.29	0.013643
204.93	0
204.45	0
202.78	0
202.56	0.0022949
203.25	0
203.03	0.04285
202.08	0
201.85	0.0075453
202.55	0.0088028
202.13	0.0098875
201.13	0
200.56	0.0043937
200.3	0.005126
200.51	0.0047228
200.55	0
199.57	0
199.44	0
199.63	0
199.61	0.0008082
199.58	0
199.17	0.042603
198.63	0.0072562
198.67	0.0084656
199.1	0.052323
198.76	0.060909
198.29	0.071061
197.67	0.033357
196.79	0.080154
196.86	0
197.04	0.040935
196.92	0.037605
196.78	0
195.86	0
195.83	0.013111
195.54	0.057743
195.46	0.10299
196.23	0
195.76	0
195.4	0.028995
195.29	0
194.61	0
194.47	0.047301
194.77	0
195.29	0.012737
195.01	0
194.71	0
194.38	0
194.92	0.044591
195.12	0.0095757
194.88	0.093943
194.22	0.067153
194.22	0
194.24	0
194.93	0
194.26	0.069317
193.82	0
194.52	0.011574
194.48	0.013503
195.08	0.0582
194.51	0.025453
193.91	0
194.01	0
194.14	0.016214
194.89	0
194.98	0
194.72	0.0027234
194.3	0
194.01	0
193.99	0.042922
194.23	0
194.27	0.0076286
193.98	0.09334
193.76	0.1089
194.4	0.084599
194.46	0.13399
194.38	0.028984
195.07	0.07499
196.15	0.071931
196.21	0.023323
196.94	0.098005
198.79	0
200.13	0.12962
200.42	0
200.36	0
200.67	0.037959
202.06	0
204.3	0.027951
205.55	0
206.07	0.053453
205.36	0
204.95	0.056035
206.07	0
207.39	0
206.25	0.060716
206.23	0.01948
206.55	0.022726
206.99	0
207.65	0.10207
207.82	0
208.47	0
208.2	0.02082
207.41	0
207.31	0.062949
207.47	0
208.05	0
207.68	0.013983
207.81	0
207.91	0.012843
208.65	0.004492
209.06	0.0052407
209.15	0
208.63	0
