# Supplementary material for: How Variability and Effort Determine Coordination at Large Forces
Source: PLoS One. 2016 Mar 2;11(3):e0149512. doi: 10.1371/journal.pone.0149512 (PMC4774921; doi:10.1371/journal.pone.0149512)
Supplement: S1 Dataset — (ZIP) [file pone.0149512.s001.zip › par3_Rilevel4.txt]

26.84	0
26.8	0
26.72	0.0096647
26.84	0.089091
26.69	0
26.71	0.01648
26.6	0
26.53	0
26.83	0.017616
26.75	0.0057038
26.76	0
26.68	0
26.56	0
26.7	0.0039077
26.68	0.001623
26.62	0
26.6	0
26.71	0.04339
26.7	0
26.74	0.13486
26.71	0.11462
26.85	0
26.72	0
26.8	0
26.82	0.084049
26.84	0.033133
26.77	0
26.85	0
26.91	0
26.88	0.019551
26.9	0.051249
26.9	0.054268
26.88	0
26.98	0
26.9	0.020866
26.99	0
26.96	0
27.02	0.045946
26.99	0
26.95	0
27.01	0.092572
27.01	0.023107
26.89	0
27	0
27.08	0
27.06	0.061748
27.03	0
26.94	0
27.04	0.052759
27.13	0
27.01	0
27.04	0.051261
27.18	0
27.04	0
26.92	0.0085646
27.05	0.009992
27.06	0
27.06	0
27.04	0
26.91	0.0031139
26.91	0
26.85	0
26.77	0
26.77	0
26.76	0
26.69	0.042468
26.57	0
26.61	0.049546
26.63	0
26.73	0.057804
26.6	0
26.45	0.017913
26.43	0
26.45	0
26.5	0.01264
26.47	0.0051133
26.44	0.048412
26.44	0
26.32	0
26.42	0
26.32	0.008942
26.51	0.052027
26.48	0
26.4	0
26.41	0
26.41	0
26.6	0
26.49	0
26.57	0.042468
26.43	0
26.6	0.0070991
26.68	0
26.78	0.050729
26.82	0
26.99	0.094553
27.09	0.067865
27.13	0.035546
27.33	0
27.51	0
27.62	0
27.85	0
27.85	0
28.18	2.108e-05
28.24	0
28.28	2.459e-05
28.6	2.869e-05
28.64	0
28.6	0.084927
28.63	0
28.74	0.056631
28.77	0
28.84	0
28.79	0
28.7	0.0094596
28.84	0.053483
28.68	0
28.88	0.010512
28.84	0.05471
28.59	0
28.53	0.019805
28.7	0.014192
28.7	0.10145
28.54	0
28.62	0
28.45	0
28.4	0.019295
28.39	0.020145
28.21	0
28.28	0.091488
28.06	0.021843
28.08	0.11038
27.9	0
27.94	0.037306
27.9	0.0010764
27.75	0.11335
27.82	0
27.69	0
27.75	0.067756
27.63	0.072831
27.63	0.042344
27.48	0.03051
27.51	0
27.52	0
27.57	0
27.51	0
27.32	0.005106
27.34	0.00087208
27.31	0
27.32	0
27.41	0
27.26	0.043464
27.25	0.0074105
27.11	0.0085002
27.29	0
27.28	0
27.18	0
27.12	0.04512
27.1	0
27.01	0.007541
27.13	0
27.15	0.0087979
27.02	0
27.09	0.087638
27.17	0.059797
27.07	0
26.98	0
27.08	0
27.04	0
27.03	0.094881
27.1	0.015835
26.93	0
27.01	0
27.08	0
27.13	0.018474
27.15	0
27.11	0.045547
27.06	0.053138
26.98	0.019548
26.96	0.022805
27.06	0
27.09	0
27	0.10083
27.04	0.023885
27.05	0.067055
26.93	0.07443
27.08	0.044388
26.99	0
26.91	0
26.93	0.11589
26.99	0
27	0.11163
26.91	0.080388
26.89	0.093786
26.97	0
26.9	0.047655
26.97	0.098044
26.92	0.09578
26.96	0
27.06	0.040268
27.07	0.004532
27.02	0
27.07	0.023451
26.92	0
27.04	0
26.87	0
27.01	0
26.92	0.046376
26.89	0.050197
26.81	0.058564
26.98	0.025877
27	0.03019
26.91	0
26.87	0
26.86	0.10402
26.79	0
26.75	0.022389
26.76	0
26.86	0.021089
26.77	0.067051
26.71	0.018443
26.79	0
26.79	0
26.8	0.060232
26.79	0.066756
26.75	0
26.75	0
26.75	0
26.57	0
26.79	0
26.58	2.108e-05
26.5	2.459e-05
26.59	0
26.61	2.869e-05
26.57	0.04248
26.53	0.0071135
26.48	0
26.44	0
26.63	0.050738
26.5	0.016743
26.53	0
26.49	0.053715
26.53	0
26.63	0
26.42	0.011764
26.49	0.053381
26.49	0
26.62	0
26.5	0.053325
26.52	0
26.62	0
26.47	0
26.47	0
26.49	0
26.75	0
26.65	0
26.7	0
26.74	0.084915
26.83	0
26.84	0.014174
26.86	0
27.02	0
26.94	0
27.02	0
27.01	0.0023833
27.04	0.0004183
27.15	0
27.05	0.00048802
27.06	0.00056935
26.99	0.00066424
27.07	0
26.99	0
27.05	0.042755
26.92	0
27.02	0
27.03	0.092041
27.02	0
27.11	0.064934
26.91	0
26.91	0
26.89	0
26.91	0.010843
26.97	0
26.95	0.0018283
26.92	0.002133
26.79	0
26.94	0.0024885
26.86	0.043543
26.76	0
26.94	0
26.95	0.007693
26.84	0
26.83	0
26.78	0
26.78	0
26.84	0.04375
26.87	0
26.78	0
26.86	0
26.62	0.0073128
26.76	0
26.71	0
26.73	0
26.67	0.043687
26.64	0
26.69	0
26.76	0
26.64	0.0073022
26.63	0.050966
26.53	0
26.6	0
26.46	0
26.54	0
26.39	0
26.44	2.108e-05
26.38	2.459e-05
26.43	0.084922
26.38	0.056629
26.27	0
26.25	0
26.34	0
26.46	0.06606
26.34	0
26.38	0
26.27	0
26.36	0
26.23	0.011031
26.32	0.044306
26.23	0.009244
26.29	0
26.26	0
26.2	0.010785
26.23	0.010744
26.3	0
26.32	0
26.32	0.088503
26.42	0.01836
26.24	0
26.33	0.060278
26.37	0.070325
26.34	0.082046
26.26	0
26.44	0.035463
26.39	0.12627
26.36	0
26.53	0.04065
26.52	0
26.47	0
26.52	0
26.46	0
26.48	0
26.55	0
26.56	0
26.49	0
26.57	0
26.67	2.108e-05
26.53	2.459e-05
26.7	0
26.68	0
26.54	0
26.66	0
26.71	2.518e-05
26.61	0
26.63	0.042472
26.75	0.049551
26.62	0.015362
26.61	0
26.68	0
26.57	0
26.51	0.01084
26.6	0.046835
26.51	0.0096336
26.58	0.053686
26.39	0.020187
26.49	0
26.4	0.021745
26.58	0.017563
26.51	0.061331
26.46	0
26.51	0.10169
26.39	0
26.42	0.030118
26.44	0.074658
26.34	0
26.32	0
26.38	0
26.46	0
26.3	0.012464
26.36	0
26.45	0
26.51	0
26.49	0
26.33	0.044545
26.42	0
26.42	0.049892
26.38	0
26.44	0
26.39	0.058208
26.4	0.060485
26.4	0.070565
26.31	0
26.6	0.074011
26.54	0
26.43	0.034198
26.44	0
26.44	0.018056
26.34	0
26.38	0.051177
26.36	0
26.43	0
26.38	0
26.37	0.0085506
26.38	0
26.42	0.043893
26.43	0
26.39	0
26.35	0
26.43	0
26.44	0.049783
26.48	0.093212
26.41	0
26.54	0.023854
26.49	0
26.45	0.070276
26.41	0.073692
26.36	0
26.48	0.027991
26.51	0
26.43	0.071128
26.42	0.07127
26.3	0.028419
26.41	0.033156
26.4	0
26.39	0
26.46	0
26.3	0
26.26	0
26.36	0
26.4	0
26.4	0
26.26	0
26.3	0
26.26	0
26.24	0
26.3	2.108e-05
26.12	0
26.18	0
26.16	2.459e-05
26.18	2.869e-05
26.17	0
26.11	0.042477
26.11	0.049556
26.05	0.057816
26.12	0.067448
26.15	0
26.15	0
26.11	0
26.03	0
26.07	0
25.93	2.108e-05
25.98	0
25.91	0
25.88	0
26.02	0.042471
25.8	0.0071032
25.82	0
25.84	0
25.95	0.0082835
26.01	0.052111
25.83	0.053718
25.8	0.01904
25.84	0
25.88	0.06466
25.78	0
25.91	0.022924
25.8	0.060239
25.8	0
25.84	0.10955
25.74	0
25.91	0.03214
25.82	0.076123
25.83	0
25.7	0.036324
25.72	0
25.8	0
25.87	0
25.84	0.048522
25.75	0.014162
25.85	0.010468
25.87	0
25.88	0.05466
25.8	0
25.79	0
25.92	0.053323
25.94	0.060465
25.95	0.070543
26	0
25.86	0
26.05	0.030743
25.98	0
26.07	0
25.93	0.0051449
26.04	0
26.07	0.048449
25.95	0
26.15	0.0089534
26.17	0
26.04	0.0095882
25.99	0
26.11	0
26.01	0
26.07	0
25.97	0.044066
26	0
26	0
25.98	0
25.93	0
25.95	0.0073654
25.91	0
25.89	0
25.92	0
25.91	0
25.82	0
25.88	0
25.92	0
25.84	2.108e-05
25.87	0
25.82	0
25.78	0
25.85	0
25.83	0.042471
25.92	0
25.88	0.0070996
25.89	0
25.95	0
26.02	0
25.88	0
26	0.043651
25.97	0.049743
25.99	0
26.03	0
25.95	0.015587
26.05	0
25.97	0.010909
26.1	0.0044371
26.2	0.0051766
26.11	0
26.17	0
26.15	0
26.22	0
26.29	0.043331
26.22	0.04969
26.11	0
26.22	0
26.15	0.015524
26.31	0.018112
26.35	0
