# Supplementary material for: How Variability and Effort Determine Coordination at Large Forces
Source: PLoS One. 2016 Mar 2;11(3):e0149512. doi: 10.1371/journal.pone.0149512 (PMC4774921; doi:10.1371/journal.pone.0149512)
Supplement: S1 Dataset — (ZIP) [file pone.0149512.s001.zip › par3_Rilevel6.txt]

41.13	0
41.08	0
41.21	0
41.31	0.084915
41.13	0.014174
41.26	0.10143
41.32	0.033441
41.36	0.081461
41.51	0.13748
41.42	0
41.42	0.016544
41.58	0.0023959
41.54	0.082115
41.57	0.082225
41.53	0.11546
41.59	0
41.67	0.13195
41.64	0
41.7	0
41.68	0.083703
41.7	0.12086
41.8	0.013659
41.61	0
41.69	0
41.52	0
41.54	0.064887
41.39	0.013112
41.53	0
41.39	0.055468
41.34	0.10716
41.39	0
41.32	0.029311
41.27	0
41.1	0
41.05	0.022766
41.13	0
41.13	0.093594
40.97	0.061861
41.05	0
40.87	0
40.88	0
40.93	0.11082
40.85	0
40.83	0.018492
40.71	0
40.85	0.021574
40.85	0.025169
40.83	0.095787
40.7	0.026858
41.06	0.028252
41.12	0.032961
41	0
41.24	0.073111
41.22	0.026885
41.35	0.026889
41.1	0
41.22	0.063616
41.34	0.074218
41.36	0
41.38	0.11237
41.26	0
41.29	0
41.21	0.031119
41.28	0.066383
41.14	0.034999
41.1	0
41.24	0
41.23	0
41.15	0.016918
41	0.008674
41.27	0.0042864
41.26	0
41.35	0.089895
41.33	0.10488
41.4	0.07709
41.51	0.046046
41.42	0.053006
41.53	0
41.6	0.089304
41.69	0.12916
41.74	0.010493
41.78	0.17435
41.8	0.067239
42.1	0.12089
42.14	0
42.3	0
42.31	0.060435
42.56	0.041449
42.56	0.16449
42.73	0.086864
42.61	0.058894
42.79	0.11116
42.83	0.077164
42.91	0.12556
42.76	0.076628
42.77	0
42.88	0
42.85	0.089027
42.94	0.0061105
42.86	0
42.92	0.015877
42.86	0
42.77	0
42.75	0.046133
42.68	0
42.65	0.052803
42.56	0.01651
42.6	0
42.61	0.061709
42.51	0.10675
42.44	0.03965
42.44	0
42.38	0
42.38	0
42.39	0
42.41	0.0066294
42.41	0
42.27	0
42.34	0.001126
42.34	0.086207
42.41	0.015682
42.2	0
42.16	0.01719
42.32	0.062502
42.35	0.030285
42.14	0
42.27	0.018351
42.11	0.021409
42.19	0.10701
42.34	0.15687
42.33	0.0081801
42.41	0.05199
42.52	0.01515
42.63	0.014107
42.57	0.083518
42.52	0
42.77	0
42.62	0.018817
42.72	0
42.69	0
42.75	0.045604
42.71	0
42.83	0.010758
42.78	0
42.78	0
42.8	0
42.81	0
42.82	0.044261
42.78	0
42.65	0.0073979
42.59	0
42.73	0.0086309
42.67	0.010069
42.6	0.089264
42.49	0
42.5	0.018015
42.44	0
42.44	0.10447
42.4	0
42.37	0.020436
42.39	0
42.29	0
42.22	0.063286
42.22	0
42.23	0.013975
42.17	0.055345
42.13	0
41.98	0.022122
42.15	0.015261
42.06	0
42.07	0
42.05	0.091145
41.87	0
41.98	0
41.99	0.015212
41.98	0
42.1	0.017747
41.85	0
41.84	0
41.91	0
41.98	0.002979
41.89	0.0034755
41.73	0
41.8	0
41.74	0.043544
41.89	0.0083541
41.83	0.094144
41.73	0
41.69	0.024361
41.76	0
41.85	0.021164
41.8	0
41.67	0.0076087
41.78	0.093771
41.8	0
41.76	0.10534
41.66	0.034474
41.72	0.12511
41.73	0.10225
41.6	0.061217
41.74	0.11387
41.69	0.072841
41.61	0.079236
41.72	0.07159
41.54	0
41.58	0
41.63	0.079746
41.58	0.03845
41.58	0.031652
41.43	0
41.49	0.067443
41.44	0.036236
41.49	0.11388
41.43	0
41.54	0
41.51	0
41.34	0
41.41	0.10389
41.36	0.10223
41.34	0.034375
41.44	0
41.26	0
41.37	0
41.41	0
41.29	0
41.28	0
41.25	0.042468
41.29	0.091993
41.32	0.022431
41.18	0.02617
41.08	0
41.22	0.072978
41.17	0
41.1	0.10518
41.07	0.11897
41.09	0.13444
41.09	0
41.07	0.10223
41.06	0
41.05	0
41.04	0.039466
40.91	0
40.92	0
40.98	0
41.05	0.0065987
40.97	0
40.91	0.043568
41	0.0083821
41.06	0
41.07	0
41.03	0
41.17	0.0086794
41.21	0.045312
41.03	0.0090196
41.11	0.010523
41.25	0
41.15	0
41.37	0
41.26	0.045725
41.43	0.0093957
41.53	0.0092079
41.4	0.010743
41.53	0.05498
41.51	0
41.6	0.056522
41.63	0.10682
41.6	0.080646
41.59	0.04985
41.69	0
41.76	0.0065478
42	0.040666
41.89	0.072086
42.06	0
41.97	0
42.1	0
42.08	0
42.09	0.012035
42.08	0
42.09	0.086921
42.06	0
42.05	0
42.09	0.058961
42.05	0
42.13	0.066781
42.18	0
42.2	0.020978
42.27	0.024474
42.25	0.018727
42.29	0
42.36	0
42.26	0.095611
42.31	0
42.28	0.019077
42.19	0.019136
42.18	0
42.23	0.022325
42.15	0
42.2	0.052558
42.15	0
42.23	0.012502
42.15	0.014585
42.05	0.013295
42.2	0
42.24	0.049198
42.3	0
42.19	0.012868
42.28	0.012581
42.23	0.012462
42.2	0.014539
42.19	0.0087628
42.3	0.010223
42.32	0.094676
42.19	0
42.19	0.063835
42.23	0.1145
42.28	0.047226
42.19	0.13829
42.21	0
42.17	0.10311
42.21	0
42.16	0
42.27	0
42.12	0.017206
42.23	0
42.2	0.0028887
42.15	0.0033702
42.06	0
42.11	0.088826
42.2	0.015869
42.11	0.018513
42.18	0
42.14	0
42.03	0
42.1	0.048198
42.04	0
42.07	0
42.01	0.050501
41.86	0
41.96	0.10136
41.89	0.067779
41.87	0.12152
41.79	0
41.76	0
41.87	0.0060185
41.77	0
41.74	0.063725
41.6	0.011645
41.69	0.098479
41.77	0.072446
41.66	0.12596
41.56	0.062064
41.57	0
41.48	0.059847
41.58	0.095855
41.59	0.099756
41.45	0.13784
41.39	0.06557
41.27	0.076498
41.41	0.079273
41.29	0.034063
41.29	0
41.26	0.042588
41.11	0
41.21	0.068455
41.18	0.066652
41.46	0.029637
41.44	0
41.39	0.027479
41.43	0
41.43	0
41.47	0.0095404
41.35	0
41.37	0.0061909
41.5	0.0026429
41.38	0.0030835
41.58	0.0035974
41.56	0.087501
41.43	0
41.52	0
41.52	0.058165
41.59	0.024898
41.59	0.028448
41.51	0.061053
41.48	0.028782
41.61	0.033579
41.7	0.029481
41.81	0.030245
41.84	0.072991
41.86	0
41.83	0
41.83	0.022141
41.89	0.063364
41.91	0.026437
41.92	0
41.84	0
41.97	0.018678
41.91	0.018101
42.08	0.010557
42.11	0.0079104
42.15	0
41.98	0.051676
42.11	0.014728
42.15	0.09906
42.16	0.071364
42.16	0
42.25	0.081939
42.17	0.044536
42.31	0.049504
42.21	0.083692
42.21	0
42.31	0.00085284
42.15	0.029785
42.14	0.027327
42.2	0
42.2	0
42.24	0.0096819
42.27	0.0536
42.25	0.057569
42.31	0.10506
42.37	0.037672
42.36	0.086398
42.33	0.099184
42.34	0.021888
42.27	0.058388
42.22	0
42.37	0.044331
42.33	0.079766
42.46	0.034083
42.39	0
42.45	0.11128
42.41	0.12982
42.33	0.016733
42.41	0.0062273
42.32	0
42.35	0.044032
42.51	0.075271
42.39	0.10863
42.32	0.039047
42.52	0.044517
42.46	0.094383
42.48	0
42.44	0
42.44	0
42.51	0.10806
42.55	0
42.52	0.018032
42.48	0
42.4	0
42.4	0
42.42	0
42.32	0
42.24	0
42.29	0.084915
42.22	0
42.28	0
42.3	0.05662
42.17	0
42.2	0
42.18	0
42.09	0
42.1	0
42.07	0.042468
41.92	0
41.96	0
41.8	0
41.92	0.0070991
41.81	0.093176
41.81	0.10163
41.79	0.11857
41.67	0.010985
41.61	0
41.68	0.05408
41.54	0.047564
41.53	0
41.49	0.10369
41.37	0.034243
41.34	0.03995
41.32	0.037595
41.41	0
41.31	0
41.32	0.018652
41.39	0.058501
41.23	0
41.39	0.01288
41.43	0.015027
41.45	0.059978
41.43	0.024419
41.31	0.018738
41.45	0
41.41	0
41.45	0.01721
41.41	0.094976
41.45	0.064289
41.52	0.07188
41.49	0
41.37	0.041414
41.57	0.087894
41.77	0.044267
41.86	0
41.79	0.02895
41.84	0
41.92	0
42.07	0
41.99	0
42.05	0.0048461
42.14	0
42.1	0.085722
42.13	0
41.93	0.015116
42.09	0
42.01	0.14417
41.86	0.040855
42.03	0
41.98	0
42.03	0
42.02	0.11575
41.89	0.026122
42.36	0.066114
42.5	0.034686
42.5	0.12536
42.58	0
42.72	0.084515
42.77	0.0518
42.93	0.0069678
42.91	0
43.02	0.066348
43.06	0
43.11	0
43.12	0
43.2	0.095973
43.29	0
43.34	0.058463
43.13	0
43.17	0.02576
43.18	0
43.09	0
43.18	0
43.16	0.046761
43.12	0.054555
43.16	0
42.98	0.059354
43.01	0.069246
42.85	0.038341
42.93	0
42.98	0
42.95	0.027845
42.9	0.022593
42.88	0.057264
42.85	0.060418
42.79	0
42.72	0
42.72	0
42.61	0
42.73	0.052538
42.58	0.051224
42.59	0.10221
