# Supplementary material for: How Variability and Effort Determine Coordination at Large Forces
Source: PLoS One. 2016 Mar 2;11(3):e0149512. doi: 10.1371/journal.pone.0149512 (PMC4774921; doi:10.1371/journal.pone.0149512)
Supplement: S1 Dataset — (ZIP) [file pone.0149512.s001.zip › par3_Rilevel8.txt]

51.77	0
51.71	0
51.6	0
51.52	0
51.65	0.012536
51.52	0
51.48	0
51.52	0.0021104
51.34	0
51.35	0.044909
51.26	0.0078577
51.35	0.0091673
52.22	0.010695
52.29	0
52.32	0
52.4	0.0046411
52.67	0
52.89	0
52.88	0
53.11	0
53.28	0
53.38	0.084915
53.54	0.014174
53.48	0
53.58	0
53.75	0
53.82	0
53.81	0
53.77	0.042468
53.73	0
53.76	0
53.59	0.049546
53.64	0
53.4	0.015357
53.25	0.053285
53.34	0.019719
53.31	0.065452
53.22	0.068103
53.15	0.037007
53.2	0.12551
53.06	0
53.06	0
53.02	0
52.94	0
53.07	0
54.03	0.084915
54.06	0.05662
54.23	0.02361
54.26	0.11244
54.49	0.046285
54.51	0.011553
54.67	0.041772
54.77	0.081744
54.61	0.0065398
54.75	0
54.71	0.023623
54.96	0
54.92	0.018672
54.78	0
54.72	0
54.54	0.0070702
54.68	0.0043115
54.51	0.047477
54.44	0.0098309
54.39	0.011469
54.29	0.013381
54.33	0
54.19	0.013714
54.13	0.0080869
53.91	0.0077963
53.79	0
53.79	0
53.62	0.004954
53.61	0.0034939
53.6	0
53.38	0
53.36	0
53.07	0
53.11	0.04305
53.11	0.09209
52.86	0
52.9	0.10744
52.91	0.040451
52.8	0.047193
52.7	0.09033
52.68	0.0051428
52.6	0
52.47	0
52.48	0
52.51	0
52.48	0.00087821
52.32	0.042614
52.36	0
52.21	0.0072698
52.25	0
52.34	0
52.19	0
52.25	0
52.19	0.0012327
52.18	0.00022653
52.21	0.00026428
52.24	0.042755
52.2	0
52.32	0
52.26	0.0072287
52.48	0.0083958
52.44	0.009751
52.52	0.0042503
52.49	0.0049587
52.65	0.090679
52.8	0.019694
52.68	0.021576
52.8	0.065994
52.72	0.033838
52.93	0.12355
52.72	0.0016821
53.01	0
53.1	0
53.07	0
53.04	0
52.97	0
53.19	0
53.26	0
53.24	0
53.06	2.108e-05
53.19	2.459e-05
53.01	0
53.03	2.869e-05
53.12	0
53.05	0
53.22	0
53.23	0
53.14	2.586e-05
53.45	0.084919
54.78	0
54.99	0.014179
55.15	0
55.47	0
55.69	0.016537
56.03	0.0051404
56.15	0.048444
56.3	0.054155
56.49	0
56.49	0
56.53	0.017978
56.7	0
56.84	0.13938
56.8	0.026248
56.81	0.030623
56.48	0
55.96	0.03273
55.88	0
55.89	0
56.04	0
55.87	0
55.68	0.047923
55.51	0.050455
55.49	0
55.33	0
55.3	0
55.21	0
55	0
55	0
54.96	2.108e-05
54.77	2.459e-05
54.77	0
54.74	0
54.53	0
54.66	0
54.52	0.042472
54.57	0
54.32	0.0070998
54.38	0
54.27	0
54.16	0.008283
54.23	0
54.17	0
54.06	0
54.18	0.0014016
54.12	0
53.99	0.1276
54.12	0
54.02	0.063967
53.93	0
54.02	0.031948
53.88	0
53.77	0
53.84	0.058454
53.77	0
53.83	0.057535
53.79	0
53.82	0.019353
53.79	0
53.78	0.055283
53.69	0
53.84	0.054907
53.77	0.064058
53.76	0
53.75	0.071509
53.66	0.031767
53.83	0.037061
53.83	0.076534
53.67	0
53.74	0
53.77	0.066695
53.67	0
53.72	0
53.71	0
53.63	0.011137
53.65	0
53.68	0.044324
53.63	0.051711
53.62	0.06033
53.48	0
53.54	0.026082
53.56	0.11532
53.41	0
53.33	0.07609
53.24	0.03627
53.25	0
53.2	0.080415
53.14	0
53.18	0.03215
53.03	0.067274
52.95	0.072441
52.9	0
52.85	0
52.93	0.11356
53.01	0
53.01	0.11591
52.98	0.038267
52.9	0.044645
53	0.0096384
52.97	0.077212
52.83	0.047634
52.8	0.036254
52.94	0.035918
52.74	0
52.95	0.032857
52.78	0.025465
52.77	0
52.81	0.015728
52.66	0.012363
52.64	0.014423
52.59	0
52.73	0
52.72	0.049554
52.58	0.055191
52.7	0
52.53	0.059925
52.65	0.027466
52.55	0
52.53	0
52.56	0
52.5	0.014586
52.66	0
52.57	0.087346
52.66	0
52.6	0.1019
52.82	0.076441
52.79	0.1292
52.81	0.15073
52.81	0.16129
52.83	0.14573
52.87	0.15303
52.75	0.080904
52.87	0.15775
52.93	0.15892
52.99	0
53.01	0.091789
53	0
53.04	0.068097
53.11	0.010708
54.5	0
54.58	0
54.8	0.013155
54.97	0
55.12	0
55.54	0.04466
55.5	0.0096571
55.83	0
55.87	0.009074
56.11	0.010586
56.32	0
56.15	0
56.34	0.045745
56.3	0.010922
56.2	0
56.34	0.0094655
56.26	0
56.32	0
56.27	0
56.27	0
56.32	0
56.07	2.108e-05
56.16	2.459e-05
55.97	0
56.04	0
56	0
56.04	0
55.86	0.042472
55.85	0.049547
55.83	0.015358
55.84	0.10281
55.9	0.077499
55.75	0.047969
55.65	0.13378
55.53	0.020477
55.56	0.14867
55.47	0.07142
55.36	0.11285
55.29	0.12367
55.23	0
55.18	0.11857
55.12	0
55.1	0.059203
54.85	0.0078143
54.77	0.030952
54.7	0
54.58	0
54.66	0.14369
54.58	0.11532
54.58	0.090796
54.5	0.058323
54.56	0.068043
54.38	0
54.34	0.097882
54.21	0
54.32	0
54.25	0
54.11	0.016335
54.19	0.061504
54.21	0.012994
54.08	0
54.17	0.01516
54.03	0
54.15	0
54.1	0
54.12	0.0025477
54.04	0
54.1	0
53.99	0.0004457
54.13	0
54.18	0.085414
54.1	0.056778
54.03	0
54.15	0
54.09	0
54.12	0.02372
53.99	0
53.97	0
54.04	0
54.02	0.046421
54.01	0
54.03	0.050205
53.87	0
53.94	0
53.97	0.016125
53.83	0
53.93	0
53.7	0
53.76	0.045156
53.81	0.010235
53.66	0
53.8	0
53.52	0
53.7	0.0517
53.74	0.095237
53.55	0
53.75	0.1094
53.66	0.042745
53.55	0.0074218
53.57	0.042489
53.54	0.033698
53.62	0.039314
53.48	0.027632
53.49	0
53.52	0
53.38	0
53.44	0.053626
53.37	0
53.27	0
53.36	0.093852
53.33	0
53.32	0.067048
53.34	0.026838
53.21	0
53.25	0.073758
53.1	0
53.23	0
53.26	0.059234
53.12	0
53.27	0.064633
53.4	0.020666
53.5	0
53.54	0
53.59	0
53.71	0.056684
53.7	0.012913
53.96	0
53.86	0
53.83	0.054067
54	0
53.8	0
53.86	0.051479
53.75	0.017612
53.78	0.062994
53.85	0
53.7	0
53.77	0.10693
53.63	0
53.73	0.028342
53.56	0.022566
53.72	0.026327
53.64	0
53.53	0
53.68	0.05534
53.63	0
53.65	0
53.55	0
53.71	0
53.69	0
53.82	0.042468
53.72	0
53.78	0
53.9	0.091993
53.85	0
53.96	0
53.9	0.10025
53.93	0.074508
53.96	0.0020321
53.96	0
53.94	0
53.81	0
53.75	0.055225
53.76	0
53.65	0
53.76	0.094119
53.65	0
53.75	0
53.75	0
53.79	0
53.65	0
53.71	0
53.59	0
53.57	0
53.54	2.108e-05
53.79	0.042471
53.6	0.0071032
53.71	0
53.73	0
53.59	0.008287
53.73	0.052112
53.55	0
53.66	0
53.66	0.010088
53.73	0
53.79	0.095281
53.72	0.10248
53.75	0.077109
53.76	0
53.78	0
53.83	0.045832
53.71	0
53.84	0.062958
53.89	0.0606
53.79	0.028253
53.66	0
53.63	0.025323
53.83	0
53.88	0.01905
53.83	0.054572
53.67	0.016512
53.62	0.019264
53.71	0.060701
53.73	0.11326
53.66	0
53.55	0
53.53	0
53.47	0
53.48	0.061345
53.48	0
53.49	0
53.43	0.052692
53.46	0
53.33	0
53.44	0
53.47	0.0088031
53.26	0
53.35	0.043935
53.42	0.093705
53.18	0
53.27	0.066875
53.23	0.034107
53.1	0
53.23	0
53.28	0.016851
53.34	0
53.22	0.0085141
53.43	0.0042487
53.32	0.0049568
53.38	0.0057829
53.57	0.0039381
53.6	0
53.58	0
53.65	0
53.83	0.044088
53.99	0
53.93	0.049816
54.03	0
53.98	0
54.12	0
54.04	0
54.22	0
54.1	0
54.23	0.042468
54.28	0.091993
54.35	0.022431
54.35	0
54.38	0.068617
54.25	0.037606
54.38	0.036795
54.36	0
54.36	0
54.53	0.10875
54.43	0.030546
54.59	0.071817
54.54	0.077654
54.52	0
54.47	0.048149
54.63	0
54.62	0
54.54	0.020988
54.62	0.053991
54.72	0.10544
54.72	0
54.74	0.11498
54.54	0
54.63	0.045756
54.59	0.086831
54.4	0
54.34	0.041283
54.49	0.028999
54.4	0.076279
54.4	0
54.37	0
54.15	0.024448
54.29	0
54.3	0.016809
54.28	0.091791
54.31	0
54.13	0.022196
54.29	0
54.21	0.10671
54.23	0
54.22	0.063953
