# Supplementary material for: How Variability and Effort Determine Coordination at Large Forces
Source: PLoS One. 2016 Mar 2;11(3):e0149512. doi: 10.1371/journal.pone.0149512 (PMC4774921; doi:10.1371/journal.pone.0149512)
Supplement: S1 Dataset — (ZIP) [file pone.0149512.s001.zip › par3_RiLllevel10.txt]

32.98	37.447
32.92	37.356
32.85	37.418
32.76	37.491
32.85	37.377
32.81	37.633
32.91	37.495
32.82	37.39
32.81	37.556
32.91	37.609
32.83	37.52
33.01	37.416
32.81	37.318
32.81	37.391
32.89	37.364
32.93	37.366
32.82	37.213
33	37.179
32.87	37.198
33	37.208
32.98	37.097
32.86	36.925
32.99	37.004
33.03	36.89
33.06	36.839
32.99	36.778
33.12	36.894
33.07	36.762
33.17	36.679
33.2	36.856
33.13	36.646
33.16	36.709
33.29	36.764
33.2	36.806
33.29	36.743
33.35	36.894
33.34	36.765
33.41	36.859
33.39	36.748
33.51	36.823
33.59	36.921
33.42	36.926
33.51	36.91
33.53	36.876
33.59	36.94
33.69	37.044
33.71	36.895
33.63	36.975
33.57	36.943
33.58	36.997
33.66	36.964
33.74	36.908
33.83	36.953
33.81	37.034
33.77	36.964
33.8	37.001
33.79	36.965
33.92	36.932
34.11	37.098
34.07	36.939
34.08	36.977
34.25	37.101
34.16	36.996
34.2	37.049
34.26	37.126
34.37	37.03
34.34	37.166
34.27	37.049
34.37	37.185
34.48	37.123
34.35	37.165
34.47	37.23
34.41	37.241
34.35	37.231
34.43	37.28
34.42	37.179
34.44	37.224
34.3	37.266
34.41	37.227
34.51	37.312
34.26	37.19
34.28	37.106
34.13	37.172
34.22	37.156
34.28	37.102
34.2	37.236
34.27	37.159
34.19	36.998
34.15	37.012
34.1	37.115
34.11	36.99
34.1	37.034
33.98	36.843
34.03	36.817
33.89	36.87
33.81	36.914
33.76	36.731
33.7	36.851
33.65	36.81
33.59	36.723
33.5	36.614
33.7	36.776
33.52	36.741
33.58	36.638
33.61	36.61
33.53	36.633
33.62	36.721
33.47	36.755
33.64	36.842
33.6	36.748
33.56	36.941
33.52	36.865
33.51	36.847
33.51	36.989
33.37	36.971
33.45	37.136
33.48	37.041
33.34	37.113
33.4	37.242
33.3	37.199
33.28	37.365
33.43	37.36
33.33	37.329
33.37	37.577
33.37	37.548
33.21	37.564
33.11	37.597
33.15	37.721
33.12	37.659
32.95	37.673
33.09	37.651
32.94	37.793
33.04	37.783
32.98	37.624
32.79	37.618
32.89	37.694
32.6	37.488
32.67	37.523
32.43	37.352
32.43	37.434
32.24	37.276
32.01	37.249
32.5	37.209
32.39	37.284
32.47	37.315
32.56	37.21
32.57	37.284
32.67	37.163
32.57	37.07
32.6	37.119
32.79	37.172
32.87	37.123
32.96	37.096
32.97	37.085
32.9	37.13
33.04	37.216
33	37.011
33.02	36.993
33.07	37.061
33.05	37.142
32.9	37.144
32.92	37.216
33.04	37.166
32.95	37.109
32.76	37.118
32.84	37.241
32.75	37.215
32.63	36.96
32.69	36.968
32.74	37.156
32.73	36.908
32.67	36.938
32.79	37.061
32.9	37.121
32.8	37.104
32.81	37.01
32.66	37.027
32.91	37.169
32.8	37.102
32.7	37.142
32.73	37.276
32.8	37.235
32.82	37.312
32.64	37.336
32.65	37.332
32.64	37.406
32.8	37.428
32.72	37.503
32.66	37.619
32.57	37.539
32.65	37.616
32.77	37.609
32.73	37.554
32.6	37.648
32.68	37.61
32.69	37.664
32.62	37.63
32.68	37.633
32.54	37.646
32.66	37.773
32.61	37.588
32.6	37.661
32.64	37.538
32.59	37.65
32.81	37.651
32.75	37.757
32.86	37.701
32.69	37.623
32.74	37.764
32.76	37.698
32.75	37.876
32.8	37.683
32.62	37.808
32.73	37.796
32.73	37.674
32.81	37.84
32.65	37.749
32.72	37.717
32.77	37.66
32.7	37.595
32.65	37.667
32.66	37.723
32.71	37.633
32.49	37.577
32.49	37.478
32.45	37.543
32.42	37.481
32.51	37.483
32.47	37.5
32.34	37.36
32.32	37.213
32.3	37.327
32.32	37.302
32.33	37.314
32.35	37.241
32.39	37.263
32.28	37.229
32.23	37.298
32.43	37.212
32.32	37.238
32.35	37.195
32.35	37.311
32.36	37.282
32.42	37.364
32.25	37.22
32.33	37.174
32.41	37.383
32.55	37.31
32.45	37.442
32.58	37.498
32.64	37.502
32.56	37.641
32.59	37.557
32.55	37.725
32.69	37.645
32.63	37.627
32.63	37.606
32.59	37.642
32.47	37.656
32.41	37.56
32.41	37.673
32.54	37.554
32.74	37.672
32.76	37.55
32.86	37.702
32.93	37.683
32.85	37.642
32.94	37.657
32.8	37.612
32.98	37.665
32.83	37.744
32.81	37.796
32.81	37.652
32.79	37.609
32.95	37.566
32.95	37.507
32.97	37.637
32.87	37.441
32.88	37.618
32.81	37.577
32.87	37.494
32.98	37.576
32.94	37.566
32.78	37.672
32.73	37.681
32.76	37.826
32.69	37.797
32.9	37.876
32.81	37.927
32.73	37.842
32.64	37.954
32.67	37.933
32.75	37.871
32.68	37.955
32.66	37.875
32.69	37.88
32.82	37.91
32.68	37.822
32.71	37.813
32.67	37.747
32.68	37.896
32.5	37.771
32.75	37.918
32.85	37.891
32.83	37.862
32.81	37.711
32.75	37.68
32.83	37.75
32.84	37.807
32.71	37.623
32.65	37.583
32.8	37.732
32.76	37.741
32.75	37.569
32.69	37.657
32.73	37.662
32.62	37.761
32.67	37.68
32.7	37.543
32.56	37.666
32.54	37.583
32.64	37.527
32.52	37.53
32.45	37.421
32.4	37.273
32.42	37.335
32.31	37.081
32.3	37.092
32.31	36.976
32.42	36.987
32.42	36.982
32.42	36.795
32.43	36.705
32.58	36.726
32.5	36.727
32.56	36.641
32.58	36.711
32.57	36.528
32.54	36.583
32.58	36.432
32.64	36.51
32.78	36.531
32.85	36.415
32.82	36.567
32.82	36.352
32.94	36.381
32.82	36.444
32.83	36.43
32.79	36.432
32.78	36.325
32.82	36.32
32.92	36.395
32.9	36.217
32.82	36.139
32.92	36.218
32.94	36.115
32.96	36.166
32.92	36
33.01	36.091
33	35.956
33.01	35.912
32.94	36.006
32.85	35.894
33.01	35.877
32.93	35.926
33.17	35.751
33.11	35.852
32.97	35.656
32.9	35.871
33.01	35.785
33.03	35.762
32.87	35.679
32.88	35.607
32.86	35.769
32.81	35.752
32.78	35.747
32.82	35.617
32.77	35.564
32.76	35.726
32.78	35.549
32.6	35.473
32.79	35.47
32.61	35.403
32.67	35.377
32.7	35.361
32.6	35.287
32.69	35.341
32.8	35.404
32.78	35.234
32.8	35.338
32.95	35.461
33.09	35.49
33.16	35.558
33.22	35.499
33.37	35.543
33.43	35.577
33.51	35.766
33.79	35.897
33.9	35.911
33.97	35.979
33.98	35.925
34.03	36.025
34.16	36.026
34.09	36.09
34.25	36.078
34.17	36.179
34.16	36.136
34.44	36.112
34.45	36.127
34.33	36.175
34.35	36.234
34.38	36.116
34.45	36.07
34.46	36.148
34.46	36.109
34.44	36.183
34.54	36.216
34.56	36.233
34.67	36.303
34.57	36.244
34.68	36.436
34.8	36.394
34.76	36.466
34.71	36.504
34.51	36.326
34.54	36.297
34.51	36.316
34.46	36.388
34.5	36.46
34.55	36.453
34.51	36.389
34.34	36.319
34.31	36.49
34.54	36.507
34.46	36.344
34.41	36.369
34.26	36.578
34.21	36.494
34.27	36.622
34.1	36.683
34.34	36.655
34.16	36.618
34.14	36.836
34.17	36.809
34.15	36.84
34.12	36.739
34.04	36.795
34.15	36.909
34.11	37.049
33.88	36.962
33.93	36.982
33.81	37.023
33.77	36.976
33.71	37.114
33.72	36.997
33.65	37.046
33.61	37.056
33.62	37.189
33.42	37.14
33.46	37.145
33.29	37.212
33.31	37.239
33.22	37.227
33.33	37.234
33.23	37.376
33.27	37.288
33.14	37.47
33.07	37.424
33.13	37.414
33.18	37.359
33.13	37.484
33.06	37.347
33.18	37.496
33.07	37.423
33.06	37.34
33.21	37.336
33.18	37.397
33.24	37.49
33.13	37.319
33.31	37.302
33.43	37.253
33.47	37.197
33.52	37.248
33.69	37.335
33.74	37.211
33.73	37.195
33.82	37.186
33.92	37.184
34.03	37.301
33.92	37.083
34.12	37.146
34.06	37.053
34.01	37.074
34.11	37.098
34.29	37.064
34.36	37.061
34.27	37.089
34.39	37.01
34.54	37.041
34.61	37.159
34.49	37.091
34.6	37.053
34.52	37.09
34.55	37.061
34.68	37.021
34.6	36.998
34.75	37.153
34.65	37.042
34.88	37.034
34.94	37.072
34.89	37.08
34.73	37.136
34.73	36.964
34.91	37.036
34.83	36.994
34.64	37.023
34.68	36.886
34.63	36.887
34.58	36.832
34.52	36.883
34.6	36.737
34.46	36.774
34.51	36.84
34.36	36.705
34.45	36.599
34.48	36.637
34.47	36.705
34.34	36.693
34.44	36.711
34.32	36.67
34.47	36.724
34.51	36.739
34.44	36.66
34.32	36.654
34.43	36.729
34.45	36.654
34.45	36.515
34.44	36.648
34.48	36.561
34.42	36.673
34.46	36.706
34.46	36.545
34.46	36.592
34.47	36.583
34.55	36.629
34.45	36.536
34.57	36.593
34.46	36.644
34.38	36.61
34.53	36.657
34.48	36.619
34.41	36.59
34.38	36.675
34.45	36.765
34.34	36.791
34.3	36.77
