# Supplementary material for: How Variability and Effort Determine Coordination at Large Forces
Source: PLoS One. 2016 Mar 2;11(3):e0149512. doi: 10.1371/journal.pone.0149512 (PMC4774921; doi:10.1371/journal.pone.0149512)
Supplement: S1 Dataset — (ZIP) [file pone.0149512.s001.zip › par3_RiLllevel12.txt]

28	50.81
28.12	50.897
28.23	50.923
28.29	51.066
28.27	50.962
28.13	50.975
28.28	51.045
28.39	51.197
28.34	51.073
28.3	51.201
28.48	51.156
28.58	51.398
28.5	51.33
28.6	51.225
28.69	51.335
28.63	51.188
28.61	51.278
28.74	51.258
28.78	51.246
28.77	51.079
28.91	51.207
28.83	51.04
28.91	51.085
28.98	51.141
28.93	51.166
28.95	50.926
28.92	50.964
29.02	50.952
29.03	50.845
29	50.795
29.1	50.903
29.17	50.899
29.17	50.931
29.32	51.055
29.28	51.005
29.54	51.04
29.53	51.19
29.72	51.068
29.55	51.134
29.68	51.147
29.66	51.128
29.93	51.101
30.04	51.171
30.01	50.975
30	51.119
30.14	51.029
30.14	51.013
30.17	51.083
30.11	50.983
30.25	50.857
30.34	50.856
30.24	50.912
30.3	50.768
30.32	50.928
30.36	50.919
30.25	50.802
30.28	50.708
30.37	50.716
30.33	50.665
30.38	50.749
30.26	50.805
30.21	50.636
30.42	50.794
30.43	50.594
30.53	50.667
30.46	50.739
30.63	50.685
30.61	50.778
30.56	50.691
30.54	50.707
30.54	50.756
30.68	50.844
30.56	50.743
30.6	50.78
30.69	50.667
30.71	50.66
30.78	50.814
30.76	50.937
30.96	50.926
30.72	50.823
31.03	50.892
30.99	50.803
30.99	50.971
31.11	50.935
31.31	50.936
31.32	50.955
31.37	50.965
31.39	51.077
31.41	51.01
31.46	51.022
31.4	51.037
31.63	51.05
31.54	50.98
31.65	51.006
31.78	51.048
31.62	50.967
31.74	50.913
31.68	51.017
31.7	51.066
31.71	51.034
31.78	51.159
31.97	51.106
31.93	51.011
31.8	50.924
31.82	51.113
31.84	51.084
31.85	50.987
31.95	51.052
31.74	51.058
31.69	50.953
31.8	51.097
31.71	50.929
31.81	51.004
31.74	50.954
31.62	51.021
31.73	50.863
31.64	50.909
31.71	50.821
31.56	50.79
31.7	50.763
31.68	50.804
31.67	50.667
31.72	50.542
31.63	50.538
31.6	50.454
31.67	50.487
31.67	50.35
31.45	50.297
31.62	50.213
31.62	50.244
31.63	50.124
31.41	50.021
31.49	50.009
31.54	49.961
31.52	50.088
31.55	50.105
31.45	49.932
31.37	50.045
31.4	50.051
31.42	50.023
31.48	50.182
31.39	50.152
31.25	50.062
31.44	50.234
31.24	50.095
31.34	50.234
31.18	50.243
31.28	50.386
31.28	50.397
31.21	50.425
31.16	50.437
31.3	50.598
31.07	50.53
31.08	50.384
31	50.509
31.01	50.396
30.98	50.601
31.06	50.559
30.93	50.395
30.9	50.566
30.97	50.576
30.75	50.436
30.97	50.536
30.91	50.489
31	50.547
30.88	50.417
30.87	50.39
30.76	50.468
30.77	50.584
30.91	50.6
30.77	50.396
30.75	50.605
30.82	50.556
30.74	50.613
30.74	50.363
30.63	50.408
30.6	50.368
30.62	50.413
30.5	50.389
30.55	50.31
30.6	50.301
30.42	50.326
30.44	50.276
30.45	50.381
30.48	50.252
30.51	50.242
30.33	50.275
30.4	50.139
30.39	50.371
30.3	50.157
30.4	50.184
30.46	50.174
30.36	50.284
30.43	50.224
30.23	50.114
30.47	50.107
30.44	50.094
30.39	50.124
30.36	50.054
30.47	50.196
30.34	50.167
30.37	50.262
30.31	50.205
30.3	50.134
30.29	50.147
30.34	50.351
30.26	50.297
30.24	50.345
30.31	50.241
30.31	50.259
30.44	50.405
30.29	50.329
30.38	50.377
30.36	50.339
30.46	50.483
30.4	50.478
30.39	50.533
30.4	50.567
30.45	50.429
30.47	50.741
30.51	50.826
30.44	50.884
30.49	50.773
30.51	50.765
30.52	50.863
30.36	50.926
30.33	50.943
30.4	50.91
30.34	50.933
30.36	50.961
30.5	51.105
30.35	50.922
30.48	51.046
30.37	51.196
30.42	51.07
30.55	51.173
30.52	51.015
30.51	50.946
30.6	51.099
30.55	50.913
30.57	51.014
30.45	50.987
30.48	50.855
30.56	50.84
30.38	50.754
30.39	50.77
30.45	50.772
30.45	50.736
30.49	50.717
30.3	50.696
30.42	50.686
30.47	50.63
30.47	50.564
30.43	50.535
30.46	50.505
30.41	50.515
30.49	50.402
30.58	50.534
30.51	50.614
30.44	50.542
30.48	50.463
30.53	50.582
30.5	50.484
30.53	50.434
30.36	50.574
30.64	50.579
30.54	50.683
30.67	50.7
30.53	50.651
30.66	50.73
30.62	50.756
30.79	50.7
30.79	50.618
30.77	50.732
30.85	50.618
30.75	50.684
30.9	50.63
30.83	50.745
30.8	50.682
30.93	50.504
30.99	50.739
30.9	50.749
30.86	50.683
30.86	50.758
31.04	50.771
30.98	50.603
30.97	50.58
30.86	50.552
30.94	50.742
30.87	50.613
30.89	50.501
30.83	50.527
30.81	50.645
30.97	50.533
30.76	50.414
30.99	50.593
30.88	50.566
30.77	50.487
30.76	50.503
30.77	50.498
30.81	50.47
30.74	50.322
30.76	50.366
30.75	50.261
30.8	50.348
30.63	50.281
30.69	50.207
30.72	50.358
30.67	50.229
30.7	50.181
30.64	50.196
30.6	50.139
30.63	50.17
30.53	50.181
30.59	50.3
30.57	50.32
30.47	50.256
30.45	50.318
30.51	50.216
30.46	50.221
30.53	50.251
30.52	50.324
30.61	50.335
30.6	50.338
30.53	50.443
30.54	50.268
30.58	50.271
30.59	50.262
30.76	50.25
30.83	50.363
30.62	50.307
30.68	50.228
30.87	50.349
30.91	50.448
30.85	50.269
30.77	50.296
30.75	50.421
30.68	50.411
30.69	50.336
30.87	50.487
30.79	50.566
30.75	50.356
30.79	50.473
30.89	50.568
30.71	50.522
30.9	50.528
30.7	50.394
30.78	50.443
30.78	50.396
30.76	50.409
30.81	50.518
30.88	50.474
30.79	50.359
30.87	50.473
30.84	50.358
30.86	50.392
30.82	50.202
30.77	50.199
30.77	50.342
30.75	50.108
30.91	50.193
30.83	50.245
30.83	50.21
30.8	50.212
30.89	50.148
30.99	50.197
30.88	50.07
30.85	50.126
30.98	50.154
30.88	50.102
31.05	50.264
30.85	50.19
30.84	50.253
30.97	50.147
31.05	50.188
31.08	50.202
31.04	50.277
30.94	50.207
31	50.411
31.01	50.243
31.13	50.295
30.97	50.098
30.96	50.322
31.01	50.214
31.05	50.394
31.14	50.419
31.06	50.27
31.15	50.511
31.14	50.33
31.17	50.434
31.19	50.483
31.28	50.537
31.15	50.666
31.23	50.564
31.29	50.773
31.31	50.66
31.2	50.817
31.27	50.779
31.21	50.882
31.25	50.85
31.28	50.778
31.11	50.883
31.14	50.809
31.07	50.729
31.18	50.661
31.04	50.63
31.08	50.605
31.2	50.771
31	50.637
30.99	50.579
30.96	50.693
30.99	50.704
30.97	50.72
31.02	50.796
31.02	50.653
30.98	50.835
31.03	50.944
31	50.772
30.92	50.823
30.9	50.87
30.96	50.906
30.87	50.918
30.98	50.956
30.84	50.901
30.96	51.042
30.93	50.858
30.92	50.978
30.97	50.945
30.84	50.901
30.89	50.943
30.83	50.927
30.99	50.938
31	50.974
31	50.937
30.94	50.985
31.04	50.907
30.99	50.904
30.99	50.898
30.94	50.97
30.93	50.976
31.01	51.017
31.05	50.993
30.98	51.135
30.94	51.089
31.11	51.109
31.13	51.174
31.15	51.285
31.17	51.419
31.2	51.339
31.08	51.38
31.03	51.383
31.01	51.502
31.12	51.539
31.15	51.389
31.14	51.567
31.19	51.471
31.01	51.486
31.09	51.44
31.22	51.509
31.23	51.529
31.16	51.607
31.2	51.545
31.27	51.64
31.21	51.673
31.21	51.616
31.12	51.673
31.33	51.641
31.18	51.615
31.08	51.568
31.15	51.551
31.14	51.667
31.05	51.496
31.01	51.557
30.98	51.505
31	51.622
30.98	51.506
30.83	51.395
30.87	51.505
31.02	51.412
31.03	51.439
30.78	51.323
30.95	51.462
30.89	51.389
31.02	51.369
31.06	51.362
31.03	51.349
31.16	51.354
31.06	51.293
31.17	51.49
31.2	51.51
31.14	51.322
31.11	51.487
31.19	51.425
31.09	51.362
31.03	51.425
31.21	51.496
31.14	51.313
31.14	51.453
31.14	51.501
31.02	51.439
30.97	51.399
30.97	51.425
30.99	51.444
31.05	51.4
30.91	51.425
31.06	51.423
31.03	51.512
30.91	51.357
31.03	51.427
30.9	51.432
30.94	51.39
30.96	51.385
30.82	51.364
30.85	51.407
30.77	51.361
30.97	51.35
30.93	51.216
30.84	51.485
30.97	51.462
30.9	51.471
30.97	51.278
30.97	51.478
31.06	51.437
31.01	51.386
31.11	51.373
31.01	51.4
31.02	51.42
30.94	51.368
31.05	51.314
31.01	51.344
31.08	51.509
31.18	51.4
31.16	51.354
31.07	51.31
31.2	51.351
31.02	51.395
31.1	51.503
31.21	51.521
31.22	51.548
31.16	51.503
31.11	51.359
31.25	51.48
31.11	51.561
31.18	51.61
31.3	51.62
31.07	51.47
31.14	51.531
31.12	51.54
31.17	51.494
31.08	51.39
31.22	51.436
31.11	51.43
31.24	51.498
31.21	51.364
31.01	51.342
31.08	51.377
