# Supplementary material for: How Variability and Effort Determine Coordination at Large Forces
Source: PLoS One. 2016 Mar 2;11(3):e0149512. doi: 10.1371/journal.pone.0149512 (PMC4774921; doi:10.1371/journal.pone.0149512)
Supplement: S1 Dataset — (ZIP) [file pone.0149512.s001.zip › par3_RiLllevel14.txt]

31.97	67.472
31.83	67.493
31.89	67.598
31.66	67.513
31.57	67.525
31.52	67.515
31.48	67.353
31.43	67.499
31.39	67.525
31.31	67.57
31.3	67.492
31.4	67.531
31.25	67.518
31.31	67.564
31.3	67.57
31.21	67.57
31.19	67.838
31.03	67.761
30.99	67.844
30.9	67.806
30.88	67.888
30.91	67.814
30.77	67.852
30.86	67.868
30.83	67.914
30.74	67.804
30.63	67.833
30.58	67.836
30.68	67.918
30.65	67.799
30.54	68.077
30.42	68.165
30.42	68.051
30.53	68.257
30.5	68.143
30.43	68.328
30.33	68.115
30.4	68.319
30.31	68.363
30.36	68.339
30.25	68.371
30.26	68.421
30.12	68.345
30.21	68.391
30.15	68.354
30.11	68.441
30.26	68.622
30.09	68.911
30.12	68.878
30.07	68.959
30.05	69.187
30.09	69.354
30.06	69.433
29.92	69.52
29.98	69.585
29.96	69.774
29.99	69.787
29.97	69.944
29.96	69.817
30.01	70.036
29.93	70.069
29.84	70.161
29.98	70.223
29.9	70.1
29.89	70.019
30	69.974
29.92	70.001
29.81	70.102
29.91	69.954
29.99	69.93
29.97	69.915
29.84	70.032
29.91	70.25
29.8	70.317
29.86	70.25
29.71	70.303
29.8	70.368
29.71	70.339
29.8	70.396
29.76	70.325
29.66	70.252
29.73	70.244
29.72	70.223
29.64	70.289
29.7	70.441
29.56	70.248
29.59	70.162
29.52	70.276
29.61	70.2
29.61	70.185
29.59	70.142
29.51	70.082
29.46	70.069
29.49	70.077
29.56	70.014
29.55	69.985
29.46	70.002
29.49	69.946
29.45	69.84
29.44	69.843
29.34	69.772
29.48	69.779
29.31	69.785
29.28	69.673
29.25	69.56
29.3	69.683
29.34	69.583
29.36	69.551
29.2	69.554
29.18	69.492
29.26	69.353
29.29	69.34
29.24	69.257
29.22	69.251
29.27	69.158
29.2	69.187
29.23	69.16
29.01	69.172
29.18	69.328
29.05	69.383
29.14	69.208
29.3	69.424
29.1	69.468
29.07	69.602
28.97	69.478
28.95	69.494
29.01	69.499
29.09	69.596
29.13	69.703
29.05	69.677
29.15	69.88
29.05	69.817
29.19	69.827
28.99	69.781
29.14	70.049
29.2	70.153
29	70.071
29.07	70.199
29.01	70.133
29.1	70.956
29	70.683
28.93	70.771
28.83	70.888
28.71	70.833
28.7	70.737
28.72	70.828
28.59	70.895
28.49	70.958
28.39	70.927
28.33	70.943
28.4	70.849
28.3	70.726
28.22	70.655
28.17	70.605
28.13	70.593
28.1	70.578
28.01	70.447
27.96	70.316
27.79	70.175
27.89	70.061
27.73	69.887
27.58	69.899
27.55	69.85
27.65	69.73
27.42	69.741
27.29	69.433
27.35	69.357
27.35	69.437
27.28	69.495
27.05	69.159
26.99	69.104
27.02	69.092
26.84	69.133
26.84	69.125
26.85	69.063
26.86	69.089
27.05	69.214
26.97	69.15
26.99	69.11
27.01	69.065
26.96	69.193
27.06	69.21
27.02	69.124
27.2	69.332
27.27	69.327
27.15	69.922
27.31	70.214
27.39	70.169
27.45	70.385
27.45	70.434
27.48	70.788
27.45	70.762
27.65	70.726
27.69	70.692
27.77	70.955
27.82	70.957
28.01	71.155
27.97	71.094
28.16	71.155
28.15	71.105
28.3	71.214
28.21	71.13
28.41	71.295
28.44	71.414
28.44	71.457
28.32	71.346
28.46	71.283
28.54	71.266
28.48	71.219
28.44	71.398
28.44	71.304
28.42	71.127
28.62	71.144
28.46	71.208
28.38	71.291
28.33	71.146
28.43	71.204
28.27	71.175
28.25	71.138
28.04	71.126
28.29	71.056
28.19	71.253
28.2	71.219
28.06	71.311
28.07	71.255
28.03	71.277
27.94	71.313
28.07	71.366
27.97	71.475
28.12	71.503
28	71.459
28.09	71.574
28.02	71.533
28.02	71.603
27.94	71.54
28.08	71.376
27.83	71.405
27.83	71.291
27.76	71.421
27.85	71.263
27.62	71.302
27.54	71.12
27.58	71.2
27.49	71.015
27.45	71.032
27.51	70.909
27.32	70.801
27.33	70.96
27.24	70.835
27.41	70.72
27.36	70.752
27.3	70.599
27.21	70.608
27.32	70.507
27.33	70.325
27.27	70.387
27.3	70.368
27.3	70.245
27.32	70.269
27.27	70.102
27.35	70.277
27.45	70.216
27.47	70.149
27.24	70.09
27.36	70.06
27.5	70.138
27.44	70.2
27.44	70.24
27.44	70.17
27.3	70.184
27.46	70.204
27.37	70.088
27.48	70.281
27.45	70.246
27.45	70.088
27.47	70.157
27.52	70.107
27.46	70.068
27.41	70.075
27.53	70.004
27.67	69.905
27.54	69.863
27.37	69.695
27.53	69.76
27.5	69.623
27.5	69.644
27.3	69.601
27.43	69.727
27.4	69.605
27.5	69.536
27.42	69.564
27.45	69.424
27.3	69.479
27.28	69.565
27.39	69.643
27.41	69.916
27.45	69.932
27.58	70.059
27.58	70.029
27.46	69.936
27.65	70.155
27.47	70.025
27.56	69.955
27.56	70.023
27.47	69.979
27.52	69.987
27.54	69.916
27.5	69.813
27.58	69.747
27.67	69.659
27.79	69.86
27.7	69.669
27.82	69.755
27.74	69.788
27.89	69.71
27.8	69.718
27.85	69.695
27.66	69.784
27.72	69.704
27.72	69.69
27.73	69.729
27.8	69.815
27.67	69.878
27.71	69.894
27.5	69.713
27.59	69.717
27.61	69.758
27.62	69.748
27.57	69.896
27.63	69.812
27.52	69.743
27.47	69.747
27.49	69.746
27.59	69.83
27.47	69.692
27.49	69.672
27.44	69.533
27.35	69.455
27.45	69.406
27.43	69.463
27.46	69.509
27.42	69.44
27.41	69.212
27.43	69.129
27.38	69.295
27.41	69.395
27.28	69.333
27.38	69.4
27.37	69.219
27.54	69.277
27.48	69.359
27.4	69.268
27.55	69.342
27.37	69.375
27.41	69.443
27.56	69.471
27.53	69.447
27.47	69.731
27.49	70.008
27.47	69.944
27.48	70.028
27.51	70.248
27.47	70.254
27.51	70.299
27.51	70.305
27.56	70.407
27.45	70.471
27.56	70.465
27.62	70.501
27.73	70.407
27.72	70.424
27.75	70.384
27.67	70.242
27.9	70.375
27.86	70.481
27.88	70.494
27.95	70.59
28.07	70.54
27.97	70.462
28.11	70.349
28.02	70.497
28.09	70.498
28.24	70.567
28.22	70.444
28.18	70.484
28.27	70.421
28.32	70.239
28.31	70.238
28.33	70.141
28.34	70.175
28.46	70.124
28.23	69.989
28.43	69.948
28.45	69.984
28.43	70
28.31	69.971
28.2	69.861
28.41	69.924
28.33	69.921
28.43	69.868
28.39	69.846
28.23	70.037
28.24	70.109
28.08	70.182
28.17	70.225
28.21	70.115
28.22	70.033
28.26	70.159
28.39	70.168
28.32	70.123
28.43	70.191
28.34	70.203
28.36	70.104
28.5	70.18
28.47	70.31
28.46	70.298
28.59	70.359
28.55	70.3
28.54	70.587
28.5	70.57
28.5	70.613
28.68	70.496
28.57	70.688
28.4	70.668
28.47	70.767
28.55	70.842
28.55	70.795
28.36	70.803
28.33	70.822
28.44	70.72
28.31	70.67
28.23	70.514
28.22	70.637
28.28	70.482
28.23	70.298
28.19	70.397
28.04	70.309
28.1	70.318
28.08	70.01
28.05	70.016
28.02	69.884
28.03	70.011
28.24	70.046
28.09	69.958
28.18	69.822
28.24	69.917
28.24	69.923
28.27	69.908
28.11	69.97
28.2	69.93
28.37	69.99
28.14	70.002
28.29	69.931
28.21	69.68
28.35	69.758
28.21	69.687
28.31	69.637
28.25	69.661
28.37	69.616
28.27	69.563
28.3	69.7
28.27	69.618
28.31	69.614
28.28	69.692
28.18	69.619
28.38	69.586
28.39	69.567
28.36	69.728
28.46	69.62
28.4	69.778
28.36	69.635
28.48	69.515
28.54	69.549
28.48	69.689
28.44	69.658
28.45	69.596
28.59	69.632
28.61	69.609
28.71	69.534
28.66	69.593
28.57	69.539
28.63	69.53
28.6	69.471
28.64	69.532
28.75	69.575
28.73	69.529
28.71	69.485
28.64	69.393
28.73	69.549
28.66	69.637
28.68	69.648
28.55	69.498
28.61	69.415
28.73	69.503
28.65	69.496
28.65	69.514
28.47	69.407
28.5	69.435
28.52	69.438
28.57	69.47
28.56	69.338
28.59	69.351
28.57	69.257
28.62	69.312
28.55	69.079
28.46	69.184
28.53	68.946
28.65	68.878
28.62	68.772
28.62	68.682
28.55	68.701
28.69	68.578
28.63	68.517
28.54	68.287
28.57	68.334
28.56	68.403
28.48	68.268
28.49	68.174
28.42	68.159
28.49	68.181
28.52	68.07
28.46	68.185
28.46	68.043
28.37	68.149
28.41	68.147
28.27	67.972
28.18	68.083
28.35	67.981
28.41	68.098
28.38	68.131
28.46	68.299
28.49	68.226
28.37	68.292
28.55	68.259
28.53	68.329
28.59	68.319
28.57	68.365
28.54	68.346
28.57	68.397
28.45	68.505
28.48	68.492
28.55	68.435
28.58	68.575
28.38	68.485
28.51	68.67
28.57	68.782
28.45	68.704
28.65	68.833
28.58	68.834
28.66	68.764
28.59	68.865
28.6	68.879
28.71	68.951
28.72	68.97
28.65	68.781
28.61	68.783
