# Supplementary material for: How Variability and Effort Determine Coordination at Large Forces
Source: PLoS One. 2016 Mar 2;11(3):e0149512. doi: 10.1371/journal.pone.0149512 (PMC4774921; doi:10.1371/journal.pone.0149512)
Supplement: S1 Dataset — (ZIP) [file pone.0149512.s001.zip › par3_RiLllevel16.txt]

32.57	77.24
32.54	77.041
32.46	77.075
32.64	77.22
32.65	77.158
32.47	76.981
32.45	77.15
32.4	77.125
32.56	77.261
32.37	77.056
32.58	77.039
32.52	76.963
32.53	77.017
32.55	77.211
32.59	77.161
32.54	77.221
32.62	77.336
32.55	77.271
32.64	77.355
32.57	77.464
32.7	77.642
32.51	77.67
32.75	77.683
32.69	77.709
32.79	77.768
32.78	77.734
32.75	77.707
32.75	77.544
32.75	77.52
32.89	77.659
32.69	77.853
32.55	77.872
32.64	77.942
32.62	77.754
32.52	77.793
32.58	77.73
32.48	77.668
32.6	77.761
32.46	77.731
32.44	77.854
32.47	77.864
32.49	77.802
32.53	77.824
32.39	77.58
32.51	77.64
32.44	77.519
32.47	77.716
32.47	77.702
32.33	77.427
32.37	77.571
32.34	77.56
32.33	77.609
32.26	77.379
32.35	77.452
32.27	77.329
32.21	77.331
32.19	77.293
32.25	77.41
32.29	77.288
32.33	77.304
32.29	77.172
32.14	77.188
32.08	77.128
32.06	77.123
32.19	77.138
32.08	76.941
31.92	77.029
32.01	77.088
32.12	76.954
31.96	77.053
31.88	77.081
31.81	77.232
31.7	77.266
31.91	77.296
31.79	77.437
31.8	77.332
31.79	77.289
31.78	77.298
31.63	77.388
31.66	77.404
31.64	77.44
31.53	77.416
31.45	77.437
31.52	77.418
31.59	77.508
31.66	77.568
31.71	77.419
31.65	77.462
31.64	77.551
31.62	77.531
31.84	77.62
31.86	77.671
31.72	77.798
31.78	77.642
31.71	77.614
31.73	77.713
31.71	77.728
31.77	77.695
31.74	77.593
31.64	77.67
31.8	77.68
31.64	77.971
31.68	78.054
31.75	77.902
31.75	78.123
31.72	78.198
31.88	78.327
31.75	78.344
31.72	78.35
31.76	78.382
31.71	78.553
31.88	78.57
31.76	78.483
31.8	78.718
31.77	78.694
31.77	78.746
31.7	78.566
31.67	78.608
31.61	78.502
31.83	78.593
31.76	78.491
31.84	78.491
31.82	78.521
31.72	78.592
31.74	78.437
31.72	78.453
31.72	78.362
31.61	78.425
31.71	78.409
31.66	78.379
31.69	78.242
31.6	78.037
31.45	78.025
31.42	77.959
31.51	78.011
31.56	77.907
31.46	77.682
31.48	77.622
31.57	77.64
31.59	77.629
31.56	77.693
31.35	77.742
31.33	77.413
31.22	77.463
31.42	77.433
31.22	77.358
31.08	77.175
30.99	77.25
30.93	77.223
31.01	77.523
30.95	77.495
30.94	77.518
30.88	77.448
30.9	77.481
30.85	77.439
30.91	77.51
31.03	77.385
31.01	77.49
30.99	77.497
31.04	77.5
31.12	77.51
30.98	77.552
30.97	77.538
31.05	77.376
31.15	77.356
31.04	77.502
31.07	77.628
31.16	77.895
31.11	77.997
31.08	78.058
31.11	78.175
31.17	78.202
31.22	78.298
31.23	78.323
31.34	78.334
31.3	78.465
31.37	78.471
31.32	78.389
31.34	78.404
31.44	78.545
31.41	78.538
31.48	78.635
31.45	78.874
31.47	78.87
31.5	78.905
31.5	78.923
31.48	78.987
31.48	79.216
31.52	79.272
31.49	79.17
31.49	79.214
31.53	79.22
31.45	79.301
31.41	79.358
31.51	79.287
31.43	79.222
31.51	79.223
31.51	79.436
31.39	79.331
31.55	79.539
31.52	79.453
31.57	79.492
31.54	79.579
31.55	79.518
31.45	79.465
31.52	79.452
31.43	79.367
31.41	79.304
31.51	79.428
31.42	79.201
31.5	79.157
31.45	79.065
31.5	79.099
31.47	79.15
31.51	78.892
31.53	78.925
31.49	78.759
31.41	78.835
31.48	78.961
31.61	78.845
31.49	78.964
31.57	79.056
31.55	79.063
31.48	79.143
31.49	79.131
31.38	79.051
31.53	78.939
31.52	79.089
31.56	79.178
31.45	79.269
31.4	79.207
31.32	79.148
31.5	79.225
31.53	79.163
31.49	78.948
31.49	78.852
31.63	78.921
31.73	78.883
31.73	78.911
31.67	78.869
31.75	78.728
31.7	78.622
31.76	78.573
31.72	78.478
31.68	78.449
31.55	78.252
31.65	78.172
31.85	78.182
31.69	78.117
31.65	78.099
31.64	77.998
31.66	77.914
31.49	77.786
31.34	77.847
31.5	77.887
31.3	77.682
31.2	77.629
31.34	77.582
31.23	77.42
31.21	77.392
31.21	77.564
31.02	77.459
31.12	77.261
31.16	77.292
31.03	77.229
30.83	77.202
30.89	77.099
30.95	77.081
30.8	77.221
30.69	77.082
30.55	77.1
30.64	77.083
30.59	77.207
30.53	77.228
30.66	77.357
30.48	77.318
30.6	77.439
30.64	77.371
30.6	77.526
30.78	77.576
30.72	77.57
30.8	77.696
31	77.867
31.07	77.992
31.14	78.621
31.08	78.71
31.26	78.773
31.3	78.91
31.39	79.042
31.19	78.919
31.24	79.181
31.26	79.175
31.18	79.157
31.24	79.198
31.13	79.182
31.34	79.311
31.23	79.247
31.39	79.302
31.21	79.411
31.29	79.489
31.41	79.54
31.37	79.62
31.53	79.47
31.72	79.711
31.63	79.633
31.65	79.657
31.65	79.889
31.65	80.189
31.84	80.478
31.69	80.352
31.83	80.429
31.81	80.303
31.97	80.499
32.02	80.551
32.01	80.52
31.93	80.463
31.83	80.469
32.04	80.455
31.97	80.362
31.87	80.288
31.85	80.292
31.79	80.264
31.92	80.314
31.85	80.291
32	80.152
31.86	80.086
31.86	80.052
31.87	80.102
31.86	80.066
31.82	79.902
31.79	79.902
31.82	80.041
31.73	79.87
31.74	79.959
31.85	79.941
31.69	80.032
31.63	79.969
31.73	79.999
31.73	79.978
31.51	79.939
31.58	79.939
31.52	80.178
31.59	80.383
31.48	80.319
31.57	80.249
31.41	80.13
31.29	80.12
31.47	80.322
31.27	80.228
31.45	80.17
31.39	80.114
31.39	80.112
31.45	80.025
31.23	79.933
31.4	79.842
31.22	79.83
31.32	79.697
31.35	79.671
31.07	79.611
31.22	79.685
31.23	79.702
31.06	79.638
31.15	79.543
31.03	79.437
31.02	79.578
31.07	79.602
31	79.543
31.12	79.654
30.95	79.588
31.1	79.613
30.86	79.535
30.91	79.438
30.9	79.548
30.86	79.573
30.76	79.655
30.7	79.577
30.76	79.5
30.78	79.595
30.63	79.645
30.68	79.615
30.45	79.523
30.54	79.387
30.46	79.537
30.41	79.358
30.37	79.31
30.36	79.429
30.39	79.329
30.28	79.362
30.37	79.417
30.24	79.385
30.35	79.397
30.39	79.392
30.26	79.275
30.21	79.218
30.31	79.227
30.16	79.158
30.25	79.331
30.06	79.278
30.15	79.321
30.14	79.296
30.12	79.308
30.07	79.502
30.08	79.446
30.08	79.644
30.11	79.655
30.19	79.8
30.08	79.797
30.16	79.846
30.09	79.912
30.14	79.915
30.14	79.958
30.13	80.027
30.14	79.853
30.1	80.067
30.05	79.965
30.08	79.888
30.16	79.919
30.25	79.986
30.14	80.051
30.23	80.091
30.26	80.027
30.24	79.965
30.22	80.185
30.42	80.345
30.26	80.521
30.44	80.423
30.34	80.277
30.31	80.457
30.41	80.672
30.32	80.514
30.55	80.81
30.39	80.875
30.32	80.762
30.28	80.558
30.43	80.539
30.32	80.543
30.23	80.668
30.17	80.634
30.22	80.698
30.22	80.424
30.22	80.447
30.17	80.643
30.11	80.427
30.19	80.562
30.14	80.497
30.21	80.34
30.29	80.322
30.23	80.31
30.25	80.418
30.3	80.267
30.33	80.356
30.22	80.189
30.3	80.167
30.39	80.313
30.33	80.21
30.42	80.286
30.35	80.316
30.58	80.38
30.38	80.373
30.42	80.256
30.52	80.391
30.32	80.408
30.53	80.509
30.43	80.488
30.44	80.21
30.45	80.499
30.35	80.432
30.53	80.648
30.44	80.884
30.4	80.992
30.39	81.25
30.47	81.29
30.44	81.264
30.34	81.366
30.2	81.362
30.25	81.508
30.23	81.721
30.19	81.708
30.15	81.867
30.16	81.78
30.07	81.935
30.12	82.049
30.15	82.188
30.14	82.013
30.01	82.08
30.07	82.046
30.03	81.937
29.97	81.833
29.94	81.859
29.99	81.875
29.9	81.671
29.96	81.821
29.86	81.59
29.89	81.677
29.92	81.561
29.78	81.467
29.81	81.475
29.86	81.417
29.69	81.049
29.75	80.944
29.8	81.139
29.81	81.126
29.81	81.068
29.8	81.01
29.77	80.834
29.95	80.943
29.8	80.995
29.76	80.888
29.83	80.986
29.76	80.727
29.92	80.921
29.79	80.748
29.87	80.919
29.85	80.924
29.81	80.829
29.82	80.718
29.8	80.685
29.81	80.844
29.79	80.747
29.7	80.59
29.64	80.507
29.78	80.515
29.82	80.486
29.69	80.384
29.72	80.494
29.76	80.52
29.78	80.395
29.74	80.332
29.6	80.307
29.63	80.294
29.57	80.303
29.62	80.309
29.64	80.21
29.75	80.19
29.65	80.297
29.65	80.043
29.58	80.085
29.7	80.048
29.67	80.063
29.7	80
29.66	80.035
29.62	79.991
29.58	79.89
29.74	79.864
29.66	79.704
29.66	79.824
29.7	79.789
29.8	79.798
29.75	79.782
29.88	79.641
29.74	79.589
29.97	79.549
29.89	79.509
29.9	79.504
30.01	79.457
29.99	79.511
