# Supplementary material for: How Variability and Effort Determine Coordination at Large Forces
Source: PLoS One. 2016 Mar 2;11(3):e0149512. doi: 10.1371/journal.pone.0149512 (PMC4774921; doi:10.1371/journal.pone.0149512)
Supplement: S1 Dataset — (ZIP) [file pone.0149512.s001.zip › par3_RiLllevel18.txt]

53.45	68.697
53.62	68.873
53.88	68.955
53.9	68.9
53.94	69.172
54.09	69.191
54.07	69.231
54.18	69.163
54.4	69.452
54.36	69.502
54.3	69.514
54.21	69.695
54.19	69.561
54.27	69.584
54.08	69.564
54.16	69.532
54.1	69.45
54.29	69.452
54.18	69.349
54.38	69.394
54.17	69.323
54.13	69.119
54.27	69.233
54.39	68.985
54.55	69.052
54.5	69.122
54.34	69.131
54.46	69.133
54.53	69.243
54.68	69.159
54.45	69.134
54.31	69.221
54.39	69.194
54.38	69.332
54.4	69.431
54.31	69.477
54.33	69.831
54.16	69.89
54.3	70.091
54.2	70.217
54.21	70.263
54.27	70.352
54.22	70.396
54.27	70.608
54.4	70.61
54.3	70.802
54.27	70.85
54.32	70.89
54.63	71.015
54.69	71.252
54.49	71.317
54.56	71.318
54.44	71.354
54.54	71.346
54.57	71.444
54.42	71.306
54.28	71.431
54.15	71.493
54.32	71.643
54.45	71.693
54.56	71.989
54.45	72.06
54.22	72.122
54.07	72.397
54.11	72.565
54.26	72.711
54.3	72.916
54.23	73.144
54.19	73.399
54.21	73.566
54.15	73.775
54.3	73.867
54.51	73.941
54.51	74.159
54.23	74.328
54.02	74.285
54.04	74.328
54.38	74.404
54.18	74.481
53.92	74.365
53.57	74.414
53.83	74.393
53.84	74.235
53.92	74.164
53.88	74.196
53.87	74.252
53.84	74.056
53.54	74.042
53.53	74.094
53.51	73.913
53.53	73.866
53.39	73.717
53.27	73.745
53.23	73.653
53.01	73.452
53.05	73.673
52.85	73.428
52.93	73.508
52.53	73.468
52.41	73.437
52.31	73.222
52.19	73.275
52.2	73.079
52.13	73.135
52.06	72.952
52	72.956
51.87	72.827
51.85	72.753
51.71	72.698
51.77	72.625
51.64	72.613
51.62	72.726
51.49	72.836
51.56	72.723
51.57	72.812
51.37	72.843
51.29	73.094
51.19	73.155
51.18	73.548
51.07	73.643
51.03	73.908
50.93	74.341
51.05	74.676
51.15	74.844
51.23	75.23
51.26	75.665
51.29	75.873
51.48	76.17
51.47	76.335
51.65	76.71
51.8	76.914
51.68	76.953
51.87	77.303
51.77	77.322
51.65	77.444
51.82	77.608
51.74	77.724
51.75	77.853
51.81	78.072
51.69	78.069
51.57	78.131
51.61	78.303
51.72	78.527
51.59	78.385
51.3	78.31
51.23	78.434
51.13	78.23
51.05	78.218
51.19	78.209
51.21	77.883
51.24	77.939
51.12	77.729
50.94	77.476
50.67	77.479
50.54	77.315
50.43	77.306
50.38	77.073
50.25	77.006
50.18	76.885
50.1	76.786
50.16	76.613
50.11	76.54
50.07	76.493
49.95	76.493
49.83	76.385
49.65	76.233
49.57	76.297
49.52	76.257
49.51	76.175
49.53	76.292
49.26	76.234
49.33	76.404
49.24	76.295
49.2	76.131
49.36	76.124
49.42	76.138
49.36	76.164
49.23	76.124
49.1	76.308
49.09	76.211
49.04	76.183
49.02	76.232
48.92	76.116
48.74	76.285
48.86	76.154
49.11	76.356
49	76.301
48.87	76.354
48.73	76.436
48.9	76.504
49.08	76.69
48.94	76.533
48.76	76.614
48.96	76.658
48.78	76.695
48.85	76.769
48.94	76.994
48.98	76.901
48.89	77.034
48.92	76.969
48.9	77.1
48.91	77.155
48.73	77.097
48.69	77.172
48.66	77.195
48.57	77.063
48.6	77.227
48.51	77.239
48.26	77.262
48.36	77.32
48.39	77.383
48.32	77.394
48.36	77.422
48.16	77.58
48.49	77.675
48.6	77.692
48.8	77.913
48.79	78.042
48.7	78.103
48.61	78.19
48.51	78.233
48.49	78.324
48.61	78.434
48.5	78.712
48.46	78.601
48.65	78.755
48.55	78.757
48.64	78.744
48.56	78.753
48.87	78.845
48.81	78.971
48.67	78.922
48.6	78.822
48.77	78.665
49.01	78.778
48.99	78.597
48.98	78.832
48.74	78.902
48.89	78.745
48.99	78.801
49.11	78.847
49.05	78.634
49.15	78.813
49.21	78.671
49.23	78.574
49.31	78.536
49.17	78.612
49.28	78.65
49.3	78.581
49.31	78.608
49.37	78.826
49.42	78.79
49.38	78.819
49.14	78.763
49.16	78.878
49.17	78.753
49.22	78.826
49.06	78.747
48.97	78.692
48.77	78.638
48.88	78.64
48.78	78.664
48.75	78.595
48.57	78.442
48.55	78.443
48.39	78.325
48.18	78.4
48.08	78.229
48.01	78.211
47.87	78.172
47.93	78.042
47.76	77.825
47.57	77.941
47.52	77.936
47.27	77.762
47.17	77.864
47.18	77.877
47.08	77.928
47.04	77.671
46.88	77.712
46.94	77.788
46.81	77.733
46.79	77.582
46.79	77.524
46.87	77.627
46.79	77.613
46.81	77.796
46.63	77.637
46.65	77.858
46.59	77.956
46.37	77.968
46.21	77.985
46.24	78.059
46.26	78.3
46.24	78.416
46.26	78.45
46.04	78.615
45.92	78.762
45.91	78.879
45.89	78.976
45.88	79.112
45.94	79.265
45.76	79.458
45.9	79.574
45.86	79.647
45.76	79.631
45.79	79.803
45.68	79.723
45.75	80.022
45.72	79.884
45.79	79.924
45.96	80.015
46.16	80.05
46.2	80.105
46.23	79.949
46.4	80.129
46.41	79.994
46.58	80.16
46.64	80.094
46.63	79.837
46.53	79.946
46.47	79.788
46.48	79.711
46.51	79.849
46.57	79.723
46.51	79.704
46.38	79.451
46.37	79.437
46.39	79.562
46.59	79.556
46.5	79.359
46.54	79.428
46.4	79.34
46.36	79.366
46.53	79.376
46.52	79.091
46.69	79.047
46.46	78.983
46.64	79.178
46.52	79.232
46.43	79.165
46.42	79.093
46.5	79.228
46.64	79.056
46.55	79.078
46.64	78.968
46.46	78.85
46.25	78.767
46.13	78.69
46.26	78.545
46.08	78.583
46.11	78.604
45.84	78.435
45.86	78.465
45.94	78.555
45.98	78.387
46	78.524
45.98	78.638
45.79	78.544
45.74	78.43
45.7	78.494
45.7	78.554
45.74	78.559
45.61	78.419
45.54	78.653
45.46	78.69
45.51	78.553
45.43	78.722
45.47	78.707
45.44	78.925
45.38	79.14
45.37	79.215
45.35	79.41
45.42	79.652
45.41	79.937
45.36	80.191
45.36	80.409
45.49	80.735
45.68	80.828
45.85	80.897
45.97	81.099
45.9	81.123
45.86	81.37
46.22	81.475
46.22	81.498
46.41	81.599
46.4	81.682
46.32	81.817
46.35	81.765
46.24	81.813
46.38	81.95
46.28	81.924
46.35	82.177
46.27	82.067
46.21	82.117
46.12	81.998
46.21	82.048
46.15	81.984
46.16	81.994
46.06	81.813
45.95	82.017
45.92	81.892
46.22	81.697
45.88	81.691
45.71	81.683
45.74	81.746
45.62	81.616
45.61	81.74
45.76	81.62
45.78	81.651
46.01	81.518
45.97	81.48
46.28	81.754
46.4	82.139
46.25	82.183
46.11	82.144
46.13	82.248
46.28	82.334
46.2	82.473
46.12	82.486
46.18	82.834
45.9	82.822
46.03	82.875
46.2	82.88
46.12	83.075
46.08	83.046
46.06	83.548
45.91	83.457
46.06	83.639
46.04	83.596
45.98	83.767
45.97	83.888
45.87	83.944
45.69	83.94
45.8	84.118
45.72	84.332
45.76	84.299
45.51	84.198
45.62	84.156
45.65	84.149
45.63	84.069
45.53	83.771
45.4	83.81
45.3	83.533
45.29	83.599
45.36	83.422
45.1	83.23
45.2	83.224
45.04	83.169
44.95	82.981
44.77	82.794
44.8	82.859
44.74	82.584
44.75	82.775
44.62	82.667
44.61	82.529
44.5	82.57
44.32	82.607
44.29	82.611
44.43	82.923
44.35	82.966
44.27	82.954
44.1	82.975
44.24	83.036
44.18	83.107
44.14	83.223
43.98	83.393
43.81	83.254
43.84	83.301
43.65	83.217
43.69	83.533
43.48	83.669
43.53	83.716
43.56	83.92
43.52	83.98
43.63	83.895
43.66	84.083
43.69	84.407
43.76	84.522
43.58	84.58
43.5	84.68
43.52	84.811
43.41	84.847
43.5	84.75
43.2	84.746
43.18	84.731
43.12	84.655
43.06	84.544
43.12	84.536
43.06	84.501
43.08	84.46
42.98	84.245
43.09	84.219
42.96	83.952
43.06	84.024
42.94	83.733
42.95	83.654
42.99	83.556
42.81	83.445
42.78	83.573
42.86	83.54
42.68	83.254
42.59	83.144
42.65	83.246
42.75	83.085
42.75	82.961
42.64	83.034
42.55	82.913
42.63	82.874
42.5	82.982
42.5	82.753
42.37	82.846
42.41	82.857
42.39	83.017
42.05	82.786
42.02	82.669
41.94	82.612
42.08	82.785
41.94	82.689
41.78	82.634
41.87	82.651
41.92	82.648
41.96	82.824
41.86	82.873
41.97	82.946
42	82.998
42.11	83.268
41.97	83.371
41.85	83.292
41.97	83.32
41.97	83.467
41.93	83.291
41.85	83.252
42	83.402
41.86	83.548
42.09	83.543
42.07	83.513
42.1	83.508
42.14	83.508
42.12	83.441
42.16	83.466
42.21	83.326
42.15	83.294
42.12	83.131
42.2	83.153
42.26	83.233
42.36	83.151
42.17	83.122
42.17	83.221
42.22	83.279
42.01	83.172
42.02	83.162
42.09	83.121
42.16	83.291
41.94	83.175
41.98	83.243
