# Supplementary material for: How Variability and Effort Determine Coordination at Large Forces
Source: PLoS One. 2016 Mar 2;11(3):e0149512. doi: 10.1371/journal.pone.0149512 (PMC4774921; doi:10.1371/journal.pone.0149512)
Supplement: S1 Dataset — (ZIP) [file pone.0149512.s001.zip › par3_RiLllevel20.txt]

40.84	100.22
41.09	100.37
41.26	100.46
41.39	101.29
41.47	101.46
41.46	101.67
41.6	101.87
41.52	102.07
41.56	102.6
41.55	103.03
41.43	103.37
41.26	103.44
41.37	103.62
41.26	103.8
41.42	104.17
41.28	104.44
41.16	104.28
41.11	104.67
41.15	104.97
41.09	104.96
41.11	105.22
41.09	105.26
41.08	105.47
41.07	105.77
41.06	105.99
40.97	105.99
40.99	105.99
40.97	106.03
40.99	106.34
40.85	106.3
40.95	106.48
40.86	106.56
40.79	106.79
40.81	106.87
40.69	106.92
40.66	107.02
40.62	107.07
40.58	106.85
40.71	106.95
40.57	107
40.72	107.1
40.55	107.12
40.76	107.21
40.7	107.06
40.62	107.08
40.75	107.3
40.63	107.16
40.73	107.34
40.81	107.28
40.61	107.1
40.74	107.11
40.65	106.86
40.66	106.9
40.64	106.74
40.7	106.65
40.67	106.57
40.62	106.44
40.62	106.2
40.61	106.09
40.6	106.15
40.67	105.98
40.59	105.92
40.67	105.92
40.5	105.96
40.53	105.94
40.6	105.9
40.63	105.76
40.6	105.73
40.46	109.14
40.62	109.12
40.51	109.95
40.49	110.62
40.39	111.18
40.56	112.04
40.41	112.31
40.5	112.8
40.33	113.2
40.35	113.41
40.3	113.83
40.21	114
40.22	113.94
40.22	114.13
40.32	114.28
40.15	114.34
40.25	114.43
40.18	114.5
40.25	114.59
40.22	114.46
40.24	114.49
40.26	114.43
40.21	114.47
40.31	114.42
40.14	114.27
40.17	114.15
40.08	113.97
40.09	113.85
40.11	113.78
39.91	113.68
39.92	113.58
39.87	113.44
39.84	113.36
39.8	113.02
39.83	113.19
39.86	113.02
39.72	112.85
39.74	112.83
39.59	112.7
39.73	112.69
39.45	112.39
39.64	112.33
39.46	112.29
39.54	112.24
39.32	112.21
39.17	112
39.12	111.85
39.12	111.64
38.93	111.62
38.92	111.43
38.77	111.38
38.74	111.32
38.68	111.24
38.69	111.13
38.65	111.09
38.65	111.07
38.5	110.81
38.42	110.72
38.46	110.64
38.42	110.51
38.38	110.5
38.38	110.53
38.36	110.36
38.26	110.3
38.27	110.24
38.25	110.24
38.19	110.33
38.28	110.25
38.18	110.27
38.3	110.35
38.3	110.24
38.18	110.29
38.31	110.24
38.14	110.19
38.31	110.35
38.18	110.18
38.25	110.17
38.17	110.02
38.15	110.07
38.15	110.09
38.17	110.14
38.25	110
38.25	110.02
38.14	109.93
38.3	109.91
38.41	109.79
38.54	109.69
38.63	109.85
38.65	109.69
38.87	109.7
38.83	109.66
38.99	109.64
39.06	109.59
39.05	109.42
38.99	109.5
38.96	109.34
39.03	109.46
38.99	109.18
39.07	109.15
39.07	109.15
39.08	109
38.97	108.99
39.01	108.78
39.1	108.63
38.97	108.46
38.91	108.34
38.84	108.23
38.91	108.19
38.93	108.14
38.78	107.93
38.66	107.84
38.75	107.92
38.9	107.75
38.9	107.76
38.77	107.74
38.98	107.66
39.07	107.67
39.08	107.46
39.07	107.46
39.19	107.58
39.3	107.34
39.48	107.41
39.38	107.33
39.38	107.13
39.48	107.08
39.48	107.17
39.51	107.14
39.69	107.05
39.57	107.09
39.6	106.96
39.67	107.02
39.78	106.87
39.79	106.78
39.76	106.95
39.92	106.79
39.97	106.85
40.06	106.61
40.15	106.61
40.17	106.71
40.71	106.59
40.84	106.43
40.99	106.4
41.27	106.45
41.28	106.38
41.47	106.24
41.72	106.35
41.91	106.21
42.11	106.26
42.42	106.1
42.56	106.06
42.62	106.07
42.77	105.85
42.95	105.92
43.18	105.91
43.26	105.83
43.47	105.67
43.44	105.56
43.46	105.42
43.59	105.51
43.41	105.19
43.56	105.34
43.49	105.15
43.58	105.04
43.56	104.94
43.47	104.89
43.56	104.88
43.6	104.8
43.58	104.62
43.62	104.38
43.68	104.54
43.67	104.39
43.6	104.18
43.56	104.21
43.64	104.06
43.43	104
43.6	104
43.68	103.8
43.52	103.74
43.56	103.58
43.58	103.58
43.61	103.68
43.57	103.59
43.68	103.51
43.66	103.47
43.64	103.63
43.6	103.46
43.64	103.43
43.53	103.31
43.72	103.49
43.77	103.62
43.62	103.5
43.71	103.63
43.68	103.62
43.83	103.63
43.93	103.65
43.92	103.53
43.84	103.45
43.95	103.5
44.16	103.44
44.22	103.37
44.48	103.32
44.53	103.37
44.81	103.23
45.04	103.23
45.15	103.02
45.34	102.97
45.96	102.86
46.28	102.86
46.23	102.76
46.55	102.68
46.74	102.67
46.98	102.58
47.1	102.57
47.07	102.56
47.08	102.45
47.13	102.41
47.2	102.36
47.23	102.24
47.3	102.27
47.42	102.23
47.35	101.98
47.34	102.03
47.28	102.02
47.16	101.9
47.09	101.92
47.21	101.91
47.14	101.77
47.07	101.64
47.07	101.79
46.98	101.82
46.96	101.8
47	101.78
47.06	101.74
47.23	101.67
47.34	101.74
47.32	101.81
47.29	101.73
47.38	101.63
47.22	101.57
47.27	101.77
47.25	101.6
47.03	101.61
47.07	101.68
46.89	101.56
46.92	101.68
46.91	101.63
46.93	101.54
46.83	101.62
46.88	101.52
46.71	101.56
46.54	101.45
46.48	101.34
46.36	101.22
46.5	101.2
46.35	101.06
46.37	101.02
46.18	100.95
46.08	100.92
46.21	100.83
45.95	100.77
46.01	100.76
46.07	100.85
46.05	100.79
46.05	100.89
46.07	100.73
46.04	100.81
46.05	100.78
46.13	100.85
46.02	100.91
46.18	100.95
46.33	101.03
46.38	101.06
46.35	101.24
46.38	101.35
46.27	101.21
46.37	101.42
46.29	101.32
46.28	101.49
46.18	101.57
46.02	101.52
46.15	101.57
46.16	101.6
45.97	101.82
45.91	101.7
45.87	101.72
45.84	101.8
45.83	101.67
45.74	101.76
45.87	101.75
45.86	101.89
45.77	101.79
45.89	101.75
45.73	101.68
45.81	101.79
45.85	101.79
45.84	101.82
45.86	101.83
45.85	101.84
45.91	101.78
45.89	101.69
45.9	101.59
45.86	101.56
45.82	101.64
45.81	101.6
45.84	101.36
45.87	101.48
45.87	101.37
45.83	101.38
45.92	101.51
45.85	101.5
45.93	101.52
45.86	101.4
45.77	101.45
45.72	101.5
45.69	101.33
45.87	101.3
45.86	101.26
45.78	101.15
45.65	101.27
45.6	101.19
45.67	101.05
45.64	101.09
45.6	101.14
45.7	101.27
45.53	101.06
45.52	101.08
45.67	101.04
45.67	100.95
45.51	100.91
45.57	100.9
45.57	100.91
45.54	100.84
45.56	100.85
45.63	100.75
45.65	100.77
45.66	100.7
45.8	100.71
45.72	100.64
45.58	100.65
45.61	100.68
45.56	100.62
45.46	100.52
45.44	100.62
45.53	100.7
45.48	100.62
45.5	100.66
45.48	100.58
45.49	100.63
45.5	100.5
45.58	100.56
45.68	100.67
45.58	100.59
45.64	100.76
45.62	100.66
45.64	100.85
45.74	100.9
45.54	100.9
45.74	100.95
45.8	100.98
45.75	100.99
45.76	101.14
45.85	101.01
45.82	100.99
45.83	101.08
45.8	100.97
45.72	101.01
45.67	101.07
45.81	101.04
45.89	101.04
45.73	101.08
45.93	101.14
45.97	101.08
46.02	101.08
45.84	101.09
45.83	101.22
45.89	101.16
45.67	101.17
45.54	101.01
45.63	101.13
45.64	101.13
45.73	101.03
45.66	101.01
45.66	101.11
45.76	101.09
45.91	101.17
45.88	101.17
45.82	101.11
45.8	101.34
45.74	101.25
45.86	101.36
45.77	101.27
45.58	101.24
45.71	101.39
45.61	101.4
45.5	101.42
45.52	101.43
45.4	101.42
45.54	101.44
45.51	101.58
45.5	101.61
45.58	101.69
45.42	101.6
45.51	101.59
45.5	101.66
45.46	101.59
45.24	101.33
45.19	101.35
45.1	101.14
45.08	101.23
44.88	101.08
45.08	100.99
44.97	100.98
44.93	100.79
44.82	100.78
44.78	100.79
44.89	100.82
44.77	100.79
44.69	100.63
44.69	100.65
44.59	100.67
44.47	100.61
44.49	100.57
44.48	100.62
44.45	100.62
44.28	100.66
44.27	100.66
44.28	100.45
44.29	100.52
44.26	100.5
44.14	100.48
44.03	100.62
43.78	100.44
43.87	100.61
43.88	100.46
43.9	100.66
43.82	100.69
43.79	100.62
43.66	100.65
43.67	100.78
43.59	100.67
43.66	100.71
43.72	100.63
43.67	100.8
43.63	100.87
43.41	100.71
43.42	100.64
43.47	100.79
43.26	100.61
43.19	100.62
43.24	100.75
43.21	100.62
43.22	100.75
43.3	100.66
43.27	100.75
43.28	100.69
43.38	100.85
43.15	100.76
43.27	100.76
43	100.73
43.13	100.77
42.98	100.83
42.82	100.83
42.81	100.84
42.74	100.89
42.9	102.53
42.7	102.7
42.65	103.14
42.62	103.35
42.59	103.52
42.69	104.17
42.7	104.36
42.53	104.59
42.55	104.87
42.59	105.13
42.63	105.35
42.66	105.42
42.48	105.56
42.47	105.93
42.46	106.07
42.44	106.01
42.62	106.21
42.66	106.38
42.56	106.51
42.53	106.57
42.71	106.7
42.59	106.68
42.66	106.85
42.79	106.97
