# Supplementary material for: How Variability and Effort Determine Coordination at Large Forces
Source: PLoS One. 2016 Mar 2;11(3):e0149512. doi: 10.1371/journal.pone.0149512 (PMC4774921; doi:10.1371/journal.pone.0149512)
Supplement: S1 Dataset — (ZIP) [file pone.0149512.s001.zip › par3_RiLllevel22.txt]

63.63	97.58
63.37	97.535
63.78	97.751
63.74	97.667
64.34	97.771
64.3	97.726
64.5	97.92
64.69	97.815
64.88	97.783
64.99	97.929
65.01	97.956
64.91	97.824
64.94	97.808
65.11	97.85
65.02	97.776
64.94	97.75
64.89	97.844
65.01	97.677
64.81	97.698
64.84	97.46
64.69	97.407
64.69	97.392
64.57	97.487
64.54	97.498
64.62	97.295
64.58	97.182
64.52	97.018
64.45	96.913
64.18	96.859
64.16	96.711
64.3	96.74
64.38	96.794
64.31	96.884
64.37	96.922
64.62	96.932
64.65	96.884
64.75	97.078
65.24	97.168
65.91	97.258
66.29	97.441
66.7	97.441
67.17	97.619
67.48	100.81
67.98	101.12
68.41	101.8
68.94	102.32
69.36	102.96
69.29	103.72
69.6	104.17
69.91	104.55
70.11	105.17
70.27	105.4
70.25	105.55
70.45	105.77
70.68	106.12
70.3	106.25
70.33	106.26
70.12	106.53
70.02	106.49
69.86	106.35
69.72	106.43
69.37	106.29
68.83	106.17
69	105.98
68.66	105.69
68.67	105.62
68.5	105.23
68.26	105.09
68.08	104.91
67.76	104.69
67.53	104.61
67.29	104.28
67.22	104.12
66.79	103.87
66.37	103.82
65.79	103.68
65.29	103.52
65.21	103.35
65.3	103.18
64.88	103.07
64.76	102.94
64.51	102.73
64.25	102.39
64.13	102.23
64.11	101.99
63.93	101.85
63.67	101.84
63.61	101.65
63.55	101.61
63.28	101.42
63.02	101.28
63.08	101.23
62.89	101.21
62.65	101.27
62.41	101.04
62.35	101.19
62.58	101.13
62.45	100.99
62.17	100.99
62.09	101.03
61.69	100.86
61.8	100.77
61.88	100.66
61.96	100.73
61.79	100.73
61.53	100.81
61.72	100.72
61.79	100.79
61.9	100.82
61.59	100.96
61.77	101.04
61.81	100.99
62.04	100.99
62.25	101.07
62.31	101.03
62.43	101.04
62.29	100.87
62.41	100.85
62.77	100.74
62.81	100.56
62.89	100.56
62.54	100.4
62.8	100.45
62.82	100.42
62.83	100.5
62.84	100.49
62.78	100.48
62.95	100.49
63.02	100.58
62.88	100.61
62.97	100.54
62.78	100.42
62.66	100.54
62.69	100.59
62.47	100.38
62.61	100.43
62.55	100.28
62.56	100.38
62.54	100.27
62.6	100.26
62.58	100.2
62.36	100.08
62.41	100.05
62.39	100.03
62.45	99.863
62.43	99.712
62.31	99.758
62.09	99.662
62.04	99.725
62.03	99.547
62.12	99.579
62.07	99.6
62.03	99.531
62.07	99.679
62.03	99.756
61.9	99.621
61.99	99.882
62.02	99.802
61.93	99.805
61.83	99.783
61.66	99.873
61.84	99.957
61.77	99.928
61.56	99.821
61.41	99.909
61.26	99.93
61.36	99.982
61.45	99.773
61.48	99.79
61.47	99.827
61.43	99.771
61.42	99.83
61.39	99.847
61.59	99.902
61.44	99.878
61.31	99.886
61.16	99.948
61.37	100.05
61.45	99.959
61.34	100.1
61.37	100.05
61.34	100.29
60.9	100.34
60.82	100.31
61.18	100.36
61.24	100.32
61.01	100.41
60.78	100.48
60.89	100.63
61.29	100.72
61.35	102.86
61.15	103.16
60.92	103.32
60.9	103.79
60.77	104.32
60.94	104.79
61.17	105.2
61.14	105.41
60.92	105.67
61.05	105.99
61.26	106.22
61.53	106.42
61.63	106.41
61.63	106.53
61.62	106.76
61.54	106.81
61.59	106.99
61.6	107.13
61.51	106.95
61.45	107.1
61.5	106.99
61.11	106.94
61.04	106.88
61.24	107.1
61.32	107
61.17	106.81
60.91	106.99
60.79	106.83
60.79	106.82
60.97	106.69
60.78	106.68
60.67	106.66
60.38	106.52
60.44	106.43
60.55	106.49
60.48	106.28
60.39	106.26
60.42	106.07
60.39	106.03
60.38	105.8
60.39	105.77
60.34	105.64
60.16	105.54
59.99	105.45
59.75	105.43
59.48	105.37
59.54	105.1
59.36	105.18
59.31	105.12
59.2	104.98
59.11	104.9
59.26	104.9
59.13	104.74
59.3	104.76
59.17	104.78
59.13	104.71
59.17	104.68
59.11	104.68
59.03	104.59
58.98	104.52
58.86	104.56
58.73	104.4
58.83	104.53
58.66	104.37
58.72	104.3
58.68	104.22
58.61	104.29
58.59	104.27
58.42	104.27
58.46	104.17
58.38	104.23
58.41	104.15
58.42	104.08
58.48	104.3
58.32	104.44
58.34	104.52
58.2	104.4
58.34	104.7
58.45	104.68
58.32	104.65
58.28	104.56
58.4	104.7
58.47	104.75
58.36	104.67
58.39	104.88
58.53	104.66
58.62	104.72
58.44	104.56
58.31	104.65
58.43	104.82
58.35	104.68
58.4	104.51
58.37	104.48
58.52	104.42
58.35	104.47
58.21	104.37
58.4	104.36
58.31	104.34
58.34	104.18
58.44	104.19
58.5	104.31
58.5	104.26
58.56	104.2
58.56	104.22
58.3	104.09
58.49	104.12
58.49	104.13
58.58	104.11
58.49	104.06
58.74	104.11
58.68	104.03
58.67	104.06
58.49	103.92
58.56	104.02
58.48	103.8
58.27	103.87
58.11	103.72
58.07	103.91
57.91	103.91
58.02	103.85
57.85	103.91
57.95	103.91
57.76	103.9
57.79	103.9
57.6	103.94
57.61	103.95
57.62	103.96
57.6	104.14
57.58	104.18
57.67	104.23
57.68	104.44
57.57	104.36
57.64	104.59
57.69	104.5
57.71	104.72
57.72	104.63
57.56	104.71
57.38	104.89
57.38	104.81
57.42	104.87
57.45	104.93
57.41	105.07
57.21	105.3
57.1	105.2
57.31	105.3
57.29	105.42
57.05	105.33
57.2	105.42
57.16	105.48
57.16	105.74
57.14	105.6
57.16	105.67
57.22	105.51
57.35	105.36
57.39	105.34
57.25	105.19
57.36	105.21
57.35	105.04
57.37	105.01
57.37	104.95
57.15	104.97
57.26	105.1
57.16	105
57.13	105.08
57.18	104.96
57.23	104.96
57.42	104.84
57.44	104.83
57.57	105.02
57.56	104.97
57.88	105.05
57.78	104.98
57.84	104.92
57.9	105.06
57.87	104.94
58.09	105.19
58.04	105.05
58.17	105.27
58.14	105.46
58.1	105.31
58.05	105.58
57.96	105.56
58.07	105.78
57.93	105.9
57.72	105.85
57.62	105.94
57.55	106.13
57.48	106.09
57.42	106.06
57.25	106.17
57.17	106.1
56.97	106.13
56.96	106.08
57.13	106.04
56.95	106.08
56.82	106.15
56.76	106.24
56.76	106.13
56.65	106.14
56.48	106.24
56.66	106.4
56.46	106.35
56.41	106.67
56.44	106.72
56.4	106.81
56.31	106.91
56.25	106.99
56.3	107.31
56.11	107.29
55.97	107.6
55.94	107.98
55.92	109.99
55.74	110.28
55.64	110.73
55.65	111.51
55.43	112.16
55.26	112.69
55.23	113.14
55.06	113.37
55.14	113.85
55.18	114.15
55.01	114.53
55.01	115.04
55.01	115.28
54.84	115.68
54.7	115.9
54.58	116.02
54.42	116.06
54.33	116.14
54.13	116.24
54.05	116.17
53.94	116.42
54.09	116.19
53.95	116.01
54.01	115.81
54	115.66
53.99	115.66
53.82	115.27
53.7	115.12
53.53	115.1
53.32	114.73
53.07	114.74
53.26	114.72
52.96	114.5
52.71	114.35
52.95	114.22
52.81	114.05
52.72	114.07
52.5	113.92
52.38	113.95
52.07	113.88
51.88	113.66
51.99	113.72
51.91	113.61
51.64	113.65
51.6	113.73
51.65	113.49
51.69	113.72
51.73	113.59
51.53	113.5
51.64	113.56
51.6	113.74
51.59	113.7
51.37	113.7
51.26	113.67
51.05	113.62
50.82	113.71
50.86	113.54
50.82	113.47
50.86	113.47
50.8	113.52
50.63	113.51
50.93	113.47
50.9	113.25
50.87	113.3
50.71	113.27
50.69	113.36
50.74	113.12
50.88	113.27
50.92	113.27
50.8	113.14
51.16	113.16
51.15	113.22
51.18	113.45
50.97	113.26
50.94	113.3
50.83	113.33
50.86	113.44
50.64	113.48
50.77	113.61
50.77	113.5
50.75	113.62
50.95	113.71
50.58	113.46
50.48	113.58
50.31	113.58
50.65	113.55
50.81	113.7
50.83	113.66
50.79	113.7
50.58	113.63
50.5	113.68
50.56	113.66
50.47	113.52
50.58	113.46
50.59	113.55
50.6	113.41
50.53	113.23
50.22	113.21
50.23	113.11
50.21	113.14
50.14	112.98
50.15	113.04
50.09	112.75
49.94	112.8
49.85	112.84
49.92	112.83
49.84	112.89
49.79	112.82
49.44	112.79
49.48	112.88
49.63	113.01
49.59	113
49.54	113.18
49.46	113.12
49.46	113.17
49.21	113.31
49.05	113.31
49.26	113.32
49.34	113.26
49.27	113.54
49.2	113.47
49.29	113.42
49.32	113.56
49	113.39
48.98	113.41
48.97	113.6
48.94	113.75
48.71	113.72
48.73	113.66
49.11	113.79
49.09	113.68
49.07	113.61
49.05	113.59
49.02	113.61
48.95	113.73
48.96	113.59
48.89	113.58
49.08	113.62
48.95	113.75
48.94	113.77
48.86	113.86
48.75	113.86
48.56	113.83
48.43	113.82
48.43	113.87
48.56	113.85
48.25	113.93
48.51	113.86
48.33	113.95
48.14	113.84
48.48	114.09
48.3	114.09
48.26	114.11
48.09	114.33
48.01	114.13
