# Supplementary material for: How Variability and Effort Determine Coordination at Large Forces
Source: PLoS One. 2016 Mar 2;11(3):e0149512. doi: 10.1371/journal.pone.0149512 (PMC4774921; doi:10.1371/journal.pone.0149512)
Supplement: S1 Dataset — (ZIP) [file pone.0149512.s001.zip › par3_RiLllevel24.txt]

49.66	124.78
49.63	124.72
49.47	124.69
49.44	124.77
49.44	124.73
49.28	124.87
49.26	124.72
49.12	124.89
49.14	125.14
49.09	125.2
49.08	125.53
49.13	125.72
49.11	125.81
48.98	125.92
48.95	126.09
49.01	126.45
48.96	126.69
49.01	127.02
48.91	127.47
49.2	127.82
49.16	128.28
49.1	128.63
49.12	128.57
49.05	128.78
48.95	128.74
49.03	128.77
48.8	128.68
48.83	128.69
48.79	128.63
48.66	128.73
48.69	128.64
48.72	128.62
48.75	128.49
48.74	128.49
48.52	128.47
48.45	128.22
48.33	128.14
48.31	128.15
48.4	128.26
48.34	128.14
48.15	127.96
48.31	127.96
48.18	127.67
47.98	127.46
47.87	127.37
47.96	127.33
47.85	127.44
47.77	127.39
47.74	127.39
47.83	127.38
47.74	127.59
47.79	127.72
47.65	127.64
47.55	127.85
47.56	128.22
47.43	128.24
47.33	128.34
47.34	128.79
47.25	129.06
47.28	129.56
47.23	129.79
47.12	130.17
47.21	130.39
47.23	130.45
47.27	130.38
47.18	130.48
47.13	130.55
47.13	130.99
47.16	130.88
47.07	130.57
46.91	130.52
46.86	130.69
46.99	130.72
46.96	130.88
46.93	130.84
46.9	130.67
46.69	130.57
46.66	130.43
46.69	130.25
46.65	130.23
46.6	130.26
46.68	130.19
46.64	130.16
46.59	129.99
46.61	129.86
46.65	129.76
46.66	129.76
46.53	129.74
46.42	129.79
46.44	129.8
46.49	129.92
46.43	129.56
46.26	129.44
46.26	129.65
46.19	129.5
46.19	129.62
46.22	129.69
46.19	129.76
46.05	129.64
46.06	129.47
46.12	129.64
45.98	129.85
46.07	129.66
46.05	129.65
45.88	129.69
46.02	129.73
45.92	129.7
45.82	129.81
45.95	129.87
45.81	129.87
45.75	129.85
45.71	129.92
45.71	129.82
45.7	129.96
45.74	129.97
45.64	130.07
45.54	130.02
45.55	129.87
45.61	129.88
45.47	129.78
45.43	129.79
45.43	129.83
45.5	129.84
45.41	129.79
45.33	129.69
45.39	129.55
45.38	129.72
45.29	129.62
45.21	129.54
45.1	129.8
45.19	129.6
44.98	129.4
44.91	129.47
44.85	129.62
45	129.67
44.82	129.52
44.84	129.64
44.82	129.72
44.72	129.8
44.82	129.88
44.71	129.7
44.73	129.73
44.63	130.08
44.73	130.4
44.64	130.41
44.7	130.59
44.57	130.82
44.54	131.09
44.48	130.74
44.61	130.59
44.39	130.7
44.34	130.77
44.39	130.67
44.24	130.64
44.32	130.67
44.4	130.77
44.24	130.91
44.35	130.97
44.21	131.24
44.25	131.25
44.19	131.43
44.07	131.58
44.13	131.57
44.05	131.63
44.15	131.95
44.05	131.85
44.16	132.05
44	132
43.94	132.11
44	132.57
43.98	132.93
43.97	133.62
43.98	133.8
44.06	134.23
44.04	133.99
43.96	133.84
44.04	134.08
43.96	134.07
43.83	133.98
43.88	133.9
43.86	133.89
43.84	133.64
43.76	133.74
43.73	133.64
43.67	133.63
43.85	133.66
43.63	133.54
43.68	133.7
43.63	133.6
43.57	133.72
43.38	133.78
43.39	133.85
43.56	133.77
43.46	133.74
43.39	133.93
43.31	133.8
43.34	133.71
43.29	133.9
43.21	133.97
43.29	133.92
43.32	133.71
43.15	133.69
43.2	133.9
43.14	133.82
43.13	133.66
42.98	133.45
43.01	133.32
42.94	133.64
43.11	133.77
43.11	133.72
42.89	133.43
42.96	133.01
42.95	132.95
43.12	133.05
43	133.31
42.94	133.24
42.94	133.38
42.94	133.27
42.98	132.99
42.92	133.11
42.86	132.9
42.8	132.72
42.74	132.56
42.79	132.49
42.8	132.45
42.74	132.34
42.63	132.03
42.78	132.04
42.7	132.13
42.68	131.9
42.75	131.85
42.7	131.77
42.76	131.85
42.67	131.86
42.54	131.77
42.47	131.84
42.47	131.62
42.3	131.43
42.36	131.15
42.35	130.99
42.27	130.77
42.28	130.68
42.33	130.65
42.42	130.64
42.31	130.52
42.26	130.57
42.21	130.66
42.24	130.74
42.19	130.8
42.27	130.83
42.14	130.71
42.29	131.15
42.18	131.32
42.12	131.55
42.2	131.76
42.19	131.78
42.28	132.01
42.28	132.11
42.17	132.11
42.17	132.33
42.13	132.43
42.2	132.66
42.15	132.77
42.21	133.05
42	133.16
42.1	133.34
42.06	133.28
42.07	133.35
42.02	133.44
41.99	133.55
42.03	133.53
41.93	133.65
42.04	134.05
42.03	134.25
41.95	134.47
42.03	134.41
41.94	134.43
41.99	135.11
41.89	135.58
41.74	136.1
41.75	136.33
41.87	136.48
41.69	136.66
41.73	137.13
41.79	137.38
41.62	137.6
41.77	137.89
41.59	138.26
41.57	138.52
41.54	138.67
41.5	138.97
41.56	139.28
41.53	139.43
41.48	139.63
41.42	139.98
41.31	140.11
41.37	140.05
41.34	140.13
41.22	139.95
41.22	140.18
41.1	140.38
41.15	140.68
41.07	140.4
40.94	140.28
41.02	140.25
40.86	140.09
40.99	140.21
40.84	140
40.88	140.24
40.79	140.23
40.75	140.23
40.73	139.95
40.65	139.74
40.62	139.4
40.57	139.43
40.36	139.46
40.34	139.12
40.32	138.98
40.35	138.65
40.31	138.65
40.09	138.65
40.17	138.72
40.02	138.53
40.05	138.37
40.13	138.24
40.06	138.04
40.01	137.9
40.03	137.8
39.86	137.85
40.04	137.81
39.98	137.82
40.09	137.66
40.02	137.66
39.98	137.72
40.04	137.66
39.96	137.51
39.96	137.45
39.89	137.42
40	137.59
39.87	137.65
39.76	137.4
39.85	137.17
39.79	137.12
39.86	137.07
39.84	136.9
39.66	136.69
39.77	136.65
39.76	136.61
39.75	136.74
39.69	136.56
39.67	136.58
39.54	136.35
39.63	136.43
39.53	136.36
39.49	136.34
39.54	136.3
39.47	136.38
39.42	136.17
39.34	136.13
39.31	135.92
39.28	135.73
39.16	135.8
39.06	135.79
39	136.07
39.07	136.35
39.07	136.25
38.99	136.26
38.84	136.46
38.8	136.74
38.86	136.98
38.74	137.04
38.76	137.22
38.77	137.21
38.71	137.84
38.78	137.9
38.6	138.05
38.66	138.22
38.56	138.26
38.66	138.56
38.56	138.72
38.52	138.94
38.47	138.97
38.48	139.05
38.38	138.88
38.29	138.89
38.42	138.96
38.27	138.84
38.28	138.9
38.25	138.8
38.23	138.95
38.3	138.79
38.15	138.59
38.26	138.72
38.09	138.56
38.23	138.57
38.23	138.5
38.22	138.58
38.23	138.62
38.27	138.61
38.17	138.36
38.12	138.16
38.18	138.31
38.22	138.39
38.26	138.52
38.13	138.59
38.21	138.55
38.23	138.65
38.07	138.67
38.04	138.76
38.13	138.67
38.04	138.81
37.97	138.98
37.93	138.7
38.04	138.91
37.91	139.15
37.91	139.15
37.81	138.95
37.86	138.73
37.9	138.86
37.7	138.73
37.75	138.7
37.77	138.92
37.59	138.83
37.67	138.81
37.68	138.67
37.68	138.79
37.62	138.76
37.47	138.74
37.58	138.68
37.47	138.65
37.52	138.82
37.63	138.78
37.54	138.62
37.56	138.56
37.42	138.49
37.59	138.85
37.64	138.94
37.56	138.96
37.73	139.23
37.59	139.64
37.7	139.75
37.63	139.65
37.63	139.93
37.77	140.01
37.78	139.89
37.73	139.84
37.82	139.77
37.76	139.62
37.7	139.66
37.69	139.55
37.76	139.37
37.76	139.12
37.84	138.97
37.81	138.99
37.87	139.05
37.9	138.92
37.75	138.72
37.92	138.7
37.89	138.61
37.78	138.55
37.68	138.34
37.64	138.24
37.62	137.82
37.57	137.54
37.52	137.15
37.65	137.05
37.64	137
37.68	136.84
37.57	136.72
37.65	136.71
37.63	136.34
37.63	136.22
37.67	136
37.66	135.82
37.68	135.8
37.64	135.86
37.73	135.74
37.58	135.57
37.69	135.84
37.69	136.1
37.7	136.06
37.58	135.76
37.64	135.8
37.56	136.14
37.63	136.36
37.7	136.49
37.66	136.52
37.76	136.52
37.56	136.72
37.65	136.86
37.57	137.03
37.76	137.2
37.6	137.19
37.75	137.34
37.82	137.4
37.68	137.28
37.87	137.41
37.81	137.53
37.75	137.8
37.84	138.04
37.97	138.15
37.93	138.46
37.94	138.64
37.97	138.82
38	138.91
38.16	139.06
38.14	139.16
38.05	139.24
38.11	139.3
38.22	139.46
38.26	139.38
38.23	139.39
38.21	139.47
38.36	139.81
38.23	139.68
38.44	139.51
38.43	139.32
38.29	139.26
38.31	139.1
38.43	138.9
38.42	138.68
38.29	138.42
38.39	138.39
38.41	138.55
38.34	138.28
38.32	138.18
38.18	138.1
38.38	138.09
38.16	137.82
38.29	137.87
38.24	137.93
38.18	137.97
38.18	138.08
38.06	138.25
38.13	138.49
38.24	138.38
38.15	138.37
38.19	138.57
38.1	138.73
38.07	138.73
38.1	138.77
38.16	138.62
38.03	138.83
38.05	139.13
38	138.94
38.03	138.97
38.02	139.14
38.08	139.22
37.96	139.25
38.03	139.18
38	139.35
37.99	139.2
38.03	139.08
37.81	139.14
37.91	139.25
37.89	139.14
